# Supplementary material for: Evidence of Sertoli cell lineage contribution to the rete testis population during embryonic development
Source: Front Cell Dev Biol. 2026 Jun 5;14:1849381. doi: 10.3389/fcell.2026.1849381 (PMC13278955; doi:10.3389/fcell.2026.1849381)
Supplement: Supplementary file 2 [file DataSheet3.xlsx]

## Sheet: Readme
Supplementary Data 3. CellChat-inferred ligand–receptor interactions within the supporting lineage. This Excel file contains CellChat (v1.6.1) results for predicted cell–cell communication at each embryonic stage (E11.5, E12.5, E13.5, E16.5) computed on stage-specific Seurat objects restricted to supporting-lineage clusters (pre-Sertoli (preSC), Sertoli (SC) and SC-Lhx9 subclusters, C5, and rete …

## Sheet: 11dpc
	source	target	ligand	receptor	prob	pval	interaction_name	interaction_name_2	pathway_name	annotation	evidence
1	preSC0-11.5	preSC3-11.5	Bmp2	BMPR1A_ACVR2A	0.00390101835746604	0	BMP2_BMPR1A_ACVR2A	Bmp2 - (Bmpr1a+Acvr2a)	BMP	Secreted Signaling	KEGG: mmu04350; PMID:26893264
2	preSC2-11.5	preSC3-11.5	Bmp2	BMPR1A_ACVR2A	0.00563176348791765	0	BMP2_BMPR1A_ACVR2A	Bmp2 - (Bmpr1a+Acvr2a)	BMP	Secreted Signaling	KEGG: mmu04350; PMID:26893264
3	preSC0-11.5	preSC5-11.5	Bmp2	BMPR1A_ACVR2A	0.00433692145535958	0	BMP2_BMPR1A_ACVR2A	Bmp2 - (Bmpr1a+Acvr2a)	BMP	Secreted Signaling	KEGG: mmu04350; PMID:26893264
4	preSC2-11.5	preSC5-11.5	Bmp2	BMPR1A_ACVR2A	0.00625880145499056	0	BMP2_BMPR1A_ACVR2A	Bmp2 - (Bmpr1a+Acvr2a)	BMP	Secreted Signaling	KEGG: mmu04350; PMID:26893264
5	preSC0-11.5	preSC2-11.5	Bmp2	BMPR1A_ACVR2B	0.00287936932624996	0	BMP2_BMPR1A_ACVR2B	Bmp2 - (Bmpr1a+Acvr2b)	BMP	Secreted Signaling	KEGG: mmu04350; PMID:26893264
6	preSC2-11.5	preSC2-11.5	Bmp2	BMPR1A_ACVR2B	0.00415883237857583	0	BMP2_BMPR1A_ACVR2B	Bmp2 - (Bmpr1a+Acvr2b)	BMP	Secreted Signaling	KEGG: mmu04350; PMID:26893264
7	preSC0-11.5	preSC5-11.5	Bmp2	BMPR1A_ACVR2B	0.00475804015569513	0	BMP2_BMPR1A_ACVR2B	Bmp2 - (Bmpr1a+Acvr2b)	BMP	Secreted Signaling	KEGG: mmu04350; PMID:26893264
8	preSC2-11.5	preSC5-11.5	Bmp2	BMPR1A_ACVR2B	0.00686507014570333	0	BMP2_BMPR1A_ACVR2B	Bmp2 - (Bmpr1a+Acvr2b)	BMP	Secreted Signaling	KEGG: mmu04350; PMID:26893264
9	preSC0-11.5	preSC0-11.5	Bmp2	BMPR1A_BMPR2	0.00347530205934426	0	BMP2_BMPR1A_BMPR2	Bmp2 - (Bmpr1a+Bmpr2)	BMP	Secreted Signaling	KEGG: mmu04350; PMID:26893264
10	preSC2-11.5	preSC0-11.5	Bmp2	BMPR1A_BMPR2	0.00501814957414366	0	BMP2_BMPR1A_BMPR2	Bmp2 - (Bmpr1a+Bmpr2)	BMP	Secreted Signaling	KEGG: mmu04350; PMID:26893264
11	preSC0-11.5	preSC1-11.5	Bmp2	BMPR1A_BMPR2	0.00523274615538383	0	BMP2_BMPR1A_BMPR2	Bmp2 - (Bmpr1a+Bmpr2)	BMP	Secreted Signaling	KEGG: mmu04350; PMID:26893264
12	preSC2-11.5	preSC1-11.5	Bmp2	BMPR1A_BMPR2	0.00754932580573026	0	BMP2_BMPR1A_BMPR2	Bmp2 - (Bmpr1a+Bmpr2)	BMP	Secreted Signaling	KEGG: mmu04350; PMID:26893264
13	preSC0-11.5	preSC2-11.5	Bmp2	BMPR1A_BMPR2	0.00344952053447122	0	BMP2_BMPR1A_BMPR2	Bmp2 - (Bmpr1a+Bmpr2)	BMP	Secreted Signaling	KEGG: mmu04350; PMID:26893264
14	preSC2-11.5	preSC2-11.5	Bmp2	BMPR1A_BMPR2	0.00498099013409219	0	BMP2_BMPR1A_BMPR2	Bmp2 - (Bmpr1a+Bmpr2)	BMP	Secreted Signaling	KEGG: mmu04350; PMID:26893264
15	preSC0-11.5	preSC3-11.5	Bmp2	BMPR1A_BMPR2	0.00489023890747505	0	BMP2_BMPR1A_BMPR2	Bmp2 - (Bmpr1a+Bmpr2)	BMP	Secreted Signaling	KEGG: mmu04350; PMID:26893264
16	preSC2-11.5	preSC3-11.5	Bmp2	BMPR1A_BMPR2	0.00705657554489745	0	BMP2_BMPR1A_BMPR2	Bmp2 - (Bmpr1a+Bmpr2)	BMP	Secreted Signaling	KEGG: mmu04350; PMID:26893264
17	preSC0-11.5	RT-11.5	Bmp2	BMPR1A_BMPR2	0.00518996008374969	0	BMP2_BMPR1A_BMPR2	Bmp2 - (Bmpr1a+Bmpr2)	BMP	Secreted Signaling	KEGG: mmu04350; PMID:26893264
18	preSC2-11.5	RT-11.5	Bmp2	BMPR1A_BMPR2	0.00748538220368437	0	BMP2_BMPR1A_BMPR2	Bmp2 - (Bmpr1a+Bmpr2)	BMP	Secreted Signaling	KEGG: mmu04350; PMID:26893264
19	preSC0-11.5	preSC5-11.5	Bmp2	BMPR1A_BMPR2	0.00851070364947806	0	BMP2_BMPR1A_BMPR2	Bmp2 - (Bmpr1a+Bmpr2)	BMP	Secreted Signaling	KEGG: mmu04350; PMID:26893264
20	preSC2-11.5	preSC5-11.5	Bmp2	BMPR1A_BMPR2	0.0122562265107883	0	BMP2_BMPR1A_BMPR2	Bmp2 - (Bmpr1a+Bmpr2)	BMP	Secreted Signaling	KEGG: mmu04350; PMID:26893264
21	preSC5-11.5	preSC5-11.5	Bmp2	BMPR1A_BMPR2	0.00424825751045489	0.03	BMP2_BMPR1A_BMPR2	Bmp2 - (Bmpr1a+Bmpr2)	BMP	Secreted Signaling	KEGG: mmu04350; PMID:26893264
22	preSC0-11.5	RT-11.5	Bmp2	BMPR1B_BMPR2	0.00334804006823611	0	BMP2_BMPR1B_BMPR2	Bmp2 - (Bmpr1b+Bmpr2)	BMP	Secreted Signaling	KEGG: mmu04350; PMID:26893264
23	preSC2-11.5	RT-11.5	Bmp2	BMPR1B_BMPR2	0.00483361159763196	0	BMP2_BMPR1B_BMPR2	Bmp2 - (Bmpr1b+Bmpr2)	BMP	Secreted Signaling	KEGG: mmu04350; PMID:26893264
24	preSC3-11.5	RT-11.5	Bmp2	BMPR1B_BMPR2	0.00106582692234171	0	BMP2_BMPR1B_BMPR2	Bmp2 - (Bmpr1b+Bmpr2)	BMP	Secreted Signaling	KEGG: mmu04350; PMID:26893264
25	preSC5-11.5	RT-11.5	Bmp2	BMPR1B_BMPR2	0.00166680539740603	0	BMP2_BMPR1B_BMPR2	Bmp2 - (Bmpr1b+Bmpr2)	BMP	Secreted Signaling	KEGG: mmu04350; PMID:26893264
26	RT-11.5	preSC3-11.5	Bmp4	BMPR1A_ACVR2A	0.00116634795687194	0	BMP4_BMPR1A_ACVR2A	Bmp4 - (Bmpr1a+Acvr2a)	BMP	Secreted Signaling	KEGG: mmu04350; PMID:26893264
27	preSC3-11.5	preSC5-11.5	Bmp4	BMPR1A_ACVR2A	0.000713708482480284	0.01	BMP4_BMPR1A_ACVR2A	Bmp4 - (Bmpr1a+Acvr2a)	BMP	Secreted Signaling	KEGG: mmu04350; PMID:26893264
28	RT-11.5	preSC5-11.5	Bmp4	BMPR1A_ACVR2A	0.00129737473640547	0	BMP4_BMPR1A_ACVR2A	Bmp4 - (Bmpr1a+Acvr2a)	BMP	Secreted Signaling	KEGG: mmu04350; PMID:26893264
29	preSC5-11.5	preSC5-11.5	Bmp4	BMPR1A_ACVR2A	0.000691810620337314	0.03	BMP4_BMPR1A_ACVR2A	Bmp4 - (Bmpr1a+Acvr2a)	BMP	Secreted Signaling	KEGG: mmu04350; PMID:26893264
30	RT-11.5	preSC2-11.5	Bmp4	BMPR1A_ACVR2B	0.000860277008705276	0	BMP4_BMPR1A_ACVR2B	Bmp4 - (Bmpr1a+Acvr2b)	BMP	Secreted Signaling	KEGG: mmu04350; PMID:26893264
31	preSC3-11.5	preSC5-11.5	Bmp4	BMPR1A_ACVR2B	0.000783326662544362	0.01	BMP4_BMPR1A_ACVR2B	Bmp4 - (Bmpr1a+Acvr2b)	BMP	Secreted Signaling	KEGG: mmu04350; PMID:26893264
32	RT-11.5	preSC5-11.5	Bmp4	BMPR1A_ACVR2B	0.00142380441513296	0	BMP4_BMPR1A_ACVR2B	Bmp4 - (Bmpr1a+Acvr2b)	BMP	Secreted Signaling	KEGG: mmu04350; PMID:26893264
33	preSC5-11.5	preSC5-11.5	Bmp4	BMPR1A_ACVR2B	0.00075929019587963	0.02	BMP4_BMPR1A_ACVR2B	Bmp4 - (Bmpr1a+Acvr2b)	BMP	Secreted Signaling	KEGG: mmu04350; PMID:26893264
34	RT-11.5	preSC0-11.5	Bmp4	BMPR1A_BMPR2	0.00103876335950358	0.01	BMP4_BMPR1A_BMPR2	Bmp4 - (Bmpr1a+Bmpr2)	BMP	Secreted Signaling	KEGG: mmu04350; PMID:26893264
35	RT-11.5	preSC1-11.5	Bmp4	BMPR1A_BMPR2	0.0015660627831586	0	BMP4_BMPR1A_BMPR2	Bmp4 - (Bmpr1a+Bmpr2)	BMP	Secreted Signaling	KEGG: mmu04350; PMID:26893264
36	RT-11.5	preSC2-11.5	Bmp4	BMPR1A_BMPR2	0.00103103642438991	0.02	BMP4_BMPR1A_BMPR2	Bmp4 - (Bmpr1a+Bmpr2)	BMP	Secreted Signaling	KEGG: mmu04350; PMID:26893264
37	RT-11.5	preSC3-11.5	Bmp4	BMPR1A_BMPR2	0.00146312732690155	0	BMP4_BMPR1A_BMPR2	Bmp4 - (Bmpr1a+Bmpr2)	BMP	Secreted Signaling	KEGG: mmu04350; PMID:26893264
38	RT-11.5	RT-11.5	Bmp4	BMPR1A_BMPR2	0.00155394426341042	0	BMP4_BMPR1A_BMPR2	Bmp4 - (Bmpr1a+Bmpr2)	BMP	Secreted Signaling	KEGG: mmu04350; PMID:26893264
39	preSC3-11.5	preSC5-11.5	Bmp4	BMPR1A_BMPR2	0.00140620088530831	0	BMP4_BMPR1A_BMPR2	Bmp4 - (Bmpr1a+Bmpr2)	BMP	Secreted Signaling	KEGG: mmu04350; PMID:26893264
40	RT-11.5	preSC5-11.5	Bmp4	BMPR1A_BMPR2	0.00255400965324076	0	BMP4_BMPR1A_BMPR2	Bmp4 - (Bmpr1a+Bmpr2)	BMP	Secreted Signaling	KEGG: mmu04350; PMID:26893264
41	preSC5-11.5	preSC5-11.5	Bmp4	BMPR1A_BMPR2	0.00136300980222597	0	BMP4_BMPR1A_BMPR2	Bmp4 - (Bmpr1a+Bmpr2)	BMP	Secreted Signaling	KEGG: mmu04350; PMID:26893264
42	preSC3-11.5	RT-11.5	Bmp4	BMPR1B_BMPR2	0.00055056134398633	0	BMP4_BMPR1B_BMPR2	Bmp4 - (Bmpr1b+Bmpr2)	BMP	Secreted Signaling	KEGG: mmu04350; PMID:26893264
43	RT-11.5	RT-11.5	Bmp4	BMPR1B_BMPR2	0.0010009650151508	0	BMP4_BMPR1B_BMPR2	Bmp4 - (Bmpr1b+Bmpr2)	BMP	Secreted Signaling	KEGG: mmu04350; PMID:26893264
44	preSC5-11.5	RT-11.5	Bmp4	BMPR1B_BMPR2	0.000533672495444674	0	BMP4_BMPR1B_BMPR2	Bmp4 - (Bmpr1b+Bmpr2)	BMP	Secreted Signaling	KEGG: mmu04350; PMID:26893264
45	preSC1-11.5	preSC5-11.5	Bmp7	ACVR1_ACVR2A	0.000425559266049924	0	BMP7_ACVR1_ACVR2A	Bmp7 - (Acvr1+Acvr2a)	BMP	Secreted Signaling	KEGG: mmu04350; PMID:26893264
46	preSC5-11.5	preSC5-11.5	Bmp7	ACVR1_ACVR2A	0.000244027540029702	0.01	BMP7_ACVR1_ACVR2A	Bmp7 - (Acvr1+Acvr2a)	BMP	Secreted Signaling	KEGG: mmu04350; PMID:26893264
47	preSC1-11.5	preSC2-11.5	Bmp7	ACVR1_ACVR2B	0.000478307105835792	0	BMP7_ACVR1_ACVR2B	Bmp7 - (Acvr1+Acvr2b)	BMP	Secreted Signaling	KEGG: mmu04350; PMID:26893264
48	preSC5-11.5	preSC2-11.5	Bmp7	ACVR1_ACVR2B	0.000274277118200248	0	BMP7_ACVR1_ACVR2B	Bmp7 - (Acvr1+Acvr2b)	BMP	Secreted Signaling	KEGG: mmu04350; PMID:26893264
49	preSC1-11.5	preSC5-11.5	Bmp7	ACVR1_ACVR2B	0.000467084772737971	0	BMP7_ACVR1_ACVR2B	Bmp7 - (Acvr1+Acvr2b)	BMP	Secreted Signaling	KEGG: mmu04350; PMID:26893264
50	preSC5-11.5	preSC5-11.5	Bmp7	ACVR1_ACVR2B	0.000267844452515095	0	BMP7_ACVR1_ACVR2B	Bmp7 - (Acvr1+Acvr2b)	BMP	Secreted Signaling	KEGG: mmu04350; PMID:26893264
51	preSC1-11.5	preSC2-11.5	Bmp7	ACVR1_BMPR2	0.000573308212755817	0	BMP7_ACVR1_BMPR2	Bmp7 - (Acvr1+Bmpr2)	BMP	Secreted Signaling	KEGG: mmu04350; PMID:26893264
52	preSC5-11.5	preSC2-11.5	Bmp7	ACVR1_BMPR2	0.000328767057641782	0	BMP7_ACVR1_BMPR2	Bmp7 - (Acvr1+Bmpr2)	BMP	Secreted Signaling	KEGG: mmu04350; PMID:26893264
53	preSC1-11.5	preSC5-11.5	Bmp7	ACVR1_BMPR2	0.000838729524106485	0	BMP7_ACVR1_BMPR2	Bmp7 - (Acvr1+Bmpr2)	BMP	Secreted Signaling	KEGG: mmu04350; PMID:26893264
54	preSC5-11.5	preSC5-11.5	Bmp7	ACVR1_BMPR2	0.000481040760976675	0	BMP7_ACVR1_BMPR2	Bmp7 - (Acvr1+Bmpr2)	BMP	Secreted Signaling	KEGG: mmu04350; PMID:26893264
55	preSC1-11.5	preSC3-11.5	Bmp7	BMPR1A_ACVR2A	0.000904728689056996	0	BMP7_BMPR1A_ACVR2A	Bmp7 - (Bmpr1a+Acvr2a)	BMP	Secreted Signaling	KEGG: mmu04350; PMID:26893264
56	preSC1-11.5	preSC5-11.5	Bmp7	BMPR1A_ACVR2A	0.00100645272613318	0	BMP7_BMPR1A_ACVR2A	Bmp7 - (Bmpr1a+Acvr2a)	BMP	Secreted Signaling	KEGG: mmu04350; PMID:26893264
57	preSC1-11.5	preSC2-11.5	Bmp7	BMPR1A_ACVR2B	0.000667234804546258	0	BMP7_BMPR1A_ACVR2B	Bmp7 - (Bmpr1a+Acvr2b)	BMP	Secreted Signaling	KEGG: mmu04350; PMID:26893264
58	preSC1-11.5	preSC5-11.5	Bmp7	BMPR1A_ACVR2B	0.0011045887451106	0	BMP7_BMPR1A_ACVR2B	Bmp7 - (Bmpr1a+Acvr2b)	BMP	Secreted Signaling	KEGG: mmu04350; PMID:26893264
59	preSC5-11.5	preSC5-11.5	Bmp7	BMPR1A_ACVR2B	0.000633596529455273	0.01	BMP7_BMPR1A_ACVR2B	Bmp7 - (Bmpr1a+Acvr2b)	BMP	Secreted Signaling	KEGG: mmu04350; PMID:26893264
60	preSC1-11.5	preSC1-11.5	Bmp7	BMPR1A_BMPR2	0.00121497878549563	0	BMP7_BMPR1A_BMPR2	Bmp7 - (Bmpr1a+Bmpr2)	BMP	Secreted Signaling	KEGG: mmu04350; PMID:26893264
61	preSC1-11.5	preSC3-11.5	Bmp7	BMPR1A_BMPR2	0.00113506587900789	0	BMP7_BMPR1A_BMPR2	Bmp7 - (Bmpr1a+Bmpr2)	BMP	Secreted Signaling	KEGG: mmu04350; PMID:26893264
62	preSC1-11.5	RT-11.5	Bmp7	BMPR1A_BMPR2	0.00120566308508524	0	BMP7_BMPR1A_BMPR2	Bmp7 - (Bmpr1a+Bmpr2)	BMP	Secreted Signaling	KEGG: mmu04350; PMID:26893264
63	preSC1-11.5	preSC5-11.5	Bmp7	BMPR1A_BMPR2	0.00198231433751068	0	BMP7_BMPR1A_BMPR2	Bmp7 - (Bmpr1a+Bmpr2)	BMP	Secreted Signaling	KEGG: mmu04350; PMID:26893264
64	preSC5-11.5	preSC5-11.5	Bmp7	BMPR1A_BMPR2	0.00113751511155427	0	BMP7_BMPR1A_BMPR2	Bmp7 - (Bmpr1a+Bmpr2)	BMP	Secreted Signaling	KEGG: mmu04350; PMID:26893264
65	preSC1-11.5	RT-11.5	Bmp7	BMPR1B_BMPR2	0.000776435881857155	0	BMP7_BMPR1B_BMPR2	Bmp7 - (Bmpr1b+Bmpr2)	BMP	Secreted Signaling	KEGG: mmu04350; PMID:26893264
66	preSC5-11.5	RT-11.5	Bmp7	BMPR1B_BMPR2	0.000445310457953621	0	BMP7_BMPR1B_BMPR2	Bmp7 - (Bmpr1b+Bmpr2)	BMP	Secreted Signaling	KEGG: mmu04350; PMID:26893264
67	preSC0-11.5	preSC3-11.5	Gdf11	TGFBR1_ACVR2A	0.000510472868364498	0	GDF11_TGFBR1_ACVR2A	Gdf11 - (Tgfbr1+Acvr2a)	GDF	Secreted Signaling	KEGG: mmu04350
68	preSC5-11.5	preSC3-11.5	Gdf11	TGFBR1_ACVR2A	0.000384768144634503	0.03	GDF11_TGFBR1_ACVR2A	Gdf11 - (Tgfbr1+Acvr2a)	GDF	Secreted Signaling	KEGG: mmu04350
69	preSC0-11.5	preSC5-11.5	Gdf11	TGFBR1_ACVR2A	0.000819946138896763	0	GDF11_TGFBR1_ACVR2A	Gdf11 - (Tgfbr1+Acvr2a)	GDF	Secreted Signaling	KEGG: mmu04350
70	preSC5-11.5	preSC5-11.5	Gdf11	TGFBR1_ACVR2A	0.000618080276371	0.01	GDF11_TGFBR1_ACVR2A	Gdf11 - (Tgfbr1+Acvr2a)	GDF	Secreted Signaling	KEGG: mmu04350
71	preSC0-11.5	preSC2-11.5	Gdf11	TGFBR1_ACVR2B	0.000531984557153907	0	GDF11_TGFBR1_ACVR2B	Gdf11 - (Tgfbr1+Acvr2b)	GDF	Secreted Signaling	KEGG: mmu04350
72	preSC5-11.5	preSC2-11.5	Gdf11	TGFBR1_ACVR2B	0.000400984672409629	0.02	GDF11_TGFBR1_ACVR2B	Gdf11 - (Tgfbr1+Acvr2b)	GDF	Secreted Signaling	KEGG: mmu04350
73	preSC0-11.5	preSC5-11.5	Gdf11	TGFBR1_ACVR2B	0.000899926505512993	0	GDF11_TGFBR1_ACVR2B	Gdf11 - (Tgfbr1+Acvr2b)	GDF	Secreted Signaling	KEGG: mmu04350
74	preSC5-11.5	preSC5-11.5	Gdf11	TGFBR1_ACVR2B	0.000678383321230799	0	GDF11_TGFBR1_ACVR2B	Gdf11 - (Tgfbr1+Acvr2b)	GDF	Secreted Signaling	KEGG: mmu04350
75	preSC1-11.5	preSC2-11.5	Amh	AMHR2_ACVR1	0.00869548946994939	0	AMH_AMHR2_ACVR1	Amh - (Amhr2+Acvr1)	AMH	Secreted Signaling	KEGG: mmu04060
76	preSC1-11.5	preSC5-11.5	Amh	AMHR2_ACVR1	0.00817968358470812	0	AMH_AMHR2_ACVR1	Amh - (Amhr2+Acvr1)	AMH	Secreted Signaling	KEGG: mmu04060
77	preSC1-11.5	preSC0-11.5	Amh	AMHR2_BMPR1A	0.0135089941897046	0	AMH_AMHR2_BMPR1A	Amh - (Amhr2+Bmpr1a)	AMH	Secreted Signaling	KEGG: mmu04060
78	preSC1-11.5	preSC1-11.5	Amh	AMHR2_BMPR1A	0.0156835798154573	0	AMH_AMHR2_BMPR1A	Amh - (Amhr2+Bmpr1a)	AMH	Secreted Signaling	KEGG: mmu04060
79	preSC1-11.5	preSC2-11.5	Amh	AMHR2_BMPR1A	0.0120910502357127	0	AMH_AMHR2_BMPR1A	Amh - (Amhr2+Bmpr1a)	AMH	Secreted Signaling	KEGG: mmu04060
80	preSC1-11.5	preSC3-11.5	Amh	AMHR2_BMPR1A	0.016484753077092	0	AMH_AMHR2_BMPR1A	Amh - (Amhr2+Bmpr1a)	AMH	Secreted Signaling	KEGG: mmu04060
81	preSC1-11.5	RT-11.5	Amh	AMHR2_BMPR1A	0.0170233624315438	0	AMH_AMHR2_BMPR1A	Amh - (Amhr2+Bmpr1a)	AMH	Secreted Signaling	KEGG: mmu04060
82	preSC1-11.5	preSC5-11.5	Amh	AMHR2_BMPR1A	0.0191440349994533	0	AMH_AMHR2_BMPR1A	Amh - (Amhr2+Bmpr1a)	AMH	Secreted Signaling	KEGG: mmu04060
83	preSC0-11.5	preSC2-11.5	Inhibin B	Acvr2b	0.00335768897801348	0	INHABB_ACVR2B	Inhabb - Acvr2b	ACTIVIN	Secreted Signaling	PMID: 15027884
84	preSC3-11.5	preSC2-11.5	Inhibin B	Acvr2b	0.00247571788338918	0.02	INHABB_ACVR2B	Inhabb - Acvr2b	ACTIVIN	Secreted Signaling	PMID: 15027884
85	preSC0-11.5	preSC5-11.5	Inhibin B	Acvr2b	0.00345274075604691	0	INHABB_ACVR2B	Inhabb - Acvr2b	ACTIVIN	Secreted Signaling	PMID: 15027884
86	preSC0-11.5	preSC3-11.5	Wnt4	FZD1_LRP5	0.00162772107819481	0	WNT4_FZD1_LRP5	Wnt4 - (Fzd1+Lrp5)	WNT	Secreted Signaling	KEGG: mmu04310; PMID: 23209147
87	preSC2-11.5	preSC3-11.5	Wnt4	FZD1_LRP5	0.00101618503376927	0	WNT4_FZD1_LRP5	Wnt4 - (Fzd1+Lrp5)	WNT	Secreted Signaling	KEGG: mmu04310; PMID: 23209147
88	RT-11.5	preSC3-11.5	Wnt4	FZD1_LRP5	0.00345902705512944	0	WNT4_FZD1_LRP5	Wnt4 - (Fzd1+Lrp5)	WNT	Secreted Signaling	KEGG: mmu04310; PMID: 23209147
89	preSC5-11.5	preSC3-11.5	Wnt4	FZD1_LRP5	0.00095299952929122	0	WNT4_FZD1_LRP5	Wnt4 - (Fzd1+Lrp5)	WNT	Secreted Signaling	KEGG: mmu04310; PMID: 23209147
90	preSC0-11.5	preSC5-11.5	Wnt4	FZD1_LRP5	0.00129646215099301	0	WNT4_FZD1_LRP5	Wnt4 - (Fzd1+Lrp5)	WNT	Secreted Signaling	KEGG: mmu04310; PMID: 23209147
91	RT-11.5	preSC5-11.5	Wnt4	FZD1_LRP5	0.00275556912600667	0	WNT4_FZD1_LRP5	Wnt4 - (Fzd1+Lrp5)	WNT	Secreted Signaling	KEGG: mmu04310; PMID: 23209147
92	preSC0-11.5	preSC5-11.5	Wnt4	FZD2_LRP5	0.00124856131401804	0	WNT4_FZD2_LRP5	Wnt4 - (Fzd2+Lrp5)	WNT	Secreted Signaling	KEGG: mmu04310; PMID: 23209147
93	preSC2-11.5	preSC5-11.5	Wnt4	FZD2_LRP5	0.000779407236828803	0.01	WNT4_FZD2_LRP5	Wnt4 - (Fzd2+Lrp5)	WNT	Secreted Signaling	KEGG: mmu04310; PMID: 23209147
94	RT-11.5	preSC5-11.5	Wnt4	FZD2_LRP5	0.00265503304522931	0	WNT4_FZD2_LRP5	Wnt4 - (Fzd2+Lrp5)	WNT	Secreted Signaling	KEGG: mmu04310; PMID: 23209147
95	preSC5-11.5	preSC5-11.5	Wnt4	FZD2_LRP5	0.000730952601440186	0	WNT4_FZD2_LRP5	Wnt4 - (Fzd2+Lrp5)	WNT	Secreted Signaling	KEGG: mmu04310; PMID: 23209147
96	preSC0-11.5	preSC3-11.5	Wnt4	FZD3_LRP5	0.0022747349068069	0	WNT4_FZD3_LRP5	Wnt4 - (Fzd3+Lrp5)	WNT	Secreted Signaling	KEGG: mmu04310; PMID: 23209147
97	preSC2-11.5	preSC3-11.5	Wnt4	FZD3_LRP5	0.00142111044246392	0.03	WNT4_FZD3_LRP5	Wnt4 - (Fzd3+Lrp5)	WNT	Secreted Signaling	KEGG: mmu04310; PMID: 23209147
98	RT-11.5	preSC3-11.5	Wnt4	FZD3_LRP5	0.00480880027422967	0	WNT4_FZD3_LRP5	Wnt4 - (Fzd3+Lrp5)	WNT	Secreted Signaling	KEGG: mmu04310; PMID: 23209147
99	preSC5-11.5	preSC3-11.5	Wnt4	FZD3_LRP5	0.00133262761686103	0.03	WNT4_FZD3_LRP5	Wnt4 - (Fzd3+Lrp5)	WNT	Secreted Signaling	KEGG: mmu04310; PMID: 23209147
100	preSC0-11.5	preSC5-11.5	Wnt4	FZD3_LRP5	0.0016823135847678	0.02	WNT4_FZD3_LRP5	Wnt4 - (Fzd3+Lrp5)	WNT	Secreted Signaling	KEGG: mmu04310; PMID: 23209147
101	RT-11.5	preSC5-11.5	Wnt4	FZD3_LRP5	0.00356190094241623	0	WNT4_FZD3_LRP5	Wnt4 - (Fzd3+Lrp5)	WNT	Secreted Signaling	KEGG: mmu04310; PMID: 23209147
102	preSC0-11.5	preSC5-11.5	Wnt4	FZD4_LRP5	0.000666274599851543	0	WNT4_FZD4_LRP5	Wnt4 - (Fzd4+Lrp5)	WNT	Secreted Signaling	KEGG: mmu04310; PMID: 23209147
103	preSC2-11.5	preSC5-11.5	Wnt4	FZD4_LRP5	0.000415593742318654	0	WNT4_FZD4_LRP5	Wnt4 - (Fzd4+Lrp5)	WNT	Secreted Signaling	KEGG: mmu04310; PMID: 23209147
104	preSC3-11.5	preSC5-11.5	Wnt4	FZD4_LRP5	0.000135796582004088	0	WNT4_FZD4_LRP5	Wnt4 - (Fzd4+Lrp5)	WNT	Secreted Signaling	KEGG: mmu04310; PMID: 23209147
105	RT-11.5	preSC5-11.5	Wnt4	FZD4_LRP5	0.00142513819199211	0	WNT4_FZD4_LRP5	Wnt4 - (Fzd4+Lrp5)	WNT	Secreted Signaling	KEGG: mmu04310; PMID: 23209147
106	preSC5-11.5	preSC5-11.5	Wnt4	FZD4_LRP5	0.000389795739103887	0	WNT4_FZD4_LRP5	Wnt4 - (Fzd4+Lrp5)	WNT	Secreted Signaling	KEGG: mmu04310; PMID: 23209147
107	preSC0-11.5	preSC5-11.5	Wnt4	FZD7_LRP5	0.000672169908933932	0	WNT4_FZD7_LRP5	Wnt4 - (Fzd7+Lrp5)	WNT	Secreted Signaling	KEGG: mmu04310; PMID: 23209147
108	preSC2-11.5	preSC5-11.5	Wnt4	FZD7_LRP5	0.000419274295643009	0	WNT4_FZD7_LRP5	Wnt4 - (Fzd7+Lrp5)	WNT	Secreted Signaling	KEGG: mmu04310; PMID: 23209147
109	preSC3-11.5	preSC5-11.5	Wnt4	FZD7_LRP5	0.000137000988179935	0	WNT4_FZD7_LRP5	Wnt4 - (Fzd7+Lrp5)	WNT	Secreted Signaling	KEGG: mmu04310; PMID: 23209147
110	RT-11.5	preSC5-11.5	Wnt4	FZD7_LRP5	0.00143766255134087	0	WNT4_FZD7_LRP5	Wnt4 - (Fzd7+Lrp5)	WNT	Secreted Signaling	KEGG: mmu04310; PMID: 23209147
111	preSC5-11.5	preSC5-11.5	Wnt4	FZD7_LRP5	0.000393247425170579	0	WNT4_FZD7_LRP5	Wnt4 - (Fzd7+Lrp5)	WNT	Secreted Signaling	KEGG: mmu04310; PMID: 23209147
112	preSC0-11.5	preSC5-11.5	Wnt4	FZD8_LRP5	0.000594927204219137	0	WNT4_FZD8_LRP5	Wnt4 - (Fzd8+Lrp5)	WNT	Secreted Signaling	KEGG: mmu04310; PMID: 23209147
113	preSC2-11.5	preSC5-11.5	Wnt4	FZD8_LRP5	0.000371054817003933	0	WNT4_FZD8_LRP5	Wnt4 - (Fzd8+Lrp5)	WNT	Secreted Signaling	KEGG: mmu04310; PMID: 23209147
114	preSC3-11.5	preSC5-11.5	Wnt4	FZD8_LRP5	0.000121224354651162	0	WNT4_FZD8_LRP5	Wnt4 - (Fzd8+Lrp5)	WNT	Secreted Signaling	KEGG: mmu04310; PMID: 23209147
115	RT-11.5	preSC5-11.5	Wnt4	FZD8_LRP5	0.00127344517300367	0	WNT4_FZD8_LRP5	Wnt4 - (Fzd8+Lrp5)	WNT	Secreted Signaling	KEGG: mmu04310; PMID: 23209147
116	preSC5-11.5	preSC5-11.5	Wnt4	FZD8_LRP5	0.000348025818582591	0	WNT4_FZD8_LRP5	Wnt4 - (Fzd8+Lrp5)	WNT	Secreted Signaling	KEGG: mmu04310; PMID: 23209147
117	preSC0-11.5	preSC3-11.5	Wnt6	FZD1_LRP5	0.00448416220238905	0	WNT6_FZD1_LRP5	Wnt6 - (Fzd1+Lrp5)	WNT	Secreted Signaling	KEGG: mmu04310; PMID: 23209147
118	preSC1-11.5	preSC3-11.5	Wnt6	FZD1_LRP5	0.00255524781563114	0	WNT6_FZD1_LRP5	Wnt6 - (Fzd1+Lrp5)	WNT	Secreted Signaling	KEGG: mmu04310; PMID: 23209147
119	preSC2-11.5	preSC3-11.5	Wnt6	FZD1_LRP5	0.00257203031627674	0	WNT6_FZD1_LRP5	Wnt6 - (Fzd1+Lrp5)	WNT	Secreted Signaling	KEGG: mmu04310; PMID: 23209147
120	preSC3-11.5	preSC3-11.5	Wnt6	FZD1_LRP5	0.00298241975580531	0	WNT6_FZD1_LRP5	Wnt6 - (Fzd1+Lrp5)	WNT	Secreted Signaling	KEGG: mmu04310; PMID: 23209147
121	preSC5-11.5	preSC3-11.5	Wnt6	FZD1_LRP5	0.00194401875775371	0	WNT6_FZD1_LRP5	Wnt6 - (Fzd1+Lrp5)	WNT	Secreted Signaling	KEGG: mmu04310; PMID: 23209147
122	preSC0-11.5	preSC5-11.5	Wnt6	FZD1_LRP5	0.00357208581346564	0	WNT6_FZD1_LRP5	Wnt6 - (Fzd1+Lrp5)	WNT	Secreted Signaling	KEGG: mmu04310; PMID: 23209147
123	preSC1-11.5	preSC5-11.5	Wnt6	FZD1_LRP5	0.00203530118686057	0.02	WNT6_FZD1_LRP5	Wnt6 - (Fzd1+Lrp5)	WNT	Secreted Signaling	KEGG: mmu04310; PMID: 23209147
124	preSC2-11.5	preSC5-11.5	Wnt6	FZD1_LRP5	0.00204872032516121	0.03	WNT6_FZD1_LRP5	Wnt6 - (Fzd1+Lrp5)	WNT	Secreted Signaling	KEGG: mmu04310; PMID: 23209147
125	preSC3-11.5	preSC5-11.5	Wnt6	FZD1_LRP5	0.00237562893749054	0	WNT6_FZD1_LRP5	Wnt6 - (Fzd1+Lrp5)	WNT	Secreted Signaling	KEGG: mmu04310; PMID: 23209147
126	preSC0-11.5	preSC5-11.5	Wnt6	FZD2_LRP5	0.00344140134306715	0	WNT6_FZD2_LRP5	Wnt6 - (Fzd2+Lrp5)	WNT	Secreted Signaling	KEGG: mmu04310; PMID: 23209147
127	preSC1-11.5	preSC5-11.5	Wnt6	FZD2_LRP5	0.00196029416702772	0	WNT6_FZD2_LRP5	Wnt6 - (Fzd2+Lrp5)	WNT	Secreted Signaling	KEGG: mmu04310; PMID: 23209147
128	preSC2-11.5	preSC5-11.5	Wnt6	FZD2_LRP5	0.00197335245232574	0	WNT6_FZD2_LRP5	Wnt6 - (Fzd2+Lrp5)	WNT	Secreted Signaling	KEGG: mmu04310; PMID: 23209147
129	preSC3-11.5	preSC5-11.5	Wnt6	FZD2_LRP5	0.0022882808595724	0	WNT6_FZD2_LRP5	Wnt6 - (Fzd2+Lrp5)	WNT	Secreted Signaling	KEGG: mmu04310; PMID: 23209147
130	preSC5-11.5	preSC5-11.5	Wnt6	FZD2_LRP5	0.00149140320218288	0.01	WNT6_FZD2_LRP5	Wnt6 - (Fzd2+Lrp5)	WNT	Secreted Signaling	KEGG: mmu04310; PMID: 23209147
131	preSC0-11.5	preSC3-11.5	Wnt6	FZD3_LRP5	0.00624100001605025	0	WNT6_FZD3_LRP5	Wnt6 - (Fzd3+Lrp5)	WNT	Secreted Signaling	KEGG: mmu04310; PMID: 23209147
132	preSC1-11.5	preSC3-11.5	Wnt6	FZD3_LRP5	0.00356714102134559	0	WNT6_FZD3_LRP5	Wnt6 - (Fzd3+Lrp5)	WNT	Secreted Signaling	KEGG: mmu04310; PMID: 23209147
133	preSC2-11.5	preSC3-11.5	Wnt6	FZD3_LRP5	0.0035879219733717	0.01	WNT6_FZD3_LRP5	Wnt6 - (Fzd3+Lrp5)	WNT	Secreted Signaling	KEGG: mmu04310; PMID: 23209147
134	preSC3-11.5	preSC3-11.5	Wnt6	FZD3_LRP5	0.00415949486650578	0	WNT6_FZD3_LRP5	Wnt6 - (Fzd3+Lrp5)	WNT	Secreted Signaling	KEGG: mmu04310; PMID: 23209147
135	preSC0-11.5	preSC5-11.5	Wnt6	FZD3_LRP5	0.00462120188205579	0	WNT6_FZD3_LRP5	Wnt6 - (Fzd3+Lrp5)	WNT	Secreted Signaling	KEGG: mmu04310; PMID: 23209147
136	preSC0-11.5	preSC5-11.5	Wnt6	FZD4_LRP5	0.00184488816437009	0	WNT6_FZD4_LRP5	Wnt6 - (Fzd4+Lrp5)	WNT	Secreted Signaling	KEGG: mmu04310; PMID: 23209147
137	preSC1-11.5	preSC5-11.5	Wnt6	FZD4_LRP5	0.00104732618062693	0	WNT6_FZD4_LRP5	Wnt6 - (Fzd4+Lrp5)	WNT	Secreted Signaling	KEGG: mmu04310; PMID: 23209147
138	preSC2-11.5	preSC5-11.5	Wnt6	FZD4_LRP5	0.00105517294719672	0	WNT6_FZD4_LRP5	Wnt6 - (Fzd4+Lrp5)	WNT	Secreted Signaling	KEGG: mmu04310; PMID: 23209147
139	preSC3-11.5	preSC5-11.5	Wnt6	FZD4_LRP5	0.00122386855402167	0	WNT6_FZD4_LRP5	Wnt6 - (Fzd4+Lrp5)	WNT	Secreted Signaling	KEGG: mmu04310; PMID: 23209147
140	RT-11.5	preSC5-11.5	Wnt6	FZD4_LRP5	0.000112862161005885	0	WNT6_FZD4_LRP5	Wnt6 - (Fzd4+Lrp5)	WNT	Secreted Signaling	KEGG: mmu04310; PMID: 23209147
141	preSC5-11.5	preSC5-11.5	Wnt6	FZD4_LRP5	0.000796916036054061	0	WNT6_FZD4_LRP5	Wnt6 - (Fzd4+Lrp5)	WNT	Secreted Signaling	KEGG: mmu04310; PMID: 23209147
142	preSC0-11.5	preSC5-11.5	Wnt6	FZD7_LRP5	0.00186112544652342	0	WNT6_FZD7_LRP5	Wnt6 - (Fzd7+Lrp5)	WNT	Secreted Signaling	KEGG: mmu04310; PMID: 23209147
143	preSC1-11.5	preSC5-11.5	Wnt6	FZD7_LRP5	0.00105658034770937	0	WNT6_FZD7_LRP5	Wnt6 - (Fzd7+Lrp5)	WNT	Secreted Signaling	KEGG: mmu04310; PMID: 23209147
144	preSC2-11.5	preSC5-11.5	Wnt6	FZD7_LRP5	0.00106448754323355	0	WNT6_FZD7_LRP5	Wnt6 - (Fzd7+Lrp5)	WNT	Secreted Signaling	KEGG: mmu04310; PMID: 23209147
145	preSC3-11.5	preSC5-11.5	Wnt6	FZD7_LRP5	0.00123466924888405	0	WNT6_FZD7_LRP5	Wnt6 - (Fzd7+Lrp5)	WNT	Secreted Signaling	KEGG: mmu04310; PMID: 23209147
146	RT-11.5	preSC5-11.5	Wnt6	FZD7_LRP5	0.000113863005777353	0	WNT6_FZD7_LRP5	Wnt6 - (Fzd7+Lrp5)	WNT	Secreted Signaling	KEGG: mmu04310; PMID: 23209147
147	preSC5-11.5	preSC5-11.5	Wnt6	FZD7_LRP5	0.000803956515236738	0	WNT6_FZD7_LRP5	Wnt6 - (Fzd7+Lrp5)	WNT	Secreted Signaling	KEGG: mmu04310; PMID: 23209147
148	preSC0-11.5	preSC5-11.5	Wnt6	FZD8_LRP5	0.00164825819258296	0	WNT6_FZD8_LRP5	Wnt6 - (Fzd8+Lrp5)	WNT	Secreted Signaling	KEGG: mmu04310; PMID: 23209147
149	preSC1-11.5	preSC5-11.5	Wnt6	FZD8_LRP5	0.000935310827294319	0	WNT6_FZD8_LRP5	Wnt6 - (Fzd8+Lrp5)	WNT	Secreted Signaling	KEGG: mmu04310; PMID: 23209147
150	preSC2-11.5	preSC5-11.5	Wnt6	FZD8_LRP5	0.000942413781670026	0	WNT6_FZD8_LRP5	Wnt6 - (Fzd8+Lrp5)	WNT	Secreted Signaling	KEGG: mmu04310; PMID: 23209147
151	preSC3-11.5	preSC5-11.5	Wnt6	FZD8_LRP5	0.00109311494616236	0	WNT6_FZD8_LRP5	Wnt6 - (Fzd8+Lrp5)	WNT	Secreted Signaling	KEGG: mmu04310; PMID: 23209147
152	RT-11.5	preSC5-11.5	Wnt6	FZD8_LRP5	0.000100752631690627	0	WNT6_FZD8_LRP5	Wnt6 - (Fzd8+Lrp5)	WNT	Secreted Signaling	KEGG: mmu04310; PMID: 23209147
153	preSC5-11.5	preSC5-11.5	Wnt6	FZD8_LRP5	0.000711694378204441	0	WNT6_FZD8_LRP5	Wnt6 - (Fzd8+Lrp5)	WNT	Secreted Signaling	KEGG: mmu04310; PMID: 23209147
154	preSC0-11.5	preSC0-11.5	Wnt4	FZD1_LRP6	0.0025486023199558	0	WNT4_FZD1_LRP6	Wnt4 - (Fzd1+Lrp6)	WNT	Secreted Signaling	KEGG: mmu04310; PMID: 23209147
155	RT-11.5	preSC0-11.5	Wnt4	FZD1_LRP6	0.00537793448216461	0	WNT4_FZD1_LRP6	Wnt4 - (Fzd1+Lrp6)	WNT	Secreted Signaling	KEGG: mmu04310; PMID: 23209147
156	preSC0-11.5	preSC1-11.5	Wnt4	FZD1_LRP6	0.00340138790204365	0	WNT4_FZD1_LRP6	Wnt4 - (Fzd1+Lrp6)	WNT	Secreted Signaling	KEGG: mmu04310; PMID: 23209147
157	RT-11.5	preSC1-11.5	Wnt4	FZD1_LRP6	0.00714318552624705	0	WNT4_FZD1_LRP6	Wnt4 - (Fzd1+Lrp6)	WNT	Secreted Signaling	KEGG: mmu04310; PMID: 23209147
158	preSC0-11.5	preSC2-11.5	Wnt4	FZD1_LRP6	0.00244470789701972	0.02	WNT4_FZD1_LRP6	Wnt4 - (Fzd1+Lrp6)	WNT	Secreted Signaling	KEGG: mmu04310; PMID: 23209147
159	RT-11.5	preSC2-11.5	Wnt4	FZD1_LRP6	0.00515081001607283	0	WNT4_FZD1_LRP6	Wnt4 - (Fzd1+Lrp6)	WNT	Secreted Signaling	KEGG: mmu04310; PMID: 23209147
160	preSC0-11.5	preSC3-11.5	Wnt4	FZD1_LRP6	0.00413360849935576	0	WNT4_FZD1_LRP6	Wnt4 - (Fzd1+Lrp6)	WNT	Secreted Signaling	KEGG: mmu04310; PMID: 23209147
161	preSC2-11.5	preSC3-11.5	Wnt4	FZD1_LRP6	0.00258762671668411	0.02	WNT4_FZD1_LRP6	Wnt4 - (Fzd1+Lrp6)	WNT	Secreted Signaling	KEGG: mmu04310; PMID: 23209147
162	RT-11.5	preSC3-11.5	Wnt4	FZD1_LRP6	0.00860962785204763	0	WNT4_FZD1_LRP6	Wnt4 - (Fzd1+Lrp6)	WNT	Secreted Signaling	KEGG: mmu04310; PMID: 23209147
163	preSC0-11.5	preSC5-11.5	Wnt4	FZD1_LRP6	0.00389801480080577	0	WNT4_FZD1_LRP6	Wnt4 - (Fzd1+Lrp6)	WNT	Secreted Signaling	KEGG: mmu04310; PMID: 23209147
164	RT-11.5	preSC5-11.5	Wnt4	FZD1_LRP6	0.00807447204761005	0	WNT4_FZD1_LRP6	Wnt4 - (Fzd1+Lrp6)	WNT	Secreted Signaling	KEGG: mmu04310; PMID: 23209147
165	preSC0-11.5	RT-11.5	Wnt4	FZD2_LRP6	0.00203180285205713	0	WNT4_FZD2_LRP6	Wnt4 - (Fzd2+Lrp6)	WNT	Secreted Signaling	KEGG: mmu04310; PMID: 23209147
166	RT-11.5	RT-11.5	Wnt4	FZD2_LRP6	0.00426892202305598	0	WNT4_FZD2_LRP6	Wnt4 - (Fzd2+Lrp6)	WNT	Secreted Signaling	KEGG: mmu04310; PMID: 23209147
167	preSC0-11.5	preSC5-11.5	Wnt4	FZD2_LRP6	0.00375560867461483	0	WNT4_FZD2_LRP6	Wnt4 - (Fzd2+Lrp6)	WNT	Secreted Signaling	KEGG: mmu04310; PMID: 23209147
168	preSC2-11.5	preSC5-11.5	Wnt4	FZD2_LRP6	0.00235232163488467	0	WNT4_FZD2_LRP6	Wnt4 - (Fzd2+Lrp6)	WNT	Secreted Signaling	KEGG: mmu04310; PMID: 23209147
169	RT-11.5	preSC5-11.5	Wnt4	FZD2_LRP6	0.0077903257928554	0	WNT4_FZD2_LRP6	Wnt4 - (Fzd2+Lrp6)	WNT	Secreted Signaling	KEGG: mmu04310; PMID: 23209147
170	preSC5-11.5	preSC5-11.5	Wnt4	FZD2_LRP6	0.00220513055341539	0	WNT4_FZD2_LRP6	Wnt4 - (Fzd2+Lrp6)	WNT	Secreted Signaling	KEGG: mmu04310; PMID: 23209147
171	RT-11.5	preSC0-11.5	Wnt4	FZD3_LRP6	0.00584731317542411	0	WNT4_FZD3_LRP6	Wnt4 - (Fzd3+Lrp6)	WNT	Secreted Signaling	KEGG: mmu04310; PMID: 23209147
172	preSC0-11.5	preSC1-11.5	Wnt4	FZD3_LRP6	0.00670583796589996	0	WNT4_FZD3_LRP6	Wnt4 - (Fzd3+Lrp6)	WNT	Secreted Signaling	KEGG: mmu04310; PMID: 23209147
173	RT-11.5	preSC1-11.5	Wnt4	FZD3_LRP6	0.0137517519742509	0	WNT4_FZD3_LRP6	Wnt4 - (Fzd3+Lrp6)	WNT	Secreted Signaling	KEGG: mmu04310; PMID: 23209147
174	RT-11.5	preSC2-11.5	Wnt4	FZD3_LRP6	0.00539325957664842	0	WNT4_FZD3_LRP6	Wnt4 - (Fzd3+Lrp6)	WNT	Secreted Signaling	KEGG: mmu04310; PMID: 23209147
175	preSC0-11.5	preSC3-11.5	Wnt4	FZD3_LRP6	0.00575598979525701	0	WNT4_FZD3_LRP6	Wnt4 - (Fzd3+Lrp6)	WNT	Secreted Signaling	KEGG: mmu04310; PMID: 23209147
176	RT-11.5	preSC3-11.5	Wnt4	FZD3_LRP6	0.0118364675421965	0	WNT4_FZD3_LRP6	Wnt4 - (Fzd3+Lrp6)	WNT	Secreted Signaling	KEGG: mmu04310; PMID: 23209147
177	RT-11.5	RT-11.5	Wnt4	FZD3_LRP6	0.00745023766335123	0	WNT4_FZD3_LRP6	Wnt4 - (Fzd3+Lrp6)	WNT	Secreted Signaling	KEGG: mmu04310; PMID: 23209147
178	preSC0-11.5	preSC5-11.5	Wnt4	FZD3_LRP6	0.00504067457370752	0	WNT4_FZD3_LRP6	Wnt4 - (Fzd3+Lrp6)	WNT	Secreted Signaling	KEGG: mmu04310; PMID: 23209147
179	RT-11.5	preSC5-11.5	Wnt4	FZD3_LRP6	0.0103261394494884	0	WNT4_FZD3_LRP6	Wnt4 - (Fzd3+Lrp6)	WNT	Secreted Signaling	KEGG: mmu04310; PMID: 23209147
180	preSC0-11.5	RT-11.5	Wnt4	FZD4_LRP6	0.0021405547004734	0	WNT4_FZD4_LRP6	Wnt4 - (Fzd4+Lrp6)	WNT	Secreted Signaling	KEGG: mmu04310; PMID: 23209147
181	preSC2-11.5	RT-11.5	Wnt4	FZD4_LRP6	0.0013386294177165	0	WNT4_FZD4_LRP6	Wnt4 - (Fzd4+Lrp6)	WNT	Secreted Signaling	KEGG: mmu04310; PMID: 23209147
182	preSC3-11.5	RT-11.5	Wnt4	FZD4_LRP6	0.000439258403510041	0	WNT4_FZD4_LRP6	Wnt4 - (Fzd4+Lrp6)	WNT	Secreted Signaling	KEGG: mmu04310; PMID: 23209147
183	RT-11.5	RT-11.5	Wnt4	FZD4_LRP6	0.00449156661109909	0	WNT4_FZD4_LRP6	Wnt4 - (Fzd4+Lrp6)	WNT	Secreted Signaling	KEGG: mmu04310; PMID: 23209147
184	preSC5-11.5	RT-11.5	Wnt4	FZD4_LRP6	0.00125512045375526	0	WNT4_FZD4_LRP6	Wnt4 - (Fzd4+Lrp6)	WNT	Secreted Signaling	KEGG: mmu04310; PMID: 23209147
185	preSC0-11.5	preSC5-11.5	Wnt4	FZD4_LRP6	0.00201465709815571	0	WNT4_FZD4_LRP6	Wnt4 - (Fzd4+Lrp6)	WNT	Secreted Signaling	KEGG: mmu04310; PMID: 23209147
186	preSC2-11.5	preSC5-11.5	Wnt4	FZD4_LRP6	0.00125893083633548	0	WNT4_FZD4_LRP6	Wnt4 - (Fzd4+Lrp6)	WNT	Secreted Signaling	KEGG: mmu04310; PMID: 23209147
187	preSC3-11.5	preSC5-11.5	Wnt4	FZD4_LRP6	0.000412583549421276	0	WNT4_FZD4_LRP6	Wnt4 - (Fzd4+Lrp6)	WNT	Secreted Signaling	KEGG: mmu04310; PMID: 23209147
188	RT-11.5	preSC5-11.5	Wnt4	FZD4_LRP6	0.00425145035164912	0	WNT4_FZD4_LRP6	Wnt4 - (Fzd4+Lrp6)	WNT	Secreted Signaling	KEGG: mmu04310; PMID: 23209147
189	preSC5-11.5	preSC5-11.5	Wnt4	FZD4_LRP6	0.0011805097576553	0	WNT4_FZD4_LRP6	Wnt4 - (Fzd4+Lrp6)	WNT	Secreted Signaling	KEGG: mmu04310; PMID: 23209147
190	preSC0-11.5	preSC5-11.5	Wnt4	FZD7_LRP6	0.00203237493485528	0	WNT4_FZD7_LRP6	Wnt4 - (Fzd7+Lrp6)	WNT	Secreted Signaling	KEGG: mmu04310; PMID: 23209147
191	preSC2-11.5	preSC5-11.5	Wnt4	FZD7_LRP6	0.00127003265439318	0	WNT4_FZD7_LRP6	Wnt4 - (Fzd7+Lrp6)	WNT	Secreted Signaling	KEGG: mmu04310; PMID: 23209147
192	preSC3-11.5	preSC5-11.5	Wnt4	FZD7_LRP6	0.000416238199046415	0	WNT4_FZD7_LRP6	Wnt4 - (Fzd7+Lrp6)	WNT	Secreted Signaling	KEGG: mmu04310; PMID: 23209147
193	RT-11.5	preSC5-11.5	Wnt4	FZD7_LRP6	0.00428808342783799	0	WNT4_FZD7_LRP6	Wnt4 - (Fzd7+Lrp6)	WNT	Secreted Signaling	KEGG: mmu04310; PMID: 23209147
194	preSC5-11.5	preSC5-11.5	Wnt4	FZD7_LRP6	0.00119091640030567	0	WNT4_FZD7_LRP6	Wnt4 - (Fzd7+Lrp6)	WNT	Secreted Signaling	KEGG: mmu04310; PMID: 23209147
195	preSC0-11.5	preSC5-11.5	Wnt4	FZD8_LRP6	0.00180007907874438	0	WNT4_FZD8_LRP6	Wnt4 - (Fzd8+Lrp6)	WNT	Secreted Signaling	KEGG: mmu04310; PMID: 23209147
196	preSC2-11.5	preSC5-11.5	Wnt4	FZD8_LRP6	0.00112452030347273	0.01	WNT4_FZD8_LRP6	Wnt4 - (Fzd8+Lrp6)	WNT	Secreted Signaling	KEGG: mmu04310; PMID: 23209147
197	preSC3-11.5	preSC5-11.5	Wnt4	FZD8_LRP6	0.0003683591395329	0.01	WNT4_FZD8_LRP6	Wnt4 - (Fzd8+Lrp6)	WNT	Secreted Signaling	KEGG: mmu04310; PMID: 23209147
198	RT-11.5	preSC5-11.5	Wnt4	FZD8_LRP6	0.00380676482533114	0	WNT4_FZD8_LRP6	Wnt4 - (Fzd8+Lrp6)	WNT	Secreted Signaling	KEGG: mmu04310; PMID: 23209147
199	preSC5-11.5	preSC5-11.5	Wnt4	FZD8_LRP6	0.00105451074068074	0.01	WNT4_FZD8_LRP6	Wnt4 - (Fzd8+Lrp6)	WNT	Secreted Signaling	KEGG: mmu04310; PMID: 23209147
200	preSC0-11.5	preSC0-11.5	Wnt6	FZD1_LRP6	0.00698238401080749	0	WNT6_FZD1_LRP6	Wnt6 - (Fzd1+Lrp6)	WNT	Secreted Signaling	KEGG: mmu04310; PMID: 23209147
201	preSC0-11.5	preSC1-11.5	Wnt6	FZD1_LRP6	0.00928381996731606	0	WNT6_FZD1_LRP6	Wnt6 - (Fzd1+Lrp6)	WNT	Secreted Signaling	KEGG: mmu04310; PMID: 23209147
202	preSC1-11.5	preSC1-11.5	Wnt6	FZD1_LRP6	0.00532667573655394	0.01	WNT6_FZD1_LRP6	Wnt6 - (Fzd1+Lrp6)	WNT	Secreted Signaling	KEGG: mmu04310; PMID: 23209147
203	preSC2-11.5	preSC1-11.5	Wnt6	FZD1_LRP6	0.00535269496690233	0	WNT6_FZD1_LRP6	Wnt6 - (Fzd1+Lrp6)	WNT	Secreted Signaling	KEGG: mmu04310; PMID: 23209147
204	preSC3-11.5	preSC1-11.5	Wnt6	FZD1_LRP6	0.00620368279314941	0	WNT6_FZD1_LRP6	Wnt6 - (Fzd1+Lrp6)	WNT	Secreted Signaling	KEGG: mmu04310; PMID: 23209147
205	preSC0-11.5	preSC2-11.5	Wnt6	FZD1_LRP6	0.00668970305273615	0	WNT6_FZD1_LRP6	Wnt6 - (Fzd1+Lrp6)	WNT	Secreted Signaling	KEGG: mmu04310; PMID: 23209147
206	preSC0-11.5	preSC3-11.5	Wnt6	FZD1_LRP6	0.0112094639628493	0	WNT6_FZD1_LRP6	Wnt6 - (Fzd1+Lrp6)	WNT	Secreted Signaling	KEGG: mmu04310; PMID: 23209147
207	preSC1-11.5	preSC3-11.5	Wnt6	FZD1_LRP6	0.00646233977864429	0	WNT6_FZD1_LRP6	Wnt6 - (Fzd1+Lrp6)	WNT	Secreted Signaling	KEGG: mmu04310; PMID: 23209147
208	preSC2-11.5	preSC3-11.5	Wnt6	FZD1_LRP6	0.00648630306699781	0	WNT6_FZD1_LRP6	Wnt6 - (Fzd1+Lrp6)	WNT	Secreted Signaling	KEGG: mmu04310; PMID: 23209147
209	preSC3-11.5	preSC3-11.5	Wnt6	FZD1_LRP6	0.00751490825144368	0	WNT6_FZD1_LRP6	Wnt6 - (Fzd1+Lrp6)	WNT	Secreted Signaling	KEGG: mmu04310; PMID: 23209147
210	preSC0-11.5	preSC5-11.5	Wnt6	FZD1_LRP6	0.0105249906473668	0	WNT6_FZD1_LRP6	Wnt6 - (Fzd1+Lrp6)	WNT	Secreted Signaling	KEGG: mmu04310; PMID: 23209147
211	preSC1-11.5	preSC5-11.5	Wnt6	FZD1_LRP6	0.00608707585361785	0	WNT6_FZD1_LRP6	Wnt6 - (Fzd1+Lrp6)	WNT	Secreted Signaling	KEGG: mmu04310; PMID: 23209147
212	preSC2-11.5	preSC5-11.5	Wnt6	FZD1_LRP6	0.00610486873075123	0	WNT6_FZD1_LRP6	Wnt6 - (Fzd1+Lrp6)	WNT	Secreted Signaling	KEGG: mmu04310; PMID: 23209147
213	preSC3-11.5	preSC5-11.5	Wnt6	FZD1_LRP6	0.00707134921638364	0	WNT6_FZD1_LRP6	Wnt6 - (Fzd1+Lrp6)	WNT	Secreted Signaling	KEGG: mmu04310; PMID: 23209147
214	preSC0-11.5	RT-11.5	Wnt6	FZD2_LRP6	0.00554766078081914	0	WNT6_FZD2_LRP6	Wnt6 - (Fzd2+Lrp6)	WNT	Secreted Signaling	KEGG: mmu04310; PMID: 23209147
215	preSC0-11.5	preSC5-11.5	Wnt6	FZD2_LRP6	0.0101516074424094	0	WNT6_FZD2_LRP6	Wnt6 - (Fzd2+Lrp6)	WNT	Secreted Signaling	KEGG: mmu04310; PMID: 23209147
216	preSC1-11.5	preSC5-11.5	Wnt6	FZD2_LRP6	0.00586639558390319	0	WNT6_FZD2_LRP6	Wnt6 - (Fzd2+Lrp6)	WNT	Secreted Signaling	KEGG: mmu04310; PMID: 23209147
217	preSC2-11.5	preSC5-11.5	Wnt6	FZD2_LRP6	0.00588471201550935	0	WNT6_FZD2_LRP6	Wnt6 - (Fzd2+Lrp6)	WNT	Secreted Signaling	KEGG: mmu04310; PMID: 23209147
218	preSC3-11.5	preSC5-11.5	Wnt6	FZD2_LRP6	0.00681673899223296	0	WNT6_FZD2_LRP6	Wnt6 - (Fzd2+Lrp6)	WNT	Secreted Signaling	KEGG: mmu04310; PMID: 23209147
219	preSC5-11.5	preSC5-11.5	Wnt6	FZD2_LRP6	0.00446069275191111	0	WNT6_FZD2_LRP6	Wnt6 - (Fzd2+Lrp6)	WNT	Secreted Signaling	KEGG: mmu04310; PMID: 23209147
220	preSC0-11.5	preSC1-11.5	Wnt6	FZD3_LRP6	0.0179633962740266	0	WNT6_FZD3_LRP6	Wnt6 - (Fzd3+Lrp6)	WNT	Secreted Signaling	KEGG: mmu04310; PMID: 23209147
221	preSC1-11.5	preSC1-11.5	Wnt6	FZD3_LRP6	0.0104497517607255	0	WNT6_FZD3_LRP6	Wnt6 - (Fzd3+Lrp6)	WNT	Secreted Signaling	KEGG: mmu04310; PMID: 23209147
222	preSC2-11.5	preSC1-11.5	Wnt6	FZD3_LRP6	0.0104652412328179	0	WNT6_FZD3_LRP6	Wnt6 - (Fzd3+Lrp6)	WNT	Secreted Signaling	KEGG: mmu04310; PMID: 23209147
223	preSC3-11.5	preSC1-11.5	Wnt6	FZD3_LRP6	0.0121168809443203	0	WNT6_FZD3_LRP6	Wnt6 - (Fzd3+Lrp6)	WNT	Secreted Signaling	KEGG: mmu04310; PMID: 23209147
224	preSC0-11.5	preSC3-11.5	Wnt6	FZD3_LRP6	0.0154525517279452	0	WNT6_FZD3_LRP6	Wnt6 - (Fzd3+Lrp6)	WNT	Secreted Signaling	KEGG: mmu04310; PMID: 23209147
225	preSC3-11.5	preSC3-11.5	Wnt6	FZD3_LRP6	0.0104119186678596	0	WNT6_FZD3_LRP6	Wnt6 - (Fzd3+Lrp6)	WNT	Secreted Signaling	KEGG: mmu04310; PMID: 23209147
226	preSC0-11.5	RT-11.5	Wnt6	FZD3_LRP6	0.00972069070448882	0	WNT6_FZD3_LRP6	Wnt6 - (Fzd3+Lrp6)	WNT	Secreted Signaling	KEGG: mmu04310; PMID: 23209147
227	preSC0-11.5	preSC5-11.5	Wnt6	FZD3_LRP6	0.0134916262499134	0	WNT6_FZD3_LRP6	Wnt6 - (Fzd3+Lrp6)	WNT	Secreted Signaling	KEGG: mmu04310; PMID: 23209147
228	preSC3-11.5	preSC5-11.5	Wnt6	FZD3_LRP6	0.00910429281507111	0.04	WNT6_FZD3_LRP6	Wnt6 - (Fzd3+Lrp6)	WNT	Secreted Signaling	KEGG: mmu04310; PMID: 23209147
229	preSC0-11.5	RT-11.5	Wnt6	FZD4_LRP6	0.00583862714037714	0	WNT6_FZD4_LRP6	Wnt6 - (Fzd4+Lrp6)	WNT	Secreted Signaling	KEGG: mmu04310; PMID: 23209147
230	preSC1-11.5	RT-11.5	Wnt6	FZD4_LRP6	0.00335159401986489	0	WNT6_FZD4_LRP6	Wnt6 - (Fzd4+Lrp6)	WNT	Secreted Signaling	KEGG: mmu04310; PMID: 23209147
231	preSC2-11.5	RT-11.5	Wnt6	FZD4_LRP6	0.00336756487165739	0	WNT6_FZD4_LRP6	Wnt6 - (Fzd4+Lrp6)	WNT	Secreted Signaling	KEGG: mmu04310; PMID: 23209147
232	preSC3-11.5	RT-11.5	Wnt6	FZD4_LRP6	0.00390281305892061	0	WNT6_FZD4_LRP6	Wnt6 - (Fzd4+Lrp6)	WNT	Secreted Signaling	KEGG: mmu04310; PMID: 23209147
233	RT-11.5	RT-11.5	Wnt6	FZD4_LRP6	0.000364913595248005	0	WNT6_FZD4_LRP6	Wnt6 - (Fzd4+Lrp6)	WNT	Secreted Signaling	KEGG: mmu04310; PMID: 23209147
234	preSC5-11.5	RT-11.5	Wnt6	FZD4_LRP6	0.0025491494901562	0	WNT6_FZD4_LRP6	Wnt6 - (Fzd4+Lrp6)	WNT	Secreted Signaling	KEGG: mmu04310; PMID: 23209147
235	preSC0-11.5	preSC5-11.5	Wnt6	FZD4_LRP6	0.00551976363446122	0	WNT6_FZD4_LRP6	Wnt6 - (Fzd4+Lrp6)	WNT	Secreted Signaling	KEGG: mmu04310; PMID: 23209147
236	preSC1-11.5	preSC5-11.5	Wnt6	FZD4_LRP6	0.00315815044761936	0	WNT6_FZD4_LRP6	Wnt6 - (Fzd4+Lrp6)	WNT	Secreted Signaling	KEGG: mmu04310; PMID: 23209147
237	preSC2-11.5	preSC5-11.5	Wnt6	FZD4_LRP6	0.00317575214555611	0	WNT6_FZD4_LRP6	Wnt6 - (Fzd4+Lrp6)	WNT	Secreted Signaling	KEGG: mmu04310; PMID: 23209147
238	preSC3-11.5	preSC5-11.5	Wnt6	FZD4_LRP6	0.00368139055357057	0	WNT6_FZD4_LRP6	Wnt6 - (Fzd4+Lrp6)	WNT	Secreted Signaling	KEGG: mmu04310; PMID: 23209147
239	RT-11.5	preSC5-11.5	Wnt6	FZD4_LRP6	0.000342798237318878	0	WNT6_FZD4_LRP6	Wnt6 - (Fzd4+Lrp6)	WNT	Secreted Signaling	KEGG: mmu04310; PMID: 23209147
240	preSC5-11.5	preSC5-11.5	Wnt6	FZD4_LRP6	0.00240232714496119	0	WNT6_FZD4_LRP6	Wnt6 - (Fzd4+Lrp6)	WNT	Secreted Signaling	KEGG: mmu04310; PMID: 23209147
241	preSC0-11.5	preSC5-11.5	Wnt6	FZD7_LRP6	0.00556753665284449	0	WNT6_FZD7_LRP6	Wnt6 - (Fzd7+Lrp6)	WNT	Secreted Signaling	KEGG: mmu04310; PMID: 23209147
242	preSC1-11.5	preSC5-11.5	Wnt6	FZD7_LRP6	0.00318580947682921	0	WNT6_FZD7_LRP6	Wnt6 - (Fzd7+Lrp6)	WNT	Secreted Signaling	KEGG: mmu04310; PMID: 23209147
243	preSC2-11.5	preSC5-11.5	Wnt6	FZD7_LRP6	0.00320348538559411	0	WNT6_FZD7_LRP6	Wnt6 - (Fzd7+Lrp6)	WNT	Secreted Signaling	KEGG: mmu04310; PMID: 23209147
244	preSC3-11.5	preSC5-11.5	Wnt6	FZD7_LRP6	0.0037135119545745	0	WNT6_FZD7_LRP6	Wnt6 - (Fzd7+Lrp6)	WNT	Secreted Signaling	KEGG: mmu04310; PMID: 23209147
245	RT-11.5	preSC5-11.5	Wnt6	FZD7_LRP6	0.00034583333464174	0	WNT6_FZD7_LRP6	Wnt6 - (Fzd7+Lrp6)	WNT	Secreted Signaling	KEGG: mmu04310; PMID: 23209147
246	preSC5-11.5	preSC5-11.5	Wnt6	FZD7_LRP6	0.0024233570894364	0	WNT6_FZD7_LRP6	Wnt6 - (Fzd7+Lrp6)	WNT	Secreted Signaling	KEGG: mmu04310; PMID: 23209147
247	preSC0-11.5	preSC5-11.5	Wnt6	FZD8_LRP6	0.00494014053596224	0	WNT6_FZD8_LRP6	Wnt6 - (Fzd8+Lrp6)	WNT	Secreted Signaling	KEGG: mmu04310; PMID: 23209147
248	preSC1-11.5	preSC5-11.5	Wnt6	FZD8_LRP6	0.00282301725119466	0.01	WNT6_FZD8_LRP6	Wnt6 - (Fzd8+Lrp6)	WNT	Secreted Signaling	KEGG: mmu04310; PMID: 23209147
249	preSC2-11.5	preSC5-11.5	Wnt6	FZD8_LRP6	0.00283960973965048	0.01	WNT6_FZD8_LRP6	Wnt6 - (Fzd8+Lrp6)	WNT	Secreted Signaling	KEGG: mmu04310; PMID: 23209147
250	preSC3-11.5	preSC5-11.5	Wnt6	FZD8_LRP6	0.00329202336983978	0.01	WNT6_FZD8_LRP6	Wnt6 - (Fzd8+Lrp6)	WNT	Secreted Signaling	KEGG: mmu04310; PMID: 23209147
251	RT-11.5	preSC5-11.5	Wnt6	FZD8_LRP6	0.000306069000972203	0.01	WNT6_FZD8_LRP6	Wnt6 - (Fzd8+Lrp6)	WNT	Secreted Signaling	KEGG: mmu04310; PMID: 23209147
252	preSC5-11.5	preSC5-11.5	Wnt6	FZD8_LRP6	0.00214750263306064	0.01	WNT6_FZD8_LRP6	Wnt6 - (Fzd8+Lrp6)	WNT	Secreted Signaling	KEGG: mmu04310; PMID: 23209147
253	preSC2-11.5	preSC0-11.5	Wnt5a	Fzd1	0.000815707762558909	0	WNT5A_FZD1	Wnt5a - Fzd1	ncWNT	Secreted Signaling	KEGG: mmu04310
254	preSC5-11.5	preSC0-11.5	Wnt5a	Fzd1	0.00217405469718043	0	WNT5A_FZD1	Wnt5a - Fzd1	ncWNT	Secreted Signaling	KEGG: mmu04310
255	preSC2-11.5	preSC1-11.5	Wnt5a	Fzd1	0.00109983805474078	0	WNT5A_FZD1	Wnt5a - Fzd1	ncWNT	Secreted Signaling	KEGG: mmu04310
256	preSC5-11.5	preSC1-11.5	Wnt5a	Fzd1	0.00292994191277674	0	WNT5A_FZD1	Wnt5a - Fzd1	ncWNT	Secreted Signaling	KEGG: mmu04310
257	preSC2-11.5	preSC2-11.5	Wnt5a	Fzd1	0.000910158471021775	0	WNT5A_FZD1	Wnt5a - Fzd1	ncWNT	Secreted Signaling	KEGG: mmu04310
258	preSC5-11.5	preSC2-11.5	Wnt5a	Fzd1	0.00242540645549822	0	WNT5A_FZD1	Wnt5a - Fzd1	ncWNT	Secreted Signaling	KEGG: mmu04310
259	preSC2-11.5	preSC3-11.5	Wnt5a	Fzd1	0.00205810989177461	0	WNT5A_FZD1	Wnt5a - Fzd1	ncWNT	Secreted Signaling	KEGG: mmu04310
260	preSC5-11.5	preSC3-11.5	Wnt5a	Fzd1	0.00547401669860267	0	WNT5A_FZD1	Wnt5a - Fzd1	ncWNT	Secreted Signaling	KEGG: mmu04310
261	preSC2-11.5	preSC5-11.5	Wnt5a	Fzd1	0.00203516000212768	0	WNT5A_FZD1	Wnt5a - Fzd1	ncWNT	Secreted Signaling	KEGG: mmu04310
262	preSC5-11.5	preSC5-11.5	Wnt5a	Fzd1	0.00541318280449846	0	WNT5A_FZD1	Wnt5a - Fzd1	ncWNT	Secreted Signaling	KEGG: mmu04310
263	preSC2-11.5	RT-11.5	Wnt5a	Fzd2	0.00104123097490323	0	WNT5A_FZD2	Wnt5a - Fzd2	ncWNT	Secreted Signaling	KEGG: mmu04310
264	preSC5-11.5	RT-11.5	Wnt5a	Fzd2	0.00277408490172592	0	WNT5A_FZD2	Wnt5a - Fzd2	ncWNT	Secreted Signaling	KEGG: mmu04310
265	preSC2-11.5	preSC5-11.5	Wnt5a	Fzd2	0.00188702192596689	0	WNT5A_FZD2	Wnt5a - Fzd2	ncWNT	Secreted Signaling	KEGG: mmu04310
266	preSC5-11.5	preSC5-11.5	Wnt5a	Fzd2	0.0050203974282783	0	WNT5A_FZD2	Wnt5a - Fzd2	ncWNT	Secreted Signaling	KEGG: mmu04310
267	preSC5-11.5	preSC0-11.5	Wnt5a	Fzd3	0.00258246210853439	0	WNT5A_FZD3	Wnt5a - Fzd3	ncWNT	Secreted Signaling	KEGG: mmu04310
268	preSC2-11.5	preSC1-11.5	Wnt5a	Fzd3	0.00435565613838394	0	WNT5A_FZD3	Wnt5a - Fzd3	ncWNT	Secreted Signaling	KEGG: mmu04310
269	preSC5-11.5	preSC1-11.5	Wnt5a	Fzd3	0.0115407702067563	0	WNT5A_FZD3	Wnt5a - Fzd3	ncWNT	Secreted Signaling	KEGG: mmu04310
270	preSC5-11.5	preSC2-11.5	Wnt5a	Fzd3	0.00266650758091443	0	WNT5A_FZD3	Wnt5a - Fzd3	ncWNT	Secreted Signaling	KEGG: mmu04310
271	preSC2-11.5	preSC3-11.5	Wnt5a	Fzd3	0.0040303599203134	0	WNT5A_FZD3	Wnt5a - Fzd3	ncWNT	Secreted Signaling	KEGG: mmu04310
272	preSC5-11.5	preSC3-11.5	Wnt5a	Fzd3	0.0106846221389662	0	WNT5A_FZD3	Wnt5a - Fzd3	ncWNT	Secreted Signaling	KEGG: mmu04310
273	preSC2-11.5	RT-11.5	Wnt5a	Fzd3	0.00334223916701837	0	WNT5A_FZD3	Wnt5a - Fzd3	ncWNT	Secreted Signaling	KEGG: mmu04310
274	preSC5-11.5	RT-11.5	Wnt5a	Fzd3	0.00887050912648856	0	WNT5A_FZD3	Wnt5a - Fzd3	ncWNT	Secreted Signaling	KEGG: mmu04310
275	preSC2-11.5	preSC5-11.5	Wnt5a	Fzd3	0.00343387511549821	0	WNT5A_FZD3	Wnt5a - Fzd3	ncWNT	Secreted Signaling	KEGG: mmu04310
276	preSC5-11.5	preSC5-11.5	Wnt5a	Fzd3	0.00911233079062551	0	WNT5A_FZD3	Wnt5a - Fzd3	ncWNT	Secreted Signaling	KEGG: mmu04310
277	preSC2-11.5	RT-11.5	Wnt5a	Fzd4	0.00115691062413549	0	WNT5A_FZD4	Wnt5a - Fzd4	ncWNT	Secreted Signaling	KEGG: mmu04310
278	preSC5-11.5	RT-11.5	Wnt5a	Fzd4	0.00308168887182116	0	WNT5A_FZD4	Wnt5a - Fzd4	ncWNT	Secreted Signaling	KEGG: mmu04310
279	preSC2-11.5	preSC5-11.5	Wnt5a	Fzd4	0.000535293468695722	0	WNT5A_FZD4	Wnt5a - Fzd4	ncWNT	Secreted Signaling	KEGG: mmu04310
280	preSC5-11.5	preSC5-11.5	Wnt5a	Fzd4	0.001427351136245	0	WNT5A_FZD4	Wnt5a - Fzd4	ncWNT	Secreted Signaling	KEGG: mmu04310
281	preSC2-11.5	preSC5-11.5	Wnt5a	Fzd7	0.000544831571125718	0	WNT5A_FZD7	Wnt5a - Fzd7	ncWNT	Secreted Signaling	KEGG: mmu04310
282	preSC5-11.5	preSC5-11.5	Wnt5a	Fzd7	0.00145276122368874	0	WNT5A_FZD7	Wnt5a - Fzd7	ncWNT	Secreted Signaling	KEGG: mmu04310
283	preSC2-11.5	preSC5-11.5	Wnt5a	Fzd8	0.000426563680532649	0	WNT5A_FZD8	Wnt5a - Fzd8	ncWNT	Secreted Signaling	KEGG: mmu04310
284	preSC5-11.5	preSC5-11.5	Wnt5a	Fzd8	0.00113763120855635	0	WNT5A_FZD8	Wnt5a - Fzd8	ncWNT	Secreted Signaling	KEGG: mmu04310
285	preSC2-11.5	preSC5-11.5	Wnt5a	Mcam	0.000380166294619721	0	WNT5A_MCAM	Wnt5a - Mcam	ncWNT	Secreted Signaling	PMID: 24335906
286	preSC5-11.5	preSC5-11.5	Wnt5a	Mcam	0.00101396937377276	0	WNT5A_MCAM	Wnt5a - Mcam	ncWNT	Secreted Signaling	PMID: 24335906
287	preSC5-11.5	preSC0-11.5	Wnt5b	Fzd1	0.000403538047564319	0	WNT5B_FZD1	Wnt5b - Fzd1	ncWNT	Secreted Signaling	KEGG: mmu04310
288	preSC5-11.5	preSC1-11.5	Wnt5b	Fzd1	0.000544178077356995	0	WNT5B_FZD1	Wnt5b - Fzd1	ncWNT	Secreted Signaling	KEGG: mmu04310
289	preSC5-11.5	preSC2-11.5	Wnt5b	Fzd1	0.000450285179345707	0	WNT5B_FZD1	Wnt5b - Fzd1	ncWNT	Secreted Signaling	KEGG: mmu04310
290	preSC5-11.5	preSC3-11.5	Wnt5b	Fzd1	0.00101880578077256	0	WNT5B_FZD1	Wnt5b - Fzd1	ncWNT	Secreted Signaling	KEGG: mmu04310
291	preSC5-11.5	preSC5-11.5	Wnt5b	Fzd1	0.00100743342446314	0	WNT5B_FZD1	Wnt5b - Fzd1	ncWNT	Secreted Signaling	KEGG: mmu04310
292	preSC5-11.5	RT-11.5	Wnt5b	Fzd2	0.000515165184933694	0	WNT5B_FZD2	Wnt5b - Fzd2	ncWNT	Secreted Signaling	KEGG: mmu04310
293	preSC5-11.5	preSC5-11.5	Wnt5b	Fzd2	0.000934032934353453	0	WNT5B_FZD2	Wnt5b - Fzd2	ncWNT	Secreted Signaling	KEGG: mmu04310
294	preSC5-11.5	preSC0-11.5	Wnt5b	Fzd3	0.000479504586508899	0	WNT5B_FZD3	Wnt5b - Fzd3	ncWNT	Secreted Signaling	KEGG: mmu04310
295	preSC5-11.5	preSC1-11.5	Wnt5b	Fzd3	0.00215864703083512	0	WNT5B_FZD3	Wnt5b - Fzd3	ncWNT	Secreted Signaling	KEGG: mmu04310
296	preSC5-11.5	preSC2-11.5	Wnt5b	Fzd3	0.000495143898185985	0	WNT5B_FZD3	Wnt5b - Fzd3	ncWNT	Secreted Signaling	KEGG: mmu04310
297	preSC5-11.5	preSC3-11.5	Wnt5b	Fzd3	0.00199710231208727	0	WNT5B_FZD3	Wnt5b - Fzd3	ncWNT	Secreted Signaling	KEGG: mmu04310
298	preSC5-11.5	RT-11.5	Wnt5b	Fzd3	0.00165555136521479	0	WNT5B_FZD3	Wnt5b - Fzd3	ncWNT	Secreted Signaling	KEGG: mmu04310
299	preSC5-11.5	preSC5-11.5	Wnt5b	Fzd3	0.00170102142455236	0	WNT5B_FZD3	Wnt5b - Fzd3	ncWNT	Secreted Signaling	KEGG: mmu04310
300	preSC5-11.5	RT-11.5	Wnt5b	Fzd4	0.000572432977677267	0	WNT5B_FZD4	Wnt5b - Fzd4	ncWNT	Secreted Signaling	KEGG: mmu04310
301	preSC5-11.5	preSC5-11.5	Wnt5b	Fzd4	0.000264776999425316	0	WNT5B_FZD4	Wnt5b - Fzd4	ncWNT	Secreted Signaling	KEGG: mmu04310
302	preSC5-11.5	preSC5-11.5	Wnt5b	Fzd7	0.000269496216116031	0	WNT5B_FZD7	Wnt5b - Fzd7	ncWNT	Secreted Signaling	KEGG: mmu04310
303	preSC5-11.5	preSC5-11.5	Wnt5b	Fzd8	0.000210983411865335	0	WNT5B_FZD8	Wnt5b - Fzd8	ncWNT	Secreted Signaling	KEGG: mmu04310
304	preSC1-11.5	preSC0-11.5	Fgf9	Fgfr1	0.00577104710195943	0	FGF9_FGFR1	Fgf9 - Fgfr1	FGF	Secreted Signaling	PMC: 4393358
305	preSC3-11.5	preSC0-11.5	Fgf9	Fgfr1	0.00277328581741448	0	FGF9_FGFR1	Fgf9 - Fgfr1	FGF	Secreted Signaling	PMC: 4393358
306	preSC1-11.5	preSC1-11.5	Fgf9	Fgfr1	0.00620970155088393	0	FGF9_FGFR1	Fgf9 - Fgfr1	FGF	Secreted Signaling	PMC: 4393358
307	preSC3-11.5	preSC1-11.5	Fgf9	Fgfr1	0.00298476595857526	0	FGF9_FGFR1	Fgf9 - Fgfr1	FGF	Secreted Signaling	PMC: 4393358
308	preSC1-11.5	preSC2-11.5	Fgf9	Fgfr1	0.0169178012631175	0	FGF9_FGFR1	Fgf9 - Fgfr1	FGF	Secreted Signaling	PMC: 4393358
309	preSC3-11.5	preSC2-11.5	Fgf9	Fgfr1	0.00817750007385437	0	FGF9_FGFR1	Fgf9 - Fgfr1	FGF	Secreted Signaling	PMC: 4393358
310	preSC5-11.5	preSC2-11.5	Fgf9	Fgfr1	0.00216746615492741	0	FGF9_FGFR1	Fgf9 - Fgfr1	FGF	Secreted Signaling	PMC: 4393358
311	preSC1-11.5	preSC3-11.5	Fgf9	Fgfr1	0.0065880218990664	0	FGF9_FGFR1	Fgf9 - Fgfr1	FGF	Secreted Signaling	PMC: 4393358
312	preSC3-11.5	preSC3-11.5	Fgf9	Fgfr1	0.00316723625079165	0	FGF9_FGFR1	Fgf9 - Fgfr1	FGF	Secreted Signaling	PMC: 4393358
313	preSC1-11.5	RT-11.5	Fgf9	Fgfr1	0.00739034870087877	0	FGF9_FGFR1	Fgf9 - Fgfr1	FGF	Secreted Signaling	PMC: 4393358
314	preSC3-11.5	RT-11.5	Fgf9	Fgfr1	0.00355445092157276	0	FGF9_FGFR1	Fgf9 - Fgfr1	FGF	Secreted Signaling	PMC: 4393358
315	preSC1-11.5	preSC5-11.5	Fgf9	Fgfr1	0.0236790805466459	0	FGF9_FGFR1	Fgf9 - Fgfr1	FGF	Secreted Signaling	PMC: 4393358
316	preSC3-11.5	preSC5-11.5	Fgf9	Fgfr1	0.0114864906261013	0	FGF9_FGFR1	Fgf9 - Fgfr1	FGF	Secreted Signaling	PMC: 4393358
317	preSC5-11.5	preSC5-11.5	Fgf9	Fgfr1	0.00305200557083166	0	FGF9_FGFR1	Fgf9 - Fgfr1	FGF	Secreted Signaling	PMC: 4393358
318	preSC1-11.5	preSC0-11.5	Fgf9	Fgfr2	0.00709777080705049	0	FGF9_FGFR2	Fgf9 - Fgfr2	FGF	Secreted Signaling	PMC: 4393358
319	preSC3-11.5	preSC0-11.5	Fgf9	Fgfr2	0.00341321091112283	0	FGF9_FGFR2	Fgf9 - Fgfr2	FGF	Secreted Signaling	PMC: 4393358
320	preSC1-11.5	preSC2-11.5	Fgf9	Fgfr2	0.0178302364980315	0	FGF9_FGFR2	Fgf9 - Fgfr2	FGF	Secreted Signaling	PMC: 4393358
321	preSC3-11.5	preSC2-11.5	Fgf9	Fgfr2	0.00862267542174224	0	FGF9_FGFR2	Fgf9 - Fgfr2	FGF	Secreted Signaling	PMC: 4393358
322	preSC5-11.5	preSC2-11.5	Fgf9	Fgfr2	0.00228621512897907	0	FGF9_FGFR2	Fgf9 - Fgfr2	FGF	Secreted Signaling	PMC: 4393358
323	preSC1-11.5	preSC3-11.5	Fgf9	Fgfr2	0.00366332534739044	0	FGF9_FGFR2	Fgf9 - Fgfr2	FGF	Secreted Signaling	PMC: 4393358
324	preSC3-11.5	preSC3-11.5	Fgf9	Fgfr2	0.00175848034046921	0	FGF9_FGFR2	Fgf9 - Fgfr2	FGF	Secreted Signaling	PMC: 4393358
325	preSC1-11.5	RT-11.5	Fgf9	Fgfr2	0.00837439350138183	0	FGF9_FGFR2	Fgf9 - Fgfr2	FGF	Secreted Signaling	PMC: 4393358
326	preSC3-11.5	RT-11.5	Fgf9	Fgfr2	0.00402980920922018	0	FGF9_FGFR2	Fgf9 - Fgfr2	FGF	Secreted Signaling	PMC: 4393358
327	preSC1-11.5	preSC5-11.5	Fgf9	Fgfr2	0.0147398653269573	0	FGF9_FGFR2	Fgf9 - Fgfr2	FGF	Secreted Signaling	PMC: 4393358
328	preSC3-11.5	preSC5-11.5	Fgf9	Fgfr2	0.00711661321013817	0	FGF9_FGFR2	Fgf9 - Fgfr2	FGF	Secreted Signaling	PMC: 4393358
329	preSC5-11.5	preSC5-11.5	Fgf9	Fgfr2	0.00188479384500887	0	FGF9_FGFR2	Fgf9 - Fgfr2	FGF	Secreted Signaling	PMC: 4393358
330	preSC0-11.5	preSC1-11.5	Pdgfa	Pdgfra	0.00523445119875846	0	PDGFA_PDGFRA	Pdgfa - Pdgfra	PDGF	Secreted Signaling	PMID: 15207812
331	preSC1-11.5	preSC1-11.5	Pdgfa	Pdgfra	0.00555171480887096	0	PDGFA_PDGFRA	Pdgfa - Pdgfra	PDGF	Secreted Signaling	PMID: 15207812
332	preSC2-11.5	preSC1-11.5	Pdgfa	Pdgfra	0.00265950184958293	0	PDGFA_PDGFRA	Pdgfa - Pdgfra	PDGF	Secreted Signaling	PMID: 15207812
333	preSC3-11.5	preSC1-11.5	Pdgfa	Pdgfra	0.00592144369211728	0	PDGFA_PDGFRA	Pdgfa - Pdgfra	PDGF	Secreted Signaling	PMID: 15207812
334	preSC5-11.5	preSC1-11.5	Pdgfa	Pdgfra	0.00454719206336445	0	PDGFA_PDGFRA	Pdgfa - Pdgfra	PDGF	Secreted Signaling	PMID: 15207812
335	preSC0-11.5	preSC2-11.5	Pdgfa	Pdgfra	0.00521125759541066	0	PDGFA_PDGFRA	Pdgfa - Pdgfra	PDGF	Secreted Signaling	PMID: 15207812
336	preSC1-11.5	preSC2-11.5	Pdgfa	Pdgfra	0.00552862614063	0	PDGFA_PDGFRA	Pdgfa - Pdgfra	PDGF	Secreted Signaling	PMID: 15207812
337	preSC2-11.5	preSC2-11.5	Pdgfa	Pdgfra	0.00264591069628817	0	PDGFA_PDGFRA	Pdgfa - Pdgfra	PDGF	Secreted Signaling	PMID: 15207812
338	preSC3-11.5	preSC2-11.5	Pdgfa	Pdgfra	0.00589674963320669	0	PDGFA_PDGFRA	Pdgfa - Pdgfra	PDGF	Secreted Signaling	PMID: 15207812
339	preSC5-11.5	preSC2-11.5	Pdgfa	Pdgfra	0.00452645516785794	0	PDGFA_PDGFRA	Pdgfa - Pdgfra	PDGF	Secreted Signaling	PMID: 15207812
340	preSC3-11.5	preSC3-11.5	Pdgfa	Pdgfra	0.00176270761902784	0.01	PDGFA_PDGFRA	Pdgfa - Pdgfra	PDGF	Secreted Signaling	PMID: 15207812
341	preSC0-11.5	preSC5-11.5	Pdgfa	Pdgfra	0.00396968835089501	0	PDGFA_PDGFRA	Pdgfa - Pdgfra	PDGF	Secreted Signaling	PMID: 15207812
342	preSC1-11.5	preSC5-11.5	Pdgfa	Pdgfra	0.00421529978618216	0	PDGFA_PDGFRA	Pdgfa - Pdgfra	PDGF	Secreted Signaling	PMID: 15207812
343	preSC2-11.5	preSC5-11.5	Pdgfa	Pdgfra	0.00201093680227443	0	PDGFA_PDGFRA	Pdgfa - Pdgfra	PDGF	Secreted Signaling	PMID: 15207812
344	preSC3-11.5	preSC5-11.5	Pdgfa	Pdgfra	0.00449580242512797	0	PDGFA_PDGFRA	Pdgfa - Pdgfra	PDGF	Secreted Signaling	PMID: 15207812
345	preSC5-11.5	preSC5-11.5	Pdgfa	Pdgfra	0.00344653924767636	0	PDGFA_PDGFRA	Pdgfa - Pdgfra	PDGF	Secreted Signaling	PMID: 15207812
346	preSC0-11.5	preSC5-11.5	Pdgfa	Pdgfrb	0.000958238237659407	0	PDGFA_PDGFRB	Pdgfa - Pdgfrb	PDGF	Secreted Signaling	PMID: 15207812
347	preSC1-11.5	preSC5-11.5	Pdgfa	Pdgfrb	0.00101978694768696	0	PDGFA_PDGFRB	Pdgfa - Pdgfrb	PDGF	Secreted Signaling	PMID: 15207812
348	preSC2-11.5	preSC5-11.5	Pdgfa	Pdgfrb	0.000482753723526118	0	PDGFA_PDGFRB	Pdgfa - Pdgfrb	PDGF	Secreted Signaling	PMID: 15207812
349	preSC3-11.5	preSC5-11.5	Pdgfa	Pdgfrb	0.00108754589512554	0	PDGFA_PDGFRB	Pdgfa - Pdgfrb	PDGF	Secreted Signaling	PMID: 15207812
350	RT-11.5	preSC5-11.5	Pdgfa	Pdgfrb	0.000276393306363773	0	PDGFA_PDGFRB	Pdgfa - Pdgfrb	PDGF	Secreted Signaling	PMID: 15207812
351	preSC5-11.5	preSC5-11.5	Pdgfa	Pdgfrb	0.000831080781186591	0	PDGFA_PDGFRB	Pdgfa - Pdgfrb	PDGF	Secreted Signaling	PMID: 15207812
352	preSC0-11.5	preSC1-11.5	Pdgfc	Pdgfra	0.00378884848510551	0	PDGFC_PDGFRA	Pdgfc - Pdgfra	PDGF	Secreted Signaling	PMID: 15207812
353	preSC2-11.5	preSC1-11.5	Pdgfc	Pdgfra	0.00351663470059054	0	PDGFC_PDGFRA	Pdgfc - Pdgfra	PDGF	Secreted Signaling	PMID: 15207812
354	RT-11.5	preSC1-11.5	Pdgfc	Pdgfra	0.00674275983800998	0	PDGFC_PDGFRA	Pdgfc - Pdgfra	PDGF	Secreted Signaling	PMID: 15207812
355	preSC5-11.5	preSC1-11.5	Pdgfc	Pdgfra	0.00350291731661242	0	PDGFC_PDGFRA	Pdgfc - Pdgfra	PDGF	Secreted Signaling	PMID: 15207812
356	preSC0-11.5	preSC2-11.5	Pdgfc	Pdgfra	0.00377053721779091	0	PDGFC_PDGFRA	Pdgfc - Pdgfra	PDGF	Secreted Signaling	PMID: 15207812
357	preSC2-11.5	preSC2-11.5	Pdgfc	Pdgfra	0.0034995420269317	0	PDGFC_PDGFRA	Pdgfc - Pdgfra	PDGF	Secreted Signaling	PMID: 15207812
358	RT-11.5	preSC2-11.5	Pdgfc	Pdgfra	0.00671595221823604	0	PDGFC_PDGFRA	Pdgfc - Pdgfra	PDGF	Secreted Signaling	PMID: 15207812
359	preSC5-11.5	preSC2-11.5	Pdgfc	Pdgfra	0.00348587602549846	0	PDGFC_PDGFRA	Pdgfc - Pdgfra	PDGF	Secreted Signaling	PMID: 15207812
360	preSC0-11.5	preSC3-11.5	Pdgfc	Pdgfra	0.0011197437397754	0.02	PDGFC_PDGFRA	Pdgfc - Pdgfra	PDGF	Secreted Signaling	PMID: 15207812
361	RT-11.5	preSC3-11.5	Pdgfc	Pdgfra	0.00201148116294499	0	PDGFC_PDGFRA	Pdgfc - Pdgfra	PDGF	Secreted Signaling	PMID: 15207812
362	preSC0-11.5	preSC5-11.5	Pdgfc	Pdgfra	0.00286834079575626	0	PDGFC_PDGFRA	Pdgfc - Pdgfra	PDGF	Secreted Signaling	PMID: 15207812
363	preSC2-11.5	preSC5-11.5	Pdgfc	Pdgfra	0.00266194162176723	0	PDGFC_PDGFRA	Pdgfc - Pdgfra	PDGF	Secreted Signaling	PMID: 15207812
364	RT-11.5	preSC5-11.5	Pdgfc	Pdgfra	0.00512373176122684	0	PDGFC_PDGFRA	Pdgfc - Pdgfra	PDGF	Secreted Signaling	PMID: 15207812
365	preSC5-11.5	preSC5-11.5	Pdgfc	Pdgfra	0.00265150767445343	0	PDGFC_PDGFRA	Pdgfc - Pdgfra	PDGF	Secreted Signaling	PMID: 15207812
366	preSC0-11.5	preSC5-11.5	Vegfa	Kdr	0.0023119289658546	0	VEGFA_VEGFR2	Vegfa - Vegfr2	VEGF	Secreted Signaling	KEGG: mmu04370; PMID: 16633338
367	preSC1-11.5	preSC5-11.5	Vegfa	Kdr	0.00157076574014218	0	VEGFA_VEGFR2	Vegfa - Vegfr2	VEGF	Secreted Signaling	KEGG: mmu04370; PMID: 16633338
368	preSC2-11.5	preSC5-11.5	Vegfa	Kdr	0.00191747019837843	0	VEGFA_VEGFR2	Vegfa - Vegfr2	VEGF	Secreted Signaling	KEGG: mmu04370; PMID: 16633338
369	preSC3-11.5	preSC5-11.5	Vegfa	Kdr	0.00156436899929602	0	VEGFA_VEGFR2	Vegfa - Vegfr2	VEGF	Secreted Signaling	KEGG: mmu04370; PMID: 16633338
370	RT-11.5	preSC5-11.5	Vegfa	Kdr	0.00161959858185515	0	VEGFA_VEGFR2	Vegfa - Vegfr2	VEGF	Secreted Signaling	KEGG: mmu04370; PMID: 16633338
371	preSC5-11.5	preSC5-11.5	Vegfa	Kdr	0.002210599752571	0	VEGFA_VEGFR2	Vegfa - Vegfr2	VEGF	Secreted Signaling	KEGG: mmu04370; PMID: 16633338
372	preSC0-11.5	preSC0-11.5	Igf1	Igf1r	0.0021835320721474	0.01	IGF1_IGF1R	Igf1 - Igf1r	IGF	Secreted Signaling	PMID: 14604834
373	preSC2-11.5	preSC0-11.5	Igf1	Igf1r	0.00242829508339219	0	IGF1_IGF1R	Igf1 - Igf1r	IGF	Secreted Signaling	PMID: 14604834
374	RT-11.5	preSC0-11.5	Igf1	Igf1r	0.00228521895899766	0.04	IGF1_IGF1R	Igf1 - Igf1r	IGF	Secreted Signaling	PMID: 14604834
375	preSC0-11.5	preSC1-11.5	Igf1	Igf1r	0.00332557040624864	0	IGF1_IGF1R	Igf1 - Igf1r	IGF	Secreted Signaling	PMID: 14604834
376	preSC2-11.5	preSC1-11.5	Igf1	Igf1r	0.0036975737722204	0	IGF1_IGF1R	Igf1 - Igf1r	IGF	Secreted Signaling	PMID: 14604834
377	RT-11.5	preSC1-11.5	Igf1	Igf1r	0.0034764156258134	0	IGF1_IGF1R	Igf1 - Igf1r	IGF	Secreted Signaling	PMID: 14604834
378	preSC0-11.5	preSC2-11.5	Igf1	Igf1r	0.00222431243057686	0	IGF1_IGF1R	Igf1 - Igf1r	IGF	Secreted Signaling	PMID: 14604834
379	preSC2-11.5	preSC2-11.5	Igf1	Igf1r	0.00247336009992112	0	IGF1_IGF1R	Igf1 - Igf1r	IGF	Secreted Signaling	PMID: 14604834
380	RT-11.5	preSC2-11.5	Igf1	Igf1r	0.00232641152506958	0.03	IGF1_IGF1R	Igf1 - Igf1r	IGF	Secreted Signaling	PMID: 14604834
381	preSC0-11.5	preSC3-11.5	Igf1	Igf1r	0.00280801273203031	0	IGF1_IGF1R	Igf1 - Igf1r	IGF	Secreted Signaling	PMID: 14604834
382	preSC2-11.5	preSC3-11.5	Igf1	Igf1r	0.00312161623047261	0	IGF1_IGF1R	Igf1 - Igf1r	IGF	Secreted Signaling	PMID: 14604834
383	RT-11.5	preSC3-11.5	Igf1	Igf1r	0.00293276716013136	0	IGF1_IGF1R	Igf1 - Igf1r	IGF	Secreted Signaling	PMID: 14604834
384	preSC0-11.5	RT-11.5	Igf1	Igf1r	0.00286159769117149	0	IGF1_IGF1R	Igf1 - Igf1r	IGF	Secreted Signaling	PMID: 14604834
385	preSC2-11.5	RT-11.5	Igf1	Igf1r	0.00317493198409581	0	IGF1_IGF1R	Igf1 - Igf1r	IGF	Secreted Signaling	PMID: 14604834
386	RT-11.5	RT-11.5	Igf1	Igf1r	0.00295666530480499	0	IGF1_IGF1R	Igf1 - Igf1r	IGF	Secreted Signaling	PMID: 14604834
387	preSC0-11.5	preSC5-11.5	Igf1	Igf1r	0.00294353379258996	0	IGF1_IGF1R	Igf1 - Igf1r	IGF	Secreted Signaling	PMID: 14604834
388	preSC2-11.5	preSC5-11.5	Igf1	Igf1r	0.00326941770407356	0	IGF1_IGF1R	Igf1 - Igf1r	IGF	Secreted Signaling	PMID: 14604834
389	RT-11.5	preSC5-11.5	Igf1	Igf1r	0.00305959846668363	0	IGF1_IGF1R	Igf1 - Igf1r	IGF	Secreted Signaling	PMID: 14604834
390	preSC0-11.5	preSC1-11.5	Igf2	Igf1r	0.0107280839179661	0	IGF2_IGF1R	Igf2 - Igf1r	IGF	Secreted Signaling	PMID: 14604834
391	preSC1-11.5	preSC1-11.5	Igf2	Igf1r	0.0106595687750082	0	IGF2_IGF1R	Igf2 - Igf1r	IGF	Secreted Signaling	PMID: 14604834
392	preSC2-11.5	preSC1-11.5	Igf2	Igf1r	0.00914032637447648	0	IGF2_IGF1R	Igf2 - Igf1r	IGF	Secreted Signaling	PMID: 14604834
393	preSC3-11.5	preSC1-11.5	Igf2	Igf1r	0.0104735994783655	0	IGF2_IGF1R	Igf2 - Igf1r	IGF	Secreted Signaling	PMID: 14604834
394	RT-11.5	preSC1-11.5	Igf2	Igf1r	0.00999550174507045	0	IGF2_IGF1R	Igf2 - Igf1r	IGF	Secreted Signaling	PMID: 14604834
395	preSC5-11.5	preSC1-11.5	Igf2	Igf1r	0.00934958778632232	0	IGF2_IGF1R	Igf2 - Igf1r	IGF	Secreted Signaling	PMID: 14604834
396	preSC0-11.5	preSC3-11.5	Igf2	Igf1r	0.00903906867212264	0.02	IGF2_IGF1R	Igf2 - Igf1r	IGF	Secreted Signaling	PMID: 14604834
397	preSC1-11.5	preSC3-11.5	Igf2	Igf1r	0.00898873577303716	0.02	IGF2_IGF1R	Igf2 - Igf1r	IGF	Secreted Signaling	PMID: 14604834
398	preSC3-11.5	preSC3-11.5	Igf2	Igf1r	0.00882658495197815	0.04	IGF2_IGF1R	Igf2 - Igf1r	IGF	Secreted Signaling	PMID: 14604834
399	preSC0-11.5	RT-11.5	Igf2	Igf1r	0.00897739171672856	0.01	IGF2_IGF1R	Igf2 - Igf1r	IGF	Secreted Signaling	PMID: 14604834
400	preSC1-11.5	RT-11.5	Igf2	Igf1r	0.00901529880854451	0.01	IGF2_IGF1R	Igf2 - Igf1r	IGF	Secreted Signaling	PMID: 14604834
401	preSC0-11.5	preSC5-11.5	Igf2	Igf1r	0.00936700068274608	0.01	IGF2_IGF1R	Igf2 - Igf1r	IGF	Secreted Signaling	PMID: 14604834
402	preSC1-11.5	preSC5-11.5	Igf2	Igf1r	0.00935585940981187	0.01	IGF2_IGF1R	Igf2 - Igf1r	IGF	Secreted Signaling	PMID: 14604834
403	preSC3-11.5	preSC5-11.5	Igf2	Igf1r	0.0091574996834989	0.03	IGF2_IGF1R	Igf2 - Igf1r	IGF	Secreted Signaling	PMID: 14604834
404	preSC0-11.5	RT-11.5	Igf2	Igf2r	0.00544760923261049	0	IGF2_IGF2R	Igf2 - Igf2r	IGF	Secreted Signaling	PMID: 14604834
405	preSC1-11.5	RT-11.5	Igf2	Igf2r	0.00542678278194342	0	IGF2_IGF2R	Igf2 - Igf2r	IGF	Secreted Signaling	PMID: 14604834
406	preSC3-11.5	RT-11.5	Igf2	Igf2r	0.0053220339680796	0	IGF2_IGF2R	Igf2 - Igf2r	IGF	Secreted Signaling	PMID: 14604834
407	RT-11.5	RT-11.5	Igf2	Igf2r	0.00504060407312493	0.02	IGF2_IGF2R	Igf2 - Igf2r	IGF	Secreted Signaling	PMID: 14604834
408	preSC5-11.5	RT-11.5	Igf2	Igf2r	0.00474154457087941	0.04	IGF2_IGF2R	Igf2 - Igf2r	IGF	Secreted Signaling	PMID: 14604834
409	preSC1-11.5	preSC0-11.5	Dhh	PTCH1_SMO	0.00646248863500709	0	DHH_PTCH1	Dhh - Ptch1	HH	Secreted Signaling	KEGG: mmu04340; PMID: 25701396
410	preSC5-11.5	preSC0-11.5	Dhh	PTCH1_SMO	0.000598904368432753	0	DHH_PTCH1	Dhh - Ptch1	HH	Secreted Signaling	KEGG: mmu04340; PMID: 25701396
411	preSC1-11.5	preSC1-11.5	Dhh	PTCH1_SMO	0.00760603830194865	0	DHH_PTCH1	Dhh - Ptch1	HH	Secreted Signaling	KEGG: mmu04340; PMID: 25701396
412	preSC5-11.5	preSC1-11.5	Dhh	PTCH1_SMO	0.000705618529061476	0	DHH_PTCH1	Dhh - Ptch1	HH	Secreted Signaling	KEGG: mmu04340; PMID: 25701396
413	preSC1-11.5	preSC2-11.5	Dhh	PTCH1_SMO	0.00693726995884516	0	DHH_PTCH1	Dhh - Ptch1	HH	Secreted Signaling	KEGG: mmu04340; PMID: 25701396
414	preSC5-11.5	preSC2-11.5	Dhh	PTCH1_SMO	0.000643183104128511	0	DHH_PTCH1	Dhh - Ptch1	HH	Secreted Signaling	KEGG: mmu04340; PMID: 25701396
415	preSC1-11.5	preSC3-11.5	Dhh	PTCH1_SMO	0.0123781260589142	0	DHH_PTCH1	Dhh - Ptch1	HH	Secreted Signaling	KEGG: mmu04340; PMID: 25701396
416	preSC5-11.5	preSC3-11.5	Dhh	PTCH1_SMO	0.00115336070203361	0	DHH_PTCH1	Dhh - Ptch1	HH	Secreted Signaling	KEGG: mmu04340; PMID: 25701396
417	preSC1-11.5	RT-11.5	Dhh	PTCH1_SMO	0.0144027665498152	0	DHH_PTCH1	Dhh - Ptch1	HH	Secreted Signaling	KEGG: mmu04340; PMID: 25701396
418	preSC5-11.5	RT-11.5	Dhh	PTCH1_SMO	0.00134451073813885	0	DHH_PTCH1	Dhh - Ptch1	HH	Secreted Signaling	KEGG: mmu04340; PMID: 25701396
419	preSC1-11.5	preSC5-11.5	Dhh	PTCH1_SMO	0.0141798735371538	0	DHH_PTCH1	Dhh - Ptch1	HH	Secreted Signaling	KEGG: mmu04340; PMID: 25701396
420	preSC5-11.5	preSC5-11.5	Dhh	PTCH1_SMO	0.00132343212721266	0	DHH_PTCH1	Dhh - Ptch1	HH	Secreted Signaling	KEGG: mmu04340; PMID: 25701396
421	preSC1-11.5	preSC0-11.5	Spp1	ITGAV_ITGB1	0.00250007869296041	0	SPP1_ITGAV_ITGB1	Spp1 - (Itgav+Itgb1)	SPP1	Secreted Signaling	PMID: 21907263
422	preSC3-11.5	preSC0-11.5	Spp1	ITGAV_ITGB1	0.00316885588480436	0	SPP1_ITGAV_ITGB1	Spp1 - (Itgav+Itgb1)	SPP1	Secreted Signaling	PMID: 21907263
423	preSC1-11.5	preSC1-11.5	Spp1	ITGAV_ITGB1	0.00273903636111882	0	SPP1_ITGAV_ITGB1	Spp1 - (Itgav+Itgb1)	SPP1	Secreted Signaling	PMID: 21907263
424	preSC3-11.5	preSC1-11.5	Spp1	ITGAV_ITGB1	0.00347151285480412	0	SPP1_ITGAV_ITGB1	Spp1 - (Itgav+Itgb1)	SPP1	Secreted Signaling	PMID: 21907263
425	preSC1-11.5	preSC2-11.5	Spp1	ITGAV_ITGB1	0.00271219927911499	0	SPP1_ITGAV_ITGB1	Spp1 - (Itgav+Itgb1)	SPP1	Secreted Signaling	PMID: 21907263
426	preSC3-11.5	preSC2-11.5	Spp1	ITGAV_ITGB1	0.00343752370531415	0	SPP1_ITGAV_ITGB1	Spp1 - (Itgav+Itgb1)	SPP1	Secreted Signaling	PMID: 21907263
427	preSC1-11.5	preSC3-11.5	Spp1	ITGAV_ITGB1	0.00258023412999292	0	SPP1_ITGAV_ITGB1	Spp1 - (Itgav+Itgb1)	SPP1	Secreted Signaling	PMID: 21907263
428	preSC3-11.5	preSC3-11.5	Spp1	ITGAV_ITGB1	0.00327038279957759	0	SPP1_ITGAV_ITGB1	Spp1 - (Itgav+Itgb1)	SPP1	Secreted Signaling	PMID: 21907263
429	preSC1-11.5	RT-11.5	Spp1	ITGAV_ITGB1	0.00303599754599651	0	SPP1_ITGAV_ITGB1	Spp1 - (Itgav+Itgb1)	SPP1	Secreted Signaling	PMID: 21907263
430	preSC3-11.5	RT-11.5	Spp1	ITGAV_ITGB1	0.00384758137728595	0	SPP1_ITGAV_ITGB1	Spp1 - (Itgav+Itgb1)	SPP1	Secreted Signaling	PMID: 21907263
431	preSC1-11.5	preSC5-11.5	Spp1	ITGAV_ITGB1	0.00384685858805744	0	SPP1_ITGAV_ITGB1	Spp1 - (Itgav+Itgb1)	SPP1	Secreted Signaling	PMID: 21907263
432	preSC3-11.5	preSC5-11.5	Spp1	ITGAV_ITGB1	0.00487414231681034	0	SPP1_ITGAV_ITGB1	Spp1 - (Itgav+Itgb1)	SPP1	Secreted Signaling	PMID: 21907263
433	preSC1-11.5	preSC0-11.5	Spp1	ITGAV_ITGB5	0.00186353409389123	0	SPP1_ITGAV_ITGB5	Spp1 - (Itgav+Itgb5)	SPP1	Secreted Signaling	PMID: 21907263
434	preSC3-11.5	preSC0-11.5	Spp1	ITGAV_ITGB5	0.00236243731934506	0	SPP1_ITGAV_ITGB5	Spp1 - (Itgav+Itgb5)	SPP1	Secreted Signaling	PMID: 21907263
435	preSC1-11.5	preSC1-11.5	Spp1	ITGAV_ITGB5	0.0018298211306927	0	SPP1_ITGAV_ITGB5	Spp1 - (Itgav+Itgb5)	SPP1	Secreted Signaling	PMID: 21907263
436	preSC3-11.5	preSC1-11.5	Spp1	ITGAV_ITGB5	0.00231971973597363	0	SPP1_ITGAV_ITGB5	Spp1 - (Itgav+Itgb5)	SPP1	Secreted Signaling	PMID: 21907263
437	preSC1-11.5	preSC2-11.5	Spp1	ITGAV_ITGB5	0.00147828459382976	0.01	SPP1_ITGAV_ITGB5	Spp1 - (Itgav+Itgb5)	SPP1	Secreted Signaling	PMID: 21907263
438	preSC3-11.5	preSC2-11.5	Spp1	ITGAV_ITGB5	0.00187424292946133	0	SPP1_ITGAV_ITGB5	Spp1 - (Itgav+Itgb5)	SPP1	Secreted Signaling	PMID: 21907263
439	preSC1-11.5	preSC3-11.5	Spp1	ITGAV_ITGB5	0.0018643071860466	0	SPP1_ITGAV_ITGB5	Spp1 - (Itgav+Itgb5)	SPP1	Secreted Signaling	PMID: 21907263
440	preSC3-11.5	preSC3-11.5	Spp1	ITGAV_ITGB5	0.00236341689277904	0	SPP1_ITGAV_ITGB5	Spp1 - (Itgav+Itgb5)	SPP1	Secreted Signaling	PMID: 21907263
441	preSC1-11.5	RT-11.5	Spp1	ITGAV_ITGB5	0.00133894359228709	0.04	SPP1_ITGAV_ITGB5	Spp1 - (Itgav+Itgb5)	SPP1	Secreted Signaling	PMID: 21907263
442	preSC3-11.5	RT-11.5	Spp1	ITGAV_ITGB5	0.00169764291285919	0	SPP1_ITGAV_ITGB5	Spp1 - (Itgav+Itgb5)	SPP1	Secreted Signaling	PMID: 21907263
443	preSC1-11.5	preSC5-11.5	Spp1	ITGAV_ITGB5	0.0025487605853917	0	SPP1_ITGAV_ITGB5	Spp1 - (Itgav+Itgb5)	SPP1	Secreted Signaling	PMID: 21907263
444	preSC3-11.5	preSC5-11.5	Spp1	ITGAV_ITGB5	0.00323051812810235	0	SPP1_ITGAV_ITGB5	Spp1 - (Itgav+Itgb5)	SPP1	Secreted Signaling	PMID: 21907263
445	preSC1-11.5	preSC5-11.5	Spp1	ITGA9_ITGB1	0.00204023727008779	0	SPP1_ITGA9_ITGB1	Spp1 - (Itga9+Itgb1)	SPP1	Secreted Signaling	PMID: 21907263
446	preSC3-11.5	preSC5-11.5	Spp1	ITGA9_ITGB1	0.00258632468954062	0	SPP1_ITGA9_ITGB1	Spp1 - (Itga9+Itgb1)	SPP1	Secreted Signaling	PMID: 21907263
447	preSC5-11.5	preSC5-11.5	Spp1	ITGA9_ITGB1	0.00105679752487728	0	SPP1_ITGA9_ITGB1	Spp1 - (Itga9+Itgb1)	SPP1	Secreted Signaling	PMID: 21907263
448	preSC1-11.5	preSC2-11.5	Spp1	ITGA8_ITGB1	0.00216235336755483	0	SPP1_ITGA8_ITGB1	Spp1 - (Itga8+Itgb1)	SPP1	Secreted Signaling	PMID: 21907263
449	preSC3-11.5	preSC2-11.5	Spp1	ITGA8_ITGB1	0.0027410364575628	0	SPP1_ITGA8_ITGB1	Spp1 - (Itga8+Itgb1)	SPP1	Secreted Signaling	PMID: 21907263
450	preSC5-11.5	preSC2-11.5	Spp1	ITGA8_ITGB1	0.00112011701501322	0	SPP1_ITGA8_ITGB1	Spp1 - (Itga8+Itgb1)	SPP1	Secreted Signaling	PMID: 21907263
451	preSC1-11.5	preSC5-11.5	Spp1	ITGA8_ITGB1	0.00209844037458139	0	SPP1_ITGA8_ITGB1	Spp1 - (Itga8+Itgb1)	SPP1	Secreted Signaling	PMID: 21907263
452	preSC3-11.5	preSC5-11.5	Spp1	ITGA8_ITGB1	0.00266006484126702	0	SPP1_ITGA8_ITGB1	Spp1 - (Itga8+Itgb1)	SPP1	Secreted Signaling	PMID: 21907263
453	preSC5-11.5	preSC5-11.5	Spp1	ITGA8_ITGB1	0.00108697599605649	0	SPP1_ITGA8_ITGB1	Spp1 - (Itga8+Itgb1)	SPP1	Secreted Signaling	PMID: 21907263
454	preSC1-11.5	preSC3-11.5	Spp1	ITGA5_ITGB1	0.00185243189244297	0	SPP1_ITGA5_ITGB1	Spp1 - (Itga5+Itgb1)	SPP1	Secreted Signaling	PMID: 21907263
455	preSC3-11.5	preSC3-11.5	Spp1	ITGA5_ITGB1	0.00234836984218606	0	SPP1_ITGA5_ITGB1	Spp1 - (Itga5+Itgb1)	SPP1	Secreted Signaling	PMID: 21907263
456	preSC5-11.5	preSC3-11.5	Spp1	ITGA5_ITGB1	0.000959431485201338	0.02	SPP1_ITGA5_ITGB1	Spp1 - (Itga5+Itgb1)	SPP1	Secreted Signaling	PMID: 21907263
457	preSC1-11.5	preSC5-11.5	Spp1	ITGA5_ITGB1	0.00205648929065704	0	SPP1_ITGA5_ITGB1	Spp1 - (Itga5+Itgb1)	SPP1	Secreted Signaling	PMID: 21907263
458	preSC3-11.5	preSC5-11.5	Spp1	ITGA5_ITGB1	0.00260691534285953	0	SPP1_ITGA5_ITGB1	Spp1 - (Itga5+Itgb1)	SPP1	Secreted Signaling	PMID: 21907263
459	preSC1-11.5	RT-11.5	Nampt	Insr	0.00291441954451199	0	NAMPT_INSR	Nampt - Insr	VISFATIN	Secreted Signaling	PMID: 28490838
460	preSC2-11.5	RT-11.5	Nampt	Insr	0.00225683071818443	0	NAMPT_INSR	Nampt - Insr	VISFATIN	Secreted Signaling	PMID: 28490838
461	preSC3-11.5	RT-11.5	Nampt	Insr	0.00216834351900256	0	NAMPT_INSR	Nampt - Insr	VISFATIN	Secreted Signaling	PMID: 28490838
462	RT-11.5	RT-11.5	Nampt	Insr	0.00134988787050404	0.03	NAMPT_INSR	Nampt - Insr	VISFATIN	Secreted Signaling	PMID: 28490838
463	preSC5-11.5	RT-11.5	Nampt	Insr	0.0025519021105911	0	NAMPT_INSR	Nampt - Insr	VISFATIN	Secreted Signaling	PMID: 28490838
464	preSC1-11.5	preSC5-11.5	Nampt	Insr	0.0014461679890273	0.02	NAMPT_INSR	Nampt - Insr	VISFATIN	Secreted Signaling	PMID: 28490838
465	preSC1-11.5	preSC3-11.5	Nampt	ITGA5_ITGB1	0.00504367754019945	0	NAMPT_ITGA5_ITGB1	Nampt - (Itga5+Itgb1)	VISFATIN	Secreted Signaling	PMID: 28490838
466	preSC2-11.5	preSC3-11.5	Nampt	ITGA5_ITGB1	0.00390754092524568	0.02	NAMPT_ITGA5_ITGB1	Nampt - (Itga5+Itgb1)	VISFATIN	Secreted Signaling	PMID: 28490838
467	preSC3-11.5	preSC3-11.5	Nampt	ITGA5_ITGB1	0.00375457522409856	0.02	NAMPT_ITGA5_ITGB1	Nampt - (Itga5+Itgb1)	VISFATIN	Secreted Signaling	PMID: 28490838
468	RT-11.5	preSC3-11.5	Nampt	ITGA5_ITGB1	0.00233878924850422	0.03	NAMPT_ITGA5_ITGB1	Nampt - (Itga5+Itgb1)	VISFATIN	Secreted Signaling	PMID: 28490838
469	preSC5-11.5	preSC3-11.5	Nampt	ITGA5_ITGB1	0.00441748037743603	0.01	NAMPT_ITGA5_ITGB1	Nampt - (Itga5+Itgb1)	VISFATIN	Secreted Signaling	PMID: 28490838
470	preSC1-11.5	preSC5-11.5	Nampt	ITGA5_ITGB1	0.00559730005627001	0	NAMPT_ITGA5_ITGB1	Nampt - (Itga5+Itgb1)	VISFATIN	Secreted Signaling	PMID: 28490838
471	preSC2-11.5	preSC5-11.5	Nampt	ITGA5_ITGB1	0.00433699827695796	0.04	NAMPT_ITGA5_ITGB1	Nampt - (Itga5+Itgb1)	VISFATIN	Secreted Signaling	PMID: 28490838
472	preSC5-11.5	preSC5-11.5	Nampt	ITGA5_ITGB1	0.00490270665381935	0.02	NAMPT_ITGA5_ITGB1	Nampt - (Itga5+Itgb1)	VISFATIN	Secreted Signaling	PMID: 28490838
473	preSC0-11.5	preSC3-11.5	Angptl4	ITGA5_ITGB1	0.00655807274344691	0	ANGPTL4_ITGA5_ITGB1	Angptl4 - (Itga5+Itgb1)	ANGPTL	Secreted Signaling	PMID: 30049845
474	preSC1-11.5	preSC3-11.5	Angptl4	ITGA5_ITGB1	0.00146182903234315	0.04	ANGPTL4_ITGA5_ITGB1	Angptl4 - (Itga5+Itgb1)	ANGPTL	Secreted Signaling	PMID: 30049845
475	preSC2-11.5	preSC3-11.5	Angptl4	ITGA5_ITGB1	0.00228096734515729	0.01	ANGPTL4_ITGA5_ITGB1	Angptl4 - (Itga5+Itgb1)	ANGPTL	Secreted Signaling	PMID: 30049845
476	preSC3-11.5	preSC3-11.5	Angptl4	ITGA5_ITGB1	0.00166504340199682	0.04	ANGPTL4_ITGA5_ITGB1	Angptl4 - (Itga5+Itgb1)	ANGPTL	Secreted Signaling	PMID: 30049845
477	preSC5-11.5	preSC3-11.5	Angptl4	ITGA5_ITGB1	0.00367136636108978	0.01	ANGPTL4_ITGA5_ITGB1	Angptl4 - (Itga5+Itgb1)	ANGPTL	Secreted Signaling	PMID: 30049845
478	preSC0-11.5	preSC5-11.5	Angptl4	ITGA5_ITGB1	0.00727670809660427	0	ANGPTL4_ITGA5_ITGB1	Angptl4 - (Itga5+Itgb1)	ANGPTL	Secreted Signaling	PMID: 30049845
479	preSC2-11.5	preSC5-11.5	Angptl4	ITGA5_ITGB1	0.00253211095280508	0	ANGPTL4_ITGA5_ITGB1	Angptl4 - (Itga5+Itgb1)	ANGPTL	Secreted Signaling	PMID: 30049845
480	preSC5-11.5	preSC5-11.5	Angptl4	ITGA5_ITGB1	0.00407497319158737	0	ANGPTL4_ITGA5_ITGB1	Angptl4 - (Itga5+Itgb1)	ANGPTL	Secreted Signaling	PMID: 30049845
481	preSC0-11.5	preSC1-11.5	Angptl4	Cdh11	0.00201325297404533	0	ANGPTL4_CDH11	Angptl4 - Cdh11	ANGPTL	Secreted Signaling	PMID: 30049845
482	preSC0-11.5	preSC3-11.5	Angptl4	Cdh11	0.00346183757117236	0	ANGPTL4_CDH11	Angptl4 - Cdh11	ANGPTL	Secreted Signaling	PMID: 30049845
483	preSC2-11.5	preSC3-11.5	Angptl4	Cdh11	0.00120162138087523	0	ANGPTL4_CDH11	Angptl4 - Cdh11	ANGPTL	Secreted Signaling	PMID: 30049845
484	preSC5-11.5	preSC3-11.5	Angptl4	Cdh11	0.00193536457649401	0	ANGPTL4_CDH11	Angptl4 - Cdh11	ANGPTL	Secreted Signaling	PMID: 30049845
485	preSC0-11.5	preSC5-11.5	Angptl4	Cdh11	0.0109517808737324	0	ANGPTL4_CDH11	Angptl4 - Cdh11	ANGPTL	Secreted Signaling	PMID: 30049845
486	preSC1-11.5	preSC5-11.5	Angptl4	Cdh11	0.00244962881496699	0	ANGPTL4_CDH11	Angptl4 - Cdh11	ANGPTL	Secreted Signaling	PMID: 30049845
487	preSC2-11.5	preSC5-11.5	Angptl4	Cdh11	0.0038201647525487	0	ANGPTL4_CDH11	Angptl4 - Cdh11	ANGPTL	Secreted Signaling	PMID: 30049845
488	preSC3-11.5	preSC5-11.5	Angptl4	Cdh11	0.00278977731279364	0	ANGPTL4_CDH11	Angptl4 - Cdh11	ANGPTL	Secreted Signaling	PMID: 30049845
489	preSC5-11.5	preSC5-11.5	Angptl4	Cdh11	0.00614302859429612	0	ANGPTL4_CDH11	Angptl4 - Cdh11	ANGPTL	Secreted Signaling	PMID: 30049845
490	preSC0-11.5	preSC0-11.5	Angptl4	Sdc1	0.00394687007573739	0	ANGPTL4_SDC1	Angptl4 - Sdc1	ANGPTL	Secreted Signaling	PMID: 29017031
491	preSC2-11.5	preSC0-11.5	Angptl4	Sdc1	0.00137041410732279	0	ANGPTL4_SDC1	Angptl4 - Sdc1	ANGPTL	Secreted Signaling	PMID: 29017031
492	preSC5-11.5	preSC0-11.5	Angptl4	Sdc1	0.00220699905464085	0.03	ANGPTL4_SDC1	Angptl4 - Sdc1	ANGPTL	Secreted Signaling	PMID: 29017031
493	preSC0-11.5	preSC1-11.5	Angptl4	Sdc1	0.0029965500277625	0	ANGPTL4_SDC1	Angptl4 - Sdc1	ANGPTL	Secreted Signaling	PMID: 29017031
494	preSC0-11.5	preSC2-11.5	Angptl4	Sdc1	0.00409484499442113	0	ANGPTL4_SDC1	Angptl4 - Sdc1	ANGPTL	Secreted Signaling	PMID: 29017031
495	preSC2-11.5	preSC2-11.5	Angptl4	Sdc1	0.0014219311759887	0	ANGPTL4_SDC1	Angptl4 - Sdc1	ANGPTL	Secreted Signaling	PMID: 29017031
496	preSC5-11.5	preSC2-11.5	Angptl4	Sdc1	0.00228989319230436	0.02	ANGPTL4_SDC1	Angptl4 - Sdc1	ANGPTL	Secreted Signaling	PMID: 29017031
497	preSC0-11.5	preSC3-11.5	Angptl4	Sdc1	0.00346450346735243	0	ANGPTL4_SDC1	Angptl4 - Sdc1	ANGPTL	Secreted Signaling	PMID: 29017031
498	preSC0-11.5	RT-11.5	Angptl4	Sdc1	0.00379192849385143	0	ANGPTL4_SDC1	Angptl4 - Sdc1	ANGPTL	Secreted Signaling	PMID: 29017031
499	preSC0-11.5	preSC5-11.5	Angptl4	Sdc1	0.00849644020348181	0	ANGPTL4_SDC1	Angptl4 - Sdc1	ANGPTL	Secreted Signaling	PMID: 29017031
500	preSC1-11.5	preSC5-11.5	Angptl4	Sdc1	0.00189677733841885	0.03	ANGPTL4_SDC1	Angptl4 - Sdc1	ANGPTL	Secreted Signaling	PMID: 29017031
501	preSC2-11.5	preSC5-11.5	Angptl4	Sdc1	0.00295891743800428	0	ANGPTL4_SDC1	Angptl4 - Sdc1	ANGPTL	Secreted Signaling	PMID: 29017031
502	preSC3-11.5	preSC5-11.5	Angptl4	Sdc1	0.00216032470059749	0.03	ANGPTL4_SDC1	Angptl4 - Sdc1	ANGPTL	Secreted Signaling	PMID: 29017031
503	preSC5-11.5	preSC5-11.5	Angptl4	Sdc1	0.00476059960667061	0	ANGPTL4_SDC1	Angptl4 - Sdc1	ANGPTL	Secreted Signaling	PMID: 29017031
504	preSC0-11.5	preSC0-11.5	Angptl4	Sdc2	0.0133042065674507	0	ANGPTL4_SDC2	Angptl4 - Sdc2	ANGPTL	Secreted Signaling	PMID: 29017031
505	preSC2-11.5	preSC0-11.5	Angptl4	Sdc2	0.00464792908538094	0	ANGPTL4_SDC2	Angptl4 - Sdc2	ANGPTL	Secreted Signaling	PMID: 29017031
506	preSC5-11.5	preSC0-11.5	Angptl4	Sdc2	0.00747034334541361	0.01	ANGPTL4_SDC2	Angptl4 - Sdc2	ANGPTL	Secreted Signaling	PMID: 29017031
507	preSC0-11.5	preSC2-11.5	Angptl4	Sdc2	0.0100315343401975	0	ANGPTL4_SDC2	Angptl4 - Sdc2	ANGPTL	Secreted Signaling	PMID: 29017031
508	preSC0-11.5	preSC3-11.5	Angptl4	Sdc2	0.0120603902105685	0	ANGPTL4_SDC2	Angptl4 - Sdc2	ANGPTL	Secreted Signaling	PMID: 29017031
509	preSC2-11.5	preSC3-11.5	Angptl4	Sdc2	0.00420993911379855	0.04	ANGPTL4_SDC2	Angptl4 - Sdc2	ANGPTL	Secreted Signaling	PMID: 29017031
510	preSC5-11.5	preSC3-11.5	Angptl4	Sdc2	0.00676819630980234	0.03	ANGPTL4_SDC2	Angptl4 - Sdc2	ANGPTL	Secreted Signaling	PMID: 29017031
511	preSC0-11.5	RT-11.5	Angptl4	Sdc2	0.0142252938902593	0	ANGPTL4_SDC2	Angptl4 - Sdc2	ANGPTL	Secreted Signaling	PMID: 29017031
512	preSC2-11.5	RT-11.5	Angptl4	Sdc2	0.00497273851446049	0	ANGPTL4_SDC2	Angptl4 - Sdc2	ANGPTL	Secreted Signaling	PMID: 29017031
513	preSC5-11.5	RT-11.5	Angptl4	Sdc2	0.00799080700966665	0	ANGPTL4_SDC2	Angptl4 - Sdc2	ANGPTL	Secreted Signaling	PMID: 29017031
514	preSC0-11.5	preSC5-11.5	Angptl4	Sdc2	0.0105946637410798	0	ANGPTL4_SDC2	Angptl4 - Sdc2	ANGPTL	Secreted Signaling	PMID: 29017031
515	preSC0-11.5	preSC5-11.5	Angptl4	Sdc3	0.000212931038239739	0	ANGPTL4_SDC3	Angptl4 - Sdc3	ANGPTL	Secreted Signaling	PMID: 29017031
516	preSC1-11.5	preSC5-11.5	Angptl4	Sdc3	4.72290392962912e-05	0	ANGPTL4_SDC3	Angptl4 - Sdc3	ANGPTL	Secreted Signaling	PMID: 29017031
517	preSC2-11.5	preSC5-11.5	Angptl4	Sdc3	7.37524566751204e-05	0	ANGPTL4_SDC3	Angptl4 - Sdc3	ANGPTL	Secreted Signaling	PMID: 29017031
518	preSC3-11.5	preSC5-11.5	Angptl4	Sdc3	5.38051224635868e-05	0	ANGPTL4_SDC3	Angptl4 - Sdc3	ANGPTL	Secreted Signaling	PMID: 29017031
519	preSC5-11.5	preSC5-11.5	Angptl4	Sdc3	0.000118869708251877	0	ANGPTL4_SDC3	Angptl4 - Sdc3	ANGPTL	Secreted Signaling	PMID: 29017031
520	preSC0-11.5	preSC0-11.5	Angptl4	Sdc4	0.0171363664703472	0	ANGPTL4_SDC4	Angptl4 - Sdc4	ANGPTL	Secreted Signaling	PMID: 29017031
521	preSC0-11.5	preSC1-11.5	Angptl4	Sdc4	0.0287953964621386	0	ANGPTL4_SDC4	Angptl4 - Sdc4	ANGPTL	Secreted Signaling	PMID: 29017031
522	preSC2-11.5	preSC1-11.5	Angptl4	Sdc4	0.0101637216662813	0	ANGPTL4_SDC4	Angptl4 - Sdc4	ANGPTL	Secreted Signaling	PMID: 29017031
523	preSC3-11.5	preSC1-11.5	Angptl4	Sdc4	0.00743509940595588	0.01	ANGPTL4_SDC4	Angptl4 - Sdc4	ANGPTL	Secreted Signaling	PMID: 29017031
524	preSC5-11.5	preSC1-11.5	Angptl4	Sdc4	0.0162807669846395	0	ANGPTL4_SDC4	Angptl4 - Sdc4	ANGPTL	Secreted Signaling	PMID: 29017031
525	preSC0-11.5	preSC2-11.5	Angptl4	Sdc4	0.0118796305631888	0	ANGPTL4_SDC4	Angptl4 - Sdc4	ANGPTL	Secreted Signaling	PMID: 29017031
526	preSC0-11.5	preSC3-11.5	Angptl4	Sdc4	0.0287596312444811	0	ANGPTL4_SDC4	Angptl4 - Sdc4	ANGPTL	Secreted Signaling	PMID: 29017031
527	preSC2-11.5	preSC3-11.5	Angptl4	Sdc4	0.0101508559828804	0	ANGPTL4_SDC4	Angptl4 - Sdc4	ANGPTL	Secreted Signaling	PMID: 29017031
528	preSC3-11.5	preSC3-11.5	Angptl4	Sdc4	0.00742566182028518	0.01	ANGPTL4_SDC4	Angptl4 - Sdc4	ANGPTL	Secreted Signaling	PMID: 29017031
529	preSC5-11.5	preSC3-11.5	Angptl4	Sdc4	0.0162602852775892	0	ANGPTL4_SDC4	Angptl4 - Sdc4	ANGPTL	Secreted Signaling	PMID: 29017031
530	preSC0-11.5	preSC5-11.5	Angptl4	Sdc4	0.0226701145781719	0	ANGPTL4_SDC4	Angptl4 - Sdc4	ANGPTL	Secreted Signaling	PMID: 29017031
531	preSC2-11.5	preSC5-11.5	Angptl4	Sdc4	0.00796920058415438	0	ANGPTL4_SDC4	Angptl4 - Sdc4	ANGPTL	Secreted Signaling	PMID: 29017031
532	preSC5-11.5	preSC5-11.5	Angptl4	Sdc4	0.0127825275438281	0.01	ANGPTL4_SDC4	Angptl4 - Sdc4	ANGPTL	Secreted Signaling	PMID: 29017031
533	preSC0-11.5	preSC0-11.5	Mdk	Sdc1	0.0202682602105329	0.03	MDK_SDC1	Mdk - Sdc1	MK	Secreted Signaling	PMID: 28356350
534	preSC2-11.5	preSC0-11.5	Mdk	Sdc1	0.0230093203604953	0	MDK_SDC1	Mdk - Sdc1	MK	Secreted Signaling	PMID: 28356350
535	RT-11.5	preSC0-11.5	Mdk	Sdc1	0.0239390219919623	0	MDK_SDC1	Mdk - Sdc1	MK	Secreted Signaling	PMID: 28356350
536	preSC5-11.5	preSC0-11.5	Mdk	Sdc1	0.0235424816359934	0	MDK_SDC1	Mdk - Sdc1	MK	Secreted Signaling	PMID: 28356350
537	preSC0-11.5	preSC2-11.5	Mdk	Sdc1	0.0210152414609774	0.01	MDK_SDC1	Mdk - Sdc1	MK	Secreted Signaling	PMID: 28356350
538	preSC2-11.5	preSC2-11.5	Mdk	Sdc1	0.0238548629450942	0	MDK_SDC1	Mdk - Sdc1	MK	Secreted Signaling	PMID: 28356350
539	RT-11.5	preSC2-11.5	Mdk	Sdc1	0.0248178612346307	0	MDK_SDC1	Mdk - Sdc1	MK	Secreted Signaling	PMID: 28356350
540	preSC5-11.5	preSC2-11.5	Mdk	Sdc1	0.0244071272810646	0	MDK_SDC1	Mdk - Sdc1	MK	Secreted Signaling	PMID: 28356350
541	preSC2-11.5	preSC3-11.5	Mdk	Sdc1	0.0202445880051364	0.04	MDK_SDC1	Mdk - Sdc1	MK	Secreted Signaling	PMID: 28356350
542	RT-11.5	preSC3-11.5	Mdk	Sdc1	0.0210649880136466	0.01	MDK_SDC1	Mdk - Sdc1	MK	Secreted Signaling	PMID: 28356350
543	preSC2-11.5	RT-11.5	Mdk	Sdc1	0.0221226682161177	0.01	MDK_SDC1	Mdk - Sdc1	MK	Secreted Signaling	PMID: 28356350
544	RT-11.5	RT-11.5	Mdk	Sdc1	0.0230173883122934	0.01	MDK_SDC1	Mdk - Sdc1	MK	Secreted Signaling	PMID: 28356350
545	preSC5-11.5	RT-11.5	Mdk	Sdc1	0.0226357604066345	0.01	MDK_SDC1	Mdk - Sdc1	MK	Secreted Signaling	PMID: 28356350
546	preSC0-11.5	preSC5-11.5	Mdk	Sdc1	0.0428227036941186	0	MDK_SDC1	Mdk - Sdc1	MK	Secreted Signaling	PMID: 28356350
547	preSC1-11.5	preSC5-11.5	Mdk	Sdc1	0.03337203586622	0.03	MDK_SDC1	Mdk - Sdc1	MK	Secreted Signaling	PMID: 28356350
548	preSC2-11.5	preSC5-11.5	Mdk	Sdc1	0.0484631228899788	0	MDK_SDC1	Mdk - Sdc1	MK	Secreted Signaling	PMID: 28356350
549	preSC3-11.5	preSC5-11.5	Mdk	Sdc1	0.0334579097441632	0.03	MDK_SDC1	Mdk - Sdc1	MK	Secreted Signaling	PMID: 28356350
550	RT-11.5	preSC5-11.5	Mdk	Sdc1	0.0503682741534987	0	MDK_SDC1	Mdk - Sdc1	MK	Secreted Signaling	PMID: 28356350
551	preSC5-11.5	preSC5-11.5	Mdk	Sdc1	0.0495561710687124	0	MDK_SDC1	Mdk - Sdc1	MK	Secreted Signaling	PMID: 28356350
552	preSC0-11.5	preSC0-11.5	Mdk	Sdc2	0.0657658459004509	0	MDK_SDC2	Mdk - Sdc2	MK	Secreted Signaling	PMID: 28356350
553	preSC2-11.5	preSC0-11.5	Mdk	Sdc2	0.0741939924590698	0	MDK_SDC2	Mdk - Sdc2	MK	Secreted Signaling	PMID: 28356350
554	RT-11.5	preSC0-11.5	Mdk	Sdc2	0.0770287750356303	0	MDK_SDC2	Mdk - Sdc2	MK	Secreted Signaling	PMID: 28356350
555	preSC5-11.5	preSC0-11.5	Mdk	Sdc2	0.0758211373490385	0	MDK_SDC2	Mdk - Sdc2	MK	Secreted Signaling	PMID: 28356350
556	preSC2-11.5	preSC3-11.5	Mdk	Sdc2	0.0676478476896577	0	MDK_SDC2	Mdk - Sdc2	MK	Secreted Signaling	PMID: 28356350
557	RT-11.5	preSC3-11.5	Mdk	Sdc2	0.0702514960135537	0	MDK_SDC2	Mdk - Sdc2	MK	Secreted Signaling	PMID: 28356350
558	preSC5-11.5	preSC3-11.5	Mdk	Sdc2	0.0691421511502414	0	MDK_SDC2	Mdk - Sdc2	MK	Secreted Signaling	PMID: 28356350
559	preSC0-11.5	RT-11.5	Mdk	Sdc2	0.0700611011783361	0	MDK_SDC2	Mdk - Sdc2	MK	Secreted Signaling	PMID: 28356350
560	preSC2-11.5	RT-11.5	Mdk	Sdc2	0.0789931582497184	0	MDK_SDC2	Mdk - Sdc2	MK	Secreted Signaling	PMID: 28356350
561	RT-11.5	RT-11.5	Mdk	Sdc2	0.0819950660202532	0	MDK_SDC2	Mdk - Sdc2	MK	Secreted Signaling	PMID: 28356350
562	preSC5-11.5	RT-11.5	Mdk	Sdc2	0.0807163771714763	0	MDK_SDC2	Mdk - Sdc2	MK	Secreted Signaling	PMID: 28356350
563	RT-11.5	preSC0-11.5	Mdk	Sdc4	0.0974042459333668	0.03	MDK_SDC4	Mdk - Sdc4	MK	Secreted Signaling	PMID: 28356350
564	preSC0-11.5	preSC1-11.5	Mdk	Sdc4	0.134043931622826	0	MDK_SDC4	Mdk - Sdc4	MK	Secreted Signaling	PMID: 28356350
565	preSC1-11.5	preSC1-11.5	Mdk	Sdc4	0.106705676511418	0	MDK_SDC4	Mdk - Sdc4	MK	Secreted Signaling	PMID: 28356350
566	preSC2-11.5	preSC1-11.5	Mdk	Sdc4	0.14981896348883	0	MDK_SDC4	Mdk - Sdc4	MK	Secreted Signaling	PMID: 28356350
567	preSC3-11.5	preSC1-11.5	Mdk	Sdc4	0.106959374101835	0	MDK_SDC4	Mdk - Sdc4	MK	Secreted Signaling	PMID: 28356350
568	RT-11.5	preSC1-11.5	Mdk	Sdc4	0.155059260351426	0	MDK_SDC4	Mdk - Sdc4	MK	Secreted Signaling	PMID: 28356350
569	preSC5-11.5	preSC1-11.5	Mdk	Sdc4	0.15283084841574	0	MDK_SDC4	Mdk - Sdc4	MK	Secreted Signaling	PMID: 28356350
570	preSC0-11.5	preSC3-11.5	Mdk	Sdc4	0.13389546509393	0	MDK_SDC4	Mdk - Sdc4	MK	Secreted Signaling	PMID: 28356350
571	preSC1-11.5	preSC3-11.5	Mdk	Sdc4	0.106583762828945	0.03	MDK_SDC4	Mdk - Sdc4	MK	Secreted Signaling	PMID: 28356350
572	preSC2-11.5	preSC3-11.5	Mdk	Sdc4	0.149656044201347	0	MDK_SDC4	Mdk - Sdc4	MK	Secreted Signaling	PMID: 28356350
573	preSC3-11.5	preSC3-11.5	Mdk	Sdc4	0.106837205230484	0.01	MDK_SDC4	Mdk - Sdc4	MK	Secreted Signaling	PMID: 28356350
574	RT-11.5	preSC3-11.5	Mdk	Sdc4	0.15489168074359	0	MDK_SDC4	Mdk - Sdc4	MK	Secreted Signaling	PMID: 28356350
575	preSC5-11.5	preSC3-11.5	Mdk	Sdc4	0.152665242010361	0	MDK_SDC4	Mdk - Sdc4	MK	Secreted Signaling	PMID: 28356350
576	preSC0-11.5	preSC5-11.5	Mdk	Sdc4	0.108020542956804	0.02	MDK_SDC4	Mdk - Sdc4	MK	Secreted Signaling	PMID: 28356350
577	preSC2-11.5	preSC5-11.5	Mdk	Sdc4	0.121161503230581	0	MDK_SDC4	Mdk - Sdc4	MK	Secreted Signaling	PMID: 28356350
578	RT-11.5	preSC5-11.5	Mdk	Sdc4	0.125547453986587	0	MDK_SDC4	Mdk - Sdc4	MK	Secreted Signaling	PMID: 28356350
579	preSC5-11.5	preSC5-11.5	Mdk	Sdc4	0.123681084046624	0	MDK_SDC4	Mdk - Sdc4	MK	Secreted Signaling	PMID: 28356350
580	preSC0-11.5	preSC0-11.5	Mdk	ITGA6_ITGB1	0.134784018962355	0	MDK_ITGA6_ITGB1	Mdk - (Itga6+Itgb1)	MK	Secreted Signaling	PMID: 28356350
581	preSC2-11.5	preSC0-11.5	Mdk	ITGA6_ITGB1	0.15063099798725	0	MDK_ITGA6_ITGB1	Mdk - (Itga6+Itgb1)	MK	Secreted Signaling	PMID: 28356350
582	RT-11.5	preSC0-11.5	Mdk	ITGA6_ITGB1	0.15589448966516	0	MDK_ITGA6_ITGB1	Mdk - (Itga6+Itgb1)	MK	Secreted Signaling	PMID: 28356350
583	preSC5-11.5	preSC0-11.5	Mdk	ITGA6_ITGB1	0.153656257219213	0	MDK_ITGA6_ITGB1	Mdk - (Itga6+Itgb1)	MK	Secreted Signaling	PMID: 28356350
584	preSC0-11.5	preSC2-11.5	Mdk	ITGA6_ITGB1	0.116347075466384	0	MDK_ITGA6_ITGB1	Mdk - (Itga6+Itgb1)	MK	Secreted Signaling	PMID: 28356350
585	preSC2-11.5	preSC2-11.5	Mdk	ITGA6_ITGB1	0.130352948148483	0	MDK_ITGA6_ITGB1	Mdk - (Itga6+Itgb1)	MK	Secreted Signaling	PMID: 28356350
586	RT-11.5	preSC2-11.5	Mdk	ITGA6_ITGB1	0.135020503990555	0	MDK_ITGA6_ITGB1	Mdk - (Itga6+Itgb1)	MK	Secreted Signaling	PMID: 28356350
587	preSC5-11.5	preSC2-11.5	Mdk	ITGA6_ITGB1	0.133034733475108	0	MDK_ITGA6_ITGB1	Mdk - (Itga6+Itgb1)	MK	Secreted Signaling	PMID: 28356350
588	preSC2-11.5	preSC5-11.5	Mdk	ITGA6_ITGB1	0.119932902618	0.02	MDK_ITGA6_ITGB1	Mdk - (Itga6+Itgb1)	MK	Secreted Signaling	PMID: 28356350
589	RT-11.5	preSC5-11.5	Mdk	ITGA6_ITGB1	0.124280668331136	0	MDK_ITGA6_ITGB1	Mdk - (Itga6+Itgb1)	MK	Secreted Signaling	PMID: 28356350
590	preSC5-11.5	preSC5-11.5	Mdk	ITGA6_ITGB1	0.122430493627418	0.02	MDK_ITGA6_ITGB1	Mdk - (Itga6+Itgb1)	MK	Secreted Signaling	PMID: 28356350
591	preSC0-11.5	RT-11.5	Mdk	Lrp1	0.0689961567543476	0	MDK_LRP1	Mdk - Lrp1	MK	Secreted Signaling	PMID: 28356350
592	preSC1-11.5	RT-11.5	Mdk	Lrp1	0.0540956449701592	0	MDK_LRP1	Mdk - Lrp1	MK	Secreted Signaling	PMID: 28356350
593	preSC2-11.5	RT-11.5	Mdk	Lrp1	0.0778038037621873	0	MDK_LRP1	Mdk - Lrp1	MK	Secreted Signaling	PMID: 28356350
594	preSC3-11.5	RT-11.5	Mdk	Lrp1	0.0542318535888389	0	MDK_LRP1	Mdk - Lrp1	MK	Secreted Signaling	PMID: 28356350
595	RT-11.5	RT-11.5	Mdk	Lrp1	0.0807644770167439	0	MDK_LRP1	Mdk - Lrp1	MK	Secreted Signaling	PMID: 28356350
596	preSC5-11.5	RT-11.5	Mdk	Lrp1	0.0795033168424877	0	MDK_LRP1	Mdk - Lrp1	MK	Secreted Signaling	PMID: 28356350
597	preSC0-11.5	preSC5-11.5	Mdk	Lrp1	0.0456121431540474	0.02	MDK_LRP1	Mdk - Lrp1	MK	Secreted Signaling	PMID: 28356350
598	preSC2-11.5	preSC5-11.5	Mdk	Lrp1	0.0516001683742039	0	MDK_LRP1	Mdk - Lrp1	MK	Secreted Signaling	PMID: 28356350
599	RT-11.5	preSC5-11.5	Mdk	Lrp1	0.0536216916582636	0	MDK_LRP1	Mdk - Lrp1	MK	Secreted Signaling	PMID: 28356350
600	preSC5-11.5	preSC5-11.5	Mdk	Lrp1	0.0527600470926487	0	MDK_LRP1	Mdk - Lrp1	MK	Secreted Signaling	PMID: 28356350
601	preSC2-11.5	preSC0-11.5	Mdk	Ncl	0.291887104527894	0	MDK_NCL	Mdk - Ncl	MK	Secreted Signaling	PMID: 28356350
602	RT-11.5	preSC0-11.5	Mdk	Ncl	0.300341140626608	0	MDK_NCL	Mdk - Ncl	MK	Secreted Signaling	PMID: 28356350
603	preSC5-11.5	preSC0-11.5	Mdk	Ncl	0.296758137592534	0	MDK_NCL	Mdk - Ncl	MK	Secreted Signaling	PMID: 28356350
604	preSC2-11.5	preSC1-11.5	Mdk	Ncl	0.291069109286837	0	MDK_NCL	Mdk - Ncl	MK	Secreted Signaling	PMID: 28356350
605	RT-11.5	preSC1-11.5	Mdk	Ncl	0.299509474411417	0	MDK_NCL	Mdk - Ncl	MK	Secreted Signaling	PMID: 28356350
606	preSC5-11.5	preSC1-11.5	Mdk	Ncl	0.29593219646979	0	MDK_NCL	Mdk - Ncl	MK	Secreted Signaling	PMID: 28356350
607	preSC0-11.5	preSC2-11.5	Mdk	Ncl	0.270986919376174	0.04	MDK_NCL	Mdk - Ncl	MK	Secreted Signaling	PMID: 28356350
608	preSC2-11.5	preSC2-11.5	Mdk	Ncl	0.297344319140113	0	MDK_NCL	Mdk - Ncl	MK	Secreted Signaling	PMID: 28356350
609	RT-11.5	preSC2-11.5	Mdk	Ncl	0.305888136669027	0	MDK_NCL	Mdk - Ncl	MK	Secreted Signaling	PMID: 28356350
610	preSC5-11.5	preSC2-11.5	Mdk	Ncl	0.302267547970188	0	MDK_NCL	Mdk - Ncl	MK	Secreted Signaling	PMID: 28356350
611	preSC2-11.5	preSC3-11.5	Mdk	Ncl	0.285534637684064	0	MDK_NCL	Mdk - Ncl	MK	Secreted Signaling	PMID: 28356350
612	RT-11.5	preSC3-11.5	Mdk	Ncl	0.293881043970434	0	MDK_NCL	Mdk - Ncl	MK	Secreted Signaling	PMID: 28356350
613	preSC5-11.5	preSC3-11.5	Mdk	Ncl	0.290343127118968	0	MDK_NCL	Mdk - Ncl	MK	Secreted Signaling	PMID: 28356350
614	preSC2-11.5	RT-11.5	Mdk	Ncl	0.288836423920853	0	MDK_NCL	Mdk - Ncl	MK	Secreted Signaling	PMID: 28356350
615	RT-11.5	RT-11.5	Mdk	Ncl	0.297239191382213	0	MDK_NCL	Mdk - Ncl	MK	Secreted Signaling	PMID: 28356350
616	preSC5-11.5	RT-11.5	Mdk	Ncl	0.29367766104638	0	MDK_NCL	Mdk - Ncl	MK	Secreted Signaling	PMID: 28356350
617	preSC2-11.5	preSC5-11.5	Mdk	Ncl	0.295358548682774	0	MDK_NCL	Mdk - Ncl	MK	Secreted Signaling	PMID: 28356350
618	RT-11.5	preSC5-11.5	Mdk	Ncl	0.303869983114995	0	MDK_NCL	Mdk - Ncl	MK	Secreted Signaling	PMID: 28356350
619	preSC5-11.5	preSC5-11.5	Mdk	Ncl	0.30026294852443	0	MDK_NCL	Mdk - Ncl	MK	Secreted Signaling	PMID: 28356350
620	preSC2-11.5	preSC0-11.5	Ptn	Sdc1	0.00550298702571989	0	PTN_SDC1	Ptn - Sdc1	PTN	Secreted Signaling	PMID: 28356350; PMID: 25620911
621	RT-11.5	preSC0-11.5	Ptn	Sdc1	0.00162094826741875	0.01	PTN_SDC1	Ptn - Sdc1	PTN	Secreted Signaling	PMID: 28356350; PMID: 25620911
622	preSC5-11.5	preSC0-11.5	Ptn	Sdc1	0.00796692264842896	0	PTN_SDC1	Ptn - Sdc1	PTN	Secreted Signaling	PMID: 28356350; PMID: 25620911
623	preSC2-11.5	preSC1-11.5	Ptn	Sdc1	0.00417956022654858	0	PTN_SDC1	Ptn - Sdc1	PTN	Secreted Signaling	PMID: 28356350; PMID: 25620911
624	preSC5-11.5	preSC1-11.5	Ptn	Sdc1	0.0060545454703575	0	PTN_SDC1	Ptn - Sdc1	PTN	Secreted Signaling	PMID: 28356350; PMID: 25620911
625	preSC2-11.5	preSC2-11.5	Ptn	Sdc1	0.00570896904436771	0	PTN_SDC1	Ptn - Sdc1	PTN	Secreted Signaling	PMID: 28356350; PMID: 25620911
626	RT-11.5	preSC2-11.5	Ptn	Sdc1	0.00168186763876527	0.01	PTN_SDC1	Ptn - Sdc1	PTN	Secreted Signaling	PMID: 28356350; PMID: 25620911
627	preSC5-11.5	preSC2-11.5	Ptn	Sdc1	0.00826436569317501	0	PTN_SDC1	Ptn - Sdc1	PTN	Secreted Signaling	PMID: 28356350; PMID: 25620911
628	preSC2-11.5	preSC3-11.5	Ptn	Sdc1	0.00483136210391179	0	PTN_SDC1	Ptn - Sdc1	PTN	Secreted Signaling	PMID: 28356350; PMID: 25620911
629	RT-11.5	preSC3-11.5	Ptn	Sdc1	0.00142243817534041	0.04	PTN_SDC1	Ptn - Sdc1	PTN	Secreted Signaling	PMID: 28356350; PMID: 25620911
630	preSC5-11.5	preSC3-11.5	Ptn	Sdc1	0.00699669660755373	0	PTN_SDC1	Ptn - Sdc1	PTN	Secreted Signaling	PMID: 28356350; PMID: 25620911
631	preSC2-11.5	RT-11.5	Ptn	Sdc1	0.0052872815058125	0	PTN_SDC1	Ptn - Sdc1	PTN	Secreted Signaling	PMID: 28356350; PMID: 25620911
632	RT-11.5	RT-11.5	Ptn	Sdc1	0.00155717224125093	0.03	PTN_SDC1	Ptn - Sdc1	PTN	Secreted Signaling	PMID: 28356350; PMID: 25620911
633	preSC5-11.5	RT-11.5	Ptn	Sdc1	0.00765537948936034	0	PTN_SDC1	Ptn - Sdc1	PTN	Secreted Signaling	PMID: 28356350; PMID: 25620911
634	preSC0-11.5	preSC5-11.5	Ptn	Sdc1	0.00204640402381715	0.03	PTN_SDC1	Ptn - Sdc1	PTN	Secreted Signaling	PMID: 28356350; PMID: 25620911
635	preSC1-11.5	preSC5-11.5	Ptn	Sdc1	0.00187774366074667	0.04	PTN_SDC1	Ptn - Sdc1	PTN	Secreted Signaling	PMID: 28356350; PMID: 25620911
636	preSC2-11.5	preSC5-11.5	Ptn	Sdc1	0.0118250032403457	0	PTN_SDC1	Ptn - Sdc1	PTN	Secreted Signaling	PMID: 28356350; PMID: 25620911
637	preSC3-11.5	preSC5-11.5	Ptn	Sdc1	0.00178501259002616	0.03	PTN_SDC1	Ptn - Sdc1	PTN	Secreted Signaling	PMID: 28356350; PMID: 25620911
638	RT-11.5	preSC5-11.5	Ptn	Sdc1	0.00349883857010812	0	PTN_SDC1	Ptn - Sdc1	PTN	Secreted Signaling	PMID: 28356350; PMID: 25620911
639	preSC5-11.5	preSC5-11.5	Ptn	Sdc1	0.0170710013632462	0	PTN_SDC1	Ptn - Sdc1	PTN	Secreted Signaling	PMID: 28356350; PMID: 25620911
640	preSC2-11.5	preSC0-11.5	Ptn	Sdc2	0.0184811514731862	0	PTN_SDC2	Ptn - Sdc2	PTN	Secreted Signaling	PMID: 28356350; PMID: 25620911
641	RT-11.5	preSC0-11.5	Ptn	Sdc2	0.00549435006096421	0.01	PTN_SDC2	Ptn - Sdc2	PTN	Secreted Signaling	PMID: 28356350; PMID: 25620911
642	preSC5-11.5	preSC0-11.5	Ptn	Sdc2	0.026600568152714	0	PTN_SDC2	Ptn - Sdc2	PTN	Secreted Signaling	PMID: 28356350; PMID: 25620911
643	preSC2-11.5	preSC1-11.5	Ptn	Sdc2	0.00513994188964014	0	PTN_SDC2	Ptn - Sdc2	PTN	Secreted Signaling	PMID: 28356350; PMID: 25620911
644	preSC5-11.5	preSC1-11.5	Ptn	Sdc2	0.00744254231409537	0.04	PTN_SDC2	Ptn - Sdc2	PTN	Secreted Signaling	PMID: 28356350; PMID: 25620911
645	preSC2-11.5	preSC2-11.5	Ptn	Sdc2	0.0139530223395492	0	PTN_SDC2	Ptn - Sdc2	PTN	Secreted Signaling	PMID: 28356350; PMID: 25620911
646	preSC5-11.5	preSC2-11.5	Ptn	Sdc2	0.0201238609240626	0	PTN_SDC2	Ptn - Sdc2	PTN	Secreted Signaling	PMID: 28356350; PMID: 25620911
647	preSC2-11.5	preSC3-11.5	Ptn	Sdc2	0.0167615620664705	0	PTN_SDC2	Ptn - Sdc2	PTN	Secreted Signaling	PMID: 28356350; PMID: 25620911
648	RT-11.5	preSC3-11.5	Ptn	Sdc2	0.00497699782194502	0.01	PTN_SDC2	Ptn - Sdc2	PTN	Secreted Signaling	PMID: 28356350; PMID: 25620911
649	preSC5-11.5	preSC3-11.5	Ptn	Sdc2	0.02414408665632	0	PTN_SDC2	Ptn - Sdc2	PTN	Secreted Signaling	PMID: 28356350; PMID: 25620911
650	preSC2-11.5	RT-11.5	Ptn	Sdc2	0.0197534777365871	0	PTN_SDC2	Ptn - Sdc2	PTN	Secreted Signaling	PMID: 28356350; PMID: 25620911
651	RT-11.5	RT-11.5	Ptn	Sdc2	0.00587796029389262	0.01	PTN_SDC2	Ptn - Sdc2	PTN	Secreted Signaling	PMID: 28356350; PMID: 25620911
652	preSC5-11.5	RT-11.5	Ptn	Sdc2	0.0284156890682806	0	PTN_SDC2	Ptn - Sdc2	PTN	Secreted Signaling	PMID: 28356350; PMID: 25620911
653	preSC2-11.5	preSC5-11.5	Ptn	Sdc2	0.014733011937896	0	PTN_SDC2	Ptn - Sdc2	PTN	Secreted Signaling	PMID: 28356350; PMID: 25620911
654	preSC5-11.5	preSC5-11.5	Ptn	Sdc2	0.0212413762777821	0	PTN_SDC2	Ptn - Sdc2	PTN	Secreted Signaling	PMID: 28356350; PMID: 25620911
655	preSC0-11.5	preSC5-11.5	Ptn	Sdc3	5.09621368061113e-05	0	PTN_SDC3	Ptn - Sdc3	PTN	Secreted Signaling	PMID: 28356350; PMID: 25620911
656	preSC1-11.5	preSC5-11.5	Ptn	Sdc3	4.67542385155949e-05	0	PTN_SDC3	Ptn - Sdc3	PTN	Secreted Signaling	PMID: 28356350; PMID: 25620911
657	preSC2-11.5	preSC5-11.5	Ptn	Sdc3	0.000297321963219836	0	PTN_SDC3	Ptn - Sdc3	PTN	Secreted Signaling	PMID: 28356350; PMID: 25620911
658	preSC3-11.5	preSC5-11.5	Ptn	Sdc3	4.44412867782074e-05	0	PTN_SDC3	Ptn - Sdc3	PTN	Secreted Signaling	PMID: 28356350; PMID: 25620911
659	RT-11.5	preSC5-11.5	Ptn	Sdc3	8.72563271529482e-05	0	PTN_SDC3	Ptn - Sdc3	PTN	Secreted Signaling	PMID: 28356350; PMID: 25620911
660	preSC5-11.5	preSC5-11.5	Ptn	Sdc3	0.00043145763424431	0	PTN_SDC3	Ptn - Sdc3	PTN	Secreted Signaling	PMID: 28356350; PMID: 25620911
661	preSC2-11.5	preSC0-11.5	Ptn	Sdc4	0.0237685639540773	0	PTN_SDC4	Ptn - Sdc4	PTN	Secreted Signaling	PMID: 28356350; PMID: 25620911
662	preSC5-11.5	preSC0-11.5	Ptn	Sdc4	0.0341301506993268	0	PTN_SDC4	Ptn - Sdc4	PTN	Secreted Signaling	PMID: 28356350; PMID: 25620911
663	preSC2-11.5	preSC1-11.5	Ptn	Sdc4	0.0397574003330869	0	PTN_SDC4	Ptn - Sdc4	PTN	Secreted Signaling	PMID: 28356350; PMID: 25620911
664	RT-11.5	preSC1-11.5	Ptn	Sdc4	0.0120024953532399	0.01	PTN_SDC4	Ptn - Sdc4	PTN	Secreted Signaling	PMID: 28356350; PMID: 25620911
665	preSC5-11.5	preSC1-11.5	Ptn	Sdc4	0.0566843894458109	0	PTN_SDC4	Ptn - Sdc4	PTN	Secreted Signaling	PMID: 28356350; PMID: 25620911
666	preSC2-11.5	preSC2-11.5	Ptn	Sdc4	0.0165115194464753	0	PTN_SDC4	Ptn - Sdc4	PTN	Secreted Signaling	PMID: 28356350; PMID: 25620911
667	preSC5-11.5	preSC2-11.5	Ptn	Sdc4	0.0237865786030079	0	PTN_SDC4	Ptn - Sdc4	PTN	Secreted Signaling	PMID: 28356350; PMID: 25620911
668	preSC2-11.5	preSC3-11.5	Ptn	Sdc4	0.0397085764728349	0	PTN_SDC4	Ptn - Sdc4	PTN	Secreted Signaling	PMID: 28356350; PMID: 25620911
669	RT-11.5	preSC3-11.5	Ptn	Sdc4	0.0119873302578951	0.01	PTN_SDC4	Ptn - Sdc4	PTN	Secreted Signaling	PMID: 28356350; PMID: 25620911
670	preSC5-11.5	preSC3-11.5	Ptn	Sdc4	0.0566160040976467	0	PTN_SDC4	Ptn - Sdc4	PTN	Secreted Signaling	PMID: 28356350; PMID: 25620911
671	preSC2-11.5	preSC5-11.5	Ptn	Sdc4	0.0313756406724422	0	PTN_SDC4	Ptn - Sdc4	PTN	Secreted Signaling	PMID: 28356350; PMID: 25620911
672	RT-11.5	preSC5-11.5	Ptn	Sdc4	0.00941472787060871	0.01	PTN_SDC4	Ptn - Sdc4	PTN	Secreted Signaling	PMID: 28356350; PMID: 25620911
673	preSC5-11.5	preSC5-11.5	Ptn	Sdc4	0.0449009046713568	0	PTN_SDC4	Ptn - Sdc4	PTN	Secreted Signaling	PMID: 28356350; PMID: 25620911
674	preSC2-11.5	preSC0-11.5	Ptn	Ncl	0.0882972736605868	0	PTN_NCL	Ptn - Ncl	PTN	Secreted Signaling	PMID: 28356350; PMID: 25620911
675	RT-11.5	preSC0-11.5	Ptn	Ncl	0.0276314473625821	0.01	PTN_NCL	Ptn - Ncl	PTN	Secreted Signaling	PMID: 28356350; PMID: 25620911
676	preSC5-11.5	preSC0-11.5	Ptn	Ncl	0.123238139156989	0	PTN_NCL	Ptn - Ncl	PTN	Secreted Signaling	PMID: 28356350; PMID: 25620911
677	preSC2-11.5	preSC1-11.5	Ptn	Ncl	0.0879789388518451	0	PTN_NCL	Ptn - Ncl	PTN	Secreted Signaling	PMID: 28356350; PMID: 25620911
678	RT-11.5	preSC1-11.5	Ptn	Ncl	0.0275252254915205	0.01	PTN_NCL	Ptn - Ncl	PTN	Secreted Signaling	PMID: 28356350; PMID: 25620911
679	preSC5-11.5	preSC1-11.5	Ptn	Ncl	0.12281080227695	0	PTN_NCL	Ptn - Ncl	PTN	Secreted Signaling	PMID: 28356350; PMID: 25620911
680	preSC2-11.5	preSC2-11.5	Ptn	Ncl	0.090434226643096	0	PTN_NCL	Ptn - Ncl	PTN	Secreted Signaling	PMID: 28356350; PMID: 25620911
681	RT-11.5	preSC2-11.5	Ptn	Ncl	0.028345826754393	0.01	PTN_NCL	Ptn - Ncl	PTN	Secreted Signaling	PMID: 28356350; PMID: 25620911
682	preSC5-11.5	preSC2-11.5	Ptn	Ncl	0.126103758938126	0	PTN_NCL	Ptn - Ncl	PTN	Secreted Signaling	PMID: 28356350; PMID: 25620911
683	preSC2-11.5	preSC3-11.5	Ptn	Ncl	0.085838511417484	0	PTN_NCL	Ptn - Ncl	PTN	Secreted Signaling	PMID: 28356350; PMID: 25620911
684	RT-11.5	preSC3-11.5	Ptn	Ncl	0.0268123292066128	0.03	PTN_NCL	Ptn - Ncl	PTN	Secreted Signaling	PMID: 28356350; PMID: 25620911
685	preSC5-11.5	preSC3-11.5	Ptn	Ncl	0.119934394298904	0	PTN_NCL	Ptn - Ncl	PTN	Secreted Signaling	PMID: 28356350; PMID: 25620911
686	preSC2-11.5	RT-11.5	Ptn	Ncl	0.0871126598096469	0	PTN_NCL	Ptn - Ncl	PTN	Secreted Signaling	PMID: 28356350; PMID: 25620911
687	RT-11.5	RT-11.5	Ptn	Ncl	0.027236423562266	0.02	PTN_NCL	Ptn - Ncl	PTN	Secreted Signaling	PMID: 28356350; PMID: 25620911
688	preSC5-11.5	RT-11.5	Ptn	Ncl	0.121647299529508	0	PTN_NCL	Ptn - Ncl	PTN	Secreted Signaling	PMID: 28356350; PMID: 25620911
689	preSC2-11.5	preSC5-11.5	Ptn	Ncl	0.0896539644814675	0	PTN_NCL	Ptn - Ncl	PTN	Secreted Signaling	PMID: 28356350; PMID: 25620911
690	RT-11.5	preSC5-11.5	Ptn	Ncl	0.0280847196125469	0.02	PTN_NCL	Ptn - Ncl	PTN	Secreted Signaling	PMID: 28356350; PMID: 25620911
691	preSC5-11.5	preSC5-11.5	Ptn	Ncl	0.125058055630842	0	PTN_NCL	Ptn - Ncl	PTN	Secreted Signaling	PMID: 28356350; PMID: 25620911
692	preSC5-11.5	preSC0-11.5	Postn	ITGAV_ITGB5	0.000807375380416666	0	POSTN_ITGAV_ITGB5	Postn - (Itgav+Itgb5)	PERIOSTIN	Secreted Signaling	PMID: 26721738
693	preSC5-11.5	preSC1-11.5	Postn	ITGAV_ITGB5	0.000792754077662561	0	POSTN_ITGAV_ITGB5	Postn - (Itgav+Itgb5)	PERIOSTIN	Secreted Signaling	PMID: 26721738
694	preSC5-11.5	preSC2-11.5	Postn	ITGAV_ITGB5	0.000640326122790394	0	POSTN_ITGAV_ITGB5	Postn - (Itgav+Itgb5)	PERIOSTIN	Secreted Signaling	PMID: 26721738
695	preSC5-11.5	preSC3-11.5	Postn	ITGAV_ITGB5	0.00080771067683471	0	POSTN_ITGAV_ITGB5	Postn - (Itgav+Itgb5)	PERIOSTIN	Secreted Signaling	PMID: 26721738
696	preSC5-11.5	RT-11.5	Postn	ITGAV_ITGB5	0.000579924020951358	0	POSTN_ITGAV_ITGB5	Postn - (Itgav+Itgb5)	PERIOSTIN	Secreted Signaling	PMID: 26721738
697	preSC5-11.5	preSC5-11.5	Postn	ITGAV_ITGB5	0.00110467928208998	0	POSTN_ITGAV_ITGB5	Postn - (Itgav+Itgb5)	PERIOSTIN	Secreted Signaling	PMID: 26721738
698	preSC1-11.5	preSC2-11.5	Edn1	Ednra	0.000805114362953834	0	EDN1_EDNRA	Edn1 - Ednra	EDN	Secreted Signaling	KEGG: mmu04080
699	preSC3-11.5	preSC2-11.5	Edn1	Ednra	0.000757623562001657	0	EDN1_EDNRA	Edn1 - Ednra	EDN	Secreted Signaling	KEGG: mmu04080
700	preSC5-11.5	preSC2-11.5	Edn1	Ednra	0.000464251490372622	0	EDN1_EDNRA	Edn1 - Ednra	EDN	Secreted Signaling	KEGG: mmu04080
701	preSC1-11.5	preSC5-11.5	Edn1	Ednra	0.00077862627255604	0	EDN1_EDNRA	Edn1 - Ednra	EDN	Secreted Signaling	KEGG: mmu04080
702	preSC3-11.5	preSC5-11.5	Edn1	Ednra	0.000732696763085961	0	EDN1_EDNRA	Edn1 - Ednra	EDN	Secreted Signaling	KEGG: mmu04080
703	preSC5-11.5	preSC5-11.5	Edn1	Ednra	0.000448972676623803	0	EDN1_EDNRA	Edn1 - Ednra	EDN	Secreted Signaling	KEGG: mmu04080
704	RT-11.5	preSC2-11.5	Edn2	Ednra	0.000669055043041061	0	EDN2_EDNRA	Edn2 - Ednra	EDN	Secreted Signaling	KEGG: mmu04080
705	preSC5-11.5	preSC2-11.5	Edn2	Ednra	0.000352990630508996	0	EDN2_EDNRA	Edn2 - Ednra	EDN	Secreted Signaling	KEGG: mmu04080
706	RT-11.5	preSC5-11.5	Edn2	Ednra	0.000647040376482036	0	EDN2_EDNRA	Edn2 - Ednra	EDN	Secreted Signaling	KEGG: mmu04080
707	preSC5-11.5	preSC5-11.5	Edn2	Ednra	0.000341372232312622	0	EDN2_EDNRA	Edn2 - Ednra	EDN	Secreted Signaling	KEGG: mmu04080
708	preSC0-11.5	preSC5-11.5	Ntf5	Ntrk2	0.0004171926763558	0	NTF5_NTRK2	Ntf5 - Ntrk2	NT	Secreted Signaling	PMID: 27908981
709	preSC1-11.5	preSC5-11.5	Ntf5	Ntrk2	0.00041981000012434	0	NTF5_NTRK2	Ntf5 - Ntrk2	NT	Secreted Signaling	PMID: 27908981
710	preSC2-11.5	preSC5-11.5	Ntf5	Ntrk2	0.00040605739499058	0	NTF5_NTRK2	Ntf5 - Ntrk2	NT	Secreted Signaling	PMID: 27908981
711	preSC3-11.5	preSC5-11.5	Ntf5	Ntrk2	0.000376843735919254	0	NTF5_NTRK2	Ntf5 - Ntrk2	NT	Secreted Signaling	PMID: 27908981
712	preSC5-11.5	preSC5-11.5	Ntf5	Ntrk2	0.000758820892087151	0	NTF5_NTRK2	Ntf5 - Ntrk2	NT	Secreted Signaling	PMID: 27908981
713	preSC3-11.5	RT-11.5	Sema3a	NRP1_PLXNA1	0.00135474333981182	0	SEMA3A_NRP1_PLXNA1	Sema3a - (Nrp1+Plxna1)	SEMA3	Secreted Signaling	PMID: 27533782
714	preSC5-11.5	RT-11.5	Sema3a	NRP1_PLXNA1	0.00132318020794333	0	SEMA3A_NRP1_PLXNA1	Sema3a - (Nrp1+Plxna1)	SEMA3	Secreted Signaling	PMID: 27533782
715	preSC3-11.5	preSC5-11.5	Sema3a	NRP1_PLXNA1	0.000354031130385469	0	SEMA3A_NRP1_PLXNA1	Sema3a - (Nrp1+Plxna1)	SEMA3	Secreted Signaling	PMID: 27533782
716	preSC5-11.5	preSC5-11.5	Sema3a	NRP1_PLXNA1	0.000345774756467094	0	SEMA3A_NRP1_PLXNA1	Sema3a - (Nrp1+Plxna1)	SEMA3	Secreted Signaling	PMID: 27533782
717	preSC3-11.5	RT-11.5	Sema3a	NRP1_PLXNA2	0.00284098255105201	0	SEMA3A_NRP1_PLXNA2	Sema3a - (Nrp1+Plxna2)	SEMA3	Secreted Signaling	PMID: 27533782
718	preSC5-11.5	RT-11.5	Sema3a	NRP1_PLXNA2	0.00277488888103501	0	SEMA3A_NRP1_PLXNA2	Sema3a - (Nrp1+Plxna2)	SEMA3	Secreted Signaling	PMID: 27533782
719	preSC3-11.5	preSC5-11.5	Sema3a	NRP1_PLXNA2	0.000393993994096118	0	SEMA3A_NRP1_PLXNA2	Sema3a - (Nrp1+Plxna2)	SEMA3	Secreted Signaling	PMID: 27533782
720	preSC5-11.5	preSC5-11.5	Sema3a	NRP1_PLXNA2	0.000384806003417898	0	SEMA3A_NRP1_PLXNA2	Sema3a - (Nrp1+Plxna2)	SEMA3	Secreted Signaling	PMID: 27533782
721	preSC3-11.5	RT-11.5	Sema3a	NRP1_PLXNA4	0.0014520514219449	0	SEMA3A_NRP1_PLXNA4	Sema3a - (Nrp1+Plxna4)	SEMA3	Secreted Signaling	PMID: 27533782
722	preSC5-11.5	RT-11.5	Sema3a	NRP1_PLXNA4	0.00141822440291153	0	SEMA3A_NRP1_PLXNA4	Sema3a - (Nrp1+Plxna4)	SEMA3	Secreted Signaling	PMID: 27533782
723	preSC3-11.5	preSC5-11.5	Sema3a	NRP1_PLXNA4	0.000659713922653501	0	SEMA3A_NRP1_PLXNA4	Sema3a - (Nrp1+Plxna4)	SEMA3	Secreted Signaling	PMID: 27533782
724	preSC5-11.5	preSC5-11.5	Sema3a	NRP1_PLXNA4	0.000644333303287947	0	SEMA3A_NRP1_PLXNA4	Sema3a - (Nrp1+Plxna4)	SEMA3	Secreted Signaling	PMID: 27533782
725	preSC0-11.5	RT-11.5	Sema3c	NRP1_PLXNA1	0.00233715624918543	0	SEMA3C_NRP1_PLXNA1	Sema3c - (Nrp1+Plxna1)	SEMA3	Secreted Signaling	PMID: 27533782
726	preSC1-11.5	RT-11.5	Sema3c	NRP1_PLXNA1	0.00209591559114393	0	SEMA3C_NRP1_PLXNA1	Sema3c - (Nrp1+Plxna1)	SEMA3	Secreted Signaling	PMID: 27533782
727	preSC2-11.5	RT-11.5	Sema3c	NRP1_PLXNA1	0.00247391444241302	0	SEMA3C_NRP1_PLXNA1	Sema3c - (Nrp1+Plxna1)	SEMA3	Secreted Signaling	PMID: 27533782
728	preSC3-11.5	RT-11.5	Sema3c	NRP1_PLXNA1	0.00696851295955699	0	SEMA3C_NRP1_PLXNA1	Sema3c - (Nrp1+Plxna1)	SEMA3	Secreted Signaling	PMID: 27533782
729	RT-11.5	RT-11.5	Sema3c	NRP1_PLXNA1	0.0177568391923801	0	SEMA3C_NRP1_PLXNA1	Sema3c - (Nrp1+Plxna1)	SEMA3	Secreted Signaling	PMID: 27533782
730	preSC5-11.5	RT-11.5	Sema3c	NRP1_PLXNA1	0.00870328303221186	0	SEMA3C_NRP1_PLXNA1	Sema3c - (Nrp1+Plxna1)	SEMA3	Secreted Signaling	PMID: 27533782
731	RT-11.5	preSC5-11.5	Sema3c	NRP1_PLXNA1	0.0046973321239225	0	SEMA3C_NRP1_PLXNA1	Sema3c - (Nrp1+Plxna1)	SEMA3	Secreted Signaling	PMID: 27533782
732	preSC5-11.5	preSC5-11.5	Sema3c	NRP1_PLXNA1	0.00228683375631056	0.03	SEMA3C_NRP1_PLXNA1	Sema3c - (Nrp1+Plxna1)	SEMA3	Secreted Signaling	PMID: 27533782
733	preSC0-11.5	RT-11.5	Sema3c	NRP1_PLXNA2	0.00489588083007043	0	SEMA3C_NRP1_PLXNA2	Sema3c - (Nrp1+Plxna2)	SEMA3	Secreted Signaling	PMID: 27533782
734	preSC1-11.5	RT-11.5	Sema3c	NRP1_PLXNA2	0.00439169189944929	0	SEMA3C_NRP1_PLXNA2	Sema3c - (Nrp1+Plxna2)	SEMA3	Secreted Signaling	PMID: 27533782
735	preSC2-11.5	RT-11.5	Sema3c	NRP1_PLXNA2	0.00518158461867246	0	SEMA3C_NRP1_PLXNA2	Sema3c - (Nrp1+Plxna2)	SEMA3	Secreted Signaling	PMID: 27533782
736	preSC3-11.5	RT-11.5	Sema3c	NRP1_PLXNA2	0.014523844075828	0	SEMA3C_NRP1_PLXNA2	Sema3c - (Nrp1+Plxna2)	SEMA3	Secreted Signaling	PMID: 27533782
737	RT-11.5	RT-11.5	Sema3c	NRP1_PLXNA2	0.036578131140566	0	SEMA3C_NRP1_PLXNA2	Sema3c - (Nrp1+Plxna2)	SEMA3	Secreted Signaling	PMID: 27533782
738	preSC5-11.5	RT-11.5	Sema3c	NRP1_PLXNA2	0.0181051769516563	0	SEMA3C_NRP1_PLXNA2	Sema3c - (Nrp1+Plxna2)	SEMA3	Secreted Signaling	PMID: 27533782
739	RT-11.5	preSC5-11.5	Sema3c	NRP1_PLXNA2	0.00522500214707168	0	SEMA3C_NRP1_PLXNA2	Sema3c - (Nrp1+Plxna2)	SEMA3	Secreted Signaling	PMID: 27533782
740	preSC5-11.5	preSC5-11.5	Sema3c	NRP1_PLXNA2	0.00254441512937007	0.04	SEMA3C_NRP1_PLXNA2	Sema3c - (Nrp1+Plxna2)	SEMA3	Secreted Signaling	PMID: 27533782
741	preSC0-11.5	RT-11.5	Sema3c	NRP1_PLXNA4	0.00250485178614166	0.02	SEMA3C_NRP1_PLXNA4	Sema3c - (Nrp1+Plxna4)	SEMA3	Secreted Signaling	PMID: 27533782
742	preSC2-11.5	RT-11.5	Sema3c	NRP1_PLXNA4	0.00265139656927799	0.01	SEMA3C_NRP1_PLXNA4	Sema3c - (Nrp1+Plxna4)	SEMA3	Secreted Signaling	PMID: 27533782
743	preSC3-11.5	RT-11.5	Sema3c	NRP1_PLXNA4	0.00746603056790044	0	SEMA3C_NRP1_PLXNA4	Sema3c - (Nrp1+Plxna4)	SEMA3	Secreted Signaling	PMID: 27533782
744	RT-11.5	RT-11.5	Sema3c	NRP1_PLXNA4	0.0190098455512659	0	SEMA3C_NRP1_PLXNA4	Sema3c - (Nrp1+Plxna4)	SEMA3	Secreted Signaling	PMID: 27533782
745	preSC5-11.5	RT-11.5	Sema3c	NRP1_PLXNA4	0.00932349184988929	0	SEMA3C_NRP1_PLXNA4	Sema3c - (Nrp1+Plxna4)	SEMA3	Secreted Signaling	PMID: 27533782
746	preSC3-11.5	preSC5-11.5	Sema3c	NRP1_PLXNA4	0.00340324359033948	0	SEMA3C_NRP1_PLXNA4	Sema3c - (Nrp1+Plxna4)	SEMA3	Secreted Signaling	PMID: 27533782
747	RT-11.5	preSC5-11.5	Sema3c	NRP1_PLXNA4	0.00872045739970732	0	SEMA3C_NRP1_PLXNA4	Sema3c - (Nrp1+Plxna4)	SEMA3	Secreted Signaling	PMID: 27533782
748	preSC5-11.5	preSC5-11.5	Sema3c	NRP1_PLXNA4	0.00425426332705058	0	SEMA3C_NRP1_PLXNA4	Sema3c - (Nrp1+Plxna4)	SEMA3	Secreted Signaling	PMID: 27533782
749	preSC0-11.5	preSC1-11.5	Sema3c	NRP2_PLXNA1	0.000974451403971927	0	SEMA3C_NRP2_PLXNA1	Sema3c - (Nrp2+Plxna1)	SEMA3	Secreted Signaling	PMID: 27533782
750	preSC1-11.5	preSC1-11.5	Sema3c	NRP2_PLXNA1	0.000873745597136793	0	SEMA3C_NRP2_PLXNA1	Sema3c - (Nrp2+Plxna1)	SEMA3	Secreted Signaling	PMID: 27533782
751	preSC2-11.5	preSC1-11.5	Sema3c	NRP2_PLXNA1	0.0010315536645586	0	SEMA3C_NRP2_PLXNA1	Sema3c - (Nrp2+Plxna1)	SEMA3	Secreted Signaling	PMID: 27533782
752	preSC3-11.5	preSC1-11.5	Sema3c	NRP2_PLXNA1	0.00291332975195242	0	SEMA3C_NRP2_PLXNA1	Sema3c - (Nrp2+Plxna1)	SEMA3	Secreted Signaling	PMID: 27533782
753	RT-11.5	preSC1-11.5	Sema3c	NRP2_PLXNA1	0.0074708421967301	0	SEMA3C_NRP2_PLXNA1	Sema3c - (Nrp2+Plxna1)	SEMA3	Secreted Signaling	PMID: 27533782
754	preSC5-11.5	preSC1-11.5	Sema3c	NRP2_PLXNA1	0.00364228870079701	0	SEMA3C_NRP2_PLXNA1	Sema3c - (Nrp2+Plxna1)	SEMA3	Secreted Signaling	PMID: 27533782
755	preSC0-11.5	preSC3-11.5	Sema3c	NRP2_PLXNA1	0.000702547177166559	0.01	SEMA3C_NRP2_PLXNA1	Sema3c - (Nrp2+Plxna1)	SEMA3	Secreted Signaling	PMID: 27533782
756	preSC1-11.5	preSC3-11.5	Sema3c	NRP2_PLXNA1	0.000629923908690006	0.01	SEMA3C_NRP2_PLXNA1	Sema3c - (Nrp2+Plxna1)	SEMA3	Secreted Signaling	PMID: 27533782
757	preSC2-11.5	preSC3-11.5	Sema3c	NRP2_PLXNA1	0.00074372787685165	0.01	SEMA3C_NRP2_PLXNA1	Sema3c - (Nrp2+Plxna1)	SEMA3	Secreted Signaling	PMID: 27533782
758	preSC3-11.5	preSC3-11.5	Sema3c	NRP2_PLXNA1	0.00210155230052463	0	SEMA3C_NRP2_PLXNA1	Sema3c - (Nrp2+Plxna1)	SEMA3	Secreted Signaling	PMID: 27533782
759	RT-11.5	preSC3-11.5	Sema3c	NRP2_PLXNA1	0.00539602065522653	0	SEMA3C_NRP2_PLXNA1	Sema3c - (Nrp2+Plxna1)	SEMA3	Secreted Signaling	PMID: 27533782
760	preSC5-11.5	preSC3-11.5	Sema3c	NRP2_PLXNA1	0.00262792765546225	0	SEMA3C_NRP2_PLXNA1	Sema3c - (Nrp2+Plxna1)	SEMA3	Secreted Signaling	PMID: 27533782
761	preSC0-11.5	preSC5-11.5	Sema3c	NRP2_PLXNA1	0.000614957641315899	0.03	SEMA3C_NRP2_PLXNA1	Sema3c - (Nrp2+Plxna1)	SEMA3	Secreted Signaling	PMID: 27533782
762	preSC1-11.5	preSC5-11.5	Sema3c	NRP2_PLXNA1	0.000551383627816378	0.03	SEMA3C_NRP2_PLXNA1	Sema3c - (Nrp2+Plxna1)	SEMA3	Secreted Signaling	PMID: 27533782
763	preSC2-11.5	preSC5-11.5	Sema3c	NRP2_PLXNA1	0.000651007513272024	0.03	SEMA3C_NRP2_PLXNA1	Sema3c - (Nrp2+Plxna1)	SEMA3	Secreted Signaling	PMID: 27533782
764	preSC3-11.5	preSC5-11.5	Sema3c	NRP2_PLXNA1	0.00183986399773007	0.02	SEMA3C_NRP2_PLXNA1	Sema3c - (Nrp2+Plxna1)	SEMA3	Secreted Signaling	PMID: 27533782
765	RT-11.5	preSC5-11.5	Sema3c	NRP2_PLXNA1	0.0047260432906206	0	SEMA3C_NRP2_PLXNA1	Sema3c - (Nrp2+Plxna1)	SEMA3	Secreted Signaling	PMID: 27533782
766	preSC5-11.5	preSC5-11.5	Sema3c	NRP2_PLXNA1	0.0023008454660201	0	SEMA3C_NRP2_PLXNA1	Sema3c - (Nrp2+Plxna1)	SEMA3	Secreted Signaling	PMID: 27533782
767	preSC0-11.5	preSC5-11.5	Sema3c	NRP2_PLXNA2	0.000684353600493572	0.04	SEMA3C_NRP2_PLXNA2	Sema3c - (Nrp2+Plxna2)	SEMA3	Secreted Signaling	PMID: 27533782
768	preSC1-11.5	preSC5-11.5	Sema3c	NRP2_PLXNA2	0.000613609872249454	0.04	SEMA3C_NRP2_PLXNA2	Sema3c - (Nrp2+Plxna2)	SEMA3	Secreted Signaling	PMID: 27533782
769	preSC2-11.5	preSC5-11.5	Sema3c	NRP2_PLXNA2	0.000724468633600742	0.04	SEMA3C_NRP2_PLXNA2	Sema3c - (Nrp2+Plxna2)	SEMA3	Secreted Signaling	PMID: 27533782
770	preSC3-11.5	preSC5-11.5	Sema3c	NRP2_PLXNA2	0.00204720348205449	0	SEMA3C_NRP2_PLXNA2	Sema3c - (Nrp2+Plxna2)	SEMA3	Secreted Signaling	PMID: 27533782
771	RT-11.5	preSC5-11.5	Sema3c	NRP2_PLXNA2	0.00525692151860802	0	SEMA3C_NRP2_PLXNA2	Sema3c - (Nrp2+Plxna2)	SEMA3	Secreted Signaling	PMID: 27533782
772	preSC5-11.5	preSC5-11.5	Sema3c	NRP2_PLXNA2	0.00256000102207253	0	SEMA3C_NRP2_PLXNA2	Sema3c - (Nrp2+Plxna2)	SEMA3	Secreted Signaling	PMID: 27533782
773	preSC0-11.5	preSC3-11.5	Sema3c	NRP2_PLXNA4	0.000981758439661115	0.01	SEMA3C_NRP2_PLXNA4	Sema3c - (Nrp2+Plxna4)	SEMA3	Secreted Signaling	PMID: 27533782
774	preSC1-11.5	preSC3-11.5	Sema3c	NRP2_PLXNA4	0.000880298144184673	0.01	SEMA3C_NRP2_PLXNA4	Sema3c - (Nrp2+Plxna4)	SEMA3	Secreted Signaling	PMID: 27533782
775	preSC2-11.5	preSC3-11.5	Sema3c	NRP2_PLXNA4	0.00103928844265759	0.01	SEMA3C_NRP2_PLXNA4	Sema3c - (Nrp2+Plxna4)	SEMA3	Secreted Signaling	PMID: 27533782
776	preSC3-11.5	preSC3-11.5	Sema3c	NRP2_PLXNA4	0.00293513297422241	0	SEMA3C_NRP2_PLXNA4	Sema3c - (Nrp2+Plxna4)	SEMA3	Secreted Signaling	PMID: 27533782
777	RT-11.5	preSC3-11.5	Sema3c	NRP2_PLXNA4	0.00752649616151279	0	SEMA3C_NRP2_PLXNA4	Sema3c - (Nrp2+Plxna4)	SEMA3	Secreted Signaling	PMID: 27533782
778	preSC5-11.5	preSC3-11.5	Sema3c	NRP2_PLXNA4	0.0036695273398339	0	SEMA3C_NRP2_PLXNA4	Sema3c - (Nrp2+Plxna4)	SEMA3	Secreted Signaling	PMID: 27533782
779	preSC0-11.5	preSC5-11.5	Sema3c	NRP2_PLXNA4	0.0011456752548925	0.04	SEMA3C_NRP2_PLXNA4	Sema3c - (Nrp2+Plxna4)	SEMA3	Secreted Signaling	PMID: 27533782
780	preSC1-11.5	preSC5-11.5	Sema3c	NRP2_PLXNA4	0.00102729231724908	0.04	SEMA3C_NRP2_PLXNA4	Sema3c - (Nrp2+Plxna4)	SEMA3	Secreted Signaling	PMID: 27533782
781	preSC2-11.5	preSC5-11.5	Sema3c	NRP2_PLXNA4	0.00121279894855057	0.04	SEMA3C_NRP2_PLXNA4	Sema3c - (Nrp2+Plxna4)	SEMA3	Secreted Signaling	PMID: 27533782
782	preSC3-11.5	preSC5-11.5	Sema3c	NRP2_PLXNA4	0.0034240722038083	0	SEMA3C_NRP2_PLXNA4	Sema3c - (Nrp2+Plxna4)	SEMA3	Secreted Signaling	PMID: 27533782
783	RT-11.5	preSC5-11.5	Sema3c	NRP2_PLXNA4	0.00877354206498802	0	SEMA3C_NRP2_PLXNA4	Sema3c - (Nrp2+Plxna4)	SEMA3	Secreted Signaling	PMID: 27533782
784	preSC5-11.5	preSC5-11.5	Sema3c	NRP2_PLXNA4	0.00428027800236463	0	SEMA3C_NRP2_PLXNA4	Sema3c - (Nrp2+Plxna4)	SEMA3	Secreted Signaling	PMID: 27533782
785	preSC5-11.5	preSC1-11.5	Sema3f	NRP2_PLXNA1	0.000306555834652374	0	SEMA3F_NRP2_PLXNA1	Sema3f - (Nrp2+Plxna1)	SEMA3	Secreted Signaling	PMID: 27533782
786	preSC5-11.5	preSC3-11.5	Sema3f	NRP2_PLXNA1	0.00022097537786703	0	SEMA3F_NRP2_PLXNA1	Sema3f - (Nrp2+Plxna1)	SEMA3	Secreted Signaling	PMID: 27533782
787	preSC5-11.5	preSC5-11.5	Sema3f	NRP2_PLXNA1	0.000193413819771763	0	SEMA3F_NRP2_PLXNA1	Sema3f - (Nrp2+Plxna1)	SEMA3	Secreted Signaling	PMID: 27533782
788	preSC5-11.5	preSC5-11.5	Sema3f	NRP2_PLXNA2	0.000215250182671546	0	SEMA3F_NRP2_PLXNA2	Sema3f - (Nrp2+Plxna2)	SEMA3	Secreted Signaling	PMID: 27533782
789	preSC5-11.5	preSC3-11.5	Sema3f	NRP2_PLXNA4	0.000308856127111858	0	SEMA3F_NRP2_PLXNA4	Sema3f - (Nrp2+Plxna4)	SEMA3	Secreted Signaling	PMID: 27533782
790	preSC5-11.5	preSC5-11.5	Sema3f	NRP2_PLXNA4	0.000360464047076862	0	SEMA3F_NRP2_PLXNA4	Sema3f - (Nrp2+Plxna4)	SEMA3	Secreted Signaling	PMID: 27533782
791	preSC0-11.5	preSC5-11.5	Sema3c	NRP1_NRP2	0.000730645757093214	0.01	SEMA3C_NRP1_NRP2	Sema3c - (Nrp1+Nrp2)	SEMA3	Secreted Signaling	PMID: 27533782
792	preSC1-11.5	preSC5-11.5	Sema3c	NRP1_NRP2	0.000655119803934758	0.01	SEMA3C_NRP1_NRP2	Sema3c - (Nrp1+Nrp2)	SEMA3	Secreted Signaling	PMID: 27533782
793	preSC2-11.5	preSC5-11.5	Sema3c	NRP1_NRP2	0.000773472216081534	0.01	SEMA3C_NRP1_NRP2	Sema3c - (Nrp1+Nrp2)	SEMA3	Secreted Signaling	PMID: 27533782
794	preSC3-11.5	preSC5-11.5	Sema3c	NRP1_NRP2	0.00218548212812319	0	SEMA3C_NRP1_NRP2	Sema3c - (Nrp1+Nrp2)	SEMA3	Secreted Signaling	PMID: 27533782
795	RT-11.5	preSC5-11.5	Sema3c	NRP1_NRP2	0.00561078210150453	0	SEMA3C_NRP1_NRP2	Sema3c - (Nrp1+Nrp2)	SEMA3	Secreted Signaling	PMID: 27533782
796	preSC5-11.5	preSC5-11.5	Sema3c	NRP1_NRP2	0.00273282179896205	0	SEMA3C_NRP1_NRP2	Sema3c - (Nrp1+Nrp2)	SEMA3	Secreted Signaling	PMID: 27533782
797	preSC3-11.5	preSC0-11.5	Sema3c	Plxnd1	0.00330459940779492	0	SEMA3C_PLXND1	Sema3c - Plxnd1	SEMA3	Secreted Signaling	PMID: 27533782
798	RT-11.5	preSC0-11.5	Sema3c	Plxnd1	0.00846900166197879	0	SEMA3C_PLXND1	Sema3c - Plxnd1	SEMA3	Secreted Signaling	PMID: 27533782
799	preSC5-11.5	preSC0-11.5	Sema3c	Plxnd1	0.00413105429469969	0	SEMA3C_PLXND1	Sema3c - Plxnd1	SEMA3	Secreted Signaling	PMID: 27533782
800	preSC3-11.5	preSC2-11.5	Sema3c	Plxnd1	0.0034455999703947	0	SEMA3C_PLXND1	Sema3c - Plxnd1	SEMA3	Secreted Signaling	PMID: 27533782
801	RT-11.5	preSC2-11.5	Sema3c	Plxnd1	0.00882840497772002	0	SEMA3C_PLXND1	Sema3c - Plxnd1	SEMA3	Secreted Signaling	PMID: 27533782
802	preSC5-11.5	preSC2-11.5	Sema3c	Plxnd1	0.00430716562533951	0	SEMA3C_PLXND1	Sema3c - Plxnd1	SEMA3	Secreted Signaling	PMID: 27533782
803	RT-11.5	preSC3-11.5	Sema3c	Plxnd1	0.00566125055391346	0	SEMA3C_PLXND1	Sema3c - Plxnd1	SEMA3	Secreted Signaling	PMID: 27533782
804	RT-11.5	preSC5-11.5	Sema3c	Plxnd1	0.00774644712422899	0	SEMA3C_PLXND1	Sema3c - Plxnd1	SEMA3	Secreted Signaling	PMID: 27533782
805	preSC5-11.5	preSC5-11.5	Sema3c	Plxnd1	0.00377719294055998	0	SEMA3C_PLXND1	Sema3c - Plxnd1	SEMA3	Secreted Signaling	PMID: 27533782
806	preSC0-11.5	preSC0-11.5	Gas6	Axl	0.0795554884599024	0	GAS6_AXL	Gas6 - Axl	GAS	Secreted Signaling	PMID: 27801848
807	preSC3-11.5	preSC0-11.5	Gas6	Axl	0.10584705313063	0	GAS6_AXL	Gas6 - Axl	GAS	Secreted Signaling	PMID: 27801848
808	preSC0-11.5	preSC1-11.5	Gas6	Axl	0.0825969713575223	0	GAS6_AXL	Gas6 - Axl	GAS	Secreted Signaling	PMID: 27801848
809	preSC1-11.5	preSC1-11.5	Gas6	Axl	0.0710056499863246	0.02	GAS6_AXL	Gas6 - Axl	GAS	Secreted Signaling	PMID: 27801848
810	preSC3-11.5	preSC1-11.5	Gas6	Axl	0.10977381169888	0	GAS6_AXL	Gas6 - Axl	GAS	Secreted Signaling	PMID: 27801848
811	preSC3-11.5	preSC2-11.5	Gas6	Axl	0.0912464902072963	0	GAS6_AXL	Gas6 - Axl	GAS	Secreted Signaling	PMID: 27801848
812	preSC0-11.5	preSC3-11.5	Gas6	Axl	0.0764394510113937	0	GAS6_AXL	Gas6 - Axl	GAS	Secreted Signaling	PMID: 27801848
813	preSC3-11.5	preSC3-11.5	Gas6	Axl	0.101815135488935	0	GAS6_AXL	Gas6 - Axl	GAS	Secreted Signaling	PMID: 27801848
814	preSC3-11.5	RT-11.5	Gas6	Axl	0.090700253254275	0	GAS6_AXL	Gas6 - Axl	GAS	Secreted Signaling	PMID: 27801848
815	preSC0-11.5	preSC5-11.5	Gas6	Axl	0.0717647760145896	0	GAS6_AXL	Gas6 - Axl	GAS	Secreted Signaling	PMID: 27801848
816	preSC3-11.5	preSC5-11.5	Gas6	Axl	0.0957494914040929	0	GAS6_AXL	Gas6 - Axl	GAS	Secreted Signaling	PMID: 27801848
817	preSC0-11.5	preSC1-11.5	Gas6	Mertk	0.00967364121756035	0	GAS6_MERTK	Gas6 - Mertk	GAS	Secreted Signaling	PMID: 27801848
818	preSC1-11.5	preSC1-11.5	Gas6	Mertk	0.00822433827635437	0	GAS6_MERTK	Gas6 - Mertk	GAS	Secreted Signaling	PMID: 27801848
819	preSC3-11.5	preSC1-11.5	Gas6	Mertk	0.01320183785606	0	GAS6_MERTK	Gas6 - Mertk	GAS	Secreted Signaling	PMID: 27801848
820	preSC0-11.5	preSC3-11.5	Gas6	Mertk	0.019748588416347	0	GAS6_MERTK	Gas6 - Mertk	GAS	Secreted Signaling	PMID: 27801848
821	preSC1-11.5	preSC3-11.5	Gas6	Mertk	0.0168154886310161	0	GAS6_MERTK	Gas6 - Mertk	GAS	Secreted Signaling	PMID: 27801848
822	preSC2-11.5	preSC3-11.5	Gas6	Mertk	0.0102021731800997	0	GAS6_MERTK	Gas6 - Mertk	GAS	Secreted Signaling	PMID: 27801848
823	preSC3-11.5	preSC3-11.5	Gas6	Mertk	0.0268517150003678	0	GAS6_MERTK	Gas6 - Mertk	GAS	Secreted Signaling	PMID: 27801848
824	RT-11.5	preSC3-11.5	Gas6	Mertk	0.00933354055031794	0	GAS6_MERTK	Gas6 - Mertk	GAS	Secreted Signaling	PMID: 27801848
825	preSC5-11.5	preSC3-11.5	Gas6	Mertk	0.0126102035709009	0	GAS6_MERTK	Gas6 - Mertk	GAS	Secreted Signaling	PMID: 27801848
826	preSC3-11.5	preSC5-11.5	Gas6	Mertk	0.00840758268197138	0	GAS6_MERTK	Gas6 - Mertk	GAS	Secreted Signaling	PMID: 27801848
827	preSC0-11.5	preSC1-11.5	Gas6	Tyro3	0.0358145428449027	0	GAS6_TYRO3	Gas6 - Tyro3	GAS	Secreted Signaling	PMID: 27801848
828	preSC1-11.5	preSC1-11.5	Gas6	Tyro3	0.0305697088254385	0	GAS6_TYRO3	Gas6 - Tyro3	GAS	Secreted Signaling	PMID: 27801848
829	preSC3-11.5	preSC1-11.5	Gas6	Tyro3	0.048410853587447	0	GAS6_TYRO3	Gas6 - Tyro3	GAS	Secreted Signaling	PMID: 27801848
830	preSC5-11.5	preSC1-11.5	Gas6	Tyro3	0.0230051976472897	0	GAS6_TYRO3	Gas6 - Tyro3	GAS	Secreted Signaling	PMID: 27801848
831	preSC0-11.5	preSC3-11.5	Gas6	Tyro3	0.0298818080272037	0	GAS6_TYRO3	Gas6 - Tyro3	GAS	Secreted Signaling	PMID: 27801848
832	preSC1-11.5	preSC3-11.5	Gas6	Tyro3	0.0254828266915784	0	GAS6_TYRO3	Gas6 - Tyro3	GAS	Secreted Signaling	PMID: 27801848
833	preSC3-11.5	preSC3-11.5	Gas6	Tyro3	0.0404791213373887	0	GAS6_TYRO3	Gas6 - Tyro3	GAS	Secreted Signaling	PMID: 27801848
834	preSC5-11.5	preSC3-11.5	Gas6	Tyro3	0.0191522024649243	0.02	GAS6_TYRO3	Gas6 - Tyro3	GAS	Secreted Signaling	PMID: 27801848
835	preSC0-11.5	preSC5-11.5	Gas6	Tyro3	0.0209420994424598	0.04	GAS6_TYRO3	Gas6 - Tyro3	GAS	Secreted Signaling	PMID: 27801848
836	preSC3-11.5	preSC5-11.5	Gas6	Tyro3	0.0284620409933546	0	GAS6_TYRO3	Gas6 - Tyro3	GAS	Secreted Signaling	PMID: 27801848
837	preSC0-11.5	preSC0-11.5	Psap	Gpr37	0.126527535312691	0	PSAP_GPR37	Psap - Gpr37	PSAP	Secreted Signaling	PMID: 23690594
838	preSC1-11.5	preSC0-11.5	Psap	Gpr37	0.109104777507855	0	PSAP_GPR37	Psap - Gpr37	PSAP	Secreted Signaling	PMID: 23690594
839	preSC2-11.5	preSC0-11.5	Psap	Gpr37	0.106679449368208	0	PSAP_GPR37	Psap - Gpr37	PSAP	Secreted Signaling	PMID: 23690594
840	preSC3-11.5	preSC0-11.5	Psap	Gpr37	0.115299219036765	0	PSAP_GPR37	Psap - Gpr37	PSAP	Secreted Signaling	PMID: 23690594
841	RT-11.5	preSC0-11.5	Psap	Gpr37	0.0985803604541578	0.01	PSAP_GPR37	Psap - Gpr37	PSAP	Secreted Signaling	PMID: 23690594
842	preSC5-11.5	preSC0-11.5	Psap	Gpr37	0.0999896632082555	0.01	PSAP_GPR37	Psap - Gpr37	PSAP	Secreted Signaling	PMID: 23690594
843	preSC0-11.5	preSC1-11.5	Psap	Gpr37	0.113464063339516	0	PSAP_GPR37	Psap - Gpr37	PSAP	Secreted Signaling	PMID: 23690594
844	preSC3-11.5	preSC1-11.5	Psap	Gpr37	0.103257981880062	0	PSAP_GPR37	Psap - Gpr37	PSAP	Secreted Signaling	PMID: 23690594
845	preSC0-11.5	preSC3-11.5	Psap	Gpr37	0.141372574867229	0	PSAP_GPR37	Psap - Gpr37	PSAP	Secreted Signaling	PMID: 23690594
846	preSC1-11.5	preSC3-11.5	Psap	Gpr37	0.122191625043189	0	PSAP_GPR37	Psap - Gpr37	PSAP	Secreted Signaling	PMID: 23690594
847	preSC2-11.5	preSC3-11.5	Psap	Gpr37	0.119514410931327	0	PSAP_GPR37	Psap - Gpr37	PSAP	Secreted Signaling	PMID: 23690594
848	preSC3-11.5	preSC3-11.5	Psap	Gpr37	0.129021470381661	0	PSAP_GPR37	Psap - Gpr37	PSAP	Secreted Signaling	PMID: 23690594
849	RT-11.5	preSC3-11.5	Psap	Gpr37	0.110561493314031	0	PSAP_GPR37	Psap - Gpr37	PSAP	Secreted Signaling	PMID: 23690594
850	preSC5-11.5	preSC3-11.5	Psap	Gpr37	0.11212077361503	0	PSAP_GPR37	Psap - Gpr37	PSAP	Secreted Signaling	PMID: 23690594
851	preSC5-11.5	preSC5-11.5	Fn1	ITGA3_ITGB1	0.00533510779184721	0	FN1_ITGA3_ITGB1	Fn1 - (Itga3+Itgb1)	FN1	ECM-Receptor	KEGG: mmu04512
852	preSC5-11.5	preSC3-11.5	Fn1	ITGA5_ITGB1	0.00557185419148805	0	FN1_ITGA5_ITGB1	Fn1 - (Itga5+Itgb1)	FN1	ECM-Receptor	KEGG: mmu04512
853	preSC5-11.5	preSC5-11.5	Fn1	ITGA5_ITGB1	0.0061830920721687	0	FN1_ITGA5_ITGB1	Fn1 - (Itga5+Itgb1)	FN1	ECM-Receptor	KEGG: mmu04512
854	preSC5-11.5	preSC2-11.5	Fn1	ITGA8_ITGB1	0.00650000201262161	0	FN1_ITGA8_ITGB1	Fn1 - (Itga8+Itgb1)	FN1	ECM-Receptor	KEGG: mmu04512
855	preSC5-11.5	preSC5-11.5	Fn1	ITGA8_ITGB1	0.00630869108844449	0	FN1_ITGA8_ITGB1	Fn1 - (Itga8+Itgb1)	FN1	ECM-Receptor	KEGG: mmu04512
856	preSC5-11.5	preSC5-11.5	Lama1	ITGA3_ITGB1	0.000921436410122499	0	LAMA1_ITGA3_ITGB1	Lama1 - (Itga3+Itgb1)	LAMININ	ECM-Receptor	KEGG: mmu04512
857	preSC1-11.5	preSC5-11.5	Lama4	ITGA3_ITGB1	0.00551151683744896	0	LAMA4_ITGA3_ITGB1	Lama4 - (Itga3+Itgb1)	LAMININ	ECM-Receptor	KEGG: mmu04512
858	preSC3-11.5	preSC5-11.5	Lama4	ITGA3_ITGB1	0.00141018405373257	0	LAMA4_ITGA3_ITGB1	Lama4 - (Itga3+Itgb1)	LAMININ	ECM-Receptor	KEGG: mmu04512
859	preSC5-11.5	preSC5-11.5	Lama4	ITGA3_ITGB1	0.000840899827266086	0	LAMA4_ITGA3_ITGB1	Lama4 - (Itga3+Itgb1)	LAMININ	ECM-Receptor	KEGG: mmu04512
860	preSC3-11.5	preSC5-11.5	Lama5	ITGA3_ITGB1	0.000849523184182119	0	LAMA5_ITGA3_ITGB1	Lama5 - (Itga3+Itgb1)	LAMININ	ECM-Receptor	KEGG: mmu04512
861	preSC0-11.5	preSC5-11.5	Lamb1	ITGA3_ITGB1	0.0053529834560803	0	LAMB1_ITGA3_ITGB1	Lamb1 - (Itga3+Itgb1)	LAMININ	ECM-Receptor	KEGG: mmu04512
862	preSC1-11.5	preSC5-11.5	Lamb1	ITGA3_ITGB1	0.00555881748521473	0	LAMB1_ITGA3_ITGB1	Lamb1 - (Itga3+Itgb1)	LAMININ	ECM-Receptor	KEGG: mmu04512
863	preSC2-11.5	preSC5-11.5	Lamb1	ITGA3_ITGB1	0.00636112272816058	0	LAMB1_ITGA3_ITGB1	Lamb1 - (Itga3+Itgb1)	LAMININ	ECM-Receptor	KEGG: mmu04512
864	preSC3-11.5	preSC5-11.5	Lamb1	ITGA3_ITGB1	0.00488238649770991	0	LAMB1_ITGA3_ITGB1	Lamb1 - (Itga3+Itgb1)	LAMININ	ECM-Receptor	KEGG: mmu04512
865	RT-11.5	preSC5-11.5	Lamb1	ITGA3_ITGB1	0.00780679217278713	0	LAMB1_ITGA3_ITGB1	Lamb1 - (Itga3+Itgb1)	LAMININ	ECM-Receptor	KEGG: mmu04512
866	preSC5-11.5	preSC5-11.5	Lamb1	ITGA3_ITGB1	0.00628730000593292	0	LAMB1_ITGA3_ITGB1	Lamb1 - (Itga3+Itgb1)	LAMININ	ECM-Receptor	KEGG: mmu04512
867	preSC5-11.5	preSC5-11.5	Lamb2	ITGA3_ITGB1	0.000906021730278718	0	LAMB2_ITGA3_ITGB1	Lamb2 - (Itga3+Itgb1)	LAMININ	ECM-Receptor	KEGG: mmu04512
868	preSC0-11.5	preSC5-11.5	Lamc1	ITGA3_ITGB1	0.00146900438379938	0	LAMC1_ITGA3_ITGB1	Lamc1 - (Itga3+Itgb1)	LAMININ	ECM-Receptor	KEGG: mmu04512
869	preSC1-11.5	preSC5-11.5	Lamc1	ITGA3_ITGB1	0.00161225094433449	0	LAMC1_ITGA3_ITGB1	Lamc1 - (Itga3+Itgb1)	LAMININ	ECM-Receptor	KEGG: mmu04512
870	preSC2-11.5	preSC5-11.5	Lamc1	ITGA3_ITGB1	0.00173508840484977	0	LAMC1_ITGA3_ITGB1	Lamc1 - (Itga3+Itgb1)	LAMININ	ECM-Receptor	KEGG: mmu04512
871	preSC3-11.5	preSC5-11.5	Lamc1	ITGA3_ITGB1	0.00365921459904796	0	LAMC1_ITGA3_ITGB1	Lamc1 - (Itga3+Itgb1)	LAMININ	ECM-Receptor	KEGG: mmu04512
872	RT-11.5	preSC5-11.5	Lamc1	ITGA3_ITGB1	0.00511354751636895	0	LAMC1_ITGA3_ITGB1	Lamc1 - (Itga3+Itgb1)	LAMININ	ECM-Receptor	KEGG: mmu04512
873	preSC5-11.5	preSC5-11.5	Lamc1	ITGA3_ITGB1	0.0037580589157294	0	LAMC1_ITGA3_ITGB1	Lamc1 - (Itga3+Itgb1)	LAMININ	ECM-Receptor	KEGG: mmu04512
874	preSC0-11.5	preSC5-11.5	Thbs1	ITGA3_ITGB1	0.00203821962691968	0	THBS1_ITGA3_ITGB1	Thbs1 - (Itga3+Itgb1)	THBS	ECM-Receptor	KEGG: mmu04512
875	preSC1-11.5	preSC5-11.5	Thbs1	ITGA3_ITGB1	0.00194397282529801	0	THBS1_ITGA3_ITGB1	Thbs1 - (Itga3+Itgb1)	THBS	ECM-Receptor	KEGG: mmu04512
876	preSC2-11.5	preSC5-11.5	Thbs1	ITGA3_ITGB1	0.00236294029746924	0	THBS1_ITGA3_ITGB1	Thbs1 - (Itga3+Itgb1)	THBS	ECM-Receptor	KEGG: mmu04512
877	preSC3-11.5	preSC5-11.5	Thbs1	ITGA3_ITGB1	0.00583599686330143	0	THBS1_ITGA3_ITGB1	Thbs1 - (Itga3+Itgb1)	THBS	ECM-Receptor	KEGG: mmu04512
878	preSC5-11.5	preSC5-11.5	Thbs1	ITGA3_ITGB1	0.00477196524845314	0	THBS1_ITGA3_ITGB1	Thbs1 - (Itga3+Itgb1)	THBS	ECM-Receptor	KEGG: mmu04512
879	preSC5-11.5	preSC5-11.5	Col1a1	ITGA3_ITGB1	0.00723454543930256	0	COL1A1_ITGA3_ITGB1	Col1a1 - (Itga3+Itgb1)	COLLAGEN	ECM-Receptor	KEGG: mmu04512
880	preSC0-11.5	preSC5-11.5	Col1a2	ITGA3_ITGB1	0.000935433765065777	0	COL1A2_ITGA3_ITGB1	Col1a2 - (Itga3+Itgb1)	COLLAGEN	ECM-Receptor	KEGG: mmu04512
881	preSC1-11.5	preSC5-11.5	Col1a2	ITGA3_ITGB1	0.00136153187242139	0	COL1A2_ITGA3_ITGB1	Col1a2 - (Itga3+Itgb1)	COLLAGEN	ECM-Receptor	KEGG: mmu04512
882	preSC2-11.5	preSC5-11.5	Col1a2	ITGA3_ITGB1	0.00195019343983036	0	COL1A2_ITGA3_ITGB1	Col1a2 - (Itga3+Itgb1)	COLLAGEN	ECM-Receptor	KEGG: mmu04512
883	preSC3-11.5	preSC5-11.5	Col1a2	ITGA3_ITGB1	0.00144959491130018	0	COL1A2_ITGA3_ITGB1	Col1a2 - (Itga3+Itgb1)	COLLAGEN	ECM-Receptor	KEGG: mmu04512
884	RT-11.5	preSC5-11.5	Col1a2	ITGA3_ITGB1	0.0024824453897558	0	COL1A2_ITGA3_ITGB1	Col1a2 - (Itga3+Itgb1)	COLLAGEN	ECM-Receptor	KEGG: mmu04512
885	preSC5-11.5	preSC5-11.5	Col1a2	ITGA3_ITGB1	0.0113563573754101	0	COL1A2_ITGA3_ITGB1	Col1a2 - (Itga3+Itgb1)	COLLAGEN	ECM-Receptor	KEGG: mmu04512
886	preSC1-11.5	preSC5-11.5	Col2a1	ITGA3_ITGB1	0.00139965004176898	0	COL2A1_ITGA3_ITGB1	Col2a1 - (Itga3+Itgb1)	COLLAGEN	ECM-Receptor	KEGG: mmu04512
887	preSC0-11.5	preSC5-11.5	Col4a1	ITGA3_ITGB1	0.00357380921939855	0	COL4A1_ITGA3_ITGB1	Col4a1 - (Itga3+Itgb1)	COLLAGEN	ECM-Receptor	KEGG: mmu04512
888	preSC1-11.5	preSC5-11.5	Col4a1	ITGA3_ITGB1	0.0016238611745258	0	COL4A1_ITGA3_ITGB1	Col4a1 - (Itga3+Itgb1)	COLLAGEN	ECM-Receptor	KEGG: mmu04512
889	preSC2-11.5	preSC5-11.5	Col4a1	ITGA3_ITGB1	0.00603801618669949	0	COL4A1_ITGA3_ITGB1	Col4a1 - (Itga3+Itgb1)	COLLAGEN	ECM-Receptor	KEGG: mmu04512
890	preSC3-11.5	preSC5-11.5	Col4a1	ITGA3_ITGB1	0.00167170572961846	0	COL4A1_ITGA3_ITGB1	Col4a1 - (Itga3+Itgb1)	COLLAGEN	ECM-Receptor	KEGG: mmu04512
891	RT-11.5	preSC5-11.5	Col4a1	ITGA3_ITGB1	0.00234815938273411	0	COL4A1_ITGA3_ITGB1	Col4a1 - (Itga3+Itgb1)	COLLAGEN	ECM-Receptor	KEGG: mmu04512
892	preSC5-11.5	preSC5-11.5	Col4a1	ITGA3_ITGB1	0.00417006684310358	0	COL4A1_ITGA3_ITGB1	Col4a1 - (Itga3+Itgb1)	COLLAGEN	ECM-Receptor	KEGG: mmu04512
893	preSC0-11.5	preSC5-11.5	Col4a2	ITGA3_ITGB1	0.00168326117072829	0	COL4A2_ITGA3_ITGB1	Col4a2 - (Itga3+Itgb1)	COLLAGEN	ECM-Receptor	KEGG: mmu04512
894	preSC1-11.5	preSC5-11.5	Col4a2	ITGA3_ITGB1	0.0015972209804133	0	COL4A2_ITGA3_ITGB1	Col4a2 - (Itga3+Itgb1)	COLLAGEN	ECM-Receptor	KEGG: mmu04512
895	preSC2-11.5	preSC5-11.5	Col4a2	ITGA3_ITGB1	0.00188579896570864	0	COL4A2_ITGA3_ITGB1	Col4a2 - (Itga3+Itgb1)	COLLAGEN	ECM-Receptor	KEGG: mmu04512
896	preSC3-11.5	preSC5-11.5	Col4a2	ITGA3_ITGB1	0.00157649722439497	0	COL4A2_ITGA3_ITGB1	Col4a2 - (Itga3+Itgb1)	COLLAGEN	ECM-Receptor	KEGG: mmu04512
897	RT-11.5	preSC5-11.5	Col4a2	ITGA3_ITGB1	0.0021327402948547	0	COL4A2_ITGA3_ITGB1	Col4a2 - (Itga3+Itgb1)	COLLAGEN	ECM-Receptor	KEGG: mmu04512
898	preSC5-11.5	preSC5-11.5	Col4a2	ITGA3_ITGB1	0.00353357384527712	0	COL4A2_ITGA3_ITGB1	Col4a2 - (Itga3+Itgb1)	COLLAGEN	ECM-Receptor	KEGG: mmu04512
899	RT-11.5	preSC5-11.5	Col4a5	ITGA3_ITGB1	0.00196829184772641	0	COL4A5_ITGA3_ITGB1	Col4a5 - (Itga3+Itgb1)	COLLAGEN	ECM-Receptor	KEGG: mmu04512
900	preSC5-11.5	preSC5-11.5	Col4a5	ITGA3_ITGB1	0.000861522393756953	0	COL4A5_ITGA3_ITGB1	Col4a5 - (Itga3+Itgb1)	COLLAGEN	ECM-Receptor	KEGG: mmu04512
901	preSC2-11.5	preSC5-11.5	Col6a1	ITGA3_ITGB1	0.0007820952956035	0	COL6A1_ITGA3_ITGB1	Col6a1 - (Itga3+Itgb1)	COLLAGEN	ECM-Receptor	KEGG: mmu04512
902	preSC3-11.5	preSC5-11.5	Col6a1	ITGA3_ITGB1	0.000841824098206012	0	COL6A1_ITGA3_ITGB1	Col6a1 - (Itga3+Itgb1)	COLLAGEN	ECM-Receptor	KEGG: mmu04512
903	RT-11.5	preSC5-11.5	Col6a1	ITGA3_ITGB1	0.00224997135110016	0	COL6A1_ITGA3_ITGB1	Col6a1 - (Itga3+Itgb1)	COLLAGEN	ECM-Receptor	KEGG: mmu04512
904	preSC5-11.5	preSC5-11.5	Col6a1	ITGA3_ITGB1	0.00109545201051362	0	COL6A1_ITGA3_ITGB1	Col6a1 - (Itga3+Itgb1)	COLLAGEN	ECM-Receptor	KEGG: mmu04512
905	preSC5-11.5	preSC5-11.5	Col6a2	ITGA3_ITGB1	0.00099453920193862	0	COL6A2_ITGA3_ITGB1	Col6a2 - (Itga3+Itgb1)	COLLAGEN	ECM-Receptor	KEGG: mmu04512
906	preSC1-11.5	preSC5-11.5	Col9a1	ITGA3_ITGB1	0.00107166757446361	0	COL9A1_ITGA3_ITGB1	Col9a1 - (Itga3+Itgb1)	COLLAGEN	ECM-Receptor	KEGG: mmu04512
907	preSC0-11.5	preSC5-11.5	Col9a2	ITGA3_ITGB1	0.00132398023284872	0	COL9A2_ITGA3_ITGB1	Col9a2 - (Itga3+Itgb1)	COLLAGEN	ECM-Receptor	KEGG: mmu04512
908	preSC1-11.5	preSC5-11.5	Col9a2	ITGA3_ITGB1	0.0138230570245924	0	COL9A2_ITGA3_ITGB1	Col9a2 - (Itga3+Itgb1)	COLLAGEN	ECM-Receptor	KEGG: mmu04512
909	preSC3-11.5	preSC5-11.5	Col9a2	ITGA3_ITGB1	0.00500767976262309	0	COL9A2_ITGA3_ITGB1	Col9a2 - (Itga3+Itgb1)	COLLAGEN	ECM-Receptor	KEGG: mmu04512
910	preSC5-11.5	preSC5-11.5	Col9a2	ITGA3_ITGB1	0.00308609584139491	0	COL9A2_ITGA3_ITGB1	Col9a2 - (Itga3+Itgb1)	COLLAGEN	ECM-Receptor	KEGG: mmu04512
911	preSC1-11.5	preSC5-11.5	Col9a3	ITGA3_ITGB1	0.0118275828096875	0	COL9A3_ITGA3_ITGB1	Col9a3 - (Itga3+Itgb1)	COLLAGEN	ECM-Receptor	KEGG: mmu04512
912	preSC5-11.5	preSC5-11.5	Col9a3	ITGA3_ITGB1	0.000941234972522655	0	COL9A3_ITGA3_ITGB1	Col9a3 - (Itga3+Itgb1)	COLLAGEN	ECM-Receptor	KEGG: mmu04512
913	preSC5-11.5	preSC0-11.5	Lama1	ITGA6_ITGB1	0.00433590400212474	0	LAMA1_ITGA6_ITGB1	Lama1 - (Itga6+Itgb1)	LAMININ	ECM-Receptor	KEGG: mmu04512
914	preSC5-11.5	preSC1-11.5	Lama1	ITGA6_ITGB1	0.00258207070204793	0	LAMA1_ITGA6_ITGB1	Lama1 - (Itga6+Itgb1)	LAMININ	ECM-Receptor	KEGG: mmu04512
915	preSC5-11.5	preSC2-11.5	Lama1	ITGA6_ITGB1	0.00366717077485641	0	LAMA1_ITGA6_ITGB1	Lama1 - (Itga6+Itgb1)	LAMININ	ECM-Receptor	KEGG: mmu04512
916	preSC5-11.5	preSC3-11.5	Lama1	ITGA6_ITGB1	0.00275937096534859	0	LAMA1_ITGA6_ITGB1	Lama1 - (Itga6+Itgb1)	LAMININ	ECM-Receptor	KEGG: mmu04512
917	preSC5-11.5	RT-11.5	Lama1	ITGA6_ITGB1	0.0018654421880233	0.01	LAMA1_ITGA6_ITGB1	Lama1 - (Itga6+Itgb1)	LAMININ	ECM-Receptor	KEGG: mmu04512
918	preSC5-11.5	preSC5-11.5	Lama1	ITGA6_ITGB1	0.00333518977107986	0	LAMA1_ITGA6_ITGB1	Lama1 - (Itga6+Itgb1)	LAMININ	ECM-Receptor	KEGG: mmu04512
919	preSC1-11.5	preSC0-11.5	Lama4	ITGA6_ITGB1	0.0255008083227981	0	LAMA4_ITGA6_ITGB1	Lama4 - (Itga6+Itgb1)	LAMININ	ECM-Receptor	KEGG: mmu04512
920	preSC3-11.5	preSC0-11.5	Lama4	ITGA6_ITGB1	0.00662374378831758	0	LAMA4_ITGA6_ITGB1	Lama4 - (Itga6+Itgb1)	LAMININ	ECM-Receptor	KEGG: mmu04512
921	preSC5-11.5	preSC0-11.5	Lama4	ITGA6_ITGB1	0.00395811401656909	0.03	LAMA4_ITGA6_ITGB1	Lama4 - (Itga6+Itgb1)	LAMININ	ECM-Receptor	KEGG: mmu04512
922	preSC1-11.5	preSC1-11.5	Lama4	ITGA6_ITGB1	0.0153176716281933	0	LAMA4_ITGA6_ITGB1	Lama4 - (Itga6+Itgb1)	LAMININ	ECM-Receptor	KEGG: mmu04512
923	preSC3-11.5	preSC1-11.5	Lama4	ITGA6_ITGB1	0.00394816991901216	0.02	LAMA4_ITGA6_ITGB1	Lama4 - (Itga6+Itgb1)	LAMININ	ECM-Receptor	KEGG: mmu04512
924	preSC1-11.5	preSC2-11.5	Lama4	ITGA6_ITGB1	0.0216387217359089	0	LAMA4_ITGA6_ITGB1	Lama4 - (Itga6+Itgb1)	LAMININ	ECM-Receptor	KEGG: mmu04512
925	preSC3-11.5	preSC2-11.5	Lama4	ITGA6_ITGB1	0.00560413953939922	0	LAMA4_ITGA6_ITGB1	Lama4 - (Itga6+Itgb1)	LAMININ	ECM-Receptor	KEGG: mmu04512
926	preSC1-11.5	preSC3-11.5	Lama4	ITGA6_ITGB1	0.016355134041264	0	LAMA4_ITGA6_ITGB1	Lama4 - (Itga6+Itgb1)	LAMININ	ECM-Receptor	KEGG: mmu04512
927	preSC3-11.5	preSC3-11.5	Lama4	ITGA6_ITGB1	0.00421887786940116	0.01	LAMA4_ITGA6_ITGB1	Lama4 - (Itga6+Itgb1)	LAMININ	ECM-Receptor	KEGG: mmu04512
928	preSC1-11.5	RT-11.5	Lama4	ITGA6_ITGB1	0.0111057579138628	0	LAMA4_ITGA6_ITGB1	Lama4 - (Itga6+Itgb1)	LAMININ	ECM-Receptor	KEGG: mmu04512
929	preSC3-11.5	RT-11.5	Lama4	ITGA6_ITGB1	0.00285347859487093	0.04	LAMA4_ITGA6_ITGB1	Lama4 - (Itga6+Itgb1)	LAMININ	ECM-Receptor	KEGG: mmu04512
930	preSC1-11.5	preSC5-11.5	Lama4	ITGA6_ITGB1	0.0197120032635969	0	LAMA4_ITGA6_ITGB1	Lama4 - (Itga6+Itgb1)	LAMININ	ECM-Receptor	KEGG: mmu04512
931	preSC3-11.5	preSC5-11.5	Lama4	ITGA6_ITGB1	0.0050977061318706	0	LAMA4_ITGA6_ITGB1	Lama4 - (Itga6+Itgb1)	LAMININ	ECM-Receptor	KEGG: mmu04512
932	preSC3-11.5	preSC0-11.5	Lama5	ITGA6_ITGB1	0.00399857621335654	0	LAMA5_ITGA6_ITGB1	Lama5 - (Itga6+Itgb1)	LAMININ	ECM-Receptor	KEGG: mmu04512
933	preSC3-11.5	preSC1-11.5	Lama5	ITGA6_ITGB1	0.00238086262824851	0	LAMA5_ITGA6_ITGB1	Lama5 - (Itga6+Itgb1)	LAMININ	ECM-Receptor	KEGG: mmu04512
934	preSC3-11.5	preSC2-11.5	Lama5	ITGA6_ITGB1	0.00338169287220483	0	LAMA5_ITGA6_ITGB1	Lama5 - (Itga6+Itgb1)	LAMININ	ECM-Receptor	KEGG: mmu04512
935	preSC3-11.5	preSC3-11.5	Lama5	ITGA6_ITGB1	0.00254438199834949	0	LAMA5_ITGA6_ITGB1	Lama5 - (Itga6+Itgb1)	LAMININ	ECM-Receptor	KEGG: mmu04512
936	preSC3-11.5	RT-11.5	Lama5	ITGA6_ITGB1	0.00171998115253311	0	LAMA5_ITGA6_ITGB1	Lama5 - (Itga6+Itgb1)	LAMININ	ECM-Receptor	KEGG: mmu04512
937	preSC3-11.5	preSC5-11.5	Lama5	ITGA6_ITGB1	0.00307547578858826	0	LAMA5_ITGA6_ITGB1	Lama5 - (Itga6+Itgb1)	LAMININ	ECM-Receptor	KEGG: mmu04512
938	preSC0-11.5	preSC0-11.5	Lamb1	ITGA6_ITGB1	0.0247816302788539	0	LAMB1_ITGA6_ITGB1	Lamb1 - (Itga6+Itgb1)	LAMININ	ECM-Receptor	KEGG: mmu04512
939	preSC1-11.5	preSC0-11.5	Lamb1	ITGA6_ITGB1	0.0257152240867354	0	LAMB1_ITGA6_ITGB1	Lamb1 - (Itga6+Itgb1)	LAMININ	ECM-Receptor	KEGG: mmu04512
940	preSC2-11.5	preSC0-11.5	Lamb1	ITGA6_ITGB1	0.0293408725705668	0	LAMB1_ITGA6_ITGB1	Lamb1 - (Itga6+Itgb1)	LAMININ	ECM-Receptor	KEGG: mmu04512
941	preSC3-11.5	preSC0-11.5	Lamb1	ITGA6_ITGB1	0.0226418834138223	0.03	LAMB1_ITGA6_ITGB1	Lamb1 - (Itga6+Itgb1)	LAMININ	ECM-Receptor	KEGG: mmu04512
942	RT-11.5	preSC0-11.5	Lamb1	ITGA6_ITGB1	0.0358207943529579	0	LAMB1_ITGA6_ITGB1	Lamb1 - (Itga6+Itgb1)	LAMININ	ECM-Receptor	KEGG: mmu04512
943	preSC5-11.5	preSC0-11.5	Lamb1	ITGA6_ITGB1	0.0290081486296352	0	LAMB1_ITGA6_ITGB1	Lamb1 - (Itga6+Itgb1)	LAMININ	ECM-Receptor	KEGG: mmu04512
944	preSC2-11.5	preSC2-11.5	Lamb1	ITGA6_ITGB1	0.0249120772841675	0	LAMB1_ITGA6_ITGB1	Lamb1 - (Itga6+Itgb1)	LAMININ	ECM-Receptor	KEGG: mmu04512
945	RT-11.5	preSC2-11.5	Lamb1	ITGA6_ITGB1	0.0304445790219375	0	LAMB1_ITGA6_ITGB1	Lamb1 - (Itga6+Itgb1)	LAMININ	ECM-Receptor	KEGG: mmu04512
946	preSC5-11.5	preSC2-11.5	Lamb1	ITGA6_ITGB1	0.0246283013687353	0.01	LAMB1_ITGA6_ITGB1	Lamb1 - (Itga6+Itgb1)	LAMININ	ECM-Receptor	KEGG: mmu04512
947	RT-11.5	preSC3-11.5	Lamb1	ITGA6_ITGB1	0.0230615227864049	0.01	LAMB1_ITGA6_ITGB1	Lamb1 - (Itga6+Itgb1)	LAMININ	ECM-Receptor	KEGG: mmu04512
948	RT-11.5	preSC5-11.5	Lamb1	ITGA6_ITGB1	0.0277560284732582	0	LAMB1_ITGA6_ITGB1	Lamb1 - (Itga6+Itgb1)	LAMININ	ECM-Receptor	KEGG: mmu04512
949	preSC5-11.5	preSC0-11.5	Lamb2	ITGA6_ITGB1	0.00426361256895818	0	LAMB2_ITGA6_ITGB1	Lamb2 - (Itga6+Itgb1)	LAMININ	ECM-Receptor	KEGG: mmu04512
950	preSC5-11.5	preSC2-11.5	Lamb2	ITGA6_ITGB1	0.00360598858152902	0	LAMB2_ITGA6_ITGB1	Lamb2 - (Itga6+Itgb1)	LAMININ	ECM-Receptor	KEGG: mmu04512
951	preSC5-11.5	preSC3-11.5	Lamb2	ITGA6_ITGB1	0.00271329303977068	0.04	LAMB2_ITGA6_ITGB1	Lamb2 - (Itga6+Itgb1)	LAMININ	ECM-Receptor	KEGG: mmu04512
952	preSC5-11.5	preSC5-11.5	Lamb2	ITGA6_ITGB1	0.00327952803765438	0.01	LAMB2_ITGA6_ITGB1	Lamb2 - (Itga6+Itgb1)	LAMININ	ECM-Receptor	KEGG: mmu04512
953	preSC0-11.5	preSC0-11.5	Lamc1	ITGA6_ITGB1	0.0068985251424774	0.03	LAMC1_ITGA6_ITGB1	Lamc1 - (Itga6+Itgb1)	LAMININ	ECM-Receptor	KEGG: mmu04512
954	preSC1-11.5	preSC0-11.5	Lamc1	ITGA6_ITGB1	0.0075672065159966	0.01	LAMC1_ITGA6_ITGB1	Lamc1 - (Itga6+Itgb1)	LAMININ	ECM-Receptor	KEGG: mmu04512
955	preSC2-11.5	preSC0-11.5	Lamc1	ITGA6_ITGB1	0.00814005309349957	0.03	LAMC1_ITGA6_ITGB1	Lamc1 - (Itga6+Itgb1)	LAMININ	ECM-Receptor	KEGG: mmu04512
956	preSC3-11.5	preSC0-11.5	Lamc1	ITGA6_ITGB1	0.0170456822821002	0	LAMC1_ITGA6_ITGB1	Lamc1 - (Itga6+Itgb1)	LAMININ	ECM-Receptor	KEGG: mmu04512
957	RT-11.5	preSC0-11.5	Lamc1	ITGA6_ITGB1	0.0236938634437426	0	LAMC1_ITGA6_ITGB1	Lamc1 - (Itga6+Itgb1)	LAMININ	ECM-Receptor	KEGG: mmu04512
958	preSC5-11.5	preSC0-11.5	Lamc1	ITGA6_ITGB1	0.0174997765808747	0	LAMC1_ITGA6_ITGB1	Lamc1 - (Itga6+Itgb1)	LAMININ	ECM-Receptor	KEGG: mmu04512
959	preSC3-11.5	preSC1-11.5	Lamc1	ITGA6_ITGB1	0.0102035452790068	0.02	LAMC1_ITGA6_ITGB1	Lamc1 - (Itga6+Itgb1)	LAMININ	ECM-Receptor	KEGG: mmu04512
960	RT-11.5	preSC1-11.5	Lamc1	ITGA6_ITGB1	0.0142217564985183	0.01	LAMC1_ITGA6_ITGB1	Lamc1 - (Itga6+Itgb1)	LAMININ	ECM-Receptor	KEGG: mmu04512
961	preSC3-11.5	preSC2-11.5	Lamc1	ITGA6_ITGB1	0.014445139534961	0	LAMC1_ITGA6_ITGB1	Lamc1 - (Itga6+Itgb1)	LAMININ	ECM-Receptor	KEGG: mmu04512
962	RT-11.5	preSC2-11.5	Lamc1	ITGA6_ITGB1	0.0200997934223625	0	LAMC1_ITGA6_ITGB1	Lamc1 - (Itga6+Itgb1)	LAMININ	ECM-Receptor	KEGG: mmu04512
963	preSC5-11.5	preSC2-11.5	Lamc1	ITGA6_ITGB1	0.0148310010637519	0.01	LAMC1_ITGA6_ITGB1	Lamc1 - (Itga6+Itgb1)	LAMININ	ECM-Receptor	KEGG: mmu04512
964	preSC3-11.5	preSC3-11.5	Lamc1	ITGA6_ITGB1	0.0108984627964927	0.02	LAMC1_ITGA6_ITGB1	Lamc1 - (Itga6+Itgb1)	LAMININ	ECM-Receptor	KEGG: mmu04512
965	RT-11.5	preSC3-11.5	Lamc1	ITGA6_ITGB1	0.0151861375715703	0	LAMC1_ITGA6_ITGB1	Lamc1 - (Itga6+Itgb1)	LAMININ	ECM-Receptor	KEGG: mmu04512
966	preSC3-11.5	RT-11.5	Lamc1	ITGA6_ITGB1	0.00738731749903652	0.04	LAMC1_ITGA6_ITGB1	Lamc1 - (Itga6+Itgb1)	LAMININ	ECM-Receptor	KEGG: mmu04512
967	RT-11.5	RT-11.5	Lamc1	ITGA6_ITGB1	0.0103080329439562	0.03	LAMC1_ITGA6_ITGB1	Lamc1 - (Itga6+Itgb1)	LAMININ	ECM-Receptor	KEGG: mmu04512
968	preSC3-11.5	preSC5-11.5	Lamc1	ITGA6_ITGB1	0.0131503305169347	0	LAMC1_ITGA6_ITGB1	Lamc1 - (Itga6+Itgb1)	LAMININ	ECM-Receptor	KEGG: mmu04512
969	RT-11.5	preSC5-11.5	Lamc1	ITGA6_ITGB1	0.0183075374982732	0	LAMC1_ITGA6_ITGB1	Lamc1 - (Itga6+Itgb1)	LAMININ	ECM-Receptor	KEGG: mmu04512
970	preSC5-11.5	preSC5-11.5	Col1a1	ITGA9_ITGB1	0.00831606633030976	0	COL1A1_ITGA9_ITGB1	Col1a1 - (Itga9+Itgb1)	COLLAGEN	ECM-Receptor	KEGG: mmu04512
971	preSC0-11.5	preSC5-11.5	Col1a2	ITGA9_ITGB1	0.00107629638040847	0	COL1A2_ITGA9_ITGB1	Col1a2 - (Itga9+Itgb1)	COLLAGEN	ECM-Receptor	KEGG: mmu04512
972	preSC1-11.5	preSC5-11.5	Col1a2	ITGA9_ITGB1	0.00156645801333205	0	COL1A2_ITGA9_ITGB1	Col1a2 - (Itga9+Itgb1)	COLLAGEN	ECM-Receptor	KEGG: mmu04512
973	preSC2-11.5	preSC5-11.5	Col1a2	ITGA9_ITGB1	0.00224352084114008	0	COL1A2_ITGA9_ITGB1	Col1a2 - (Itga9+Itgb1)	COLLAGEN	ECM-Receptor	KEGG: mmu04512
974	preSC3-11.5	preSC5-11.5	Col1a2	ITGA9_ITGB1	0.00166775341281066	0	COL1A2_ITGA9_ITGB1	Col1a2 - (Itga9+Itgb1)	COLLAGEN	ECM-Receptor	KEGG: mmu04512
975	RT-11.5	preSC5-11.5	Col1a2	ITGA9_ITGB1	0.00285559942730965	0	COL1A2_ITGA9_ITGB1	Col1a2 - (Itga9+Itgb1)	COLLAGEN	ECM-Receptor	KEGG: mmu04512
976	preSC5-11.5	preSC5-11.5	Col1a2	ITGA9_ITGB1	0.0130459669576378	0	COL1A2_ITGA9_ITGB1	Col1a2 - (Itga9+Itgb1)	COLLAGEN	ECM-Receptor	KEGG: mmu04512
977	preSC1-11.5	preSC5-11.5	Col2a1	ITGA9_ITGB1	0.00161030415248067	0	COL2A1_ITGA9_ITGB1	Col2a1 - (Itga9+Itgb1)	COLLAGEN	ECM-Receptor	KEGG: mmu04512
978	preSC0-11.5	preSC5-11.5	Col4a1	ITGA9_ITGB1	0.00411033794117717	0	COL4A1_ITGA9_ITGB1	Col4a1 - (Itga9+Itgb1)	COLLAGEN	ECM-Receptor	KEGG: mmu04512
979	preSC1-11.5	preSC5-11.5	Col4a1	ITGA9_ITGB1	0.00186819701630931	0	COL4A1_ITGA9_ITGB1	Col4a1 - (Itga9+Itgb1)	COLLAGEN	ECM-Receptor	KEGG: mmu04512
980	preSC2-11.5	preSC5-11.5	Col4a1	ITGA9_ITGB1	0.00694191395016438	0	COL4A1_ITGA9_ITGB1	Col4a1 - (Itga9+Itgb1)	COLLAGEN	ECM-Receptor	KEGG: mmu04512
981	preSC3-11.5	preSC5-11.5	Col4a1	ITGA9_ITGB1	0.00192322668086181	0	COL4A1_ITGA9_ITGB1	Col4a1 - (Itga9+Itgb1)	COLLAGEN	ECM-Receptor	KEGG: mmu04512
982	RT-11.5	preSC5-11.5	Col4a1	ITGA9_ITGB1	0.0027011825950459	0	COL4A1_ITGA9_ITGB1	Col4a1 - (Itga9+Itgb1)	COLLAGEN	ECM-Receptor	KEGG: mmu04512
983	preSC5-11.5	preSC5-11.5	Col4a1	ITGA9_ITGB1	0.00479567968658097	0	COL4A1_ITGA9_ITGB1	Col4a1 - (Itga9+Itgb1)	COLLAGEN	ECM-Receptor	KEGG: mmu04512
984	preSC0-11.5	preSC5-11.5	Col4a2	ITGA9_ITGB1	0.00193651735425625	0	COL4A2_ITGA9_ITGB1	Col4a2 - (Itga9+Itgb1)	COLLAGEN	ECM-Receptor	KEGG: mmu04512
985	preSC1-11.5	preSC5-11.5	Col4a2	ITGA9_ITGB1	0.0018375557573476	0	COL4A2_ITGA9_ITGB1	Col4a2 - (Itga9+Itgb1)	COLLAGEN	ECM-Receptor	KEGG: mmu04512
986	preSC2-11.5	preSC5-11.5	Col4a2	ITGA9_ITGB1	0.00216946188704415	0	COL4A2_ITGA9_ITGB1	Col4a2 - (Itga9+Itgb1)	COLLAGEN	ECM-Receptor	KEGG: mmu04512
987	preSC3-11.5	preSC5-11.5	Col4a2	ITGA9_ITGB1	0.00181371935041403	0	COL4A2_ITGA9_ITGB1	Col4a2 - (Itga9+Itgb1)	COLLAGEN	ECM-Receptor	KEGG: mmu04512
988	RT-11.5	preSC5-11.5	Col4a2	ITGA9_ITGB1	0.00245345696125702	0	COL4A2_ITGA9_ITGB1	Col4a2 - (Itga9+Itgb1)	COLLAGEN	ECM-Receptor	KEGG: mmu04512
989	preSC5-11.5	preSC5-11.5	Col4a2	ITGA9_ITGB1	0.00406408674901464	0	COL4A2_ITGA9_ITGB1	Col4a2 - (Itga9+Itgb1)	COLLAGEN	ECM-Receptor	KEGG: mmu04512
990	RT-11.5	preSC5-11.5	Col4a5	ITGA9_ITGB1	0.00226433524353652	0	COL4A5_ITGA9_ITGB1	Col4a5 - (Itga9+Itgb1)	COLLAGEN	ECM-Receptor	KEGG: mmu04512
991	preSC5-11.5	preSC5-11.5	Col4a5	ITGA9_ITGB1	0.000991266082913478	0	COL4A5_ITGA9_ITGB1	Col4a5 - (Itga9+Itgb1)	COLLAGEN	ECM-Receptor	KEGG: mmu04512
992	preSC2-11.5	preSC5-11.5	Col6a1	ITGA9_ITGB1	0.000899888183114179	0	COL6A1_ITGA9_ITGB1	Col6a1 - (Itga9+Itgb1)	COLLAGEN	ECM-Receptor	KEGG: mmu04512
993	preSC3-11.5	preSC5-11.5	Col6a1	ITGA9_ITGB1	0.000968604136123	0	COL6A1_ITGA9_ITGB1	Col6a1 - (Itga9+Itgb1)	COLLAGEN	ECM-Receptor	KEGG: mmu04512
994	RT-11.5	preSC5-11.5	Col6a1	ITGA9_ITGB1	0.00258827123284207	0	COL6A1_ITGA9_ITGB1	Col6a1 - (Itga9+Itgb1)	COLLAGEN	ECM-Receptor	KEGG: mmu04512
995	preSC5-11.5	preSC5-11.5	Col6a1	ITGA9_ITGB1	0.00126038062932505	0	COL6A1_ITGA9_ITGB1	Col6a1 - (Itga9+Itgb1)	COLLAGEN	ECM-Receptor	KEGG: mmu04512
996	preSC5-11.5	preSC5-11.5	Col6a2	ITGA9_ITGB1	0.00114429203562048	0	COL6A2_ITGA9_ITGB1	Col6a2 - (Itga9+Itgb1)	COLLAGEN	ECM-Receptor	KEGG: mmu04512
997	preSC1-11.5	preSC5-11.5	Col9a1	ITGA9_ITGB1	0.00123301968600995	0	COL9A1_ITGA9_ITGB1	Col9a1 - (Itga9+Itgb1)	COLLAGEN	ECM-Receptor	KEGG: mmu04512
998	preSC0-11.5	preSC5-11.5	Col9a2	ITGA9_ITGB1	0.00152326304305868	0	COL9A2_ITGA9_ITGB1	Col9a2 - (Itga9+Itgb1)	COLLAGEN	ECM-Receptor	KEGG: mmu04512
999	preSC1-11.5	preSC5-11.5	Col9a2	ITGA9_ITGB1	0.0158737719526349	0	COL9A2_ITGA9_ITGB1	Col9a2 - (Itga9+Itgb1)	COLLAGEN	ECM-Receptor	KEGG: mmu04512
1000	preSC3-11.5	preSC5-11.5	Col9a2	ITGA9_ITGB1	0.00575822857219391	0	COL9A2_ITGA9_ITGB1	Col9a2 - (Itga9+Itgb1)	COLLAGEN	ECM-Receptor	KEGG: mmu04512
1001	preSC5-11.5	preSC5-11.5	Col9a2	ITGA9_ITGB1	0.00354966598065814	0	COL9A2_ITGA9_ITGB1	Col9a2 - (Itga9+Itgb1)	COLLAGEN	ECM-Receptor	KEGG: mmu04512
1002	preSC1-11.5	preSC5-11.5	Col9a3	ITGA9_ITGB1	0.0135863382862639	0	COL9A3_ITGA9_ITGB1	Col9a3 - (Itga9+Itgb1)	COLLAGEN	ECM-Receptor	KEGG: mmu04512
1003	preSC5-11.5	preSC5-11.5	Col9a3	ITGA9_ITGB1	0.00108297021774263	0	COL9A3_ITGA9_ITGB1	Col9a3 - (Itga9+Itgb1)	COLLAGEN	ECM-Receptor	KEGG: mmu04512
1004	preSC5-11.5	preSC5-11.5	Lama1	ITGA9_ITGB1	0.00106019346571978	0	LAMA1_ITGA9_ITGB1	Lama1 - (Itga9+Itgb1)	LAMININ	ECM-Receptor	KEGG: mmu04512
1005	preSC1-11.5	preSC5-11.5	Lama4	ITGA9_ITGB1	0.0063370995693498	0	LAMA4_ITGA9_ITGB1	Lama4 - (Itga9+Itgb1)	LAMININ	ECM-Receptor	KEGG: mmu04512
1006	preSC3-11.5	preSC5-11.5	Lama4	ITGA9_ITGB1	0.00162242100844424	0	LAMA4_ITGA9_ITGB1	Lama4 - (Itga9+Itgb1)	LAMININ	ECM-Receptor	KEGG: mmu04512
1007	preSC5-11.5	preSC5-11.5	Lama4	ITGA9_ITGB1	0.000967540803312583	0	LAMA4_ITGA9_ITGB1	Lama4 - (Itga9+Itgb1)	LAMININ	ECM-Receptor	KEGG: mmu04512
1008	preSC3-11.5	preSC5-11.5	Lama5	ITGA9_ITGB1	0.00097746158228305	0	LAMA5_ITGA9_ITGB1	Lama5 - (Itga9+Itgb1)	LAMININ	ECM-Receptor	KEGG: mmu04512
1009	preSC0-11.5	preSC5-11.5	Lamb1	ITGA9_ITGB1	0.00615496608214851	0	LAMB1_ITGA9_ITGB1	Lamb1 - (Itga9+Itgb1)	LAMININ	ECM-Receptor	KEGG: mmu04512
1010	preSC1-11.5	preSC5-11.5	Lamb1	ITGA9_ITGB1	0.00639143995342672	0	LAMB1_ITGA9_ITGB1	Lamb1 - (Itga9+Itgb1)	LAMININ	ECM-Receptor	KEGG: mmu04512
1011	preSC2-11.5	preSC5-11.5	Lamb1	ITGA9_ITGB1	0.00731303402564489	0	LAMB1_ITGA9_ITGB1	Lamb1 - (Itga9+Itgb1)	LAMININ	ECM-Receptor	KEGG: mmu04512
1012	preSC3-11.5	preSC5-11.5	Lamb1	ITGA9_ITGB1	0.00561426236889126	0	LAMB1_ITGA9_ITGB1	Lamb1 - (Itga9+Itgb1)	LAMININ	ECM-Receptor	KEGG: mmu04512
1013	RT-11.5	preSC5-11.5	Lamb1	ITGA9_ITGB1	0.00897308727912459	0	LAMB1_ITGA9_ITGB1	Lamb1 - (Itga9+Itgb1)	LAMININ	ECM-Receptor	KEGG: mmu04512
1014	preSC5-11.5	preSC5-11.5	Lamb1	ITGA9_ITGB1	0.0072282444526989	0	LAMB1_ITGA9_ITGB1	Lamb1 - (Itga9+Itgb1)	LAMININ	ECM-Receptor	KEGG: mmu04512
1015	preSC5-11.5	preSC5-11.5	Lamb2	ITGA9_ITGB1	0.00104245994564437	0	LAMB2_ITGA9_ITGB1	Lamb2 - (Itga9+Itgb1)	LAMININ	ECM-Receptor	KEGG: mmu04512
1016	preSC0-11.5	preSC5-11.5	Lamc1	ITGA9_ITGB1	0.00169007899286665	0	LAMC1_ITGA9_ITGB1	Lamc1 - (Itga9+Itgb1)	LAMININ	ECM-Receptor	KEGG: mmu04512
1017	preSC1-11.5	preSC5-11.5	Lamc1	ITGA9_ITGB1	0.00185484308718432	0	LAMC1_ITGA9_ITGB1	Lamc1 - (Itga9+Itgb1)	LAMININ	ECM-Receptor	KEGG: mmu04512
1018	preSC2-11.5	preSC5-11.5	Lamc1	ITGA9_ITGB1	0.00199612669805398	0	LAMC1_ITGA9_ITGB1	Lamc1 - (Itga9+Itgb1)	LAMININ	ECM-Receptor	KEGG: mmu04512
1019	preSC3-11.5	preSC5-11.5	Lamc1	ITGA9_ITGB1	0.004208510903112	0	LAMC1_ITGA9_ITGB1	Lamc1 - (Itga9+Itgb1)	LAMININ	ECM-Receptor	KEGG: mmu04512
1020	RT-11.5	preSC5-11.5	Lamc1	ITGA9_ITGB1	0.00587986996978071	0	LAMC1_ITGA9_ITGB1	Lamc1 - (Itga9+Itgb1)	LAMININ	ECM-Receptor	KEGG: mmu04512
1021	preSC5-11.5	preSC5-11.5	Lamc1	ITGA9_ITGB1	0.00432212868697314	0	LAMC1_ITGA9_ITGB1	Lamc1 - (Itga9+Itgb1)	LAMININ	ECM-Receptor	KEGG: mmu04512
1022	preSC5-11.5	preSC0-11.5	Fn1	ITGAV_ITGB1	0.00751010040188979	0	FN1_ITGAV_ITGB1	Fn1 - (Itgav+Itgb1)	FN1	ECM-Receptor	KEGG: mmu04512
1023	preSC5-11.5	preSC1-11.5	Fn1	ITGAV_ITGB1	0.0082239682542854	0	FN1_ITGAV_ITGB1	Fn1 - (Itgav+Itgb1)	FN1	ECM-Receptor	KEGG: mmu04512
1024	preSC5-11.5	preSC2-11.5	Fn1	ITGAV_ITGB1	0.00814382866467924	0	FN1_ITGAV_ITGB1	Fn1 - (Itgav+Itgb1)	FN1	ECM-Receptor	KEGG: mmu04512
1025	preSC5-11.5	preSC3-11.5	Fn1	ITGAV_ITGB1	0.00774963505309709	0	FN1_ITGAV_ITGB1	Fn1 - (Itgav+Itgb1)	FN1	ECM-Receptor	KEGG: mmu04512
1026	preSC5-11.5	RT-11.5	Fn1	ITGAV_ITGB1	0.00911016308337101	0	FN1_ITGAV_ITGB1	Fn1 - (Itgav+Itgb1)	FN1	ECM-Receptor	KEGG: mmu04512
1027	preSC5-11.5	preSC5-11.5	Fn1	ITGAV_ITGB1	0.0115245726275101	0	FN1_ITGAV_ITGB1	Fn1 - (Itgav+Itgb1)	FN1	ECM-Receptor	KEGG: mmu04512
1028	preSC5-11.5	preSC1-11.5	Fn1	ITGAV_ITGB8	0.0027902966001502	0	FN1_ITGAV_ITGB8	Fn1 - (Itgav+Itgb8)	FN1	ECM-Receptor	KEGG: mmu04512
1029	preSC5-11.5	preSC5-11.5	Fn1	ITGAV_ITGB8	0.00326534981051495	0	FN1_ITGAV_ITGB8	Fn1 - (Itgav+Itgb8)	FN1	ECM-Receptor	KEGG: mmu04512
1030	preSC5-11.5	preSC1-11.5	Lama1	ITGAV_ITGB8	0.000480899462014328	0	LAMA1_ITGAV_ITGB8	Lama1 - (Itgav+Itgb8)	LAMININ	ECM-Receptor	KEGG: mmu04512
1031	preSC5-11.5	preSC5-11.5	Lama1	ITGAV_ITGB8	0.000562995471552431	0	LAMA1_ITGAV_ITGB8	Lama1 - (Itgav+Itgb8)	LAMININ	ECM-Receptor	KEGG: mmu04512
1032	preSC1-11.5	preSC1-11.5	Lama4	ITGAV_ITGB8	0.00288280357309683	0	LAMA4_ITGAV_ITGB8	Lama4 - (Itgav+Itgb8)	LAMININ	ECM-Receptor	KEGG: mmu04512
1033	preSC3-11.5	preSC1-11.5	Lama4	ITGAV_ITGB8	0.000736149986036893	0	LAMA4_ITGAV_ITGB8	Lama4 - (Itgav+Itgb8)	LAMININ	ECM-Receptor	KEGG: mmu04512
1034	preSC5-11.5	preSC1-11.5	Lama4	ITGAV_ITGB8	0.000438850348886704	0	LAMA4_ITGAV_ITGB8	Lama4 - (Itgav+Itgb8)	LAMININ	ECM-Receptor	KEGG: mmu04512
1035	preSC1-11.5	preSC5-11.5	Lama4	ITGAV_ITGB8	0.00337355298808194	0	LAMA4_ITGAV_ITGB8	Lama4 - (Itgav+Itgb8)	LAMININ	ECM-Receptor	KEGG: mmu04512
1036	preSC3-11.5	preSC5-11.5	Lama4	ITGAV_ITGB8	0.00086178312487529	0	LAMA4_ITGAV_ITGB8	Lama4 - (Itgav+Itgb8)	LAMININ	ECM-Receptor	KEGG: mmu04512
1037	preSC5-11.5	preSC5-11.5	Lama4	ITGAV_ITGB8	0.000513771698774255	0	LAMA4_ITGAV_ITGB8	Lama4 - (Itgav+Itgb8)	LAMININ	ECM-Receptor	KEGG: mmu04512
1038	preSC3-11.5	preSC1-11.5	Lama5	ITGAV_ITGB8	0.000443352551732417	0	LAMA5_ITGAV_ITGB8	Lama5 - (Itgav+Itgb8)	LAMININ	ECM-Receptor	KEGG: mmu04512
1039	preSC3-11.5	preSC5-11.5	Lama5	ITGAV_ITGB8	0.000519042126961426	0	LAMA5_ITGAV_ITGB8	Lama5 - (Itgav+Itgb8)	LAMININ	ECM-Receptor	KEGG: mmu04512
1040	preSC0-11.5	preSC1-11.5	Lamb1	ITGAV_ITGB8	0.00279966969019896	0	LAMB1_ITGAV_ITGB8	Lamb1 - (Itgav+Itgb8)	LAMININ	ECM-Receptor	KEGG: mmu04512
1041	preSC1-11.5	preSC1-11.5	Lamb1	ITGAV_ITGB8	0.00290761017640361	0	LAMB1_ITGAV_ITGB8	Lamb1 - (Itgav+Itgb8)	LAMININ	ECM-Receptor	KEGG: mmu04512
1042	preSC2-11.5	preSC1-11.5	Lamb1	ITGAV_ITGB8	0.00332854692228512	0	LAMB1_ITGAV_ITGB8	Lamb1 - (Itgav+Itgb8)	LAMININ	ECM-Receptor	KEGG: mmu04512
1043	preSC3-11.5	preSC1-11.5	Lamb1	ITGAV_ITGB8	0.00255296611676147	0	LAMB1_ITGAV_ITGB8	Lamb1 - (Itgav+Itgb8)	LAMININ	ECM-Receptor	KEGG: mmu04512
1044	RT-11.5	preSC1-11.5	Lamb1	ITGAV_ITGB8	0.00408784918172305	0	LAMB1_ITGAV_ITGB8	Lamb1 - (Itgav+Itgb8)	LAMININ	ECM-Receptor	KEGG: mmu04512
1045	preSC5-11.5	preSC1-11.5	Lamb1	ITGAV_ITGB8	0.00328980162242122	0	LAMB1_ITGAV_ITGB8	Lamb1 - (Itgav+Itgb8)	LAMININ	ECM-Receptor	KEGG: mmu04512
1046	preSC0-11.5	preSC5-11.5	Lamb1	ITGAV_ITGB8	0.00327631344373511	0	LAMB1_ITGAV_ITGB8	Lamb1 - (Itgav+Itgb8)	LAMININ	ECM-Receptor	KEGG: mmu04512
1047	preSC1-11.5	preSC5-11.5	Lamb1	ITGAV_ITGB8	0.00340256809319028	0	LAMB1_ITGAV_ITGB8	Lamb1 - (Itgav+Itgb8)	LAMININ	ECM-Receptor	KEGG: mmu04512
1048	preSC2-11.5	preSC5-11.5	Lamb1	ITGAV_ITGB8	0.00389488033759227	0	LAMB1_ITGAV_ITGB8	Lamb1 - (Itgav+Itgb8)	LAMININ	ECM-Receptor	KEGG: mmu04512
1049	preSC3-11.5	preSC5-11.5	Lamb1	ITGAV_ITGB8	0.00298773442889926	0	LAMB1_ITGAV_ITGB8	Lamb1 - (Itgav+Itgb8)	LAMININ	ECM-Receptor	KEGG: mmu04512
1050	RT-11.5	preSC5-11.5	Lamb1	ITGAV_ITGB8	0.00478275362575089	0	LAMB1_ITGAV_ITGB8	Lamb1 - (Itgav+Itgb8)	LAMININ	ECM-Receptor	KEGG: mmu04512
1051	preSC5-11.5	preSC5-11.5	Lamb1	ITGAV_ITGB8	0.00384956820653627	0	LAMB1_ITGAV_ITGB8	Lamb1 - (Itgav+Itgb8)	LAMININ	ECM-Receptor	KEGG: mmu04512
1052	preSC5-11.5	preSC1-11.5	Lamb2	ITGAV_ITGB8	0.000472851022501343	0	LAMB2_ITGAV_ITGB8	Lamb2 - (Itgav+Itgb8)	LAMININ	ECM-Receptor	KEGG: mmu04512
1053	preSC5-11.5	preSC5-11.5	Lamb2	ITGAV_ITGB8	0.000553573816071866	0	LAMB2_ITGAV_ITGB8	Lamb2 - (Itgav+Itgb8)	LAMININ	ECM-Receptor	KEGG: mmu04512
1054	preSC0-11.5	preSC1-11.5	Lamc1	ITGAV_ITGB8	0.000766877203727069	0	LAMC1_ITGAV_ITGB8	Lamc1 - (Itgav+Itgb8)	LAMININ	ECM-Receptor	KEGG: mmu04512
1055	preSC1-11.5	preSC1-11.5	Lamc1	ITGAV_ITGB8	0.000841715172208744	0	LAMC1_ITGAV_ITGB8	Lamc1 - (Itgav+Itgb8)	LAMININ	ECM-Receptor	KEGG: mmu04512
1056	preSC2-11.5	preSC1-11.5	Lamc1	ITGAV_ITGB8	0.000905898751676533	0	LAMC1_ITGAV_ITGB8	Lamc1 - (Itgav+Itgb8)	LAMININ	ECM-Receptor	KEGG: mmu04512
1057	preSC3-11.5	preSC1-11.5	Lamc1	ITGAV_ITGB8	0.00191225655730015	0	LAMC1_ITGAV_ITGB8	Lamc1 - (Itgav+Itgb8)	LAMININ	ECM-Receptor	KEGG: mmu04512
1058	RT-11.5	preSC1-11.5	Lamc1	ITGAV_ITGB8	0.00267413498734016	0	LAMC1_ITGAV_ITGB8	Lamc1 - (Itgav+Itgb8)	LAMININ	ECM-Receptor	KEGG: mmu04512
1059	preSC5-11.5	preSC1-11.5	Lamc1	ITGAV_ITGB8	0.00196400429476108	0	LAMC1_ITGAV_ITGB8	Lamc1 - (Itgav+Itgb8)	LAMININ	ECM-Receptor	KEGG: mmu04512
1060	preSC0-11.5	preSC5-11.5	Lamc1	ITGAV_ITGB8	0.000897749612676736	0	LAMC1_ITGAV_ITGB8	Lamc1 - (Itgav+Itgb8)	LAMININ	ECM-Receptor	KEGG: mmu04512
1061	preSC1-11.5	preSC5-11.5	Lamc1	ITGAV_ITGB8	0.000985346556201441	0	LAMC1_ITGAV_ITGB8	Lamc1 - (Itgav+Itgb8)	LAMININ	ECM-Receptor	KEGG: mmu04512
1062	preSC2-11.5	preSC5-11.5	Lamc1	ITGAV_ITGB8	0.00106047088162819	0	LAMC1_ITGAV_ITGB8	Lamc1 - (Itgav+Itgb8)	LAMININ	ECM-Receptor	KEGG: mmu04512
1063	preSC3-11.5	preSC5-11.5	Lamc1	ITGAV_ITGB8	0.00223815732333922	0	LAMC1_ITGAV_ITGB8	Lamc1 - (Itgav+Itgb8)	LAMININ	ECM-Receptor	KEGG: mmu04512
1064	RT-11.5	preSC5-11.5	Lamc1	ITGAV_ITGB8	0.00312947352998937	0	LAMC1_ITGAV_ITGB8	Lamc1 - (Itgav+Itgb8)	LAMININ	ECM-Receptor	KEGG: mmu04512
1065	preSC5-11.5	preSC5-11.5	Lamc1	ITGAV_ITGB8	0.00229870397753296	0	LAMC1_ITGAV_ITGB8	Lamc1 - (Itgav+Itgb8)	LAMININ	ECM-Receptor	KEGG: mmu04512
1066	preSC5-11.5	preSC1-11.5	Col1a1	ITGAV_ITGB8	0.00378716467901545	0	COL1A1_ITGAV_ITGB8	Col1a1 - (Itgav+Itgb8)	COLLAGEN	ECM-Receptor	KEGG: mmu04512
1067	preSC5-11.5	preSC5-11.5	Col1a1	ITGAV_ITGB8	0.00443118238400794	0	COL1A1_ITGAV_ITGB8	Col1a1 - (Itgav+Itgb8)	COLLAGEN	ECM-Receptor	KEGG: mmu04512
1068	preSC0-11.5	preSC1-11.5	Col1a2	ITGAV_ITGB8	0.000488207979049942	0	COL1A2_ITGAV_ITGB8	Col1a2 - (Itgav+Itgb8)	COLLAGEN	ECM-Receptor	KEGG: mmu04512
1069	preSC1-11.5	preSC1-11.5	Col1a2	ITGAV_ITGB8	0.000710735826279645	0	COL1A2_ITGAV_ITGB8	Col1a2 - (Itgav+Itgb8)	COLLAGEN	ECM-Receptor	KEGG: mmu04512
1070	preSC2-11.5	preSC1-11.5	Col1a2	ITGAV_ITGB8	0.00101831107988938	0	COL1A2_ITGAV_ITGB8	Col1a2 - (Itgav+Itgb8)	COLLAGEN	ECM-Receptor	KEGG: mmu04512
1071	preSC3-11.5	preSC1-11.5	Col1a2	ITGAV_ITGB8	0.000756737676513129	0	COL1A2_ITGAV_ITGB8	Col1a2 - (Itgav+Itgb8)	COLLAGEN	ECM-Receptor	KEGG: mmu04512
1072	RT-11.5	preSC1-11.5	Col1a2	ITGAV_ITGB8	0.00129656163343252	0	COL1A2_ITGAV_ITGB8	Col1a2 - (Itgav+Itgb8)	COLLAGEN	ECM-Receptor	KEGG: mmu04512
1073	preSC5-11.5	preSC1-11.5	Col1a2	ITGAV_ITGB8	0.00595664972219013	0	COL1A2_ITGAV_ITGB8	Col1a2 - (Itgav+Itgb8)	COLLAGEN	ECM-Receptor	KEGG: mmu04512
1074	preSC0-11.5	preSC5-11.5	Col1a2	ITGAV_ITGB8	0.000571550937349743	0	COL1A2_ITGAV_ITGB8	Col1a2 - (Itgav+Itgb8)	COLLAGEN	ECM-Receptor	KEGG: mmu04512
1075	preSC1-11.5	preSC5-11.5	Col1a2	ITGAV_ITGB8	0.000832035334483267	0	COL1A2_ITGAV_ITGB8	Col1a2 - (Itgav+Itgb8)	COLLAGEN	ECM-Receptor	KEGG: mmu04512
1076	preSC2-11.5	preSC5-11.5	Col1a2	ITGAV_ITGB8	0.00119204106993217	0	COL1A2_ITGAV_ITGB8	Col1a2 - (Itgav+Itgb8)	COLLAGEN	ECM-Receptor	KEGG: mmu04512
1077	preSC3-11.5	preSC5-11.5	Col1a2	ITGAV_ITGB8	0.000885881245574337	0	COL1A2_ITGAV_ITGB8	Col1a2 - (Itgav+Itgb8)	COLLAGEN	ECM-Receptor	KEGG: mmu04512
1078	RT-11.5	preSC5-11.5	Col1a2	ITGAV_ITGB8	0.00151769072006547	0	COL1A2_ITGAV_ITGB8	Col1a2 - (Itgav+Itgb8)	COLLAGEN	ECM-Receptor	KEGG: mmu04512
1079	preSC5-11.5	preSC5-11.5	Col1a2	ITGAV_ITGB8	0.00696701419864593	0	COL1A2_ITGAV_ITGB8	Col1a2 - (Itgav+Itgb8)	COLLAGEN	ECM-Receptor	KEGG: mmu04512
1080	preSC1-11.5	preSC1-11.5	Col2a1	ITGAV_ITGB8	0.00073064729447832	0	COL2A1_ITGAV_ITGB8	Col2a1 - (Itgav+Itgb8)	COLLAGEN	ECM-Receptor	KEGG: mmu04512
1081	preSC1-11.5	preSC5-11.5	Col2a1	ITGAV_ITGB8	0.000855342134499127	0	COL2A1_ITGAV_ITGB8	Col2a1 - (Itgav+Itgb8)	COLLAGEN	ECM-Receptor	KEGG: mmu04512
1082	preSC0-11.5	preSC1-11.5	Col4a1	ITGAV_ITGB8	0.00186754842289606	0	COL4A1_ITGAV_ITGB8	Col4a1 - (Itgav+Itgb8)	COLLAGEN	ECM-Receptor	KEGG: mmu04512
1083	preSC1-11.5	preSC1-11.5	Col4a1	ITGAV_ITGB8	0.000847781289596397	0	COL4A1_ITGAV_ITGB8	Col4a1 - (Itgav+Itgb8)	COLLAGEN	ECM-Receptor	KEGG: mmu04512
1084	preSC2-11.5	preSC1-11.5	Col4a1	ITGAV_ITGB8	0.00315898716624431	0	COL4A1_ITGAV_ITGB8	Col4a1 - (Itgav+Itgb8)	COLLAGEN	ECM-Receptor	KEGG: mmu04512
1085	preSC3-11.5	preSC1-11.5	Col4a1	ITGAV_ITGB8	0.000872779842012193	0	COL4A1_ITGAV_ITGB8	Col4a1 - (Itgav+Itgb8)	COLLAGEN	ECM-Receptor	KEGG: mmu04512
1086	RT-11.5	preSC1-11.5	Col4a1	ITGAV_ITGB8	0.00122634624660866	0	COL4A1_ITGAV_ITGB8	Col4a1 - (Itgav+Itgb8)	COLLAGEN	ECM-Receptor	KEGG: mmu04512
1087	preSC5-11.5	preSC1-11.5	Col4a1	ITGAV_ITGB8	0.00217975466818492	0	COL4A1_ITGAV_ITGB8	Col4a1 - (Itgav+Itgb8)	COLLAGEN	ECM-Receptor	KEGG: mmu04512
1088	preSC0-11.5	preSC5-11.5	Col4a1	ITGAV_ITGB8	0.00218584638820954	0	COL4A1_ITGAV_ITGB8	Col4a1 - (Itgav+Itgb8)	COLLAGEN	ECM-Receptor	KEGG: mmu04512
1089	preSC1-11.5	preSC5-11.5	Col4a1	ITGAV_ITGB8	0.000992446775661049	0	COL4A1_ITGAV_ITGB8	Col4a1 - (Itgav+Itgb8)	COLLAGEN	ECM-Receptor	KEGG: mmu04512
1090	preSC2-11.5	preSC5-11.5	Col4a1	ITGAV_ITGB8	0.00369657795004402	0	COL4A1_ITGAV_ITGB8	Col4a1 - (Itgav+Itgb8)	COLLAGEN	ECM-Receptor	KEGG: mmu04512
1091	preSC3-11.5	preSC5-11.5	Col4a1	ITGAV_ITGB8	0.00102170672157161	0	COL4A1_ITGAV_ITGB8	Col4a1 - (Itgav+Itgb8)	COLLAGEN	ECM-Receptor	KEGG: mmu04512
1092	RT-11.5	preSC5-11.5	Col4a1	ITGAV_ITGB8	0.00143551728495083	0	COL4A1_ITGAV_ITGB8	Col4a1 - (Itgav+Itgb8)	COLLAGEN	ECM-Receptor	KEGG: mmu04512
1093	preSC5-11.5	preSC5-11.5	Col4a1	ITGAV_ITGB8	0.00255112789501787	0	COL4A1_ITGAV_ITGB8	Col4a1 - (Itgav+Itgb8)	COLLAGEN	ECM-Receptor	KEGG: mmu04512
1094	preSC0-11.5	preSC1-11.5	Col4a2	ITGAV_ITGB8	0.000878817676701606	0	COL4A2_ITGAV_ITGB8	Col4a2 - (Itgav+Itgb8)	COLLAGEN	ECM-Receptor	KEGG: mmu04512
1095	preSC1-11.5	preSC1-11.5	Col4a2	ITGAV_ITGB8	0.00083386241121384	0	COL4A2_ITGAV_ITGB8	Col4a2 - (Itgav+Itgb8)	COLLAGEN	ECM-Receptor	KEGG: mmu04512
1096	preSC2-11.5	preSC1-11.5	Col4a2	ITGAV_ITGB8	0.000984656567499526	0	COL4A2_ITGAV_ITGB8	Col4a2 - (Itgav+Itgb8)	COLLAGEN	ECM-Receptor	KEGG: mmu04512
1097	preSC3-11.5	preSC1-11.5	Col4a2	ITGAV_ITGB8	0.000823034978857844	0	COL4A2_ITGAV_ITGB8	Col4a2 - (Itgav+Itgb8)	COLLAGEN	ECM-Receptor	KEGG: mmu04512
1098	RT-11.5	preSC1-11.5	Col4a2	ITGAV_ITGB8	0.00111372690377624	0	COL4A2_ITGAV_ITGB8	Col4a2 - (Itgav+Itgb8)	COLLAGEN	ECM-Receptor	KEGG: mmu04512
1099	preSC5-11.5	preSC1-11.5	Col4a2	ITGAV_ITGB8	0.00184648721771117	0	COL4A2_ITGAV_ITGB8	Col4a2 - (Itgav+Itgb8)	COLLAGEN	ECM-Receptor	KEGG: mmu04512
1100	preSC0-11.5	preSC5-11.5	Col4a2	ITGAV_ITGB8	0.00102877376197721	0	COL4A2_ITGAV_ITGB8	Col4a2 - (Itgav+Itgb8)	COLLAGEN	ECM-Receptor	KEGG: mmu04512
1101	preSC1-11.5	preSC5-11.5	Col4a2	ITGAV_ITGB8	0.000976155098897673	0	COL4A2_ITGAV_ITGB8	Col4a2 - (Itgav+Itgb8)	COLLAGEN	ECM-Receptor	KEGG: mmu04512
1102	preSC2-11.5	preSC5-11.5	Col4a2	ITGAV_ITGB8	0.00115265152035449	0	COL4A2_ITGAV_ITGB8	Col4a2 - (Itgav+Itgb8)	COLLAGEN	ECM-Receptor	KEGG: mmu04512
1103	preSC3-11.5	preSC5-11.5	Col4a2	ITGAV_ITGB8	0.000963481823883542	0	COL4A2_ITGAV_ITGB8	Col4a2 - (Itgav+Itgb8)	COLLAGEN	ECM-Receptor	KEGG: mmu04512
1104	RT-11.5	preSC5-11.5	Col4a2	ITGAV_ITGB8	0.00130371416264004	0	COL4A2_ITGAV_ITGB8	Col4a2 - (Itgav+Itgb8)	COLLAGEN	ECM-Receptor	KEGG: mmu04512
1105	preSC5-11.5	preSC5-11.5	Col4a2	ITGAV_ITGB8	0.00216120336237426	0	COL4A2_ITGAV_ITGB8	Col4a2 - (Itgav+Itgb8)	COLLAGEN	ECM-Receptor	KEGG: mmu04512
1106	RT-11.5	preSC1-11.5	Col4a5	ITGAV_ITGB8	0.00102777023236681	0	COL4A5_ITGAV_ITGB8	Col4a5 - (Itgav+Itgb8)	COLLAGEN	ECM-Receptor	KEGG: mmu04512
1107	preSC5-11.5	preSC1-11.5	Col4a5	ITGAV_ITGB8	0.000449617328795517	0	COL4A5_ITGAV_ITGB8	Col4a5 - (Itgav+Itgb8)	COLLAGEN	ECM-Receptor	KEGG: mmu04512
1108	RT-11.5	preSC5-11.5	Col4a5	ITGAV_ITGB8	0.0012031120671223	0	COL4A5_ITGAV_ITGB8	Col4a5 - (Itgav+Itgb8)	COLLAGEN	ECM-Receptor	KEGG: mmu04512
1109	preSC5-11.5	preSC5-11.5	Col4a5	ITGAV_ITGB8	0.000526375869583037	0	COL4A5_ITGAV_ITGB8	Col4a5 - (Itgav+Itgb8)	COLLAGEN	ECM-Receptor	KEGG: mmu04512
1110	preSC2-11.5	preSC1-11.5	Col6a1	ITGAV_ITGB8	0.000408149846717196	0	COL6A1_ITGAV_ITGB8	Col6a1 - (Itgav+Itgb8)	COLLAGEN	ECM-Receptor	KEGG: mmu04512
1111	preSC3-11.5	preSC1-11.5	Col6a1	ITGAV_ITGB8	0.000439332903414561	0	COL6A1_ITGAV_ITGB8	Col6a1 - (Itgav+Itgb8)	COLLAGEN	ECM-Receptor	KEGG: mmu04512
1112	RT-11.5	preSC1-11.5	Col6a1	ITGAV_ITGB8	0.0011750114626643	0	COL6A1_ITGAV_ITGB8	Col6a1 - (Itgav+Itgb8)	COLLAGEN	ECM-Receptor	KEGG: mmu04512
1113	preSC5-11.5	preSC1-11.5	Col6a1	ITGAV_ITGB8	0.000571766156537995	0	COL6A1_ITGAV_ITGB8	Col6a1 - (Itgav+Itgb8)	COLLAGEN	ECM-Receptor	KEGG: mmu04512
1114	preSC2-11.5	preSC5-11.5	Col6a1	ITGAV_ITGB8	0.000477832455164514	0	COL6A1_ITGAV_ITGB8	Col6a1 - (Itgav+Itgb8)	COLLAGEN	ECM-Receptor	KEGG: mmu04512
1115	preSC3-11.5	preSC5-11.5	Col6a1	ITGAV_ITGB8	0.000514336593519935	0	COL6A1_ITGAV_ITGB8	Col6a1 - (Itgav+Itgb8)	COLLAGEN	ECM-Receptor	KEGG: mmu04512
1116	RT-11.5	preSC5-11.5	Col6a1	ITGAV_ITGB8	0.00137543867124437	0	COL6A1_ITGAV_ITGB8	Col6a1 - (Itgav+Itgb8)	COLLAGEN	ECM-Receptor	KEGG: mmu04512
1117	preSC5-11.5	preSC5-11.5	Col6a1	ITGAV_ITGB8	0.000669363945325671	0	COL6A1_ITGAV_ITGB8	Col6a1 - (Itgav+Itgb8)	COLLAGEN	ECM-Receptor	KEGG: mmu04512
1118	preSC5-11.5	preSC1-11.5	Col6a2	ITGAV_ITGB8	0.000519070110222307	0	COL6A2_ITGAV_ITGB8	Col6a2 - (Itgav+Itgb8)	COLLAGEN	ECM-Receptor	KEGG: mmu04512
1119	preSC5-11.5	preSC5-11.5	Col6a2	ITGAV_ITGB8	0.000607678401379152	0	COL6A2_ITGAV_ITGB8	Col6a2 - (Itgav+Itgb8)	COLLAGEN	ECM-Receptor	KEGG: mmu04512
1120	preSC1-11.5	preSC1-11.5	Col9a1	ITGAV_ITGB8	0.000559345612264537	0	COL9A1_ITGAV_ITGB8	Col9a1 - (Itgav+Itgb8)	COLLAGEN	ECM-Receptor	KEGG: mmu04512
1121	preSC1-11.5	preSC5-11.5	Col9a1	ITGAV_ITGB8	0.000654824661776309	0	COL9A1_ITGAV_ITGB8	Col9a1 - (Itgav+Itgb8)	COLLAGEN	ECM-Receptor	KEGG: mmu04512
1122	preSC0-11.5	preSC1-11.5	Col9a2	ITGAV_ITGB8	0.000691121001918729	0	COL9A2_ITGAV_ITGB8	Col9a2 - (Itgav+Itgb8)	COLLAGEN	ECM-Receptor	KEGG: mmu04512
1123	preSC1-11.5	preSC1-11.5	Col9a2	ITGAV_ITGB8	0.00725909760726797	0	COL9A2_ITGAV_ITGB8	Col9a2 - (Itgav+Itgb8)	COLLAGEN	ECM-Receptor	KEGG: mmu04512
1124	preSC3-11.5	preSC1-11.5	Col9a2	ITGAV_ITGB8	0.00261863840377455	0	COL9A2_ITGAV_ITGB8	Col9a2 - (Itgav+Itgb8)	COLLAGEN	ECM-Receptor	KEGG: mmu04512
1125	preSC5-11.5	preSC1-11.5	Col9a2	ITGAV_ITGB8	0.00161230959628108	0	COL9A2_ITGAV_ITGB8	Col9a2 - (Itgav+Itgb8)	COLLAGEN	ECM-Receptor	KEGG: mmu04512
1126	preSC0-11.5	preSC5-11.5	Col9a2	ITGAV_ITGB8	0.000809075607440813	0	COL9A2_ITGAV_ITGB8	Col9a2 - (Itgav+Itgb8)	COLLAGEN	ECM-Receptor	KEGG: mmu04512
1127	preSC1-11.5	preSC5-11.5	Col9a2	ITGAV_ITGB8	0.00848849623674919	0	COL9A2_ITGAV_ITGB8	Col9a2 - (Itgav+Itgb8)	COLLAGEN	ECM-Receptor	KEGG: mmu04512
1128	preSC3-11.5	preSC5-11.5	Col9a2	ITGAV_ITGB8	0.0030645562980872	0	COL9A2_ITGAV_ITGB8	Col9a2 - (Itgav+Itgb8)	COLLAGEN	ECM-Receptor	KEGG: mmu04512
1129	preSC5-11.5	preSC5-11.5	Col9a2	ITGAV_ITGB8	0.00188718786098305	0	COL9A2_ITGAV_ITGB8	Col9a2 - (Itgav+Itgb8)	COLLAGEN	ECM-Receptor	KEGG: mmu04512
1130	preSC1-11.5	preSC1-11.5	Col9a3	ITGAV_ITGB8	0.00620522373143271	0	COL9A3_ITGAV_ITGB8	Col9a3 - (Itgav+Itgb8)	COLLAGEN	ECM-Receptor	KEGG: mmu04512
1131	preSC5-11.5	preSC1-11.5	Col9a3	ITGAV_ITGB8	0.000491237024565927	0	COL9A3_ITGAV_ITGB8	Col9a3 - (Itgav+Itgb8)	COLLAGEN	ECM-Receptor	KEGG: mmu04512
1132	preSC1-11.5	preSC5-11.5	Col9a3	ITGAV_ITGB8	0.00725744339974871	0	COL9A3_ITGAV_ITGB8	Col9a3 - (Itgav+Itgb8)	COLLAGEN	ECM-Receptor	KEGG: mmu04512
1133	preSC5-11.5	preSC5-11.5	Col9a3	ITGAV_ITGB8	0.0005750967797455	0	COL9A3_ITGAV_ITGB8	Col9a3 - (Itgav+Itgb8)	COLLAGEN	ECM-Receptor	KEGG: mmu04512
1134	preSC5-11.5	preSC0-11.5	Col1a1	Sdc1	0.00454863559556159	0	COL1A1_SDC1	Col1a1 - Sdc1	COLLAGEN	ECM-Receptor	KEGG: mmu04512
1135	preSC5-11.5	preSC1-11.5	Col1a1	Sdc1	0.00345392599234337	0	COL1A1_SDC1	Col1a1 - Sdc1	COLLAGEN	ECM-Receptor	KEGG: mmu04512
1136	preSC5-11.5	preSC2-11.5	Col1a1	Sdc1	0.0047190648444479	0	COL1A1_SDC1	Col1a1 - Sdc1	COLLAGEN	ECM-Receptor	KEGG: mmu04512
1137	preSC5-11.5	preSC3-11.5	Col1a1	Sdc1	0.00399301906141184	0	COL1A1_SDC1	Col1a1 - Sdc1	COLLAGEN	ECM-Receptor	KEGG: mmu04512
1138	preSC5-11.5	RT-11.5	Col1a1	Sdc1	0.00437017425835372	0	COL1A1_SDC1	Col1a1 - Sdc1	COLLAGEN	ECM-Receptor	KEGG: mmu04512
1139	preSC5-11.5	preSC5-11.5	Col1a1	Sdc1	0.00978504845506877	0	COL1A1_SDC1	Col1a1 - Sdc1	COLLAGEN	ECM-Receptor	KEGG: mmu04512
1140	preSC2-11.5	preSC0-11.5	Col1a2	Sdc1	0.00122374292329737	0	COL1A2_SDC1	Col1a2 - Sdc1	COLLAGEN	ECM-Receptor	KEGG: mmu04512
1141	RT-11.5	preSC0-11.5	Col1a2	Sdc1	0.0015580395855103	0	COL1A2_SDC1	Col1a2 - Sdc1	COLLAGEN	ECM-Receptor	KEGG: mmu04512
1142	preSC5-11.5	preSC0-11.5	Col1a2	Sdc1	0.00715119952822785	0	COL1A2_SDC1	Col1a2 - Sdc1	COLLAGEN	ECM-Receptor	KEGG: mmu04512
1143	RT-11.5	preSC1-11.5	Col1a2	Sdc1	0.00118221502848206	0	COL1A2_SDC1	Col1a2 - Sdc1	COLLAGEN	ECM-Receptor	KEGG: mmu04512
1144	preSC5-11.5	preSC1-11.5	Col1a2	Sdc1	0.00543355576106441	0	COL1A2_SDC1	Col1a2 - Sdc1	COLLAGEN	ECM-Receptor	KEGG: mmu04512
1145	preSC2-11.5	preSC2-11.5	Col1a2	Sdc1	0.00126975329007799	0	COL1A2_SDC1	Col1a2 - Sdc1	COLLAGEN	ECM-Receptor	KEGG: mmu04512
1146	RT-11.5	preSC2-11.5	Col1a2	Sdc1	0.00161659851637325	0	COL1A2_SDC1	Col1a2 - Sdc1	COLLAGEN	ECM-Receptor	KEGG: mmu04512
1147	preSC5-11.5	preSC2-11.5	Col1a2	Sdc1	0.0074184154971992	0	COL1A2_SDC1	Col1a2 - Sdc1	COLLAGEN	ECM-Receptor	KEGG: mmu04512
1148	RT-11.5	preSC3-11.5	Col1a2	Sdc1	0.00136722308049759	0	COL1A2_SDC1	Col1a2 - Sdc1	COLLAGEN	ECM-Receptor	KEGG: mmu04512
1149	preSC5-11.5	preSC3-11.5	Col1a2	Sdc1	0.00627968486779813	0	COL1A2_SDC1	Col1a2 - Sdc1	COLLAGEN	ECM-Receptor	KEGG: mmu04512
1150	preSC2-11.5	RT-11.5	Col1a2	Sdc1	0.00117557649471245	0.01	COL1A2_SDC1	Col1a2 - Sdc1	COLLAGEN	ECM-Receptor	KEGG: mmu04512
1151	RT-11.5	RT-11.5	Col1a2	Sdc1	0.00149673498367807	0.01	COL1A2_SDC1	Col1a2 - Sdc1	COLLAGEN	ECM-Receptor	KEGG: mmu04512
1152	preSC5-11.5	RT-11.5	Col1a2	Sdc1	0.006871333933093	0	COL1A2_SDC1	Col1a2 - Sdc1	COLLAGEN	ECM-Receptor	KEGG: mmu04512
1153	preSC0-11.5	preSC5-11.5	Col1a2	Sdc1	0.00126805279854818	0.03	COL1A2_SDC1	Col1a2 - Sdc1	COLLAGEN	ECM-Receptor	KEGG: mmu04512
1154	preSC1-11.5	preSC5-11.5	Col1a2	Sdc1	0.00184538187288896	0.02	COL1A2_SDC1	Col1a2 - Sdc1	COLLAGEN	ECM-Receptor	KEGG: mmu04512
1155	preSC2-11.5	preSC5-11.5	Col1a2	Sdc1	0.00264268356085712	0	COL1A2_SDC1	Col1a2 - Sdc1	COLLAGEN	ECM-Receptor	KEGG: mmu04512
1156	preSC3-11.5	preSC5-11.5	Col1a2	Sdc1	0.00196467846167812	0.02	COL1A2_SDC1	Col1a2 - Sdc1	COLLAGEN	ECM-Receptor	KEGG: mmu04512
1157	RT-11.5	preSC5-11.5	Col1a2	Sdc1	0.00336329485343595	0	COL1A2_SDC1	Col1a2 - Sdc1	COLLAGEN	ECM-Receptor	KEGG: mmu04512
1158	preSC5-11.5	preSC5-11.5	Col1a2	Sdc1	0.0153375349321436	0	COL1A2_SDC1	Col1a2 - Sdc1	COLLAGEN	ECM-Receptor	KEGG: mmu04512
1159	preSC1-11.5	preSC0-11.5	Col2a1	Sdc1	0.000878097487137997	0	COL2A1_SDC1	Col2a1 - Sdc1	COLLAGEN	ECM-Receptor	KEGG: mmu04512
1160	preSC1-11.5	preSC1-11.5	Col2a1	Sdc1	0.000666176620740667	0	COL2A1_SDC1	Col2a1 - Sdc1	COLLAGEN	ECM-Receptor	KEGG: mmu04512
1161	preSC1-11.5	preSC2-11.5	Col2a1	Sdc1	0.000911124109226859	0	COL2A1_SDC1	Col2a1 - Sdc1	COLLAGEN	ECM-Receptor	KEGG: mmu04512
1162	preSC1-11.5	preSC3-11.5	Col2a1	Sdc1	0.000770490711423205	0	COL2A1_SDC1	Col2a1 - Sdc1	COLLAGEN	ECM-Receptor	KEGG: mmu04512
1163	preSC1-11.5	RT-11.5	Col2a1	Sdc1	0.000843524146836734	0	COL2A1_SDC1	Col2a1 - Sdc1	COLLAGEN	ECM-Receptor	KEGG: mmu04512
1164	preSC1-11.5	preSC5-11.5	Col2a1	Sdc1	0.00189702043149551	0	COL2A1_SDC1	Col2a1 - Sdc1	COLLAGEN	ECM-Receptor	KEGG: mmu04512
1165	preSC2-11.5	preSC0-11.5	Col4a1	Sdc1	0.00379463390415962	0	COL4A1_SDC1	Col4a1 - Sdc1	COLLAGEN	ECM-Receptor	KEGG: mmu04512
1166	preSC2-11.5	preSC1-11.5	Col4a1	Sdc1	0.00288086298201446	0.01	COL4A1_SDC1	Col4a1 - Sdc1	COLLAGEN	ECM-Receptor	KEGG: mmu04512
1167	preSC2-11.5	preSC2-11.5	Col4a1	Sdc1	0.00393692378745082	0	COL4A1_SDC1	Col4a1 - Sdc1	COLLAGEN	ECM-Receptor	KEGG: mmu04512
1168	preSC2-11.5	preSC3-11.5	Col4a1	Sdc1	0.0033308106178455	0	COL4A1_SDC1	Col4a1 - Sdc1	COLLAGEN	ECM-Receptor	KEGG: mmu04512
1169	preSC2-11.5	RT-11.5	Col4a1	Sdc1	0.00364564675694652	0.01	COL4A1_SDC1	Col4a1 - Sdc1	COLLAGEN	ECM-Receptor	KEGG: mmu04512
1170	preSC0-11.5	preSC5-11.5	Col4a1	Sdc1	0.00484002982406725	0	COL4A1_SDC1	Col4a1 - Sdc1	COLLAGEN	ECM-Receptor	KEGG: mmu04512
1171	preSC2-11.5	preSC5-11.5	Col4a1	Sdc1	0.00817016030233123	0	COL4A1_SDC1	Col4a1 - Sdc1	COLLAGEN	ECM-Receptor	KEGG: mmu04512
1172	RT-11.5	preSC5-11.5	Col4a1	Sdc1	0.0031815119332231	0	COL4A1_SDC1	Col4a1 - Sdc1	COLLAGEN	ECM-Receptor	KEGG: mmu04512
1173	preSC5-11.5	preSC5-11.5	Col4a1	Sdc1	0.00564634774931233	0	COL4A1_SDC1	Col4a1 - Sdc1	COLLAGEN	ECM-Receptor	KEGG: mmu04512
1174	preSC2-11.5	preSC0-11.5	Col4a2	Sdc1	0.00118330706552481	0	COL4A2_SDC1	Col4a2 - Sdc1	COLLAGEN	ECM-Receptor	KEGG: mmu04512
1175	RT-11.5	preSC0-11.5	Col4a2	Sdc1	0.00133838193743659	0	COL4A2_SDC1	Col4a2 - Sdc1	COLLAGEN	ECM-Receptor	KEGG: mmu04512
1176	preSC5-11.5	preSC0-11.5	Col4a2	Sdc1	0.00221862244546574	0	COL4A2_SDC1	Col4a2 - Sdc1	COLLAGEN	ECM-Receptor	KEGG: mmu04512
1177	preSC5-11.5	preSC1-11.5	Col4a2	Sdc1	0.00168372323839673	0.03	COL4A2_SDC1	Col4a2 - Sdc1	COLLAGEN	ECM-Receptor	KEGG: mmu04512
1178	preSC0-11.5	preSC2-11.5	Col4a2	Sdc1	0.00109585384480957	0.04	COL4A2_SDC1	Col4a2 - Sdc1	COLLAGEN	ECM-Receptor	KEGG: mmu04512
1179	preSC2-11.5	preSC2-11.5	Col4a2	Sdc1	0.00122779899119211	0	COL4A2_SDC1	Col4a2 - Sdc1	COLLAGEN	ECM-Receptor	KEGG: mmu04512
1180	RT-11.5	preSC2-11.5	Col4a2	Sdc1	0.00138869651649728	0	COL4A2_SDC1	Col4a2 - Sdc1	COLLAGEN	ECM-Receptor	KEGG: mmu04512
1181	preSC5-11.5	preSC2-11.5	Col4a2	Sdc1	0.00230195214656783	0	COL4A2_SDC1	Col4a2 - Sdc1	COLLAGEN	ECM-Receptor	KEGG: mmu04512
1182	RT-11.5	preSC3-11.5	Col4a2	Sdc1	0.00117443573958515	0.02	COL4A2_SDC1	Col4a2 - Sdc1	COLLAGEN	ECM-Receptor	KEGG: mmu04512
1183	preSC5-11.5	preSC3-11.5	Col4a2	Sdc1	0.00194706068623921	0.03	COL4A2_SDC1	Col4a2 - Sdc1	COLLAGEN	ECM-Receptor	KEGG: mmu04512
1184	preSC2-11.5	RT-11.5	Col4a2	Sdc1	0.00113673037785043	0.02	COL4A2_SDC1	Col4a2 - Sdc1	COLLAGEN	ECM-Receptor	KEGG: mmu04512
1185	RT-11.5	RT-11.5	Col4a2	Sdc1	0.00128570913441852	0.01	COL4A2_SDC1	Col4a2 - Sdc1	COLLAGEN	ECM-Receptor	KEGG: mmu04512
1186	preSC5-11.5	RT-11.5	Col4a2	Sdc1	0.0021313811980954	0.02	COL4A2_SDC1	Col4a2 - Sdc1	COLLAGEN	ECM-Receptor	KEGG: mmu04512
1187	preSC0-11.5	preSC5-11.5	Col4a2	Sdc1	0.00228118351221912	0	COL4A2_SDC1	Col4a2 - Sdc1	COLLAGEN	ECM-Receptor	KEGG: mmu04512
1188	preSC1-11.5	preSC5-11.5	Col4a2	Sdc1	0.00216464668586714	0	COL4A2_SDC1	Col4a2 - Sdc1	COLLAGEN	ECM-Receptor	KEGG: mmu04512
1189	preSC2-11.5	preSC5-11.5	Col4a2	Sdc1	0.00255548193428731	0	COL4A2_SDC1	Col4a2 - Sdc1	COLLAGEN	ECM-Receptor	KEGG: mmu04512
1190	preSC3-11.5	preSC5-11.5	Col4a2	Sdc1	0.00213657640271391	0.01	COL4A2_SDC1	Col4a2 - Sdc1	COLLAGEN	ECM-Receptor	KEGG: mmu04512
1191	RT-11.5	preSC5-11.5	Col4a2	Sdc1	0.00288986291042697	0	COL4A2_SDC1	Col4a2 - Sdc1	COLLAGEN	ECM-Receptor	KEGG: mmu04512
1192	preSC5-11.5	preSC5-11.5	Col4a2	Sdc1	0.00478560729822308	0	COL4A2_SDC1	Col4a2 - Sdc1	COLLAGEN	ECM-Receptor	KEGG: mmu04512
1193	RT-11.5	preSC0-11.5	Col4a5	Sdc1	0.00123510798512485	0	COL4A5_SDC1	Col4a5 - Sdc1	COLLAGEN	ECM-Receptor	KEGG: mmu04512
1194	preSC5-11.5	preSC0-11.5	Col4a5	Sdc1	0.000540384202260814	0.01	COL4A5_SDC1	Col4a5 - Sdc1	COLLAGEN	ECM-Receptor	KEGG: mmu04512
1195	RT-11.5	preSC1-11.5	Col4a5	Sdc1	0.000937106685462734	0	COL4A5_SDC1	Col4a5 - Sdc1	COLLAGEN	ECM-Receptor	KEGG: mmu04512
1196	preSC5-11.5	preSC1-11.5	Col4a5	Sdc1	0.000409933934327654	0.01	COL4A5_SDC1	Col4a5 - Sdc1	COLLAGEN	ECM-Receptor	KEGG: mmu04512
1197	RT-11.5	preSC2-11.5	Col4a5	Sdc1	0.00128154510796555	0	COL4A5_SDC1	Col4a5 - Sdc1	COLLAGEN	ECM-Receptor	KEGG: mmu04512
1198	preSC5-11.5	preSC2-11.5	Col4a5	Sdc1	0.000560716027088091	0.01	COL4A5_SDC1	Col4a5 - Sdc1	COLLAGEN	ECM-Receptor	KEGG: mmu04512
1199	RT-11.5	preSC3-11.5	Col4a5	Sdc1	0.00108379868601995	0	COL4A5_SDC1	Col4a5 - Sdc1	COLLAGEN	ECM-Receptor	KEGG: mmu04512
1200	preSC5-11.5	preSC3-11.5	Col4a5	Sdc1	0.000474142984040099	0.01	COL4A5_SDC1	Col4a5 - Sdc1	COLLAGEN	ECM-Receptor	KEGG: mmu04512
1201	RT-11.5	RT-11.5	Col4a5	Sdc1	0.00118649475997154	0	COL4A5_SDC1	Col4a5 - Sdc1	COLLAGEN	ECM-Receptor	KEGG: mmu04512
1202	preSC5-11.5	RT-11.5	Col4a5	Sdc1	0.000519100741739876	0.01	COL4A5_SDC1	Col4a5 - Sdc1	COLLAGEN	ECM-Receptor	KEGG: mmu04512
1203	RT-11.5	preSC5-11.5	Col4a5	Sdc1	0.00266719132039781	0	COL4A5_SDC1	Col4a5 - Sdc1	COLLAGEN	ECM-Receptor	KEGG: mmu04512
1204	preSC5-11.5	preSC5-11.5	Col4a5	Sdc1	0.00116789094205594	0	COL4A5_SDC1	Col4a5 - Sdc1	COLLAGEN	ECM-Receptor	KEGG: mmu04512
1205	RT-11.5	preSC0-11.5	Col6a1	Sdc1	0.00141201101499708	0	COL6A1_SDC1	Col6a1 - Sdc1	COLLAGEN	ECM-Receptor	KEGG: mmu04512
1206	RT-11.5	preSC1-11.5	Col6a1	Sdc1	0.00107137313321324	0	COL6A1_SDC1	Col6a1 - Sdc1	COLLAGEN	ECM-Receptor	KEGG: mmu04512
1207	RT-11.5	preSC2-11.5	Col6a1	Sdc1	0.00146508951448479	0	COL6A1_SDC1	Col6a1 - Sdc1	COLLAGEN	ECM-Receptor	KEGG: mmu04512
1208	RT-11.5	preSC3-11.5	Col6a1	Sdc1	0.00123905675298676	0	COL6A1_SDC1	Col6a1 - Sdc1	COLLAGEN	ECM-Receptor	KEGG: mmu04512
1209	RT-11.5	RT-11.5	Col6a1	Sdc1	0.00135644443247574	0	COL6A1_SDC1	Col6a1 - Sdc1	COLLAGEN	ECM-Receptor	KEGG: mmu04512
1210	preSC2-11.5	preSC5-11.5	Col6a1	Sdc1	0.00106024850947047	0.02	COL6A1_SDC1	Col6a1 - Sdc1	COLLAGEN	ECM-Receptor	KEGG: mmu04512
1211	preSC3-11.5	preSC5-11.5	Col6a1	Sdc1	0.00114119567779968	0.02	COL6A1_SDC1	Col6a1 - Sdc1	COLLAGEN	ECM-Receptor	KEGG: mmu04512
1212	RT-11.5	preSC5-11.5	Col6a1	Sdc1	0.00304858383712182	0	COL6A1_SDC1	Col6a1 - Sdc1	COLLAGEN	ECM-Receptor	KEGG: mmu04512
1213	preSC5-11.5	preSC5-11.5	Col6a1	Sdc1	0.00148488533586163	0	COL6A1_SDC1	Col6a1 - Sdc1	COLLAGEN	ECM-Receptor	KEGG: mmu04512
1214	preSC5-11.5	preSC0-11.5	Col6a2	Sdc1	0.000623849071076465	0	COL6A2_SDC1	Col6a2 - Sdc1	COLLAGEN	ECM-Receptor	KEGG: mmu04512
1215	preSC5-11.5	preSC1-11.5	Col6a2	Sdc1	0.000473259689508809	0	COL6A2_SDC1	Col6a2 - Sdc1	COLLAGEN	ECM-Receptor	KEGG: mmu04512
1216	preSC5-11.5	preSC2-11.5	Col6a2	Sdc1	0.000647319207487874	0	COL6A2_SDC1	Col6a2 - Sdc1	COLLAGEN	ECM-Receptor	KEGG: mmu04512
1217	preSC5-11.5	preSC3-11.5	Col6a2	Sdc1	0.0005473821901607	0	COL6A2_SDC1	Col6a2 - Sdc1	COLLAGEN	ECM-Receptor	KEGG: mmu04512
1218	preSC5-11.5	RT-11.5	Col6a2	Sdc1	0.000599280251577345	0	COL6A2_SDC1	Col6a2 - Sdc1	COLLAGEN	ECM-Receptor	KEGG: mmu04512
1219	preSC5-11.5	preSC5-11.5	Col6a2	Sdc1	0.001348146428485	0	COL6A2_SDC1	Col6a2 - Sdc1	COLLAGEN	ECM-Receptor	KEGG: mmu04512
1220	preSC1-11.5	preSC0-11.5	Col9a1	Sdc1	0.000672249076509309	0	COL9A1_SDC1	Col9a1 - Sdc1	COLLAGEN	ECM-Receptor	KEGG: mmu04512
1221	preSC1-11.5	preSC1-11.5	Col9a1	Sdc1	0.00050998249947518	0	COL9A1_SDC1	Col9a1 - Sdc1	COLLAGEN	ECM-Receptor	KEGG: mmu04512
1222	preSC1-11.5	preSC2-11.5	Col9a1	Sdc1	0.000697538822687402	0	COL9A1_SDC1	Col9a1 - Sdc1	COLLAGEN	ECM-Receptor	KEGG: mmu04512
1223	preSC1-11.5	preSC3-11.5	Col9a1	Sdc1	0.000589853176516014	0	COL9A1_SDC1	Col9a1 - Sdc1	COLLAGEN	ECM-Receptor	KEGG: mmu04512
1224	preSC1-11.5	RT-11.5	Col9a1	Sdc1	0.000645775369014896	0	COL9A1_SDC1	Col9a1 - Sdc1	COLLAGEN	ECM-Receptor	KEGG: mmu04512
1225	preSC1-11.5	preSC5-11.5	Col9a1	Sdc1	0.00145265782608073	0	COL9A1_SDC1	Col9a1 - Sdc1	COLLAGEN	ECM-Receptor	KEGG: mmu04512
1226	preSC1-11.5	preSC0-11.5	Col9a2	Sdc1	0.00871255172791503	0	COL9A2_SDC1	Col9a2 - Sdc1	COLLAGEN	ECM-Receptor	KEGG: mmu04512
1227	preSC3-11.5	preSC0-11.5	Col9a2	Sdc1	0.00314590009269316	0	COL9A2_SDC1	Col9a2 - Sdc1	COLLAGEN	ECM-Receptor	KEGG: mmu04512
1228	preSC5-11.5	preSC0-11.5	Col9a2	Sdc1	0.00193734100533046	0	COL9A2_SDC1	Col9a2 - Sdc1	COLLAGEN	ECM-Receptor	KEGG: mmu04512
1229	preSC1-11.5	preSC1-11.5	Col9a2	Sdc1	0.00662238881775861	0	COL9A2_SDC1	Col9a2 - Sdc1	COLLAGEN	ECM-Receptor	KEGG: mmu04512
1230	preSC3-11.5	preSC1-11.5	Col9a2	Sdc1	0.00238797374983466	0	COL9A2_SDC1	Col9a2 - Sdc1	COLLAGEN	ECM-Receptor	KEGG: mmu04512
1231	preSC1-11.5	preSC2-11.5	Col9a2	Sdc1	0.00903757903855665	0	COL9A2_SDC1	Col9a2 - Sdc1	COLLAGEN	ECM-Receptor	KEGG: mmu04512
1232	preSC3-11.5	preSC2-11.5	Col9a2	Sdc1	0.00326394367869929	0	COL9A2_SDC1	Col9a2 - Sdc1	COLLAGEN	ECM-Receptor	KEGG: mmu04512
1233	preSC5-11.5	preSC2-11.5	Col9a2	Sdc1	0.00201012728204562	0	COL9A2_SDC1	Col9a2 - Sdc1	COLLAGEN	ECM-Receptor	KEGG: mmu04512
1234	preSC1-11.5	preSC3-11.5	Col9a2	Sdc1	0.00765222208164596	0	COL9A2_SDC1	Col9a2 - Sdc1	COLLAGEN	ECM-Receptor	KEGG: mmu04512
1235	preSC3-11.5	preSC3-11.5	Col9a2	Sdc1	0.00276115264515058	0	COL9A2_SDC1	Col9a2 - Sdc1	COLLAGEN	ECM-Receptor	KEGG: mmu04512
1236	preSC5-11.5	preSC3-11.5	Col9a2	Sdc1	0.00170014973022741	0.01	COL9A2_SDC1	Col9a2 - Sdc1	COLLAGEN	ECM-Receptor	KEGG: mmu04512
1237	preSC1-11.5	RT-11.5	Col9a2	Sdc1	0.00837209712726302	0	COL9A2_SDC1	Col9a2 - Sdc1	COLLAGEN	ECM-Receptor	KEGG: mmu04512
1238	preSC3-11.5	RT-11.5	Col9a2	Sdc1	0.00302230663947263	0	COL9A2_SDC1	Col9a2 - Sdc1	COLLAGEN	ECM-Receptor	KEGG: mmu04512
1239	preSC5-11.5	RT-11.5	Col9a2	Sdc1	0.00186113974858551	0.01	COL9A2_SDC1	Col9a2 - Sdc1	COLLAGEN	ECM-Receptor	KEGG: mmu04512
1240	preSC0-11.5	preSC5-11.5	Col9a2	Sdc1	0.0017945094204513	0.03	COL9A2_SDC1	Col9a2 - Sdc1	COLLAGEN	ECM-Receptor	KEGG: mmu04512
1241	preSC1-11.5	preSC5-11.5	Col9a2	Sdc1	0.0186526658862793	0	COL9A2_SDC1	Col9a2 - Sdc1	COLLAGEN	ECM-Receptor	KEGG: mmu04512
1242	preSC3-11.5	preSC5-11.5	Col9a2	Sdc1	0.00677847271690533	0	COL9A2_SDC1	Col9a2 - Sdc1	COLLAGEN	ECM-Receptor	KEGG: mmu04512
1243	preSC5-11.5	preSC5-11.5	Col9a2	Sdc1	0.00418024180190412	0	COL9A2_SDC1	Col9a2 - Sdc1	COLLAGEN	ECM-Receptor	KEGG: mmu04512
1244	preSC1-11.5	preSC0-11.5	Col9a3	Sdc1	0.0074492491417095	0	COL9A3_SDC1	Col9a3 - Sdc1	COLLAGEN	ECM-Receptor	KEGG: mmu04512
1245	preSC5-11.5	preSC0-11.5	Col9a3	Sdc1	0.000590400946060859	0.03	COL9A3_SDC1	Col9a3 - Sdc1	COLLAGEN	ECM-Receptor	KEGG: mmu04512
1246	preSC1-11.5	preSC1-11.5	Col9a3	Sdc1	0.00566042509612888	0	COL9A3_SDC1	Col9a3 - Sdc1	COLLAGEN	ECM-Receptor	KEGG: mmu04512
1247	preSC5-11.5	preSC1-11.5	Col9a3	Sdc1	0.000447881906078944	0.04	COL9A3_SDC1	Col9a3 - Sdc1	COLLAGEN	ECM-Receptor	KEGG: mmu04512
1248	preSC1-11.5	preSC2-11.5	Col9a3	Sdc1	0.00772751552757776	0	COL9A3_SDC1	Col9a3 - Sdc1	COLLAGEN	ECM-Receptor	KEGG: mmu04512
1249	preSC5-11.5	preSC2-11.5	Col9a3	Sdc1	0.000612613485287688	0.03	COL9A3_SDC1	Col9a3 - Sdc1	COLLAGEN	ECM-Receptor	KEGG: mmu04512
1250	preSC1-11.5	preSC3-11.5	Col9a3	Sdc1	0.0065416505846171	0	COL9A3_SDC1	Col9a3 - Sdc1	COLLAGEN	ECM-Receptor	KEGG: mmu04512
1251	preSC5-11.5	preSC3-11.5	Col9a3	Sdc1	0.000518031767822839	0.03	COL9A3_SDC1	Col9a3 - Sdc1	COLLAGEN	ECM-Receptor	KEGG: mmu04512
1252	preSC1-11.5	RT-11.5	Col9a3	Sdc1	0.00715780332539982	0	COL9A3_SDC1	Col9a3 - Sdc1	COLLAGEN	ECM-Receptor	KEGG: mmu04512
1253	preSC5-11.5	RT-11.5	Col9a3	Sdc1	0.000567148654262545	0.03	COL9A3_SDC1	Col9a3 - Sdc1	COLLAGEN	ECM-Receptor	KEGG: mmu04512
1254	preSC1-11.5	preSC5-11.5	Col9a3	Sdc1	0.0159712883000759	0	COL9A3_SDC1	Col9a3 - Sdc1	COLLAGEN	ECM-Receptor	KEGG: mmu04512
1255	preSC5-11.5	preSC5-11.5	Col9a3	Sdc1	0.00127591414942767	0	COL9A3_SDC1	Col9a3 - Sdc1	COLLAGEN	ECM-Receptor	KEGG: mmu04512
1256	preSC5-11.5	preSC0-11.5	Fn1	Sdc1	0.00335200543072316	0	FN1_SDC1	Fn1 - Sdc1	FN1	ECM-Receptor	KEGG: mmu04512
1257	preSC5-11.5	preSC1-11.5	Fn1	Sdc1	0.00254454988630915	0	FN1_SDC1	Fn1 - Sdc1	FN1	ECM-Receptor	KEGG: mmu04512
1258	preSC5-11.5	preSC2-11.5	Fn1	Sdc1	0.00347775572504982	0	FN1_SDC1	Fn1 - Sdc1	FN1	ECM-Receptor	KEGG: mmu04512
1259	preSC5-11.5	preSC3-11.5	Fn1	Sdc1	0.0029421254430535	0	FN1_SDC1	Fn1 - Sdc1	FN1	ECM-Receptor	KEGG: mmu04512
1260	preSC5-11.5	RT-11.5	Fn1	Sdc1	0.00322034084421421	0	FN1_SDC1	Fn1 - Sdc1	FN1	ECM-Receptor	KEGG: mmu04512
1261	preSC5-11.5	preSC5-11.5	Fn1	Sdc1	0.00722084409426146	0	FN1_SDC1	Fn1 - Sdc1	FN1	ECM-Receptor	KEGG: mmu04512
1262	preSC3-11.5	preSC0-11.5	Thbs1	Sdc1	0.00366739649124559	0	THBS1_SDC1	Thbs1 - Sdc1	THBS	ECM-Receptor	KEGG: mmu04512
1263	preSC5-11.5	preSC0-11.5	Thbs1	Sdc1	0.00299755666000031	0	THBS1_SDC1	Thbs1 - Sdc1	THBS	ECM-Receptor	KEGG: mmu04512
1264	preSC3-11.5	preSC1-11.5	Thbs1	Sdc1	0.00278417948103203	0	THBS1_SDC1	Thbs1 - Sdc1	THBS	ECM-Receptor	KEGG: mmu04512
1265	preSC2-11.5	preSC2-11.5	Thbs1	Sdc1	0.00153871105623686	0.02	THBS1_SDC1	Thbs1 - Sdc1	THBS	ECM-Receptor	KEGG: mmu04512
1266	preSC3-11.5	preSC2-11.5	Thbs1	Sdc1	0.00380493349246505	0	THBS1_SDC1	Thbs1 - Sdc1	THBS	ECM-Receptor	KEGG: mmu04512
1267	preSC5-11.5	preSC2-11.5	Thbs1	Sdc1	0.00311005132255224	0	THBS1_SDC1	Thbs1 - Sdc1	THBS	ECM-Receptor	KEGG: mmu04512
1268	preSC3-11.5	preSC3-11.5	Thbs1	Sdc1	0.00321907535268692	0	THBS1_SDC1	Thbs1 - Sdc1	THBS	ECM-Receptor	KEGG: mmu04512
1269	preSC5-11.5	preSC3-11.5	Thbs1	Sdc1	0.00263090391455752	0.03	THBS1_SDC1	Thbs1 - Sdc1	THBS	ECM-Receptor	KEGG: mmu04512
1270	preSC3-11.5	RT-11.5	Thbs1	Sdc1	0.0035233873454141	0	THBS1_SDC1	Thbs1 - Sdc1	THBS	ECM-Receptor	KEGG: mmu04512
1271	preSC5-11.5	RT-11.5	Thbs1	Sdc1	0.00287977436141472	0.03	THBS1_SDC1	Thbs1 - Sdc1	THBS	ECM-Receptor	KEGG: mmu04512
1272	preSC0-11.5	preSC5-11.5	Thbs1	Sdc1	0.00276188028624867	0.01	THBS1_SDC1	Thbs1 - Sdc1	THBS	ECM-Receptor	KEGG: mmu04512
1273	preSC1-11.5	preSC5-11.5	Thbs1	Sdc1	0.00263425991137926	0.01	THBS1_SDC1	Thbs1 - Sdc1	THBS	ECM-Receptor	KEGG: mmu04512
1274	preSC2-11.5	preSC5-11.5	Thbs1	Sdc1	0.00320152170288147	0	THBS1_SDC1	Thbs1 - Sdc1	THBS	ECM-Receptor	KEGG: mmu04512
1275	preSC3-11.5	preSC5-11.5	Thbs1	Sdc1	0.00789737071834188	0	THBS1_SDC1	Thbs1 - Sdc1	THBS	ECM-Receptor	KEGG: mmu04512
1276	preSC5-11.5	preSC5-11.5	Thbs1	Sdc1	0.00645994706909726	0	THBS1_SDC1	Thbs1 - Sdc1	THBS	ECM-Receptor	KEGG: mmu04512
1277	preSC5-11.5	preSC0-11.5	Col1a1	Sdc4	0.0197092969291282	0	COL1A1_SDC4	Col1a1 - Sdc4	COLLAGEN	ECM-Receptor	KEGG: mmu04512
1278	preSC5-11.5	preSC1-11.5	Col1a1	Sdc4	0.0330599838592146	0	COL1A1_SDC4	Col1a1 - Sdc4	COLLAGEN	ECM-Receptor	KEGG: mmu04512
1279	preSC5-11.5	preSC2-11.5	Col1a1	Sdc4	0.0136742721190241	0	COL1A1_SDC4	Col1a1 - Sdc4	COLLAGEN	ECM-Receptor	KEGG: mmu04512
1280	preSC5-11.5	preSC3-11.5	Col1a1	Sdc4	0.033019101907865	0	COL1A1_SDC4	Col1a1 - Sdc4	COLLAGEN	ECM-Receptor	KEGG: mmu04512
1281	preSC5-11.5	RT-11.5	Col1a1	Sdc4	0.00568379077238065	0	COL1A1_SDC4	Col1a1 - Sdc4	COLLAGEN	ECM-Receptor	KEGG: mmu04512
1282	preSC5-11.5	preSC5-11.5	Col1a1	Sdc4	0.0260518837456426	0	COL1A1_SDC4	Col1a1 - Sdc4	COLLAGEN	ECM-Receptor	KEGG: mmu04512
1283	RT-11.5	preSC0-11.5	Col1a2	Sdc4	0.00681928888535231	0	COL1A2_SDC4	Col1a2 - Sdc4	COLLAGEN	ECM-Receptor	KEGG: mmu04512
1284	preSC5-11.5	preSC0-11.5	Col1a2	Sdc4	0.0307185581338749	0	COL1A2_SDC4	Col1a2 - Sdc4	COLLAGEN	ECM-Receptor	KEGG: mmu04512
1285	preSC1-11.5	preSC1-11.5	Col1a2	Sdc4	0.00635607210520293	0	COL1A2_SDC4	Col1a2 - Sdc4	COLLAGEN	ECM-Receptor	KEGG: mmu04512
1286	preSC2-11.5	preSC1-11.5	Col1a2	Sdc4	0.00908449130043521	0	COL1A2_SDC4	Col1a2 - Sdc4	COLLAGEN	ECM-Receptor	KEGG: mmu04512
1287	preSC3-11.5	preSC1-11.5	Col1a2	Sdc4	0.00676499054770914	0	COL1A2_SDC4	Col1a2 - Sdc4	COLLAGEN	ECM-Receptor	KEGG: mmu04512
1288	RT-11.5	preSC1-11.5	Col1a2	Sdc4	0.0115413385025281	0	COL1A2_SDC4	Col1a2 - Sdc4	COLLAGEN	ECM-Receptor	KEGG: mmu04512
1289	preSC5-11.5	preSC1-11.5	Col1a2	Sdc4	0.0511376759790578	0	COL1A2_SDC4	Col1a2 - Sdc4	COLLAGEN	ECM-Receptor	KEGG: mmu04512
1290	preSC5-11.5	preSC2-11.5	Col1a2	Sdc4	0.0213860192375997	0	COL1A2_SDC4	Col1a2 - Sdc4	COLLAGEN	ECM-Receptor	KEGG: mmu04512
1291	preSC1-11.5	preSC3-11.5	Col1a2	Sdc4	0.00634799540034179	0.01	COL1A2_SDC4	Col1a2 - Sdc4	COLLAGEN	ECM-Receptor	KEGG: mmu04512
1292	preSC2-11.5	preSC3-11.5	Col1a2	Sdc4	0.00907297923182728	0	COL1A2_SDC4	Col1a2 - Sdc4	COLLAGEN	ECM-Receptor	KEGG: mmu04512
1293	preSC3-11.5	preSC3-11.5	Col1a2	Sdc4	0.00675639776053616	0	COL1A2_SDC4	Col1a2 - Sdc4	COLLAGEN	ECM-Receptor	KEGG: mmu04512
1294	RT-11.5	preSC3-11.5	Col1a2	Sdc4	0.0115267492787773	0	COL1A2_SDC4	Col1a2 - Sdc4	COLLAGEN	ECM-Receptor	KEGG: mmu04512
1295	preSC5-11.5	preSC3-11.5	Col1a2	Sdc4	0.0510756199936018	0	COL1A2_SDC4	Col1a2 - Sdc4	COLLAGEN	ECM-Receptor	KEGG: mmu04512
1296	preSC5-11.5	RT-11.5	Col1a2	Sdc4	0.00893002272776275	0	COL1A2_SDC4	Col1a2 - Sdc4	COLLAGEN	ECM-Receptor	KEGG: mmu04512
1297	preSC2-11.5	preSC5-11.5	Col1a2	Sdc4	0.00712131800603868	0	COL1A2_SDC4	Col1a2 - Sdc4	COLLAGEN	ECM-Receptor	KEGG: mmu04512
1298	RT-11.5	preSC5-11.5	Col1a2	Sdc4	0.00905208661832357	0	COL1A2_SDC4	Col1a2 - Sdc4	COLLAGEN	ECM-Receptor	KEGG: mmu04512
1299	preSC5-11.5	preSC5-11.5	Col1a2	Sdc4	0.0404577827119359	0	COL1A2_SDC4	Col1a2 - Sdc4	COLLAGEN	ECM-Receptor	KEGG: mmu04512
1300	preSC1-11.5	preSC0-11.5	Col2a1	Sdc4	0.00385215014031082	0	COL2A1_SDC4	Col2a1 - Sdc4	COLLAGEN	ECM-Receptor	KEGG: mmu04512
1301	preSC1-11.5	preSC1-11.5	Col2a1	Sdc4	0.00653310530697988	0	COL2A1_SDC4	Col2a1 - Sdc4	COLLAGEN	ECM-Receptor	KEGG: mmu04512
1302	preSC1-11.5	preSC2-11.5	Col2a1	Sdc4	0.00265944181126105	0	COL2A1_SDC4	Col2a1 - Sdc4	COLLAGEN	ECM-Receptor	KEGG: mmu04512
1303	preSC1-11.5	preSC3-11.5	Col2a1	Sdc4	0.00652480512199448	0	COL2A1_SDC4	Col2a1 - Sdc4	COLLAGEN	ECM-Receptor	KEGG: mmu04512
1304	preSC1-11.5	RT-11.5	Col2a1	Sdc4	0.00109824565695754	0	COL2A1_SDC4	Col2a1 - Sdc4	COLLAGEN	ECM-Receptor	KEGG: mmu04512
1305	preSC1-11.5	preSC5-11.5	Col2a1	Sdc4	0.00511844269111627	0	COL2A1_SDC4	Col2a1 - Sdc4	COLLAGEN	ECM-Receptor	KEGG: mmu04512
1306	preSC2-11.5	preSC0-11.5	Col4a1	Sdc4	0.0164838125544824	0	COL4A1_SDC4	Col4a1 - Sdc4	COLLAGEN	ECM-Receptor	KEGG: mmu04512
1307	preSC0-11.5	preSC1-11.5	Col4a1	Sdc4	0.0165492140673418	0	COL4A1_SDC4	Col4a1 - Sdc4	COLLAGEN	ECM-Receptor	KEGG: mmu04512
1308	preSC2-11.5	preSC1-11.5	Col4a1	Sdc4	0.0277113836628909	0	COL4A1_SDC4	Col4a1 - Sdc4	COLLAGEN	ECM-Receptor	KEGG: mmu04512
1309	preSC5-11.5	preSC1-11.5	Col4a1	Sdc4	0.0192684377220434	0	COL4A1_SDC4	Col4a1 - Sdc4	COLLAGEN	ECM-Receptor	KEGG: mmu04512
1310	preSC0-11.5	preSC3-11.5	Col4a1	Sdc4	0.0165284003198466	0	COL4A1_SDC4	Col4a1 - Sdc4	COLLAGEN	ECM-Receptor	KEGG: mmu04512
1311	preSC2-11.5	preSC3-11.5	Col4a1	Sdc4	0.0276769264704962	0	COL4A1_SDC4	Col4a1 - Sdc4	COLLAGEN	ECM-Receptor	KEGG: mmu04512
1312	preSC5-11.5	preSC3-11.5	Col4a1	Sdc4	0.0192442709613161	0	COL4A1_SDC4	Col4a1 - Sdc4	COLLAGEN	ECM-Receptor	KEGG: mmu04512
1313	preSC2-11.5	preSC5-11.5	Col4a1	Sdc4	0.0218115115626768	0	COL4A1_SDC4	Col4a1 - Sdc4	COLLAGEN	ECM-Receptor	KEGG: mmu04512
1314	preSC5-11.5	preSC5-11.5	Col4a1	Sdc4	0.0151381180038651	0.02	COL4A1_SDC4	Col4a1 - Sdc4	COLLAGEN	ECM-Receptor	KEGG: mmu04512
1315	RT-11.5	preSC0-11.5	Col4a2	Sdc4	0.00586223775112805	0.03	COL4A2_SDC4	Col4a2 - Sdc4	COLLAGEN	ECM-Receptor	KEGG: mmu04512
1316	preSC5-11.5	preSC0-11.5	Col4a2	Sdc4	0.00968890730729524	0.03	COL4A2_SDC4	Col4a2 - Sdc4	COLLAGEN	ECM-Receptor	KEGG: mmu04512
1317	preSC0-11.5	preSC1-11.5	Col4a2	Sdc4	0.00784873299289477	0	COL4A2_SDC4	Col4a2 - Sdc4	COLLAGEN	ECM-Receptor	KEGG: mmu04512
1318	preSC1-11.5	preSC1-11.5	Col4a2	Sdc4	0.00744989541482449	0	COL4A2_SDC4	Col4a2 - Sdc4	COLLAGEN	ECM-Receptor	KEGG: mmu04512
1319	preSC2-11.5	preSC1-11.5	Col4a2	Sdc4	0.008786599566009	0	COL4A2_SDC4	Col4a2 - Sdc4	COLLAGEN	ECM-Receptor	KEGG: mmu04512
1320	preSC3-11.5	preSC1-11.5	Col4a2	Sdc4	0.00735379321432965	0	COL4A2_SDC4	Col4a2 - Sdc4	COLLAGEN	ECM-Receptor	KEGG: mmu04512
1321	RT-11.5	preSC1-11.5	Col4a2	Sdc4	0.00992819741334088	0	COL4A2_SDC4	Col4a2 - Sdc4	COLLAGEN	ECM-Receptor	KEGG: mmu04512
1322	preSC5-11.5	preSC1-11.5	Col4a2	Sdc4	0.0163652956483039	0	COL4A2_SDC4	Col4a2 - Sdc4	COLLAGEN	ECM-Receptor	KEGG: mmu04512
1323	preSC5-11.5	preSC2-11.5	Col4a2	Sdc4	0.00670117082311515	0.03	COL4A2_SDC4	Col4a2 - Sdc4	COLLAGEN	ECM-Receptor	KEGG: mmu04512
1324	preSC0-11.5	preSC3-11.5	Col4a2	Sdc4	0.00783877451668335	0	COL4A2_SDC4	Col4a2 - Sdc4	COLLAGEN	ECM-Receptor	KEGG: mmu04512
1325	preSC1-11.5	preSC3-11.5	Col4a2	Sdc4	0.00744043918893952	0	COL4A2_SDC4	Col4a2 - Sdc4	COLLAGEN	ECM-Receptor	KEGG: mmu04512
1326	preSC2-11.5	preSC3-11.5	Col4a2	Sdc4	0.00877546164934262	0	COL4A2_SDC4	Col4a2 - Sdc4	COLLAGEN	ECM-Receptor	KEGG: mmu04512
1327	preSC3-11.5	preSC3-11.5	Col4a2	Sdc4	0.00734445806929066	0	COL4A2_SDC4	Col4a2 - Sdc4	COLLAGEN	ECM-Receptor	KEGG: mmu04512
1328	RT-11.5	preSC3-11.5	Col4a2	Sdc4	0.00991562688027119	0	COL4A2_SDC4	Col4a2 - Sdc4	COLLAGEN	ECM-Receptor	KEGG: mmu04512
1329	preSC5-11.5	preSC3-11.5	Col4a2	Sdc4	0.0163447093684442	0	COL4A2_SDC4	Col4a2 - Sdc4	COLLAGEN	ECM-Receptor	KEGG: mmu04512
1330	preSC2-11.5	preSC5-11.5	Col4a2	Sdc4	0.00688735372089661	0	COL4A2_SDC4	Col4a2 - Sdc4	COLLAGEN	ECM-Receptor	KEGG: mmu04512
1331	RT-11.5	preSC5-11.5	Col4a2	Sdc4	0.00778413012314435	0	COL4A2_SDC4	Col4a2 - Sdc4	COLLAGEN	ECM-Receptor	KEGG: mmu04512
1332	preSC5-11.5	preSC5-11.5	Col4a2	Sdc4	0.0128491308164226	0	COL4A2_SDC4	Col4a2 - Sdc4	COLLAGEN	ECM-Receptor	KEGG: mmu04512
1333	RT-11.5	preSC0-11.5	Col4a5	Sdc4	0.00541177985701663	0	COL4A5_SDC4	Col4a5 - Sdc4	COLLAGEN	ECM-Receptor	KEGG: mmu04512
1334	preSC5-11.5	preSC0-11.5	Col4a5	Sdc4	0.00237334343606627	0.01	COL4A5_SDC4	Col4a5 - Sdc4	COLLAGEN	ECM-Receptor	KEGG: mmu04512
1335	RT-11.5	preSC1-11.5	Col4a5	Sdc4	0.00916819003570915	0	COL4A5_SDC4	Col4a5 - Sdc4	COLLAGEN	ECM-Receptor	KEGG: mmu04512
1336	preSC5-11.5	preSC1-11.5	Col4a5	Sdc4	0.00402926633017971	0	COL4A5_SDC4	Col4a5 - Sdc4	COLLAGEN	ECM-Receptor	KEGG: mmu04512
1337	RT-11.5	preSC2-11.5	Col4a5	Sdc4	0.00373798874237778	0	COL4A5_SDC4	Col4a5 - Sdc4	COLLAGEN	ECM-Receptor	KEGG: mmu04512
1338	preSC5-11.5	preSC2-11.5	Col4a5	Sdc4	0.00163775261151124	0.03	COL4A5_SDC4	Col4a5 - Sdc4	COLLAGEN	ECM-Receptor	KEGG: mmu04512
1339	RT-11.5	preSC3-11.5	Col4a5	Sdc4	0.00915657288230442	0	COL4A5_SDC4	Col4a5 - Sdc4	COLLAGEN	ECM-Receptor	KEGG: mmu04512
1340	preSC5-11.5	preSC3-11.5	Col4a5	Sdc4	0.00402413433931821	0	COL4A5_SDC4	Col4a5 - Sdc4	COLLAGEN	ECM-Receptor	KEGG: mmu04512
1341	RT-11.5	RT-11.5	Col4a5	Sdc4	0.00154462402371391	0	COL4A5_SDC4	Col4a5 - Sdc4	COLLAGEN	ECM-Receptor	KEGG: mmu04512
1342	preSC5-11.5	RT-11.5	Col4a5	Sdc4	0.000675921419642452	0.03	COL4A5_SDC4	Col4a5 - Sdc4	COLLAGEN	ECM-Receptor	KEGG: mmu04512
1343	RT-11.5	preSC5-11.5	Col4a5	Sdc4	0.00718706049619879	0	COL4A5_SDC4	Col4a5 - Sdc4	COLLAGEN	ECM-Receptor	KEGG: mmu04512
1344	preSC5-11.5	preSC5-11.5	Col4a5	Sdc4	0.00315505702896726	0.01	COL4A5_SDC4	Col4a5 - Sdc4	COLLAGEN	ECM-Receptor	KEGG: mmu04512
1345	RT-11.5	preSC0-11.5	Col6a1	Sdc4	0.00618319908556476	0	COL6A1_SDC4	Col6a1 - Sdc4	COLLAGEN	ECM-Receptor	KEGG: mmu04512
1346	preSC3-11.5	preSC1-11.5	Col6a1	Sdc4	0.00393742452109966	0.01	COL6A1_SDC4	Col6a1 - Sdc4	COLLAGEN	ECM-Receptor	KEGG: mmu04512
1347	RT-11.5	preSC1-11.5	Col6a1	Sdc4	0.0104694283030741	0	COL6A1_SDC4	Col6a1 - Sdc4	COLLAGEN	ECM-Receptor	KEGG: mmu04512
1348	preSC5-11.5	preSC1-11.5	Col6a1	Sdc4	0.00511892829308282	0	COL6A1_SDC4	Col6a1 - Sdc4	COLLAGEN	ECM-Receptor	KEGG: mmu04512
1349	RT-11.5	preSC2-11.5	Col6a1	Sdc4	0.00427184308639275	0.01	COL6A1_SDC4	Col6a1 - Sdc4	COLLAGEN	ECM-Receptor	KEGG: mmu04512
1350	preSC3-11.5	preSC3-11.5	Col6a1	Sdc4	0.00393240904533558	0.01	COL6A1_SDC4	Col6a1 - Sdc4	COLLAGEN	ECM-Receptor	KEGG: mmu04512
1351	RT-11.5	preSC3-11.5	Col6a1	Sdc4	0.0104561797306891	0	COL6A1_SDC4	Col6a1 - Sdc4	COLLAGEN	ECM-Receptor	KEGG: mmu04512
1352	preSC5-11.5	preSC3-11.5	Col6a1	Sdc4	0.00511241554706624	0	COL6A1_SDC4	Col6a1 - Sdc4	COLLAGEN	ECM-Receptor	KEGG: mmu04512
1353	RT-11.5	preSC5-11.5	Col6a1	Sdc4	0.00820944738468137	0	COL6A1_SDC4	Col6a1 - Sdc4	COLLAGEN	ECM-Receptor	KEGG: mmu04512
1354	preSC5-11.5	preSC5-11.5	Col6a1	Sdc4	0.00400925230625957	0.04	COL6A1_SDC4	Col6a1 - Sdc4	COLLAGEN	ECM-Receptor	KEGG: mmu04512
1355	preSC5-11.5	preSC0-11.5	Col6a2	Sdc4	0.00273914154077747	0	COL6A2_SDC4	Col6a2 - Sdc4	COLLAGEN	ECM-Receptor	KEGG: mmu04512
1356	preSC5-11.5	preSC1-11.5	Col6a2	Sdc4	0.00464909873641641	0	COL6A2_SDC4	Col6a2 - Sdc4	COLLAGEN	ECM-Receptor	KEGG: mmu04512
1357	preSC5-11.5	preSC2-11.5	Col6a2	Sdc4	0.00189039058386393	0	COL6A2_SDC4	Col6a2 - Sdc4	COLLAGEN	ECM-Receptor	KEGG: mmu04512
1358	preSC5-11.5	preSC3-11.5	Col6a2	Sdc4	0.00464318095866628	0	COL6A2_SDC4	Col6a2 - Sdc4	COLLAGEN	ECM-Receptor	KEGG: mmu04512
1359	preSC5-11.5	RT-11.5	Col6a2	Sdc4	0.000780304301940051	0	COL6A2_SDC4	Col6a2 - Sdc4	COLLAGEN	ECM-Receptor	KEGG: mmu04512
1360	preSC5-11.5	preSC5-11.5	Col6a2	Sdc4	0.00364089918496334	0	COL6A2_SDC4	Col6a2 - Sdc4	COLLAGEN	ECM-Receptor	KEGG: mmu04512
1361	preSC1-11.5	preSC0-11.5	Col9a1	Sdc4	0.00295116740082603	0	COL9A1_SDC4	Col9a1 - Sdc4	COLLAGEN	ECM-Receptor	KEGG: mmu04512
1362	preSC1-11.5	preSC1-11.5	Col9a1	Sdc4	0.00500822419259996	0	COL9A1_SDC4	Col9a1 - Sdc4	COLLAGEN	ECM-Receptor	KEGG: mmu04512
1363	preSC1-11.5	preSC2-11.5	Col9a1	Sdc4	0.00203685225307973	0	COL9A1_SDC4	Col9a1 - Sdc4	COLLAGEN	ECM-Receptor	KEGG: mmu04512
1364	preSC1-11.5	preSC3-11.5	Col9a1	Sdc4	0.00500185158585076	0	COL9A1_SDC4	Col9a1 - Sdc4	COLLAGEN	ECM-Receptor	KEGG: mmu04512
1365	preSC1-11.5	RT-11.5	Col9a1	Sdc4	0.000840832341624333	0	COL9A1_SDC4	Col9a1 - Sdc4	COLLAGEN	ECM-Receptor	KEGG: mmu04512
1366	preSC1-11.5	preSC5-11.5	Col9a1	Sdc4	0.00392245190971319	0	COL9A1_SDC4	Col9a1 - Sdc4	COLLAGEN	ECM-Receptor	KEGG: mmu04512
1367	preSC1-11.5	preSC0-11.5	Col9a2	Sdc4	0.0372325111240725	0	COL9A2_SDC4	Col9a2 - Sdc4	COLLAGEN	ECM-Receptor	KEGG: mmu04512
1368	preSC3-11.5	preSC0-11.5	Col9a2	Sdc4	0.0136955497101522	0	COL9A2_SDC4	Col9a2 - Sdc4	COLLAGEN	ECM-Receptor	KEGG: mmu04512
1369	preSC5-11.5	preSC0-11.5	Col9a2	Sdc4	0.00846856644095282	0.01	COL9A2_SDC4	Col9a2 - Sdc4	COLLAGEN	ECM-Receptor	KEGG: mmu04512
1370	preSC1-11.5	preSC1-11.5	Col9a2	Sdc4	0.0617059081451337	0	COL9A2_SDC4	Col9a2 - Sdc4	COLLAGEN	ECM-Receptor	KEGG: mmu04512
1371	preSC3-11.5	preSC1-11.5	Col9a2	Sdc4	0.0230685045744467	0	COL9A2_SDC4	Col9a2 - Sdc4	COLLAGEN	ECM-Receptor	KEGG: mmu04512
1372	preSC5-11.5	preSC1-11.5	Col9a2	Sdc4	0.0143162042055743	0	COL9A2_SDC4	Col9a2 - Sdc4	COLLAGEN	ECM-Receptor	KEGG: mmu04512
1373	preSC1-11.5	preSC2-11.5	Col9a2	Sdc4	0.0259740135787165	0	COL9A2_SDC4	Col9a2 - Sdc4	COLLAGEN	ECM-Receptor	KEGG: mmu04512
1374	preSC3-11.5	preSC2-11.5	Col9a2	Sdc4	0.00948413051430573	0	COL9A2_SDC4	Col9a2 - Sdc4	COLLAGEN	ECM-Receptor	KEGG: mmu04512
1375	preSC1-11.5	preSC3-11.5	Col9a2	Sdc4	0.0616318605280895	0	COL9A2_SDC4	Col9a2 - Sdc4	COLLAGEN	ECM-Receptor	KEGG: mmu04512
1376	preSC3-11.5	preSC3-11.5	Col9a2	Sdc4	0.0230396836803115	0	COL9A2_SDC4	Col9a2 - Sdc4	COLLAGEN	ECM-Receptor	KEGG: mmu04512
1377	preSC5-11.5	preSC3-11.5	Col9a2	Sdc4	0.0142981580566322	0	COL9A2_SDC4	Col9a2 - Sdc4	COLLAGEN	ECM-Receptor	KEGG: mmu04512
1378	preSC1-11.5	RT-11.5	Col9a2	Sdc4	0.0108754988308451	0	COL9A2_SDC4	Col9a2 - Sdc4	COLLAGEN	ECM-Receptor	KEGG: mmu04512
1379	preSC1-11.5	preSC5-11.5	Col9a2	Sdc4	0.0489327045596026	0	COL9A2_SDC4	Col9a2 - Sdc4	COLLAGEN	ECM-Receptor	KEGG: mmu04512
1380	preSC3-11.5	preSC5-11.5	Col9a2	Sdc4	0.0181386803835292	0	COL9A2_SDC4	Col9a2 - Sdc4	COLLAGEN	ECM-Receptor	KEGG: mmu04512
1381	preSC5-11.5	preSC5-11.5	Col9a2	Sdc4	0.0112352681131621	0	COL9A2_SDC4	Col9a2 - Sdc4	COLLAGEN	ECM-Receptor	KEGG: mmu04512
1382	preSC1-11.5	preSC0-11.5	Col9a3	Sdc4	0.0319672285777328	0	COL9A3_SDC4	Col9a3 - Sdc4	COLLAGEN	ECM-Receptor	KEGG: mmu04512
1383	preSC5-11.5	preSC0-11.5	Col9a3	Sdc4	0.00259257467530893	0.03	COL9A3_SDC4	Col9a3 - Sdc4	COLLAGEN	ECM-Receptor	KEGG: mmu04512
1384	preSC1-11.5	preSC1-11.5	Col9a3	Sdc4	0.0531708266443018	0	COL9A3_SDC4	Col9a3 - Sdc4	COLLAGEN	ECM-Receptor	KEGG: mmu04512
1385	preSC5-11.5	preSC1-11.5	Col9a3	Sdc4	0.0044007842571085	0.01	COL9A3_SDC4	Col9a3 - Sdc4	COLLAGEN	ECM-Receptor	KEGG: mmu04512
1386	preSC1-11.5	preSC2-11.5	Col9a3	Sdc4	0.0222640474754377	0	COL9A3_SDC4	Col9a3 - Sdc4	COLLAGEN	ECM-Receptor	KEGG: mmu04512
1387	preSC5-11.5	preSC2-11.5	Col9a3	Sdc4	0.00178915747905079	0.04	COL9A3_SDC4	Col9a3 - Sdc4	COLLAGEN	ECM-Receptor	KEGG: mmu04512
1388	preSC1-11.5	preSC3-11.5	Col9a3	Sdc4	0.0531064415020869	0	COL9A3_SDC4	Col9a3 - Sdc4	COLLAGEN	ECM-Receptor	KEGG: mmu04512
1389	preSC5-11.5	preSC3-11.5	Col9a3	Sdc4	0.00439518115995139	0.01	COL9A3_SDC4	Col9a3 - Sdc4	COLLAGEN	ECM-Receptor	KEGG: mmu04512
1390	preSC1-11.5	RT-11.5	Col9a3	Sdc4	0.00930151604674074	0	COL9A3_SDC4	Col9a3 - Sdc4	COLLAGEN	ECM-Receptor	KEGG: mmu04512
1391	preSC5-11.5	RT-11.5	Col9a3	Sdc4	0.000738473913620241	0.04	COL9A3_SDC4	Col9a3 - Sdc4	COLLAGEN	ECM-Receptor	KEGG: mmu04512
1392	preSC1-11.5	preSC5-11.5	Col9a3	Sdc4	0.0420851512968675	0	COL9A3_SDC4	Col9a3 - Sdc4	COLLAGEN	ECM-Receptor	KEGG: mmu04512
1393	preSC5-11.5	preSC5-11.5	Col9a3	Sdc4	0.00344624752527112	0.02	COL9A3_SDC4	Col9a3 - Sdc4	COLLAGEN	ECM-Receptor	KEGG: mmu04512
1394	preSC5-11.5	preSC0-11.5	Fn1	Sdc4	0.014582710140937	0	FN1_SDC4	Fn1 - Sdc4	FN1	ECM-Receptor	KEGG: mmu04512
1395	preSC5-11.5	preSC1-11.5	Fn1	Sdc4	0.0245477083001253	0	FN1_SDC4	Fn1 - Sdc4	FN1	ECM-Receptor	KEGG: mmu04512
1396	preSC5-11.5	preSC2-11.5	Fn1	Sdc4	0.0101012806101196	0	FN1_SDC4	Fn1 - Sdc4	FN1	ECM-Receptor	KEGG: mmu04512
1397	preSC5-11.5	preSC3-11.5	Fn1	Sdc4	0.0245170857252064	0	FN1_SDC4	Fn1 - Sdc4	FN1	ECM-Receptor	KEGG: mmu04512
1398	preSC5-11.5	RT-11.5	Fn1	Sdc4	0.00418978710967548	0	FN1_SDC4	Fn1 - Sdc4	FN1	ECM-Receptor	KEGG: mmu04512
1399	preSC5-11.5	preSC5-11.5	Fn1	Sdc4	0.0193080204436293	0	FN1_SDC4	Fn1 - Sdc4	FN1	ECM-Receptor	KEGG: mmu04512
1400	preSC3-11.5	preSC0-11.5	Thbs1	Sdc4	0.0159379028973603	0	THBS1_SDC4	Thbs1 - Sdc4	THBS	ECM-Receptor	KEGG: mmu04512
1401	preSC5-11.5	preSC0-11.5	Thbs1	Sdc4	0.0130562580457453	0.03	THBS1_SDC4	Thbs1 - Sdc4	THBS	ECM-Receptor	KEGG: mmu04512
1402	preSC0-11.5	preSC1-11.5	Thbs1	Sdc4	0.0094914769727437	0.01	THBS1_SDC4	Thbs1 - Sdc4	THBS	ECM-Receptor	KEGG: mmu04512
1403	preSC1-11.5	preSC1-11.5	Thbs1	Sdc4	0.00905572059397887	0.01	THBS1_SDC4	Thbs1 - Sdc4	THBS	ECM-Receptor	KEGG: mmu04512
1404	preSC2-11.5	preSC1-11.5	Thbs1	Sdc4	0.0109905425275289	0.01	THBS1_SDC4	Thbs1 - Sdc4	THBS	ECM-Receptor	KEGG: mmu04512
1405	preSC3-11.5	preSC1-11.5	Thbs1	Sdc4	0.0268037737458146	0	THBS1_SDC4	Thbs1 - Sdc4	THBS	ECM-Receptor	KEGG: mmu04512
1406	preSC5-11.5	preSC1-11.5	Thbs1	Sdc4	0.0220014544356405	0	THBS1_SDC4	Thbs1 - Sdc4	THBS	ECM-Receptor	KEGG: mmu04512
1407	preSC3-11.5	preSC2-11.5	Thbs1	Sdc4	0.0110446753114288	0.01	THBS1_SDC4	Thbs1 - Sdc4	THBS	ECM-Receptor	KEGG: mmu04512
1408	preSC0-11.5	preSC3-11.5	Thbs1	Sdc4	0.00947945409664296	0	THBS1_SDC4	Thbs1 - Sdc4	THBS	ECM-Receptor	KEGG: mmu04512
1409	preSC1-11.5	preSC3-11.5	Thbs1	Sdc4	0.00904424465148145	0.01	THBS1_SDC4	Thbs1 - Sdc4	THBS	ECM-Receptor	KEGG: mmu04512
1410	preSC2-11.5	preSC3-11.5	Thbs1	Sdc4	0.0109766418245234	0	THBS1_SDC4	Thbs1 - Sdc4	THBS	ECM-Receptor	KEGG: mmu04512
1411	preSC3-11.5	preSC3-11.5	Thbs1	Sdc4	0.0267704140308614	0	THBS1_SDC4	Thbs1 - Sdc4	THBS	ECM-Receptor	KEGG: mmu04512
1412	preSC5-11.5	preSC3-11.5	Thbs1	Sdc4	0.0219739366866619	0	THBS1_SDC4	Thbs1 - Sdc4	THBS	ECM-Receptor	KEGG: mmu04512
1413	preSC2-11.5	preSC5-11.5	Thbs1	Sdc4	0.00861905121470407	0.03	THBS1_SDC4	Thbs1 - Sdc4	THBS	ECM-Receptor	KEGG: mmu04512
1414	preSC3-11.5	preSC5-11.5	Thbs1	Sdc4	0.0210929436368401	0	THBS1_SDC4	Thbs1 - Sdc4	THBS	ECM-Receptor	KEGG: mmu04512
1415	preSC5-11.5	preSC5-11.5	Thbs1	Sdc4	0.0172956256850509	0	THBS1_SDC4	Thbs1 - Sdc4	THBS	ECM-Receptor	KEGG: mmu04512
1416	preSC2-11.5	preSC1-11.5	Thbs1	Cd47	0.00101776494689648	0.02	THBS1_CD47	Thbs1 - Cd47	THBS	ECM-Receptor	KEGG: mmu04512
1417	preSC3-11.5	preSC1-11.5	Thbs1	Cd47	0.00251867041047183	0	THBS1_CD47	Thbs1 - Cd47	THBS	ECM-Receptor	KEGG: mmu04512
1418	preSC5-11.5	preSC1-11.5	Thbs1	Cd47	0.00205820879671248	0	THBS1_CD47	Thbs1 - Cd47	THBS	ECM-Receptor	KEGG: mmu04512
1419	preSC3-11.5	preSC3-11.5	Thbs1	Cd47	0.0022174684907568	0	THBS1_CD47	Thbs1 - Cd47	THBS	ECM-Receptor	KEGG: mmu04512
1420	preSC5-11.5	preSC3-11.5	Thbs1	Cd47	0.00181197237822262	0.01	THBS1_CD47	Thbs1 - Cd47	THBS	ECM-Receptor	KEGG: mmu04512
1421	preSC2-11.5	preSC5-11.5	Thbs1	Cd47	0.000977469313158999	0.04	THBS1_CD47	Thbs1 - Cd47	THBS	ECM-Receptor	KEGG: mmu04512
1422	preSC3-11.5	preSC5-11.5	Thbs1	Cd47	0.00241909440823248	0	THBS1_CD47	Thbs1 - Cd47	THBS	ECM-Receptor	KEGG: mmu04512
1423	preSC5-11.5	preSC5-11.5	Thbs1	Cd47	0.00197680113419104	0.01	THBS1_CD47	Thbs1 - Cd47	THBS	ECM-Receptor	KEGG: mmu04512
1424	RT-11.5	preSC0-11.5	Agrn	Dag1	0.0107003047386509	0	AGRN_DAG1	Agrn - Dag1	AGRN	ECM-Receptor	KEGG: mmu04512
1425	RT-11.5	preSC1-11.5	Agrn	Dag1	0.0102861755912566	0	AGRN_DAG1	Agrn - Dag1	AGRN	ECM-Receptor	KEGG: mmu04512
1426	RT-11.5	preSC2-11.5	Agrn	Dag1	0.00974505652781376	0	AGRN_DAG1	Agrn - Dag1	AGRN	ECM-Receptor	KEGG: mmu04512
1427	RT-11.5	preSC3-11.5	Agrn	Dag1	0.0100790959995705	0	AGRN_DAG1	Agrn - Dag1	AGRN	ECM-Receptor	KEGG: mmu04512
1428	RT-11.5	RT-11.5	Agrn	Dag1	0.00623974102325854	0.03	AGRN_DAG1	Agrn - Dag1	AGRN	ECM-Receptor	KEGG: mmu04512
1429	RT-11.5	preSC5-11.5	Agrn	Dag1	0.00949378245869174	0	AGRN_DAG1	Agrn - Dag1	AGRN	ECM-Receptor	KEGG: mmu04512
1430	preSC2-11.5	preSC0-11.5	Hspg2	Dag1	0.00749870792806101	0	HSPG2_DAG1	Hspg2 - Dag1	HSPG	ECM-Receptor	KEGG: mmu04512
1431	RT-11.5	preSC0-11.5	Hspg2	Dag1	0.0133680576627089	0	HSPG2_DAG1	Hspg2 - Dag1	HSPG	ECM-Receptor	KEGG: mmu04512
1432	preSC2-11.5	preSC1-11.5	Hspg2	Dag1	0.00720758601016087	0.01	HSPG2_DAG1	Hspg2 - Dag1	HSPG	ECM-Receptor	KEGG: mmu04512
1433	RT-11.5	preSC1-11.5	Hspg2	Dag1	0.0128520209662735	0	HSPG2_DAG1	Hspg2 - Dag1	HSPG	ECM-Receptor	KEGG: mmu04512
1434	preSC2-11.5	preSC2-11.5	Hspg2	Dag1	0.00682730338183636	0.01	HSPG2_DAG1	Hspg2 - Dag1	HSPG	ECM-Receptor	KEGG: mmu04512
1435	RT-11.5	preSC2-11.5	Hspg2	Dag1	0.0121775827293338	0	HSPG2_DAG1	Hspg2 - Dag1	HSPG	ECM-Receptor	KEGG: mmu04512
1436	preSC2-11.5	preSC3-11.5	Hspg2	Dag1	0.00706204183877398	0	HSPG2_DAG1	Hspg2 - Dag1	HSPG	ECM-Receptor	KEGG: mmu04512
1437	RT-11.5	preSC3-11.5	Hspg2	Dag1	0.0125939435018976	0	HSPG2_DAG1	Hspg2 - Dag1	HSPG	ECM-Receptor	KEGG: mmu04512
1438	RT-11.5	RT-11.5	Hspg2	Dag1	0.00780417862273545	0	HSPG2_DAG1	Hspg2 - Dag1	HSPG	ECM-Receptor	KEGG: mmu04512
1439	RT-11.5	preSC5-11.5	Hspg2	Dag1	0.0118643380044489	0	HSPG2_DAG1	Hspg2 - Dag1	HSPG	ECM-Receptor	KEGG: mmu04512
1440	preSC5-11.5	preSC0-11.5	Lama1	Dag1	0.00489249799261646	0	LAMA1_DAG1	Lama1 - Dag1	LAMININ	ECM-Receptor	KEGG: mmu04512
1441	preSC5-11.5	preSC1-11.5	Lama1	Dag1	0.00470207746284469	0	LAMA1_DAG1	Lama1 - Dag1	LAMININ	ECM-Receptor	KEGG: mmu04512
1442	preSC5-11.5	preSC2-11.5	Lama1	Dag1	0.00445339609007652	0	LAMA1_DAG1	Lama1 - Dag1	LAMININ	ECM-Receptor	KEGG: mmu04512
1443	preSC5-11.5	preSC3-11.5	Lama1	Dag1	0.00460689273345009	0	LAMA1_DAG1	Lama1 - Dag1	LAMININ	ECM-Receptor	KEGG: mmu04512
1444	preSC5-11.5	RT-11.5	Lama1	Dag1	0.00284603048095091	0.01	LAMA1_DAG1	Lama1 - Dag1	LAMININ	ECM-Receptor	KEGG: mmu04512
1445	preSC5-11.5	preSC5-11.5	Lama1	Dag1	0.00433796856772291	0	LAMA1_DAG1	Lama1 - Dag1	LAMININ	ECM-Receptor	KEGG: mmu04512
1446	preSC1-11.5	preSC0-11.5	Lama4	Dag1	0.0286960077892669	0	LAMA4_DAG1	Lama4 - Dag1	LAMININ	ECM-Receptor	KEGG: mmu04512
1447	preSC3-11.5	preSC0-11.5	Lama4	Dag1	0.0074718206716409	0	LAMA4_DAG1	Lama4 - Dag1	LAMININ	ECM-Receptor	KEGG: mmu04512
1448	preSC1-11.5	preSC1-11.5	Lama4	Dag1	0.0276048330876232	0	LAMA4_DAG1	Lama4 - Dag1	LAMININ	ECM-Receptor	KEGG: mmu04512
1449	preSC3-11.5	preSC1-11.5	Lama4	Dag1	0.00718173504295141	0	LAMA4_DAG1	Lama4 - Dag1	LAMININ	ECM-Receptor	KEGG: mmu04512
1450	preSC1-11.5	preSC2-11.5	Lama4	Dag1	0.0261767379140058	0	LAMA4_DAG1	Lama4 - Dag1	LAMININ	ECM-Receptor	KEGG: mmu04512
1451	preSC3-11.5	preSC2-11.5	Lama4	Dag1	0.00680280700298004	0	LAMA4_DAG1	Lama4 - Dag1	LAMININ	ECM-Receptor	KEGG: mmu04512
1452	preSC1-11.5	preSC3-11.5	Lama4	Dag1	0.0270586293507863	0	LAMA4_DAG1	Lama4 - Dag1	LAMININ	ECM-Receptor	KEGG: mmu04512
1453	preSC3-11.5	preSC3-11.5	Lama4	Dag1	0.00703670918519523	0	LAMA4_DAG1	Lama4 - Dag1	LAMININ	ECM-Receptor	KEGG: mmu04512
1454	preSC1-11.5	RT-11.5	Lama4	Dag1	0.0168615562358759	0	LAMA4_DAG1	Lama4 - Dag1	LAMININ	ECM-Receptor	KEGG: mmu04512
1455	preSC3-11.5	RT-11.5	Lama4	Dag1	0.00435117398223205	0.03	LAMA4_DAG1	Lama4 - Dag1	LAMININ	ECM-Receptor	KEGG: mmu04512
1456	preSC1-11.5	preSC5-11.5	Lama4	Dag1	0.0255126924479277	0	LAMA4_DAG1	Lama4 - Dag1	LAMININ	ECM-Receptor	KEGG: mmu04512
1457	preSC3-11.5	preSC5-11.5	Lama4	Dag1	0.00662689047141189	0	LAMA4_DAG1	Lama4 - Dag1	LAMININ	ECM-Receptor	KEGG: mmu04512
1458	preSC3-11.5	preSC0-11.5	Lama5	Dag1	0.00451206413649283	0	LAMA5_DAG1	Lama5 - Dag1	LAMININ	ECM-Receptor	KEGG: mmu04512
1459	preSC3-11.5	preSC1-11.5	Lama5	Dag1	0.00433638591909058	0	LAMA5_DAG1	Lama5 - Dag1	LAMININ	ECM-Receptor	KEGG: mmu04512
1460	preSC3-11.5	preSC2-11.5	Lama5	Dag1	0.00410696527121585	0	LAMA5_DAG1	Lama5 - Dag1	LAMININ	ECM-Receptor	KEGG: mmu04512
1461	preSC3-11.5	preSC3-11.5	Lama5	Dag1	0.00424857232870506	0	LAMA5_DAG1	Lama5 - Dag1	LAMININ	ECM-Receptor	KEGG: mmu04512
1462	preSC3-11.5	RT-11.5	Lama5	Dag1	0.00262430743881851	0	LAMA5_DAG1	Lama5 - Dag1	LAMININ	ECM-Receptor	KEGG: mmu04512
1463	preSC3-11.5	preSC5-11.5	Lama5	Dag1	0.00400048080374801	0	LAMA5_DAG1	Lama5 - Dag1	LAMININ	ECM-Receptor	KEGG: mmu04512
1464	preSC2-11.5	preSC0-11.5	Lamb1	Dag1	0.03300093030298	0	LAMB1_DAG1	Lamb1 - Dag1	LAMININ	ECM-Receptor	KEGG: mmu04512
1465	RT-11.5	preSC0-11.5	Lamb1	Dag1	0.040255651449813	0	LAMB1_DAG1	Lamb1 - Dag1	LAMININ	ECM-Receptor	KEGG: mmu04512
1466	preSC5-11.5	preSC0-11.5	Lamb1	Dag1	0.0326280966610328	0	LAMB1_DAG1	Lamb1 - Dag1	LAMININ	ECM-Receptor	KEGG: mmu04512
1467	preSC2-11.5	preSC1-11.5	Lamb1	Dag1	0.0317514107078797	0	LAMB1_DAG1	Lamb1 - Dag1	LAMININ	ECM-Receptor	KEGG: mmu04512
1468	RT-11.5	preSC1-11.5	Lamb1	Dag1	0.0387424503849819	0	LAMB1_DAG1	Lamb1 - Dag1	LAMININ	ECM-Receptor	KEGG: mmu04512
1469	preSC5-11.5	preSC1-11.5	Lamb1	Dag1	0.031392235449685	0.02	LAMB1_DAG1	Lamb1 - Dag1	LAMININ	ECM-Receptor	KEGG: mmu04512
1470	preSC2-11.5	preSC2-11.5	Lamb1	Dag1	0.0301154421531133	0.01	LAMB1_DAG1	Lamb1 - Dag1	LAMININ	ECM-Receptor	KEGG: mmu04512
1471	RT-11.5	preSC2-11.5	Lamb1	Dag1	0.0367599490019832	0	LAMB1_DAG1	Lamb1 - Dag1	LAMININ	ECM-Receptor	KEGG: mmu04512
1472	preSC2-11.5	preSC3-11.5	Lamb1	Dag1	0.0311257868617449	0	LAMB1_DAG1	Lamb1 - Dag1	LAMININ	ECM-Receptor	KEGG: mmu04512
1473	RT-11.5	preSC3-11.5	Lamb1	Dag1	0.0379844803535909	0	LAMB1_DAG1	Lamb1 - Dag1	LAMININ	ECM-Receptor	KEGG: mmu04512
1474	preSC5-11.5	preSC3-11.5	Lamb1	Dag1	0.0307734637961435	0.02	LAMB1_DAG1	Lamb1 - Dag1	LAMININ	ECM-Receptor	KEGG: mmu04512
1475	RT-11.5	preSC5-11.5	Lamb1	Dag1	0.0358373110276731	0	LAMB1_DAG1	Lamb1 - Dag1	LAMININ	ECM-Receptor	KEGG: mmu04512
1476	preSC5-11.5	preSC0-11.5	Lamb2	Dag1	0.00481097144831708	0.01	LAMB2_DAG1	Lamb2 - Dag1	LAMININ	ECM-Receptor	KEGG: mmu04512
1477	preSC5-11.5	preSC1-11.5	Lamb2	Dag1	0.0046237092631969	0.01	LAMB2_DAG1	Lamb2 - Dag1	LAMININ	ECM-Receptor	KEGG: mmu04512
1478	preSC5-11.5	preSC2-11.5	Lamb2	Dag1	0.00437915435673156	0.01	LAMB2_DAG1	Lamb2 - Dag1	LAMININ	ECM-Receptor	KEGG: mmu04512
1479	preSC5-11.5	preSC3-11.5	Lamb2	Dag1	0.0045301037302708	0.01	LAMB2_DAG1	Lamb2 - Dag1	LAMININ	ECM-Receptor	KEGG: mmu04512
1480	preSC5-11.5	preSC5-11.5	Lamb2	Dag1	0.00426564286004647	0.01	LAMB2_DAG1	Lamb2 - Dag1	LAMININ	ECM-Receptor	KEGG: mmu04512
1481	preSC3-11.5	preSC0-11.5	Lamc1	Dag1	0.0192023471390084	0	LAMC1_DAG1	Lamc1 - Dag1	LAMININ	ECM-Receptor	KEGG: mmu04512
1482	RT-11.5	preSC0-11.5	Lamc1	Dag1	0.0266688523937392	0	LAMC1_DAG1	Lamc1 - Dag1	LAMININ	ECM-Receptor	KEGG: mmu04512
1483	preSC5-11.5	preSC0-11.5	Lamc1	Dag1	0.0197127424504073	0.02	LAMC1_DAG1	Lamc1 - Dag1	LAMININ	ECM-Receptor	KEGG: mmu04512
1484	preSC3-11.5	preSC1-11.5	Lamc1	Dag1	0.0184653089590466	0	LAMC1_DAG1	Lamc1 - Dag1	LAMININ	ECM-Receptor	KEGG: mmu04512
1485	RT-11.5	preSC1-11.5	Lamc1	Dag1	0.0256527250977774	0	LAMC1_DAG1	Lamc1 - Dag1	LAMININ	ECM-Receptor	KEGG: mmu04512
1486	preSC5-11.5	preSC1-11.5	Lamc1	Dag1	0.0189564925488059	0.03	LAMC1_DAG1	Lamc1 - Dag1	LAMININ	ECM-Receptor	KEGG: mmu04512
1487	preSC3-11.5	preSC2-11.5	Lamc1	Dag1	0.0175015235534244	0	LAMC1_DAG1	Lamc1 - Dag1	LAMININ	ECM-Receptor	KEGG: mmu04512
1488	RT-11.5	preSC2-11.5	Lamc1	Dag1	0.0243230932333277	0	LAMC1_DAG1	Lamc1 - Dag1	LAMININ	ECM-Receptor	KEGG: mmu04512
1489	preSC3-11.5	preSC3-11.5	Lamc1	Dag1	0.0180965791719367	0	LAMC1_DAG1	Lamc1 - Dag1	LAMININ	ECM-Receptor	KEGG: mmu04512
1490	RT-11.5	preSC3-11.5	Lamc1	Dag1	0.0251441480210183	0	LAMC1_DAG1	Lamc1 - Dag1	LAMININ	ECM-Receptor	KEGG: mmu04512
1491	preSC3-11.5	RT-11.5	Lamc1	Dag1	0.0112378543437253	0.04	LAMC1_DAG1	Lamc1 - Dag1	LAMININ	ECM-Receptor	KEGG: mmu04512
1492	RT-11.5	RT-11.5	Lamc1	Dag1	0.015656938985461	0.03	LAMC1_DAG1	Lamc1 - Dag1	LAMININ	ECM-Receptor	KEGG: mmu04512
1493	preSC3-11.5	preSC5-11.5	Lamc1	Dag1	0.0170536950260666	0.01	LAMC1_DAG1	Lamc1 - Dag1	LAMININ	ECM-Receptor	KEGG: mmu04512
1494	RT-11.5	preSC5-11.5	Lamc1	Dag1	0.0237049259635494	0	LAMC1_DAG1	Lamc1 - Dag1	LAMININ	ECM-Receptor	KEGG: mmu04512
1495	preSC5-11.5	preSC5-11.5	Cadm1	Cadm1	0.000123595567149506	0	CADM1_CADM1	Cadm1 - Cadm1	CADM	Cell-Cell Contact	PMID: 24503895
1496	preSC1-11.5	preSC1-11.5	Cdh2	Cdh2	0.0283113810942755	0	CDH2_CDH2	Cdh2 - Cdh2	CDH	Cell-Cell Contact	KEGG: mmu04514
1497	preSC3-11.5	preSC1-11.5	Cdh2	Cdh2	0.0213188448179215	0	CDH2_CDH2	Cdh2 - Cdh2	CDH	Cell-Cell Contact	KEGG: mmu04514
1498	preSC5-11.5	preSC1-11.5	Cdh2	Cdh2	0.0191015928841484	0	CDH2_CDH2	Cdh2 - Cdh2	CDH	Cell-Cell Contact	KEGG: mmu04514
1499	preSC1-11.5	preSC3-11.5	Cdh2	Cdh2	0.0213188448179215	0	CDH2_CDH2	Cdh2 - Cdh2	CDH	Cell-Cell Contact	KEGG: mmu04514
1500	preSC3-11.5	preSC3-11.5	Cdh2	Cdh2	0.0160248900335329	0	CDH2_CDH2	Cdh2 - Cdh2	CDH	Cell-Cell Contact	KEGG: mmu04514
1501	preSC5-11.5	preSC3-11.5	Cdh2	Cdh2	0.014350159035464	0	CDH2_CDH2	Cdh2 - Cdh2	CDH	Cell-Cell Contact	KEGG: mmu04514
1502	preSC1-11.5	preSC5-11.5	Cdh2	Cdh2	0.0191015928841484	0	CDH2_CDH2	Cdh2 - Cdh2	CDH	Cell-Cell Contact	KEGG: mmu04514
1503	preSC3-11.5	preSC5-11.5	Cdh2	Cdh2	0.014350159035464	0	CDH2_CDH2	Cdh2 - Cdh2	CDH	Cell-Cell Contact	KEGG: mmu04514
1504	preSC5-11.5	preSC5-11.5	Cdh2	Cdh2	0.0128481656650608	0.01	CDH2_CDH2	Cdh2 - Cdh2	CDH	Cell-Cell Contact	KEGG: mmu04514
1505	RT-11.5	RT-11.5	Cldn11	Cldn11	0.00235706541583582	0	CLDN11_CLDN11	Cldn11 - Cldn11	CLDN	Cell-Cell Contact	KEGG: mmu04514
1506	preSC0-11.5	preSC0-11.5	Dsc2	Dsg2	0.000790527077701327	0	DSC2_DSG2	Dsc2 - Dsg2	DESMOSOME	Cell-Cell Contact	PMID: 27298358
1507	preSC3-11.5	preSC0-11.5	Dsc2	Dsg2	0.000774980472852571	0.01	DSC2_DSG2	Dsc2 - Dsg2	DESMOSOME	Cell-Cell Contact	PMID: 27298358
1508	preSC0-11.5	preSC1-11.5	Dsc2	Dsg2	0.000802265727266927	0	DSC2_DSG2	Dsc2 - Dsg2	DESMOSOME	Cell-Cell Contact	PMID: 27298358
1509	preSC3-11.5	preSC1-11.5	Dsc2	Dsg2	0.000786488450368178	0	DSC2_DSG2	Dsc2 - Dsg2	DESMOSOME	Cell-Cell Contact	PMID: 27298358
1510	preSC0-11.5	preSC3-11.5	Dsc2	Dsg2	0.000778555977602105	0	DSC2_DSG2	Dsc2 - Dsg2	DESMOSOME	Cell-Cell Contact	PMID: 27298358
1511	preSC3-11.5	preSC3-11.5	Dsc2	Dsg2	0.000763244618083059	0.01	DSC2_DSG2	Dsc2 - Dsg2	DESMOSOME	Cell-Cell Contact	PMID: 27298358
1512	preSC5-11.5	preSC1-11.5	Efna2	Epha2	0.0011717436540766	0	EFNA2_EPHA2	Efna2 - Epha2	EPHA	Cell-Cell Contact	PMID: 15114347
1513	preSC5-11.5	preSC3-11.5	Efna2	Epha2	0.000671434501814122	0	EFNA2_EPHA2	Efna2 - Epha2	EPHA	Cell-Cell Contact	PMID: 15114347
1514	preSC5-11.5	RT-11.5	Efna2	Epha2	0.00150719215747228	0	EFNA2_EPHA2	Efna2 - Epha2	EPHA	Cell-Cell Contact	PMID: 15114347
1515	preSC5-11.5	preSC5-11.5	Efna2	Epha2	0.00107048626835025	0	EFNA2_EPHA2	Efna2 - Epha2	EPHA	Cell-Cell Contact	PMID: 15114347
1516	preSC5-11.5	preSC1-11.5	Efna2	Epha4	0.00180719164522676	0	EFNA2_EPHA4	Efna2 - Epha4	EPHA	Cell-Cell Contact	PMID: 15114347
1517	preSC5-11.5	preSC2-11.5	Efna2	Epha4	0.00165750061242129	0	EFNA2_EPHA4	Efna2 - Epha4	EPHA	Cell-Cell Contact	PMID: 15114347
1518	preSC5-11.5	preSC3-11.5	Efna2	Epha4	0.00184215336858415	0	EFNA2_EPHA4	Efna2 - Epha4	EPHA	Cell-Cell Contact	PMID: 15114347
1519	preSC5-11.5	RT-11.5	Efna2	Epha4	0.00717422930551073	0	EFNA2_EPHA4	Efna2 - Epha4	EPHA	Cell-Cell Contact	PMID: 15114347
1520	preSC5-11.5	preSC5-11.5	Efna2	Epha4	0.00258632746592763	0	EFNA2_EPHA4	Efna2 - Epha4	EPHA	Cell-Cell Contact	PMID: 15114347
1521	preSC5-11.5	preSC0-11.5	Efna2	Epha7	0.00119849331853642	0	EFNA2_EPHA7	Efna2 - Epha7	EPHA	Cell-Cell Contact	PMID: 15114347
1522	preSC5-11.5	preSC1-11.5	Efna2	Epha7	0.00184483238335397	0	EFNA2_EPHA7	Efna2 - Epha7	EPHA	Cell-Cell Contact	PMID: 15114347
1523	preSC5-11.5	preSC2-11.5	Efna2	Epha7	0.00166131273194528	0	EFNA2_EPHA7	Efna2 - Epha7	EPHA	Cell-Cell Contact	PMID: 15114347
1524	preSC5-11.5	preSC3-11.5	Efna2	Epha7	0.00162331802442607	0	EFNA2_EPHA7	Efna2 - Epha7	EPHA	Cell-Cell Contact	PMID: 15114347
1525	preSC5-11.5	RT-11.5	Efna2	Epha7	0.00197936007217875	0	EFNA2_EPHA7	Efna2 - Epha7	EPHA	Cell-Cell Contact	PMID: 15114347
1526	preSC5-11.5	preSC5-11.5	Efna2	Epha7	0.00388023112201165	0	EFNA2_EPHA7	Efna2 - Epha7	EPHA	Cell-Cell Contact	PMID: 15114347
1527	preSC1-11.5	preSC1-11.5	Efna4	Epha2	0.000700422734742971	0.02	EFNA4_EPHA2	Efna4 - Epha2	EPHA	Cell-Cell Contact	PMID: 15114347
1528	preSC2-11.5	preSC1-11.5	Efna4	Epha2	0.000758330374123792	0.01	EFNA4_EPHA2	Efna4 - Epha2	EPHA	Cell-Cell Contact	PMID: 15114347
1529	preSC3-11.5	preSC1-11.5	Efna4	Epha2	0.000652295829334106	0.04	EFNA4_EPHA2	Efna4 - Epha2	EPHA	Cell-Cell Contact	PMID: 15114347
1530	RT-11.5	preSC1-11.5	Efna4	Epha2	0.000890134989030481	0	EFNA4_EPHA2	Efna4 - Epha2	EPHA	Cell-Cell Contact	PMID: 15114347
1531	preSC5-11.5	preSC1-11.5	Efna4	Epha2	0.00163577458307615	0	EFNA4_EPHA2	Efna4 - Epha2	EPHA	Cell-Cell Contact	PMID: 15114347
1532	preSC5-11.5	preSC3-11.5	Efna4	Epha2	0.000937520248109308	0	EFNA4_EPHA2	Efna4 - Epha2	EPHA	Cell-Cell Contact	PMID: 15114347
1533	preSC0-11.5	RT-11.5	Efna4	Epha2	0.000691875120566294	0	EFNA4_EPHA2	Efna4 - Epha2	EPHA	Cell-Cell Contact	PMID: 15114347
1534	preSC1-11.5	RT-11.5	Efna4	Epha2	0.000901062512833359	0	EFNA4_EPHA2	Efna4 - Epha2	EPHA	Cell-Cell Contact	PMID: 15114347
1535	preSC2-11.5	RT-11.5	Efna4	Epha2	0.000975541906652196	0	EFNA4_EPHA2	Efna4 - Epha2	EPHA	Cell-Cell Contact	PMID: 15114347
1536	preSC3-11.5	RT-11.5	Efna4	Epha2	0.000839160979073861	0	EFNA4_EPHA2	Efna4 - Epha2	EPHA	Cell-Cell Contact	PMID: 15114347
1537	RT-11.5	RT-11.5	Efna4	Epha2	0.00114505656999996	0	EFNA4_EPHA2	Efna4 - Epha2	EPHA	Cell-Cell Contact	PMID: 15114347
1538	preSC5-11.5	RT-11.5	Efna4	Epha2	0.00210378674381271	0	EFNA4_EPHA2	Efna4 - Epha2	EPHA	Cell-Cell Contact	PMID: 15114347
1539	preSC2-11.5	preSC5-11.5	Efna4	Epha2	0.000692773726765246	0.02	EFNA4_EPHA2	Efna4 - Epha2	EPHA	Cell-Cell Contact	PMID: 15114347
1540	RT-11.5	preSC5-11.5	Efna4	Epha2	0.000813193281692686	0	EFNA4_EPHA2	Efna4 - Epha2	EPHA	Cell-Cell Contact	PMID: 15114347
1541	preSC5-11.5	preSC5-11.5	Efna4	Epha2	0.00149447750447708	0	EFNA4_EPHA2	Efna4 - Epha2	EPHA	Cell-Cell Contact	PMID: 15114347
1542	preSC2-11.5	preSC1-11.5	Efna4	Epha4	0.00116984290293344	0.04	EFNA4_EPHA4	Efna4 - Epha4	EPHA	Cell-Cell Contact	PMID: 15114347
1543	RT-11.5	preSC1-11.5	Efna4	Epha4	0.00137307380013674	0	EFNA4_EPHA4	Efna4 - Epha4	EPHA	Cell-Cell Contact	PMID: 15114347
1544	preSC5-11.5	preSC1-11.5	Efna4	Epha4	0.00252223560322959	0	EFNA4_EPHA4	Efna4 - Epha4	EPHA	Cell-Cell Contact	PMID: 15114347
1545	RT-11.5	preSC2-11.5	Efna4	Epha4	0.00125929570833108	0.02	EFNA4_EPHA4	Efna4 - Epha4	EPHA	Cell-Cell Contact	PMID: 15114347
1546	preSC5-11.5	preSC2-11.5	Efna4	Epha4	0.00231345421416475	0	EFNA4_EPHA4	Efna4 - Epha4	EPHA	Cell-Cell Contact	PMID: 15114347
1547	RT-11.5	preSC3-11.5	Efna4	Epha4	0.00139964890528344	0.01	EFNA4_EPHA4	Efna4 - Epha4	EPHA	Cell-Cell Contact	PMID: 15114347
1548	preSC5-11.5	preSC3-11.5	Efna4	Epha4	0.00257099485603853	0	EFNA4_EPHA4	Efna4 - Epha4	EPHA	Cell-Cell Contact	PMID: 15114347
1549	preSC0-11.5	RT-11.5	Efna4	Epha4	0.00330346546592026	0	EFNA4_EPHA4	Efna4 - Epha4	EPHA	Cell-Cell Contact	PMID: 15114347
1550	preSC1-11.5	RT-11.5	Efna4	Epha4	0.00429886645436604	0	EFNA4_EPHA4	Efna4 - Epha4	EPHA	Cell-Cell Contact	PMID: 15114347
1551	preSC2-11.5	RT-11.5	Efna4	Epha4	0.0046528911871868	0	EFNA4_EPHA4	Efna4 - Epha4	EPHA	Cell-Cell Contact	PMID: 15114347
1552	preSC3-11.5	RT-11.5	Efna4	Epha4	0.00400447688112162	0	EFNA4_EPHA4	Efna4 - Epha4	EPHA	Cell-Cell Contact	PMID: 15114347
1553	RT-11.5	RT-11.5	Efna4	Epha4	0.00545790805906851	0	EFNA4_EPHA4	Efna4 - Epha4	EPHA	Cell-Cell Contact	PMID: 15114347
1554	preSC5-11.5	RT-11.5	Efna4	Epha4	0.00999157055516057	0	EFNA4_EPHA4	Efna4 - Epha4	EPHA	Cell-Cell Contact	PMID: 15114347
1555	preSC1-11.5	preSC5-11.5	Efna4	Epha4	0.00154688707321867	0.01	EFNA4_EPHA4	Efna4 - Epha4	EPHA	Cell-Cell Contact	PMID: 15114347
1556	preSC2-11.5	preSC5-11.5	Efna4	Epha4	0.00167465910355803	0.01	EFNA4_EPHA4	Efna4 - Epha4	EPHA	Cell-Cell Contact	PMID: 15114347
1557	preSC3-11.5	preSC5-11.5	Efna4	Epha4	0.00144068241576938	0.01	EFNA4_EPHA4	Efna4 - Epha4	EPHA	Cell-Cell Contact	PMID: 15114347
1558	RT-11.5	preSC5-11.5	Efna4	Epha4	0.00196541660156736	0.01	EFNA4_EPHA4	Efna4 - Epha4	EPHA	Cell-Cell Contact	PMID: 15114347
1559	preSC5-11.5	preSC5-11.5	Efna4	Epha4	0.00360853439099337	0	EFNA4_EPHA4	Efna4 - Epha4	EPHA	Cell-Cell Contact	PMID: 15114347
1560	preSC5-11.5	preSC0-11.5	Efna4	Epha7	0.00167309983683385	0	EFNA4_EPHA7	Efna4 - Epha7	EPHA	Cell-Cell Contact	PMID: 15114347
1561	preSC1-11.5	preSC1-11.5	Efna4	Epha7	0.00110306796821685	0.01	EFNA4_EPHA7	Efna4 - Epha7	EPHA	Cell-Cell Contact	PMID: 15114347
1562	preSC2-11.5	preSC1-11.5	Efna4	Epha7	0.00119422462920184	0	EFNA4_EPHA7	Efna4 - Epha7	EPHA	Cell-Cell Contact	PMID: 15114347
1563	RT-11.5	preSC1-11.5	Efna4	Epha7	0.00140168529643563	0	EFNA4_EPHA7	Efna4 - Epha7	EPHA	Cell-Cell Contact	PMID: 15114347
1564	preSC5-11.5	preSC1-11.5	Efna4	Epha7	0.00257473107945542	0	EFNA4_EPHA7	Efna4 - Epha7	EPHA	Cell-Cell Contact	PMID: 15114347
1565	preSC2-11.5	preSC2-11.5	Efna4	Epha7	0.00107535620314395	0.04	EFNA4_EPHA7	Efna4 - Epha7	EPHA	Cell-Cell Contact	PMID: 15114347
1566	RT-11.5	preSC2-11.5	Efna4	Epha7	0.00126219314614582	0.01	EFNA4_EPHA7	Efna4 - Epha7	EPHA	Cell-Cell Contact	PMID: 15114347
1567	preSC5-11.5	preSC2-11.5	Efna4	Epha7	0.00231877147077779	0	EFNA4_EPHA7	Efna4 - Epha7	EPHA	Cell-Cell Contact	PMID: 15114347
1568	RT-11.5	preSC3-11.5	Efna4	Epha7	0.00123331514374205	0	EFNA4_EPHA7	Efna4 - Epha7	EPHA	Cell-Cell Contact	PMID: 15114347
1569	preSC5-11.5	preSC3-11.5	Efna4	Epha7	0.00226577461532979	0	EFNA4_EPHA7	Efna4 - Epha7	EPHA	Cell-Cell Contact	PMID: 15114347
1570	preSC1-11.5	RT-11.5	Efna4	Epha7	0.00118356932424796	0	EFNA4_EPHA7	Efna4 - Epha7	EPHA	Cell-Cell Contact	PMID: 15114347
1571	preSC2-11.5	RT-11.5	Efna4	Epha7	0.00128137001955726	0	EFNA4_EPHA7	Efna4 - Epha7	EPHA	Cell-Cell Contact	PMID: 15114347
1572	preSC3-11.5	RT-11.5	Efna4	Epha7	0.0011022814426734	0.01	EFNA4_EPHA7	Efna4 - Epha7	EPHA	Cell-Cell Contact	PMID: 15114347
1573	RT-11.5	RT-11.5	Efna4	Epha7	0.00150394678610928	0	EFNA4_EPHA7	Efna4 - Epha7	EPHA	Cell-Cell Contact	PMID: 15114347
1574	preSC5-11.5	RT-11.5	Efna4	Epha7	0.00276233667715513	0	EFNA4_EPHA7	Efna4 - Epha7	EPHA	Cell-Cell Contact	PMID: 15114347
1575	preSC0-11.5	preSC5-11.5	Efna4	Epha7	0.0017835093337845	0.02	EFNA4_EPHA7	Efna4 - Epha7	EPHA	Cell-Cell Contact	PMID: 15114347
1576	preSC1-11.5	preSC5-11.5	Efna4	Epha7	0.00232198376253758	0	EFNA4_EPHA7	Efna4 - Epha7	EPHA	Cell-Cell Contact	PMID: 15114347
1577	preSC2-11.5	preSC5-11.5	Efna4	Epha7	0.00251361718001874	0	EFNA4_EPHA7	Efna4 - Epha7	EPHA	Cell-Cell Contact	PMID: 15114347
1578	preSC3-11.5	preSC5-11.5	Efna4	Epha7	0.00216267854286142	0.01	EFNA4_EPHA7	Efna4 - Epha7	EPHA	Cell-Cell Contact	PMID: 15114347
1579	RT-11.5	preSC5-11.5	Efna4	Epha7	0.00294960580987399	0	EFNA4_EPHA7	Efna4 - Epha7	EPHA	Cell-Cell Contact	PMID: 15114347
1580	preSC5-11.5	preSC5-11.5	Efna4	Epha7	0.00541105958391894	0	EFNA4_EPHA7	Efna4 - Epha7	EPHA	Cell-Cell Contact	PMID: 15114347
1581	RT-11.5	preSC1-11.5	Efna5	Epha2	0.00087438736320479	0	EFNA5_EPHA2	Efna5 - Epha2	EPHA	Cell-Cell Contact	PMID: 15114347
1582	preSC5-11.5	preSC1-11.5	Efna5	Epha2	0.000586753434183017	0	EFNA5_EPHA2	Efna5 - Epha2	EPHA	Cell-Cell Contact	PMID: 15114347
1583	RT-11.5	preSC3-11.5	Efna5	Epha2	0.000500979223070121	0	EFNA5_EPHA2	Efna5 - Epha2	EPHA	Cell-Cell Contact	PMID: 15114347
1584	preSC5-11.5	preSC3-11.5	Efna5	Epha2	0.000336138372387172	0.02	EFNA5_EPHA2	Efna5 - Epha2	EPHA	Cell-Cell Contact	PMID: 15114347
1585	RT-11.5	RT-11.5	Efna5	Epha2	0.00112480413279857	0	EFNA5_EPHA2	Efna5 - Epha2	EPHA	Cell-Cell Contact	PMID: 15114347
1586	preSC5-11.5	RT-11.5	Efna5	Epha2	0.000754856639226694	0	EFNA5_EPHA2	Efna5 - Epha2	EPHA	Cell-Cell Contact	PMID: 15114347
1587	RT-11.5	preSC5-11.5	Efna5	Epha2	0.000798805764724393	0	EFNA5_EPHA2	Efna5 - Epha2	EPHA	Cell-Cell Contact	PMID: 15114347
1588	preSC5-11.5	preSC5-11.5	Efna5	Epha2	0.000536021427351576	0	EFNA5_EPHA2	Efna5 - Epha2	EPHA	Cell-Cell Contact	PMID: 15114347
1589	RT-11.5	preSC1-11.5	Efna5	Epha4	0.00134879390349525	0	EFNA5_EPHA4	Efna5 - Epha4	EPHA	Cell-Cell Contact	PMID: 15114347
1590	preSC5-11.5	preSC1-11.5	Efna5	Epha4	0.000905243055437221	0	EFNA5_EPHA4	Efna5 - Epha4	EPHA	Cell-Cell Contact	PMID: 15114347
1591	RT-11.5	preSC2-11.5	Efna5	Epha4	0.00123702524359545	0	EFNA5_EPHA4	Efna5 - Epha4	EPHA	Cell-Cell Contact	PMID: 15114347
1592	preSC5-11.5	preSC2-11.5	Efna5	Epha4	0.000830198961822748	0.02	EFNA5_EPHA4	Efna5 - Epha4	EPHA	Cell-Cell Contact	PMID: 15114347
1593	RT-11.5	preSC3-11.5	Efna5	Epha4	0.00137489973128415	0	EFNA5_EPHA4	Efna5 - Epha4	EPHA	Cell-Cell Contact	PMID: 15114347
1594	preSC5-11.5	preSC3-11.5	Efna5	Epha4	0.000922771914887313	0	EFNA5_EPHA4	Efna5 - Epha4	EPHA	Cell-Cell Contact	PMID: 15114347
1595	RT-11.5	RT-11.5	Efna5	Epha4	0.0053617843590474	0	EFNA5_EPHA4	Efna5 - Epha4	EPHA	Cell-Cell Contact	PMID: 15114347
1596	preSC5-11.5	RT-11.5	Efna5	Epha4	0.0036033233070473	0	EFNA5_EPHA4	Efna5 - Epha4	EPHA	Cell-Cell Contact	PMID: 15114347
1597	RT-11.5	preSC5-11.5	Efna5	Epha4	0.00193068262977357	0	EFNA5_EPHA4	Efna5 - Epha4	EPHA	Cell-Cell Contact	PMID: 15114347
1598	preSC5-11.5	preSC5-11.5	Efna5	Epha4	0.001296026020613	0.01	EFNA5_EPHA4	Efna5 - Epha4	EPHA	Cell-Cell Contact	PMID: 15114347
1599	RT-11.5	preSC0-11.5	Efna5	Epha7	0.000894354777320856	0	EFNA5_EPHA7	Efna5 - Epha7	EPHA	Cell-Cell Contact	PMID: 15114347
1600	preSC5-11.5	preSC0-11.5	Efna5	Epha7	0.000600156416883687	0.02	EFNA5_EPHA7	Efna5 - Epha7	EPHA	Cell-Cell Contact	PMID: 15114347
1601	RT-11.5	preSC1-11.5	Efna5	Epha7	0.00137690016377048	0	EFNA5_EPHA7	Efna5 - Epha7	EPHA	Cell-Cell Contact	PMID: 15114347
1602	preSC5-11.5	preSC1-11.5	Efna5	Epha7	0.000924115125480603	0	EFNA5_EPHA7	Efna5 - Epha7	EPHA	Cell-Cell Contact	PMID: 15114347
1603	RT-11.5	preSC2-11.5	Efna5	Epha7	0.00123987150424836	0	EFNA5_EPHA7	Efna5 - Epha7	EPHA	Cell-Cell Contact	PMID: 15114347
1604	preSC5-11.5	preSC2-11.5	Efna5	Epha7	0.00083210993928488	0	EFNA5_EPHA7	Efna5 - Epha7	EPHA	Cell-Cell Contact	PMID: 15114347
1605	RT-11.5	preSC3-11.5	Efna5	Epha7	0.00121150358423793	0	EFNA5_EPHA7	Efna5 - Epha7	EPHA	Cell-Cell Contact	PMID: 15114347
1606	preSC5-11.5	preSC3-11.5	Efna5	Epha7	0.000813063897187238	0	EFNA5_EPHA7	Efna5 - Epha7	EPHA	Cell-Cell Contact	PMID: 15114347
1607	RT-11.5	RT-11.5	Efna5	Epha7	0.00147735610202388	0	EFNA5_EPHA7	Efna5 - Epha7	EPHA	Cell-Cell Contact	PMID: 15114347
1608	preSC5-11.5	RT-11.5	Efna5	Epha7	0.000991569555439691	0	EFNA5_EPHA7	Efna5 - Epha7	EPHA	Cell-Cell Contact	PMID: 15114347
1609	RT-11.5	preSC5-11.5	Efna5	Epha7	0.00289752917716183	0	EFNA5_EPHA7	Efna5 - Epha7	EPHA	Cell-Cell Contact	PMID: 15114347
1610	preSC5-11.5	preSC5-11.5	Efna5	Epha7	0.0019456690361341	0	EFNA5_EPHA7	Efna5 - Epha7	EPHA	Cell-Cell Contact	PMID: 15114347
1611	RT-11.5	preSC5-11.5	Efna5	Ephb2	0.000486288640184808	0	EFNA5_EPHB2	Efna5 - Ephb2	EPHA	Cell-Cell Contact	PMID:15107857; PMID: 15114347
1612	preSC5-11.5	preSC5-11.5	Efna5	Ephb2	0.000326279961276871	0	EFNA5_EPHB2	Efna5 - Ephb2	EPHA	Cell-Cell Contact	PMID:15107857; PMID: 15114347
1613	preSC2-11.5	preSC1-11.5	Efnb1	Epha4	0.0102466691097504	0.02	EFNB1_EPHA4	Efnb1 - Epha4	EPHB	Cell-Cell Contact	PMID: 15114347
1614	preSC2-11.5	preSC3-11.5	Efnb1	Epha4	0.0104431918629624	0.02	EFNB1_EPHA4	Efnb1 - Epha4	EPHB	Cell-Cell Contact	PMID: 15114347
1615	preSC0-11.5	RT-11.5	Efnb1	Epha4	0.0375561220083338	0	EFNB1_EPHA4	Efnb1 - Epha4	EPHB	Cell-Cell Contact	PMID: 15114347
1616	preSC1-11.5	RT-11.5	Efnb1	Epha4	0.0331960003439307	0	EFNB1_EPHA4	Efnb1 - Epha4	EPHB	Cell-Cell Contact	PMID: 15114347
1617	preSC2-11.5	RT-11.5	Efnb1	Epha4	0.0396810957948658	0	EFNB1_EPHA4	Efnb1 - Epha4	EPHB	Cell-Cell Contact	PMID: 15114347
1618	preSC3-11.5	RT-11.5	Efnb1	Epha4	0.0320414486572085	0	EFNB1_EPHA4	Efnb1 - Epha4	EPHB	Cell-Cell Contact	PMID: 15114347
1619	RT-11.5	RT-11.5	Efnb1	Epha4	0.0390941680910934	0	EFNB1_EPHA4	Efnb1 - Epha4	EPHB	Cell-Cell Contact	PMID: 15114347
1620	preSC5-11.5	RT-11.5	Efnb1	Epha4	0.0341873729917233	0	EFNB1_EPHA4	Efnb1 - Epha4	EPHB	Cell-Cell Contact	PMID: 15114347
1621	preSC0-11.5	preSC5-11.5	Efnb1	Epha4	0.0138093171751747	0.01	EFNB1_EPHA4	Efnb1 - Epha4	EPHB	Cell-Cell Contact	PMID: 15114347
1622	preSC1-11.5	preSC5-11.5	Efnb1	Epha4	0.0121712440039119	0.01	EFNB1_EPHA4	Efnb1 - Epha4	EPHB	Cell-Cell Contact	PMID: 15114347
1623	preSC2-11.5	preSC5-11.5	Efnb1	Epha4	0.0146110639912567	0.01	EFNB1_EPHA4	Efnb1 - Epha4	EPHB	Cell-Cell Contact	PMID: 15114347
1624	preSC3-11.5	preSC5-11.5	Efnb1	Epha4	0.0117390512688717	0.01	EFNB1_EPHA4	Efnb1 - Epha4	EPHB	Cell-Cell Contact	PMID: 15114347
1625	RT-11.5	preSC5-11.5	Efnb1	Epha4	0.0143893937803423	0.01	EFNB1_EPHA4	Efnb1 - Epha4	EPHB	Cell-Cell Contact	PMID: 15114347
1626	preSC5-11.5	preSC5-11.5	Efnb1	Epha4	0.0125428746411186	0.01	EFNB1_EPHA4	Efnb1 - Epha4	EPHB	Cell-Cell Contact	PMID: 15114347
1627	preSC0-11.5	preSC5-11.5	Efnb1	Ephb2	0.00350945498051218	0	EFNB1_EPHB2	Efnb1 - Ephb2	EPHB	Cell-Cell Contact	PMID: 15114347
1628	preSC1-11.5	preSC5-11.5	Efnb1	Ephb2	0.00308933305540938	0	EFNB1_EPHB2	Efnb1 - Ephb2	EPHB	Cell-Cell Contact	PMID: 15114347
1629	preSC2-11.5	preSC5-11.5	Efnb1	Ephb2	0.00371546124340929	0	EFNB1_EPHB2	Efnb1 - Ephb2	EPHB	Cell-Cell Contact	PMID: 15114347
1630	preSC3-11.5	preSC5-11.5	Efnb1	Ephb2	0.00297866047299218	0	EFNB1_EPHB2	Efnb1 - Ephb2	EPHB	Cell-Cell Contact	PMID: 15114347
1631	RT-11.5	preSC5-11.5	Efnb1	Ephb2	0.00365847879733527	0	EFNB1_EPHB2	Efnb1 - Ephb2	EPHB	Cell-Cell Contact	PMID: 15114347
1632	preSC5-11.5	preSC5-11.5	Efnb1	Ephb2	0.00318455516147447	0	EFNB1_EPHB2	Efnb1 - Ephb2	EPHB	Cell-Cell Contact	PMID: 15114347
1633	preSC0-11.5	preSC1-11.5	Efnb1	Ephb4	0.00875921014186464	0	EFNB1_EPHB4	Efnb1 - Ephb4	EPHB	Cell-Cell Contact	PMID: 15114347
1634	preSC1-11.5	preSC1-11.5	Efnb1	Ephb4	0.00771549836940353	0	EFNB1_EPHB4	Efnb1 - Ephb4	EPHB	Cell-Cell Contact	PMID: 15114347
1635	preSC2-11.5	preSC1-11.5	Efnb1	Ephb4	0.00927051202545908	0	EFNB1_EPHB4	Efnb1 - Ephb4	EPHB	Cell-Cell Contact	PMID: 15114347
1636	preSC3-11.5	preSC1-11.5	Efnb1	Ephb4	0.00744033446356736	0.01	EFNB1_EPHB4	Efnb1 - Ephb4	EPHB	Cell-Cell Contact	PMID: 15114347
1637	RT-11.5	preSC1-11.5	Efnb1	Ephb4	0.00912911479186181	0	EFNB1_EPHB4	Efnb1 - Ephb4	EPHB	Cell-Cell Contact	PMID: 15114347
1638	preSC5-11.5	preSC1-11.5	Efnb1	Ephb4	0.00795217473203688	0	EFNB1_EPHB4	Efnb1 - Ephb4	EPHB	Cell-Cell Contact	PMID: 15114347
1639	preSC0-11.5	preSC5-11.5	Efnb1	Ephb4	0.0137882288766399	0	EFNB1_EPHB4	Efnb1 - Ephb4	EPHB	Cell-Cell Contact	PMID: 15114347
1640	preSC1-11.5	preSC5-11.5	Efnb1	Ephb4	0.0121526263920011	0	EFNB1_EPHB4	Efnb1 - Ephb4	EPHB	Cell-Cell Contact	PMID: 15114347
1641	preSC2-11.5	preSC5-11.5	Efnb1	Ephb4	0.0145887694518318	0	EFNB1_EPHB4	Efnb1 - Ephb4	EPHB	Cell-Cell Contact	PMID: 15114347
1642	preSC3-11.5	preSC5-11.5	Efnb1	Ephb4	0.0117210869116365	0	EFNB1_EPHB4	Efnb1 - Ephb4	EPHB	Cell-Cell Contact	PMID: 15114347
1643	RT-11.5	preSC5-11.5	Efnb1	Ephb4	0.0143674325484759	0	EFNB1_EPHB4	Efnb1 - Ephb4	EPHB	Cell-Cell Contact	PMID: 15114347
1644	preSC5-11.5	preSC5-11.5	Efnb1	Ephb4	0.0125236957753656	0	EFNB1_EPHB4	Efnb1 - Ephb4	EPHB	Cell-Cell Contact	PMID: 15114347
1645	preSC2-11.5	preSC1-11.5	Efnb2	Epha4	0.00131702620290832	0.01	EFNB2_EPHA4	Efnb2 - Epha4	EPHB	Cell-Cell Contact	PMID: 15114347
1646	RT-11.5	preSC1-11.5	Efnb2	Epha4	0.00142108446759209	0.01	EFNB2_EPHA4	Efnb2 - Epha4	EPHB	Cell-Cell Contact	PMID: 15114347
1647	preSC5-11.5	preSC1-11.5	Efnb2	Epha4	0.00232268268316632	0	EFNB2_EPHA4	Efnb2 - Epha4	EPHB	Cell-Cell Contact	PMID: 15114347
1648	RT-11.5	preSC2-11.5	Efnb2	Epha4	0.00130333322241256	0.03	EFNB2_EPHA4	Efnb2 - Epha4	EPHB	Cell-Cell Contact	PMID: 15114347
1649	preSC5-11.5	preSC2-11.5	Efnb2	Epha4	0.00213038427185798	0	EFNB2_EPHA4	Efnb2 - Epha4	EPHB	Cell-Cell Contact	PMID: 15114347
1650	preSC2-11.5	preSC3-11.5	Efnb2	Epha4	0.00134251799527267	0.01	EFNB2_EPHA4	Efnb2 - Epha4	EPHB	Cell-Cell Contact	PMID: 15114347
1651	RT-11.5	preSC3-11.5	Efnb2	Epha4	0.00144858744548554	0.02	EFNB2_EPHA4	Efnb2 - Epha4	EPHB	Cell-Cell Contact	PMID: 15114347
1652	preSC5-11.5	preSC3-11.5	Efnb2	Epha4	0.00236759338344135	0	EFNB2_EPHA4	Efnb2 - Epha4	EPHB	Cell-Cell Contact	PMID: 15114347
1653	preSC0-11.5	RT-11.5	Efnb2	Epha4	0.00375799949618161	0	EFNB2_EPHA4	Efnb2 - Epha4	EPHB	Cell-Cell Contact	PMID: 15114347
1654	preSC1-11.5	RT-11.5	Efnb2	Epha4	0.00447197592873411	0	EFNB2_EPHA4	Efnb2 - Epha4	EPHB	Cell-Cell Contact	PMID: 15114347
1655	preSC2-11.5	RT-11.5	Efnb2	Epha4	0.00523599556713624	0	EFNB2_EPHA4	Efnb2 - Epha4	EPHB	Cell-Cell Contact	PMID: 15114347
1656	preSC3-11.5	RT-11.5	Efnb2	Epha4	0.00474496899902018	0	EFNB2_EPHA4	Efnb2 - Epha4	EPHB	Cell-Cell Contact	PMID: 15114347
1657	RT-11.5	RT-11.5	Efnb2	Epha4	0.00564794055147047	0	EFNB2_EPHA4	Efnb2 - Epha4	EPHB	Cell-Cell Contact	PMID: 15114347
1658	preSC5-11.5	RT-11.5	Efnb2	Epha4	0.00920651708478827	0	EFNB2_EPHA4	Efnb2 - Epha4	EPHB	Cell-Cell Contact	PMID: 15114347
1659	preSC0-11.5	preSC5-11.5	Efnb2	Epha4	0.0013517935792938	0.03	EFNB2_EPHA4	Efnb2 - Epha4	EPHB	Cell-Cell Contact	PMID: 15114347
1660	preSC1-11.5	preSC5-11.5	Efnb2	Epha4	0.00160935721709634	0.01	EFNB2_EPHA4	Efnb2 - Epha4	EPHB	Cell-Cell Contact	PMID: 15114347
1661	preSC2-11.5	preSC5-11.5	Efnb2	Epha4	0.00188523576691463	0.01	EFNB2_EPHA4	Efnb2 - Epha4	EPHB	Cell-Cell Contact	PMID: 15114347
1662	preSC3-11.5	preSC5-11.5	Efnb2	Epha4	0.00170790069143428	0.01	EFNB2_EPHA4	Efnb2 - Epha4	EPHB	Cell-Cell Contact	PMID: 15114347
1663	RT-11.5	preSC5-11.5	Efnb2	Epha4	0.00203409684009726	0.02	EFNB2_EPHA4	Efnb2 - Epha4	EPHB	Cell-Cell Contact	PMID: 15114347
1664	preSC5-11.5	preSC5-11.5	Efnb2	Epha4	0.00332332259632097	0	EFNB2_EPHA4	Efnb2 - Epha4	EPHB	Cell-Cell Contact	PMID: 15114347
1665	preSC0-11.5	preSC5-11.5	Efnb2	Ephb2	0.000340333896819174	0	EFNB2_EPHB2	Efnb2 - Ephb2	EPHB	Cell-Cell Contact	PMID: 15114347
1666	preSC1-11.5	preSC5-11.5	Efnb2	Ephb2	0.000405257533495736	0	EFNB2_EPHB2	Efnb2 - Ephb2	EPHB	Cell-Cell Contact	PMID: 15114347
1667	preSC2-11.5	preSC5-11.5	Efnb2	Ephb2	0.000474825584500658	0	EFNB2_EPHB2	Efnb2 - Ephb2	EPHB	Cell-Cell Contact	PMID: 15114347
1668	preSC3-11.5	preSC5-11.5	Efnb2	Ephb2	0.000430103852054966	0	EFNB2_EPHB2	Efnb2 - Ephb2	EPHB	Cell-Cell Contact	PMID: 15114347
1669	RT-11.5	preSC5-11.5	Efnb2	Ephb2	0.000512375702339587	0	EFNB2_EPHB2	Efnb2 - Ephb2	EPHB	Cell-Cell Contact	PMID: 15114347
1670	preSC5-11.5	preSC5-11.5	Efnb2	Ephb2	0.000837933061390114	0	EFNB2_EPHB2	Efnb2 - Ephb2	EPHB	Cell-Cell Contact	PMID: 15114347
1671	preSC5-11.5	preSC0-11.5	Efnb2	Ephb4	0.0013687932909033	0	EFNB2_EPHB4	Efnb2 - Ephb4	EPHB	Cell-Cell Contact	PMID: 15114347
1672	preSC1-11.5	preSC1-11.5	Efnb2	Ephb4	0.00101621326750507	0	EFNB2_EPHB4	Efnb2 - Ephb4	EPHB	Cell-Cell Contact	PMID: 15114347
1673	preSC2-11.5	preSC1-11.5	Efnb2	Ephb4	0.00119053539293479	0	EFNB2_EPHB4	Efnb2 - Ephb4	EPHB	Cell-Cell Contact	PMID: 15114347
1674	preSC3-11.5	preSC1-11.5	Efnb2	Ephb4	0.001078476837128	0	EFNB2_EPHB4	Efnb2 - Ephb4	EPHB	Cell-Cell Contact	PMID: 15114347
1675	RT-11.5	preSC1-11.5	Efnb2	Ephb4	0.00128461247178079	0.01	EFNB2_EPHB4	Efnb2 - Ephb4	EPHB	Cell-Cell Contact	PMID: 15114347
1676	preSC5-11.5	preSC1-11.5	Efnb2	Ephb4	0.00209980894529289	0	EFNB2_EPHB4	Efnb2 - Ephb4	EPHB	Cell-Cell Contact	PMID: 15114347
1677	preSC2-11.5	preSC3-11.5	Efnb2	Ephb4	0.000913410832647557	0.04	EFNB2_EPHB4	Efnb2 - Ephb4	EPHB	Cell-Cell Contact	PMID: 15114347
1678	RT-11.5	preSC3-11.5	Efnb2	Ephb4	0.000985610911696412	0.01	EFNB2_EPHB4	Efnb2 - Ephb4	EPHB	Cell-Cell Contact	PMID: 15114347
1679	preSC5-11.5	preSC3-11.5	Efnb2	Ephb4	0.00161137146290686	0	EFNB2_EPHB4	Efnb2 - Ephb4	EPHB	Cell-Cell Contact	PMID: 15114347
1680	preSC0-11.5	preSC5-11.5	Efnb2	Ephb4	0.00134970321023125	0	EFNB2_EPHB4	Efnb2 - Ephb4	EPHB	Cell-Cell Contact	PMID: 15114347
1681	preSC1-11.5	preSC5-11.5	Efnb2	Ephb4	0.00160686920097142	0	EFNB2_EPHB4	Efnb2 - Ephb4	EPHB	Cell-Cell Contact	PMID: 15114347
1682	preSC2-11.5	preSC5-11.5	Efnb2	Ephb4	0.0018823220552493	0	EFNB2_EPHB4	Efnb2 - Ephb4	EPHB	Cell-Cell Contact	PMID: 15114347
1683	preSC3-11.5	preSC5-11.5	Efnb2	Ephb4	0.00170526059037467	0	EFNB2_EPHB4	Efnb2 - Ephb4	EPHB	Cell-Cell Contact	PMID: 15114347
1684	RT-11.5	preSC5-11.5	Efnb2	Ephb4	0.00203095352548943	0	EFNB2_EPHB4	Efnb2 - Ephb4	EPHB	Cell-Cell Contact	PMID: 15114347
1685	preSC5-11.5	preSC5-11.5	Efnb2	Ephb4	0.00331819364962471	0	EFNB2_EPHB4	Efnb2 - Ephb4	EPHB	Cell-Cell Contact	PMID: 15114347
1686	preSC5-11.5	preSC1-11.5	Efnb3	Epha4	0.000628405389004576	0	EFNB3_EPHA4	Efnb3 - Epha4	EPHB	Cell-Cell Contact	PMID: 15114347
1687	preSC5-11.5	preSC2-11.5	Efnb3	Epha4	0.000576297730173548	0	EFNB3_EPHA4	Efnb3 - Epha4	EPHB	Cell-Cell Contact	PMID: 15114347
1688	preSC5-11.5	preSC3-11.5	Efnb3	Epha4	0.000640577082548429	0	EFNB3_EPHA4	Efnb3 - Epha4	EPHB	Cell-Cell Contact	PMID: 15114347
1689	preSC5-11.5	RT-11.5	Efnb3	Epha4	0.00250343745610168	0	EFNB3_EPHA4	Efnb3 - Epha4	EPHB	Cell-Cell Contact	PMID: 15114347
1690	preSC5-11.5	preSC5-11.5	Efnb3	Epha4	0.000899788361979943	0	EFNB3_EPHA4	Efnb3 - Epha4	EPHB	Cell-Cell Contact	PMID: 15114347
1691	preSC5-11.5	preSC5-11.5	Efnb3	Ephb2	0.000226458248332241	0	EFNB3_EPHB2	Efnb3 - Ephb2	EPHB	Cell-Cell Contact	PMID: 15114347
1692	preSC5-11.5	preSC0-11.5	Efnb3	Ephb4	0.00037007104017382	0	EFNB3_EPHB4	Efnb3 - Ephb4	EPHB	Cell-Cell Contact	PMID: 15114347
1693	preSC5-11.5	preSC1-11.5	Efnb3	Ephb4	0.000568013995024614	0	EFNB3_EPHB4	Efnb3 - Ephb4	EPHB	Cell-Cell Contact	PMID: 15114347
1694	preSC5-11.5	preSC3-11.5	Efnb3	Ephb4	0.000435732426627222	0	EFNB3_EPHB4	Efnb3 - Ephb4	EPHB	Cell-Cell Contact	PMID: 15114347
1695	preSC5-11.5	preSC5-11.5	Efnb3	Ephb4	0.000898396330097787	0	EFNB3_EPHB4	Efnb3 - Ephb4	EPHB	Cell-Cell Contact	PMID: 15114347
1696	preSC5-11.5	preSC0-11.5	Efnb3	Ephb6	0.000390654696733529	0	EFNB3_EPHB6	Efnb3 - Ephb6	EPHB	Cell-Cell Contact	PMID: 15114347
1697	preSC5-11.5	preSC1-11.5	Efnb3	Ephb6	0.00201119673150213	0	EFNB3_EPHB6	Efnb3 - Ephb6	EPHB	Cell-Cell Contact	PMID: 15114347
1698	preSC5-11.5	preSC3-11.5	Efnb3	Ephb6	0.000563235567647815	0	EFNB3_EPHB6	Efnb3 - Ephb6	EPHB	Cell-Cell Contact	PMID: 15114347
1699	preSC5-11.5	preSC5-11.5	Efnb3	Ephb6	0.000353586254270048	0	EFNB3_EPHB6	Efnb3 - Ephb6	EPHB	Cell-Cell Contact	PMID: 15114347
1700	preSC0-11.5	preSC0-11.5	F11r	F11r	0.133624132893213	0	F11R_F11R	F11r - F11r	JAM	Cell-Cell Contact	KEGG: mmu04514
1701	preSC2-11.5	preSC0-11.5	F11r	F11r	0.1169121960074	0	F11R_F11R	F11r - F11r	JAM	Cell-Cell Contact	KEGG: mmu04514
1702	preSC3-11.5	preSC0-11.5	F11r	F11r	0.125153535722077	0	F11R_F11R	F11r - F11r	JAM	Cell-Cell Contact	KEGG: mmu04514
1703	preSC5-11.5	preSC0-11.5	F11r	F11r	0.111393576276048	0	F11R_F11R	F11r - F11r	JAM	Cell-Cell Contact	KEGG: mmu04514
1704	preSC0-11.5	preSC2-11.5	F11r	F11r	0.1169121960074	0	F11R_F11R	F11r - F11r	JAM	Cell-Cell Contact	KEGG: mmu04514
1705	preSC3-11.5	preSC2-11.5	F11r	F11r	0.109367256473291	0	F11R_F11R	F11r - F11r	JAM	Cell-Cell Contact	KEGG: mmu04514
1706	preSC0-11.5	preSC3-11.5	F11r	F11r	0.125153535722077	0	F11R_F11R	F11r - F11r	JAM	Cell-Cell Contact	KEGG: mmu04514
1707	preSC2-11.5	preSC3-11.5	F11r	F11r	0.109367256473291	0	F11R_F11R	F11r - F11r	JAM	Cell-Cell Contact	KEGG: mmu04514
1708	preSC3-11.5	preSC3-11.5	F11r	F11r	0.117147294637448	0	F11R_F11R	F11r - F11r	JAM	Cell-Cell Contact	KEGG: mmu04514
1709	preSC5-11.5	preSC3-11.5	F11r	F11r	0.104162773088258	0	F11R_F11R	F11r - F11r	JAM	Cell-Cell Contact	KEGG: mmu04514
1710	preSC0-11.5	preSC5-11.5	F11r	F11r	0.111393576276048	0	F11R_F11R	F11r - F11r	JAM	Cell-Cell Contact	KEGG: mmu04514
1711	preSC3-11.5	preSC5-11.5	F11r	F11r	0.104162773088258	0	F11R_F11R	F11r - F11r	JAM	Cell-Cell Contact	KEGG: mmu04514
1712	RT-11.5	preSC0-11.5	Mpzl1	Mpzl1	0.0367805966550835	0	MPZL1_MPZL1	Mpzl1 - Mpzl1	MPZ	Cell-Cell Contact	KEGG: mmu04514
1713	preSC1-11.5	preSC1-11.5	Mpzl1	Mpzl1	0.0370380248869591	0	MPZL1_MPZL1	Mpzl1 - Mpzl1	MPZ	Cell-Cell Contact	KEGG: mmu04514
1714	RT-11.5	preSC1-11.5	Mpzl1	Mpzl1	0.0430793658607744	0	MPZL1_MPZL1	Mpzl1 - Mpzl1	MPZ	Cell-Cell Contact	KEGG: mmu04514
1715	RT-11.5	preSC3-11.5	Mpzl1	Mpzl1	0.0367786656330678	0	MPZL1_MPZL1	Mpzl1 - Mpzl1	MPZ	Cell-Cell Contact	KEGG: mmu04514
1716	preSC0-11.5	RT-11.5	Mpzl1	Mpzl1	0.0367805966550835	0	MPZL1_MPZL1	Mpzl1 - Mpzl1	MPZ	Cell-Cell Contact	KEGG: mmu04514
1717	preSC1-11.5	RT-11.5	Mpzl1	Mpzl1	0.0430793658607744	0	MPZL1_MPZL1	Mpzl1 - Mpzl1	MPZ	Cell-Cell Contact	KEGG: mmu04514
1718	preSC3-11.5	RT-11.5	Mpzl1	Mpzl1	0.0367786656330678	0	MPZL1_MPZL1	Mpzl1 - Mpzl1	MPZ	Cell-Cell Contact	KEGG: mmu04514
1719	RT-11.5	RT-11.5	Mpzl1	Mpzl1	0.0500548991960757	0	MPZL1_MPZL1	Mpzl1 - Mpzl1	MPZ	Cell-Cell Contact	KEGG: mmu04514
1720	preSC5-11.5	RT-11.5	Mpzl1	Mpzl1	0.0395984793844436	0	MPZL1_MPZL1	Mpzl1 - Mpzl1	MPZ	Cell-Cell Contact	KEGG: mmu04514
1721	RT-11.5	preSC5-11.5	Mpzl1	Mpzl1	0.0395984793844436	0	MPZL1_MPZL1	Mpzl1 - Mpzl1	MPZ	Cell-Cell Contact	KEGG: mmu04514
1722	RT-11.5	preSC0-11.5	Ncam1	Fgfr1	0.0159281279339921	0	NCAM1_FGFR1	Ncam1 - Fgfr1	NCAM	Cell-Cell Contact	PMID: 12791257
1723	preSC5-11.5	preSC0-11.5	Ncam1	Fgfr1	0.00534996815717666	0.01	NCAM1_FGFR1	Ncam1 - Fgfr1	NCAM	Cell-Cell Contact	PMID: 12791257
1724	RT-11.5	preSC1-11.5	Ncam1	Fgfr1	0.016860906259206	0	NCAM1_FGFR1	Ncam1 - Fgfr1	NCAM	Cell-Cell Contact	PMID: 12791257
1725	preSC5-11.5	preSC1-11.5	Ncam1	Fgfr1	0.00566683869826981	0.01	NCAM1_FGFR1	Ncam1 - Fgfr1	NCAM	Cell-Cell Contact	PMID: 12791257
1726	preSC0-11.5	preSC2-11.5	Ncam1	Fgfr1	0.00719930156351988	0	NCAM1_FGFR1	Ncam1 - Fgfr1	NCAM	Cell-Cell Contact	PMID: 12791257
1727	preSC2-11.5	preSC2-11.5	Ncam1	Fgfr1	0.00826282453118029	0	NCAM1_FGFR1	Ncam1 - Fgfr1	NCAM	Cell-Cell Contact	PMID: 12791257
1728	preSC3-11.5	preSC2-11.5	Ncam1	Fgfr1	0.00589621520239996	0	NCAM1_FGFR1	Ncam1 - Fgfr1	NCAM	Cell-Cell Contact	PMID: 12791257
1729	RT-11.5	preSC2-11.5	Ncam1	Fgfr1	0.0460208020868031	0	NCAM1_FGFR1	Ncam1 - Fgfr1	NCAM	Cell-Cell Contact	PMID: 12791257
1730	preSC5-11.5	preSC2-11.5	Ncam1	Fgfr1	0.0157779776531791	0	NCAM1_FGFR1	Ncam1 - Fgfr1	NCAM	Cell-Cell Contact	PMID: 12791257
1731	RT-11.5	preSC3-11.5	Ncam1	Fgfr1	0.0181490283050838	0	NCAM1_FGFR1	Ncam1 - Fgfr1	NCAM	Cell-Cell Contact	PMID: 12791257
1732	preSC5-11.5	preSC3-11.5	Ncam1	Fgfr1	0.00610507852931684	0	NCAM1_FGFR1	Ncam1 - Fgfr1	NCAM	Cell-Cell Contact	PMID: 12791257
1733	RT-11.5	RT-11.5	Ncam1	Fgfr1	0.0205852286443522	0	NCAM1_FGFR1	Ncam1 - Fgfr1	NCAM	Cell-Cell Contact	PMID: 12791257
1734	preSC5-11.5	RT-11.5	Ncam1	Fgfr1	0.00693600283611771	0	NCAM1_FGFR1	Ncam1 - Fgfr1	NCAM	Cell-Cell Contact	PMID: 12791257
1735	preSC0-11.5	preSC5-11.5	Ncam1	Fgfr1	0.010262081941821	0	NCAM1_FGFR1	Ncam1 - Fgfr1	NCAM	Cell-Cell Contact	PMID: 12791257
1736	preSC2-11.5	preSC5-11.5	Ncam1	Fgfr1	0.0117726915530503	0	NCAM1_FGFR1	Ncam1 - Fgfr1	NCAM	Cell-Cell Contact	PMID: 12791257
1737	preSC3-11.5	preSC5-11.5	Ncam1	Fgfr1	0.00840932256670352	0.01	NCAM1_FGFR1	Ncam1 - Fgfr1	NCAM	Cell-Cell Contact	PMID: 12791257
1738	RT-11.5	preSC5-11.5	Ncam1	Fgfr1	0.0645258935550385	0	NCAM1_FGFR1	Ncam1 - Fgfr1	NCAM	Cell-Cell Contact	PMID: 12791257
1739	preSC5-11.5	preSC5-11.5	Ncam1	Fgfr1	0.0224079888532956	0	NCAM1_FGFR1	Ncam1 - Fgfr1	NCAM	Cell-Cell Contact	PMID: 12791257
1740	RT-11.5	preSC0-11.5	Ncam1	Ncam1	0.0516550958732493	0	NCAM1_NCAM1	Ncam1 - Ncam1	NCAM	Cell-Cell Contact	KEGG: mmu04514
1741	preSC5-11.5	preSC0-11.5	Ncam1	Ncam1	0.0177786671348695	0.01	NCAM1_NCAM1	Ncam1 - Ncam1	NCAM	Cell-Cell Contact	KEGG: mmu04514
1742	RT-11.5	preSC1-11.5	Ncam1	Ncam1	0.016711757788758	0.01	NCAM1_NCAM1	Ncam1 - Ncam1	NCAM	Cell-Cell Contact	KEGG: mmu04514
1743	RT-11.5	preSC2-11.5	Ncam1	Ncam1	0.058896296311556	0	NCAM1_NCAM1	Ncam1 - Ncam1	NCAM	Cell-Cell Contact	KEGG: mmu04514
1744	preSC5-11.5	preSC2-11.5	Ncam1	Ncam1	0.0203729652205798	0.01	NCAM1_NCAM1	Ncam1 - Ncam1	NCAM	Cell-Cell Contact	KEGG: mmu04514
1745	RT-11.5	preSC3-11.5	Ncam1	Ncam1	0.0426511160399403	0	NCAM1_NCAM1	Ncam1 - Ncam1	NCAM	Cell-Cell Contact	KEGG: mmu04514
1746	preSC0-11.5	RT-11.5	Ncam1	Ncam1	0.0516550958732493	0	NCAM1_NCAM1	Ncam1 - Ncam1	NCAM	Cell-Cell Contact	KEGG: mmu04514
1747	preSC1-11.5	RT-11.5	Ncam1	Ncam1	0.016711757788758	0.01	NCAM1_NCAM1	Ncam1 - Ncam1	NCAM	Cell-Cell Contact	KEGG: mmu04514
1748	preSC2-11.5	RT-11.5	Ncam1	Ncam1	0.058896296311556	0	NCAM1_NCAM1	Ncam1 - Ncam1	NCAM	Cell-Cell Contact	KEGG: mmu04514
1749	preSC3-11.5	RT-11.5	Ncam1	Ncam1	0.0426511160399403	0	NCAM1_NCAM1	Ncam1 - Ncam1	NCAM	Cell-Cell Contact	KEGG: mmu04514
1750	RT-11.5	RT-11.5	Ncam1	Ncam1	0.265976743526162	0	NCAM1_NCAM1	Ncam1 - Ncam1	NCAM	Cell-Cell Contact	KEGG: mmu04514
1751	preSC5-11.5	RT-11.5	Ncam1	Ncam1	0.107472738209329	0	NCAM1_NCAM1	Ncam1 - Ncam1	NCAM	Cell-Cell Contact	KEGG: mmu04514
1752	preSC0-11.5	preSC5-11.5	Ncam1	Ncam1	0.0177786671348695	0.01	NCAM1_NCAM1	Ncam1 - Ncam1	NCAM	Cell-Cell Contact	KEGG: mmu04514
1753	preSC2-11.5	preSC5-11.5	Ncam1	Ncam1	0.0203729652205798	0.01	NCAM1_NCAM1	Ncam1 - Ncam1	NCAM	Cell-Cell Contact	KEGG: mmu04514
1754	RT-11.5	preSC5-11.5	Ncam1	Ncam1	0.107472738209329	0	NCAM1_NCAM1	Ncam1 - Ncam1	NCAM	Cell-Cell Contact	KEGG: mmu04514
1755	preSC5-11.5	preSC5-11.5	Ncam1	Ncam1	0.0384751495167021	0	NCAM1_NCAM1	Ncam1 - Ncam1	NCAM	Cell-Cell Contact	KEGG: mmu04514
1756	preSC0-11.5	preSC5-11.5	Nectin3	Nectin1	0.000223273292015156	0	NECTIN3_NECTIN1	Nectin3 - Nectin1	NECTIN	Cell-Cell Contact	PMID: 23027581
1757	preSC1-11.5	preSC5-11.5	Nectin3	Nectin1	0.00061731700741951	0	NECTIN3_NECTIN1	Nectin3 - Nectin1	NECTIN	Cell-Cell Contact	PMID: 23027581
1758	preSC2-11.5	preSC5-11.5	Nectin3	Nectin1	0.000238704030131308	0	NECTIN3_NECTIN1	Nectin3 - Nectin1	NECTIN	Cell-Cell Contact	PMID: 23027581
1759	preSC3-11.5	preSC5-11.5	Nectin3	Nectin1	0.000671133912786832	0	NECTIN3_NECTIN1	Nectin3 - Nectin1	NECTIN	Cell-Cell Contact	PMID: 23027581
1760	RT-11.5	preSC5-11.5	Nectin3	Nectin1	0.000340070651247655	0	NECTIN3_NECTIN1	Nectin3 - Nectin1	NECTIN	Cell-Cell Contact	PMID: 23027581
1761	preSC5-11.5	preSC5-11.5	Nectin3	Nectin1	0.000535414106883607	0	NECTIN3_NECTIN1	Nectin3 - Nectin1	NECTIN	Cell-Cell Contact	PMID: 23027581
1762	preSC0-11.5	preSC0-11.5	Nectin3	Nectin2	0.00721779908207282	0.01	NECTIN3_NECTIN2	Nectin3 - Nectin2	NECTIN	Cell-Cell Contact	PMID: 23027581
1763	preSC1-11.5	preSC0-11.5	Nectin3	Nectin2	0.0197127328964384	0	NECTIN3_NECTIN2	Nectin3 - Nectin2	NECTIN	Cell-Cell Contact	PMID: 23027581
1764	preSC3-11.5	preSC0-11.5	Nectin3	Nectin2	0.0213956240872809	0	NECTIN3_NECTIN2	Nectin3 - Nectin2	NECTIN	Cell-Cell Contact	PMID: 23027581
1765	RT-11.5	preSC0-11.5	Nectin3	Nectin2	0.0109534431310009	0.04	NECTIN3_NECTIN2	Nectin3 - Nectin2	NECTIN	Cell-Cell Contact	PMID: 23027581
1766	preSC5-11.5	preSC0-11.5	Nectin3	Nectin2	0.017140787287681	0	NECTIN3_NECTIN2	Nectin3 - Nectin2	NECTIN	Cell-Cell Contact	PMID: 23027581
1767	preSC1-11.5	preSC2-11.5	Nectin3	Nectin2	0.0156928488659936	0	NECTIN3_NECTIN2	Nectin3 - Nectin2	NECTIN	Cell-Cell Contact	PMID: 23027581
1768	preSC3-11.5	preSC2-11.5	Nectin3	Nectin2	0.0170385243358158	0	NECTIN3_NECTIN2	Nectin3 - Nectin2	NECTIN	Cell-Cell Contact	PMID: 23027581
1769	preSC5-11.5	preSC2-11.5	Nectin3	Nectin2	0.0136380859614454	0.01	NECTIN3_NECTIN2	Nectin3 - Nectin2	NECTIN	Cell-Cell Contact	PMID: 23027581
1770	preSC1-11.5	RT-11.5	Nectin3	Nectin2	0.0136299047308203	0.01	NECTIN3_NECTIN2	Nectin3 - Nectin2	NECTIN	Cell-Cell Contact	PMID: 23027581
1771	preSC3-11.5	RT-11.5	Nectin3	Nectin2	0.0148013410334137	0	NECTIN3_NECTIN2	Nectin3 - Nectin2	NECTIN	Cell-Cell Contact	PMID: 23027581
1772	preSC1-11.5	preSC5-11.5	Nectin3	Nectin2	0.0146449371063812	0.01	NECTIN3_NECTIN2	Nectin3 - Nectin2	NECTIN	Cell-Cell Contact	PMID: 23027581
1773	preSC3-11.5	preSC5-11.5	Nectin3	Nectin2	0.0159022049730924	0	NECTIN3_NECTIN2	Nectin3 - Nectin2	NECTIN	Cell-Cell Contact	PMID: 23027581
1774	preSC5-11.5	preSC5-11.5	Nectin3	Nectin2	0.0127256099319495	0.04	NECTIN3_NECTIN2	Nectin3 - Nectin2	NECTIN	Cell-Cell Contact	PMID: 23027581
1775	preSC1-11.5	preSC0-11.5	Nectin3	Pvr	0.0022107904465616	0	NECTIN3_PVR	Nectin3 - Pvr	NECTIN	Cell-Cell Contact	PMID: 23027581
1776	preSC3-11.5	preSC0-11.5	Nectin3	Pvr	0.0024031902735474	0	NECTIN3_PVR	Nectin3 - Pvr	NECTIN	Cell-Cell Contact	PMID: 23027581
1777	preSC1-11.5	preSC1-11.5	Nectin3	Pvr	0.00250499879805674	0	NECTIN3_PVR	Nectin3 - Pvr	NECTIN	Cell-Cell Contact	PMID: 23027581
1778	preSC3-11.5	preSC1-11.5	Nectin3	Pvr	0.00272293300400072	0	NECTIN3_PVR	Nectin3 - Pvr	NECTIN	Cell-Cell Contact	PMID: 23027581
1779	preSC5-11.5	preSC1-11.5	Nectin3	Pvr	0.00217319120541968	0.03	NECTIN3_PVR	Nectin3 - Pvr	NECTIN	Cell-Cell Contact	PMID: 23027581
1780	preSC1-11.5	preSC2-11.5	Nectin3	Pvr	0.00229278223137036	0.02	NECTIN3_PVR	Nectin3 - Pvr	NECTIN	Cell-Cell Contact	PMID: 23027581
1781	preSC3-11.5	preSC2-11.5	Nectin3	Pvr	0.00249229978477033	0	NECTIN3_PVR	Nectin3 - Pvr	NECTIN	Cell-Cell Contact	PMID: 23027581
1782	preSC1-11.5	preSC3-11.5	Nectin3	Pvr	0.00258028871796082	0	NECTIN3_PVR	Nectin3 - Pvr	NECTIN	Cell-Cell Contact	PMID: 23027581
1783	preSC3-11.5	preSC3-11.5	Nectin3	Pvr	0.00280475470836586	0	NECTIN3_PVR	Nectin3 - Pvr	NECTIN	Cell-Cell Contact	PMID: 23027581
1784	preSC5-11.5	preSC3-11.5	Nectin3	Pvr	0.00223853073963832	0.02	NECTIN3_PVR	Nectin3 - Pvr	NECTIN	Cell-Cell Contact	PMID: 23027581
1785	preSC1-11.5	RT-11.5	Nectin3	Pvr	0.00282050393980881	0	NECTIN3_PVR	Nectin3 - Pvr	NECTIN	Cell-Cell Contact	PMID: 23027581
1786	preSC3-11.5	RT-11.5	Nectin3	Pvr	0.00306580264212314	0	NECTIN3_PVR	Nectin3 - Pvr	NECTIN	Cell-Cell Contact	PMID: 23027581
1787	RT-11.5	RT-11.5	Nectin3	Pvr	0.00155531309184694	0.04	NECTIN3_PVR	Nectin3 - Pvr	NECTIN	Cell-Cell Contact	PMID: 23027581
1788	preSC5-11.5	RT-11.5	Nectin3	Pvr	0.00244700762922819	0	NECTIN3_PVR	Nectin3 - Pvr	NECTIN	Cell-Cell Contact	PMID: 23027581
1789	preSC0-11.5	preSC5-11.5	Nectin3	Pvr	0.00134567803618665	0.01	NECTIN3_PVR	Nectin3 - Pvr	NECTIN	Cell-Cell Contact	PMID: 23027581
1790	preSC1-11.5	preSC5-11.5	Nectin3	Pvr	0.00371323988255028	0	NECTIN3_PVR	Nectin3 - Pvr	NECTIN	Cell-Cell Contact	PMID: 23027581
1791	preSC3-11.5	preSC5-11.5	Nectin3	Pvr	0.00403586542828203	0	NECTIN3_PVR	Nectin3 - Pvr	NECTIN	Cell-Cell Contact	PMID: 23027581
1792	RT-11.5	preSC5-11.5	Nectin3	Pvr	0.00204841791386602	0.01	NECTIN3_PVR	Nectin3 - Pvr	NECTIN	Cell-Cell Contact	PMID: 23027581
1793	preSC5-11.5	preSC5-11.5	Nectin3	Pvr	0.0032219078032003	0	NECTIN3_PVR	Nectin3 - Pvr	NECTIN	Cell-Cell Contact	PMID: 23027581
1794	preSC5-11.5	preSC0-11.5	Nectin1	Nectin3	0.000223273292015156	0	NECTIN1_NECTIN3	Nectin1 - Nectin3	NECTIN	Cell-Cell Contact	KEGG: mmu04514
1795	preSC5-11.5	preSC1-11.5	Nectin1	Nectin3	0.00061731700741951	0	NECTIN1_NECTIN3	Nectin1 - Nectin3	NECTIN	Cell-Cell Contact	KEGG: mmu04514
1796	preSC5-11.5	preSC2-11.5	Nectin1	Nectin3	0.000238704030131308	0	NECTIN1_NECTIN3	Nectin1 - Nectin3	NECTIN	Cell-Cell Contact	KEGG: mmu04514
1797	preSC5-11.5	preSC3-11.5	Nectin1	Nectin3	0.000671133912786832	0	NECTIN1_NECTIN3	Nectin1 - Nectin3	NECTIN	Cell-Cell Contact	KEGG: mmu04514
1798	preSC5-11.5	RT-11.5	Nectin1	Nectin3	0.000340070651247655	0	NECTIN1_NECTIN3	Nectin1 - Nectin3	NECTIN	Cell-Cell Contact	KEGG: mmu04514
1799	preSC5-11.5	preSC5-11.5	Nectin1	Nectin3	0.000535414106883607	0	NECTIN1_NECTIN3	Nectin1 - Nectin3	NECTIN	Cell-Cell Contact	KEGG: mmu04514
1800	RT-11.5	preSC0-11.5	Dlk1	Notch2	0.0197801514293831	0	DLK1_NOTCH2	Dlk1 - Notch2	NOTCH	Cell-Cell Contact	PMID: 22353464
1801	preSC1-11.5	preSC1-11.5	Dlk1	Notch2	0.0125066433258758	0	DLK1_NOTCH2	Dlk1 - Notch2	NOTCH	Cell-Cell Contact	PMID: 22353464
1802	RT-11.5	preSC1-11.5	Dlk1	Notch2	0.068649982179265	0	DLK1_NOTCH2	Dlk1 - Notch2	NOTCH	Cell-Cell Contact	PMID: 22353464
1803	preSC5-11.5	preSC1-11.5	Dlk1	Notch2	0.0200222170248573	0	DLK1_NOTCH2	Dlk1 - Notch2	NOTCH	Cell-Cell Contact	PMID: 22353464
1804	RT-11.5	preSC2-11.5	Dlk1	Notch2	0.0263971407721186	0	DLK1_NOTCH2	Dlk1 - Notch2	NOTCH	Cell-Cell Contact	PMID: 22353464
1805	preSC5-11.5	preSC2-11.5	Dlk1	Notch2	0.00745919313108644	0	DLK1_NOTCH2	Dlk1 - Notch2	NOTCH	Cell-Cell Contact	PMID: 22353464
1806	RT-11.5	preSC3-11.5	Dlk1	Notch2	0.0234181175177811	0	DLK1_NOTCH2	Dlk1 - Notch2	NOTCH	Cell-Cell Contact	PMID: 22353464
1807	preSC5-11.5	preSC3-11.5	Dlk1	Notch2	0.00660289877379425	0.03	DLK1_NOTCH2	Dlk1 - Notch2	NOTCH	Cell-Cell Contact	PMID: 22353464
1808	preSC1-11.5	RT-11.5	Dlk1	Notch2	0.00630902517687353	0.02	DLK1_NOTCH2	Dlk1 - Notch2	NOTCH	Cell-Cell Contact	PMID: 22353464
1809	RT-11.5	RT-11.5	Dlk1	Notch2	0.0356347239820462	0	DLK1_NOTCH2	Dlk1 - Notch2	NOTCH	Cell-Cell Contact	PMID: 22353464
1810	preSC5-11.5	RT-11.5	Dlk1	Notch2	0.0101385229993888	0.01	DLK1_NOTCH2	Dlk1 - Notch2	NOTCH	Cell-Cell Contact	PMID: 22353464
1811	preSC1-11.5	preSC5-11.5	Dlk1	Notch2	0.00861635695592507	0.02	DLK1_NOTCH2	Dlk1 - Notch2	NOTCH	Cell-Cell Contact	PMID: 22353464
1812	RT-11.5	preSC5-11.5	Dlk1	Notch2	0.0481473697971944	0	DLK1_NOTCH2	Dlk1 - Notch2	NOTCH	Cell-Cell Contact	PMID: 22353464
1813	preSC5-11.5	preSC5-11.5	Dlk1	Notch2	0.0138268879471807	0	DLK1_NOTCH2	Dlk1 - Notch2	NOTCH	Cell-Cell Contact	PMID: 22353464
1814	preSC0-11.5	preSC5-11.5	Dlk1	Notch3	0.000566103854254992	0	DLK1_NOTCH3	Dlk1 - Notch3	NOTCH	Cell-Cell Contact	PMID: 22353464
1815	preSC1-11.5	preSC5-11.5	Dlk1	Notch3	0.00175138461878309	0	DLK1_NOTCH3	Dlk1 - Notch3	NOTCH	Cell-Cell Contact	PMID: 22353464
1816	preSC2-11.5	preSC5-11.5	Dlk1	Notch3	0.000664690220097143	0	DLK1_NOTCH3	Dlk1 - Notch3	NOTCH	Cell-Cell Contact	PMID: 22353464
1817	preSC3-11.5	preSC5-11.5	Dlk1	Notch3	0.000494021034279865	0	DLK1_NOTCH3	Dlk1 - Notch3	NOTCH	Cell-Cell Contact	PMID: 22353464
1818	RT-11.5	preSC5-11.5	Dlk1	Notch3	0.010107684729411	0	DLK1_NOTCH3	Dlk1 - Notch3	NOTCH	Cell-Cell Contact	PMID: 22353464
1819	preSC5-11.5	preSC5-11.5	Dlk1	Notch3	0.0028223100409119	0	DLK1_NOTCH3	Dlk1 - Notch3	NOTCH	Cell-Cell Contact	PMID: 22353464
1820	preSC5-11.5	preSC0-11.5	Jag1	Notch2	0.00038018920382089	0	JAG1_NOTCH2	Jag1 - Notch2	NOTCH	Cell-Cell Contact	PMID: 22353464
1821	preSC5-11.5	preSC1-11.5	Jag1	Notch2	0.00138734148951142	0	JAG1_NOTCH2	Jag1 - Notch2	NOTCH	Cell-Cell Contact	PMID: 22353464
1822	preSC5-11.5	preSC2-11.5	Jag1	Notch2	0.000510754238417727	0	JAG1_NOTCH2	Jag1 - Notch2	NOTCH	Cell-Cell Contact	PMID: 22353464
1823	preSC5-11.5	preSC3-11.5	Jag1	Notch2	0.000451758032773808	0	JAG1_NOTCH2	Jag1 - Notch2	NOTCH	Cell-Cell Contact	PMID: 22353464
1824	preSC5-11.5	RT-11.5	Jag1	Notch2	0.000695966412781713	0	JAG1_NOTCH2	Jag1 - Notch2	NOTCH	Cell-Cell Contact	PMID: 22353464
1825	preSC5-11.5	preSC5-11.5	Jag1	Notch2	0.000952462339626954	0	JAG1_NOTCH2	Jag1 - Notch2	NOTCH	Cell-Cell Contact	PMID: 22353464
1826	preSC5-11.5	preSC5-11.5	Jag1	Notch3	0.000192415018818186	0	JAG1_NOTCH3	Jag1 - Notch3	NOTCH	Cell-Cell Contact	PMID: 22353464
1827	preSC2-11.5	preSC0-11.5	Sema4c	Plxnb2	0.000931506640260689	0	SEMA4C_PLXNB2	Sema4c - Plxnb2	SEMA4	Cell-Cell Contact	PMID: 27533782
1828	preSC0-11.5	preSC5-11.5	Sema4c	Plxnb2	0.00176056691597569	0	SEMA4C_PLXNB2	Sema4c - Plxnb2	SEMA4	Cell-Cell Contact	PMID: 27533782
1829	preSC1-11.5	preSC5-11.5	Sema4c	Plxnb2	0.00186217287832912	0	SEMA4C_PLXNB2	Sema4c - Plxnb2	SEMA4	Cell-Cell Contact	PMID: 27533782
1830	preSC2-11.5	preSC5-11.5	Sema4c	Plxnb2	0.002359974145802	0	SEMA4C_PLXNB2	Sema4c - Plxnb2	SEMA4	Cell-Cell Contact	PMID: 27533782
1831	preSC3-11.5	preSC5-11.5	Sema4c	Plxnb2	0.00171405917562577	0.01	SEMA4C_PLXNB2	Sema4c - Plxnb2	SEMA4	Cell-Cell Contact	PMID: 27533782
1832	preSC5-11.5	preSC5-11.5	Sema4c	Plxnb2	0.00181604179045171	0.01	SEMA4C_PLXNB2	Sema4c - Plxnb2	SEMA4	Cell-Cell Contact	PMID: 27533782
1833	preSC1-11.5	preSC1-11.5	Sema5a	Plxna1	0.00254971253273002	0	SEMA5A_PLXNA1	Sema5a - Plxna1	SEMA5	Cell-Cell Contact	PMID: 27533782
1834	preSC3-11.5	preSC1-11.5	Sema5a	Plxna1	0.000830516937678619	0	SEMA5A_PLXNA1	Sema5a - Plxna1	SEMA5	Cell-Cell Contact	PMID: 27533782
1835	preSC5-11.5	preSC1-11.5	Sema5a	Plxna1	0.000662945956310825	0.01	SEMA5A_PLXNA1	Sema5a - Plxna1	SEMA5	Cell-Cell Contact	PMID: 27533782
1836	preSC1-11.5	preSC2-11.5	Sema5a	Plxna1	0.00126590929380292	0	SEMA5A_PLXNA1	Sema5a - Plxna1	SEMA5	Cell-Cell Contact	PMID: 27533782
1837	preSC1-11.5	preSC3-11.5	Sema5a	Plxna1	0.00162511332871057	0	SEMA5A_PLXNA1	Sema5a - Plxna1	SEMA5	Cell-Cell Contact	PMID: 27533782
1838	preSC1-11.5	RT-11.5	Sema5a	Plxna1	0.00340809407858034	0	SEMA5A_PLXNA1	Sema5a - Plxna1	SEMA5	Cell-Cell Contact	PMID: 27533782
1839	preSC3-11.5	RT-11.5	Sema5a	Plxna1	0.00111076177844064	0	SEMA5A_PLXNA1	Sema5a - Plxna1	SEMA5	Cell-Cell Contact	PMID: 27533782
1840	preSC5-11.5	RT-11.5	Sema5a	Plxna1	0.000886696791752086	0	SEMA5A_PLXNA1	Sema5a - Plxna1	SEMA5	Cell-Cell Contact	PMID: 27533782
1841	preSC1-11.5	preSC5-11.5	Sema5a	Plxna1	0.0018012256258029	0	SEMA5A_PLXNA1	Sema5a - Plxna1	SEMA5	Cell-Cell Contact	PMID: 27533782
1842	preSC0-11.5	preSC5-11.5	Sema6d	PLXNA1_KDR	0.00175591916149415	0	SEMA6D_PLXNA1_KDR	Sema6d - (Plxna1+Kdr)	SEMA6	Cell-Cell Contact	PMID: 22325954
1843	preSC1-11.5	preSC5-11.5	Sema6d	PLXNA1_KDR	0.000468638788626593	0	SEMA6D_PLXNA1_KDR	Sema6d - (Plxna1+Kdr)	SEMA6	Cell-Cell Contact	PMID: 22325954
1844	preSC2-11.5	preSC5-11.5	Sema6d	PLXNA1_KDR	0.00162551165145322	0	SEMA6D_PLXNA1_KDR	Sema6d - (Plxna1+Kdr)	SEMA6	Cell-Cell Contact	PMID: 22325954
1845	preSC3-11.5	preSC5-11.5	Sema6d	PLXNA1_KDR	0.00106284777837691	0	SEMA6D_PLXNA1_KDR	Sema6d - (Plxna1+Kdr)	SEMA6	Cell-Cell Contact	PMID: 22325954
1846	RT-11.5	preSC5-11.5	Sema6d	PLXNA1_KDR	0.000596034496156799	0	SEMA6D_PLXNA1_KDR	Sema6d - (Plxna1+Kdr)	SEMA6	Cell-Cell Contact	PMID: 22325954
1847	preSC5-11.5	preSC5-11.5	Sema6d	PLXNA1_KDR	0.00129265293475202	0	SEMA6D_PLXNA1_KDR	Sema6d - (Plxna1+Kdr)	SEMA6	Cell-Cell Contact	PMID: 22325954
1848	preSC0-11.5	preSC1-11.5	Sema6d	Plxna1	0.00286914105964814	0	SEMA6D_PLXNA1	Sema6d - Plxna1	SEMA6	Cell-Cell Contact	PMID: 27533782
1849	preSC2-11.5	preSC1-11.5	Sema6d	Plxna1	0.00265627747628701	0.01	SEMA6D_PLXNA1	Sema6d - Plxna1	SEMA6	Cell-Cell Contact	PMID: 27533782
1850	preSC0-11.5	RT-11.5	Sema6d	Plxna1	0.00383464740235351	0	SEMA6D_PLXNA1	Sema6d - Plxna1	SEMA6	Cell-Cell Contact	PMID: 27533782
1851	preSC2-11.5	RT-11.5	Sema6d	Plxna1	0.00355040728076448	0	SEMA6D_PLXNA1	Sema6d - Plxna1	SEMA6	Cell-Cell Contact	PMID: 27533782
1852	preSC3-11.5	RT-11.5	Sema6d	Plxna1	0.00232299937860316	0.04	SEMA6D_PLXNA1	Sema6d - Plxna1	SEMA6	Cell-Cell Contact	PMID: 27533782
1853	preSC5-11.5	RT-11.5	Sema6d	Plxna1	0.00282449962262516	0	SEMA6D_PLXNA1	Sema6d - Plxna1	SEMA6	Cell-Cell Contact	PMID: 27533782
1854	preSC3-11.5	preSC0-11.5	Sema6a	Plxna2	0.000784845790316956	0	SEMA6A_PLXNA2	Sema6a - Plxna2	SEMA6	Cell-Cell Contact	PMID: 27533782
1855	preSC5-11.5	preSC0-11.5	Sema6a	Plxna2	0.00150419315691028	0	SEMA6A_PLXNA2	Sema6a - Plxna2	SEMA6	Cell-Cell Contact	PMID: 27533782
1856	preSC1-11.5	preSC2-11.5	Sema6a	Plxna2	0.000764556280015822	0	SEMA6A_PLXNA2	Sema6a - Plxna2	SEMA6	Cell-Cell Contact	PMID: 27533782
1857	preSC3-11.5	preSC2-11.5	Sema6a	Plxna2	0.000883284367783303	0	SEMA6A_PLXNA2	Sema6a - Plxna2	SEMA6	Cell-Cell Contact	PMID: 27533782
1858	preSC5-11.5	preSC2-11.5	Sema6a	Plxna2	0.00169270238946263	0	SEMA6A_PLXNA2	Sema6a - Plxna2	SEMA6	Cell-Cell Contact	PMID: 27533782
1859	preSC1-11.5	RT-11.5	Sema6a	Plxna2	0.00389153970477556	0	SEMA6A_PLXNA2	Sema6a - Plxna2	SEMA6	Cell-Cell Contact	PMID: 27533782
1860	preSC3-11.5	RT-11.5	Sema6a	Plxna2	0.00449367388162623	0	SEMA6A_PLXNA2	Sema6a - Plxna2	SEMA6	Cell-Cell Contact	PMID: 27533782
1861	preSC5-11.5	RT-11.5	Sema6a	Plxna2	0.00858313359138894	0	SEMA6A_PLXNA2	Sema6a - Plxna2	SEMA6	Cell-Cell Contact	PMID: 27533782
1862	preSC5-11.5	preSC5-11.5	Sema6a	Plxna2	0.00128116177345909	0	SEMA6A_PLXNA2	Sema6a - Plxna2	SEMA6	Cell-Cell Contact	PMID: 27533782
1863	preSC1-11.5	preSC0-11.5	Sema6a	Plxna4	0.000948276071225578	0	SEMA6A_PLXNA4	Sema6a - Plxna4	SEMA6	Cell-Cell Contact	PMID: 27533782
1864	preSC3-11.5	preSC0-11.5	Sema6a	Plxna4	0.00109550276126558	0	SEMA6A_PLXNA4	Sema6a - Plxna4	SEMA6	Cell-Cell Contact	PMID: 27533782
1865	preSC5-11.5	preSC0-11.5	Sema6a	Plxna4	0.00209898345427819	0	SEMA6A_PLXNA4	Sema6a - Plxna4	SEMA6	Cell-Cell Contact	PMID: 27533782
1866	preSC1-11.5	preSC2-11.5	Sema6a	Plxna4	0.000834655558226672	0.02	SEMA6A_PLXNA4	Sema6a - Plxna4	SEMA6	Cell-Cell Contact	PMID: 27533782
1867	preSC3-11.5	preSC2-11.5	Sema6a	Plxna4	0.000964258871329483	0	SEMA6A_PLXNA4	Sema6a - Plxna4	SEMA6	Cell-Cell Contact	PMID: 27533782
1868	preSC5-11.5	preSC2-11.5	Sema6a	Plxna4	0.00184774251970484	0	SEMA6A_PLXNA4	Sema6a - Plxna4	SEMA6	Cell-Cell Contact	PMID: 27533782
1869	preSC3-11.5	preSC3-11.5	Sema6a	Plxna4	0.000950877237172617	0	SEMA6A_PLXNA4	Sema6a - Plxna4	SEMA6	Cell-Cell Contact	PMID: 27533782
1870	preSC5-11.5	preSC3-11.5	Sema6a	Plxna4	0.00182212258257482	0	SEMA6A_PLXNA4	Sema6a - Plxna4	SEMA6	Cell-Cell Contact	PMID: 27533782
1871	preSC1-11.5	RT-11.5	Sema6a	Plxna4	0.00101669554798471	0	SEMA6A_PLXNA4	Sema6a - Plxna4	SEMA6	Cell-Cell Contact	PMID: 27533782
1872	preSC3-11.5	RT-11.5	Sema6a	Plxna4	0.00117453236613511	0	SEMA6A_PLXNA4	Sema6a - Plxna4	SEMA6	Cell-Cell Contact	PMID: 27533782
1873	preSC5-11.5	RT-11.5	Sema6a	Plxna4	0.00225024111287004	0	SEMA6A_PLXNA4	Sema6a - Plxna4	SEMA6	Cell-Cell Contact	PMID: 27533782
1874	preSC1-11.5	preSC5-11.5	Sema6a	Plxna4	0.00162122896752474	0	SEMA6A_PLXNA4	Sema6a - Plxna4	SEMA6	Cell-Cell Contact	PMID: 27533782
1875	preSC3-11.5	preSC5-11.5	Sema6a	Plxna4	0.00187274059054906	0	SEMA6A_PLXNA4	Sema6a - Plxna4	SEMA6	Cell-Cell Contact	PMID: 27533782
1876	preSC5-11.5	preSC5-11.5	Sema6a	Plxna4	0.00358561567271655	0	SEMA6A_PLXNA4	Sema6a - Plxna4	SEMA6	Cell-Cell Contact	PMID: 27533782
1877	preSC1-11.5	preSC0-11.5	Sema7a	Plxnc1	0.000823282231637723	0	SEMA7A_PLXNC1	Sema7a - Plxnc1	SEMA7	Cell-Cell Contact	PMID: 27533782
1878	preSC1-11.5	preSC2-11.5	Sema7a	Plxnc1	0.00196174418094069	0	SEMA7A_PLXNC1	Sema7a - Plxnc1	SEMA7	Cell-Cell Contact	PMID: 27533782
1879	preSC1-11.5	preSC3-11.5	Sema7a	Plxnc1	0.000719110142543188	0	SEMA7A_PLXNC1	Sema7a - Plxnc1	SEMA7	Cell-Cell Contact	PMID: 27533782
1880	preSC1-11.5	preSC5-11.5	Sema7a	Plxnc1	0.000520398056381839	0	SEMA7A_PLXNC1	Sema7a - Plxnc1	SEMA7	Cell-Cell Contact	PMID: 27533782

## Sheet: 12dpc
	source	target	ligand	receptor	prob	pval	interaction_name	interaction_name_2	pathway_name	annotation	evidence
1	RT-12.5	SC-Lhx9-12.5	Bmp4	BMPR1A_ACVR2A	0.00162059050588284	0	BMP4_BMPR1A_ACVR2A	Bmp4 - (Bmpr1a+Acvr2a)	BMP	Secreted Signaling	KEGG: mmu04350; PMID:26893264
2	RT-12.5	SC2-12.5	Bmp4	BMPR1A_ACVR2B	0.00185682047490054	0	BMP4_BMPR1A_ACVR2B	Bmp4 - (Bmpr1a+Acvr2b)	BMP	Secreted Signaling	KEGG: mmu04350; PMID:26893264
3	RT-12.5	SC-Lhx9-12.5	Bmp4	BMPR1A_ACVR2B	0.00217946337686113	0	BMP4_BMPR1A_ACVR2B	Bmp4 - (Bmpr1a+Acvr2b)	BMP	Secreted Signaling	KEGG: mmu04350; PMID:26893264
4	RT-12.5	SC0-12.5	Bmp4	BMPR1A_BMPR2	0.00160980477390421	0	BMP4_BMPR1A_BMPR2	Bmp4 - (Bmpr1a+Bmpr2)	BMP	Secreted Signaling	KEGG: mmu04350; PMID:26893264
5	RT-12.5	SC1-12.5	Bmp4	BMPR1A_BMPR2	0.00395620909613482	0	BMP4_BMPR1A_BMPR2	Bmp4 - (Bmpr1a+Bmpr2)	BMP	Secreted Signaling	KEGG: mmu04350; PMID:26893264
6	RT-12.5	SC2-12.5	Bmp4	BMPR1A_BMPR2	0.00364688693212696	0	BMP4_BMPR1A_BMPR2	Bmp4 - (Bmpr1a+Bmpr2)	BMP	Secreted Signaling	KEGG: mmu04350; PMID:26893264
7	RT-12.5	SC3-12.5	Bmp4	BMPR1A_BMPR2	0.00280116597143577	0	BMP4_BMPR1A_BMPR2	Bmp4 - (Bmpr1a+Bmpr2)	BMP	Secreted Signaling	KEGG: mmu04350; PMID:26893264
8	RT-12.5	SC4-12.5	Bmp4	BMPR1A_BMPR2	0.00160284321246965	0	BMP4_BMPR1A_BMPR2	Bmp4 - (Bmpr1a+Bmpr2)	BMP	Secreted Signaling	KEGG: mmu04350; PMID:26893264
9	RT-12.5	C5-12.5	Bmp4	BMPR1A_BMPR2	0.00176301712632751	0	BMP4_BMPR1A_BMPR2	Bmp4 - (Bmpr1a+Bmpr2)	BMP	Secreted Signaling	KEGG: mmu04350; PMID:26893264
10	RT-12.5	SC6-12.5	Bmp4	BMPR1A_BMPR2	0.0016489500319924	0	BMP4_BMPR1A_BMPR2	Bmp4 - (Bmpr1a+Bmpr2)	BMP	Secreted Signaling	KEGG: mmu04350; PMID:26893264
11	RT-12.5	SC-Lhx9-12.5	Bmp4	BMPR1A_BMPR2	0.00462816322969714	0	BMP4_BMPR1A_BMPR2	Bmp4 - (Bmpr1a+Bmpr2)	BMP	Secreted Signaling	KEGG: mmu04350; PMID:26893264
12	RT-12.5	RT-12.5	Bmp4	BMPR1A_BMPR2	0.00590135285231143	0	BMP4_BMPR1A_BMPR2	Bmp4 - (Bmpr1a+Bmpr2)	BMP	Secreted Signaling	KEGG: mmu04350; PMID:26893264
13	SC0-12.5	SC-Lhx9-12.5	Bmp7	ACVR1_ACVR2A	0.000346127118567655	0	BMP7_ACVR1_ACVR2A	Bmp7 - (Acvr1+Acvr2a)	BMP	Secreted Signaling	KEGG: mmu04350; PMID:26893264
14	SC1-12.5	SC-Lhx9-12.5	Bmp7	ACVR1_ACVR2A	0.000962591617455748	0	BMP7_ACVR1_ACVR2A	Bmp7 - (Acvr1+Acvr2a)	BMP	Secreted Signaling	KEGG: mmu04350; PMID:26893264
15	SC2-12.5	SC-Lhx9-12.5	Bmp7	ACVR1_ACVR2A	0.000779533101467382	0	BMP7_ACVR1_ACVR2A	Bmp7 - (Acvr1+Acvr2a)	BMP	Secreted Signaling	KEGG: mmu04350; PMID:26893264
16	SC3-12.5	SC-Lhx9-12.5	Bmp7	ACVR1_ACVR2A	0.000375640313412353	0	BMP7_ACVR1_ACVR2A	Bmp7 - (Acvr1+Acvr2a)	BMP	Secreted Signaling	KEGG: mmu04350; PMID:26893264
17	SC4-12.5	SC-Lhx9-12.5	Bmp7	ACVR1_ACVR2A	0.000369694460964496	0	BMP7_ACVR1_ACVR2A	Bmp7 - (Acvr1+Acvr2a)	BMP	Secreted Signaling	KEGG: mmu04350; PMID:26893264
18	SC6-12.5	SC-Lhx9-12.5	Bmp7	ACVR1_ACVR2A	0.0002765667146984	0	BMP7_ACVR1_ACVR2A	Bmp7 - (Acvr1+Acvr2a)	BMP	Secreted Signaling	KEGG: mmu04350; PMID:26893264
19	SC-Lhx9-12.5	SC-Lhx9-12.5	Bmp7	ACVR1_ACVR2A	0.000574653695070501	0	BMP7_ACVR1_ACVR2A	Bmp7 - (Acvr1+Acvr2a)	BMP	Secreted Signaling	KEGG: mmu04350; PMID:26893264
20	SC0-12.5	SC-Lhx9-12.5	Bmp7	ACVR1_ACVR2B	0.000465748397206246	0	BMP7_ACVR1_ACVR2B	Bmp7 - (Acvr1+Acvr2b)	BMP	Secreted Signaling	KEGG: mmu04350; PMID:26893264
21	SC1-12.5	SC-Lhx9-12.5	Bmp7	ACVR1_ACVR2B	0.00129488171911201	0	BMP7_ACVR1_ACVR2B	Bmp7 - (Acvr1+Acvr2b)	BMP	Secreted Signaling	KEGG: mmu04350; PMID:26893264
22	SC2-12.5	SC-Lhx9-12.5	Bmp7	ACVR1_ACVR2B	0.00104872098492608	0	BMP7_ACVR1_ACVR2B	Bmp7 - (Acvr1+Acvr2b)	BMP	Secreted Signaling	KEGG: mmu04350; PMID:26893264
23	SC3-12.5	SC-Lhx9-12.5	Bmp7	ACVR1_ACVR2B	0.000505464460065233	0	BMP7_ACVR1_ACVR2B	Bmp7 - (Acvr1+Acvr2b)	BMP	Secreted Signaling	KEGG: mmu04350; PMID:26893264
24	SC4-12.5	SC-Lhx9-12.5	Bmp7	ACVR1_ACVR2B	0.000497458290395006	0	BMP7_ACVR1_ACVR2B	Bmp7 - (Acvr1+Acvr2b)	BMP	Secreted Signaling	KEGG: mmu04350; PMID:26893264
25	SC6-12.5	SC-Lhx9-12.5	Bmp7	ACVR1_ACVR2B	0.000372160460502389	0	BMP7_ACVR1_ACVR2B	Bmp7 - (Acvr1+Acvr2b)	BMP	Secreted Signaling	KEGG: mmu04350; PMID:26893264
26	SC-Lhx9-12.5	SC-Lhx9-12.5	Bmp7	ACVR1_ACVR2B	0.000773166722283514	0	BMP7_ACVR1_ACVR2B	Bmp7 - (Acvr1+Acvr2b)	BMP	Secreted Signaling	KEGG: mmu04350; PMID:26893264
27	SC0-12.5	SC-Lhx9-12.5	Bmp7	ACVR1_BMPR2	0.000991428043334108	0	BMP7_ACVR1_BMPR2	Bmp7 - (Acvr1+Bmpr2)	BMP	Secreted Signaling	KEGG: mmu04350; PMID:26893264
28	SC1-12.5	SC-Lhx9-12.5	Bmp7	ACVR1_BMPR2	0.00275282823719307	0	BMP7_ACVR1_BMPR2	Bmp7 - (Acvr1+Bmpr2)	BMP	Secreted Signaling	KEGG: mmu04350; PMID:26893264
29	SC2-12.5	SC-Lhx9-12.5	Bmp7	ACVR1_BMPR2	0.00223034982424063	0	BMP7_ACVR1_BMPR2	Bmp7 - (Acvr1+Bmpr2)	BMP	Secreted Signaling	KEGG: mmu04350; PMID:26893264
30	SC3-12.5	SC-Lhx9-12.5	Bmp7	ACVR1_BMPR2	0.00107600000098287	0	BMP7_ACVR1_BMPR2	Bmp7 - (Acvr1+Bmpr2)	BMP	Secreted Signaling	KEGG: mmu04350; PMID:26893264
31	SC4-12.5	SC-Lhx9-12.5	Bmp7	ACVR1_BMPR2	0.0010589066071871	0	BMP7_ACVR1_BMPR2	Bmp7 - (Acvr1+Bmpr2)	BMP	Secreted Signaling	KEGG: mmu04350; PMID:26893264
32	SC6-12.5	SC-Lhx9-12.5	Bmp7	ACVR1_BMPR2	0.000792326402517256	0	BMP7_ACVR1_BMPR2	Bmp7 - (Acvr1+Bmpr2)	BMP	Secreted Signaling	KEGG: mmu04350; PMID:26893264
33	SC-Lhx9-12.5	SC-Lhx9-12.5	Bmp7	ACVR1_BMPR2	0.00164501032900987	0	BMP7_ACVR1_BMPR2	Bmp7 - (Acvr1+Bmpr2)	BMP	Secreted Signaling	KEGG: mmu04350; PMID:26893264
34	SC0-12.5	SC-Lhx9-12.5	Bmp7	BMPR1A_ACVR2A	0.000870208717394273	0	BMP7_BMPR1A_ACVR2A	Bmp7 - (Bmpr1a+Acvr2a)	BMP	Secreted Signaling	KEGG: mmu04350; PMID:26893264
35	SC1-12.5	SC-Lhx9-12.5	Bmp7	BMPR1A_ACVR2A	0.002416966339248	0	BMP7_BMPR1A_ACVR2A	Bmp7 - (Bmpr1a+Acvr2a)	BMP	Secreted Signaling	KEGG: mmu04350; PMID:26893264
36	SC2-12.5	SC-Lhx9-12.5	Bmp7	BMPR1A_ACVR2A	0.00195806310990701	0	BMP7_BMPR1A_ACVR2A	Bmp7 - (Bmpr1a+Acvr2a)	BMP	Secreted Signaling	KEGG: mmu04350; PMID:26893264
37	SC3-12.5	SC-Lhx9-12.5	Bmp7	BMPR1A_ACVR2A	0.000944434356329196	0	BMP7_BMPR1A_ACVR2A	Bmp7 - (Bmpr1a+Acvr2a)	BMP	Secreted Signaling	KEGG: mmu04350; PMID:26893264
38	SC4-12.5	SC-Lhx9-12.5	Bmp7	BMPR1A_ACVR2A	0.000929441217851436	0	BMP7_BMPR1A_ACVR2A	Bmp7 - (Bmpr1a+Acvr2a)	BMP	Secreted Signaling	KEGG: mmu04350; PMID:26893264
39	SC6-12.5	SC-Lhx9-12.5	Bmp7	BMPR1A_ACVR2A	0.000695427057344299	0	BMP7_BMPR1A_ACVR2A	Bmp7 - (Bmpr1a+Acvr2a)	BMP	Secreted Signaling	KEGG: mmu04350; PMID:26893264
40	SC-Lhx9-12.5	SC-Lhx9-12.5	Bmp7	BMPR1A_ACVR2A	0.00144404351129396	0	BMP7_BMPR1A_ACVR2A	Bmp7 - (Bmpr1a+Acvr2a)	BMP	Secreted Signaling	KEGG: mmu04350; PMID:26893264
41	SC0-12.5	SC2-12.5	Bmp7	BMPR1A_ACVR2B	0.000997169727858254	0.02	BMP7_BMPR1A_ACVR2B	Bmp7 - (Bmpr1a+Acvr2b)	BMP	Secreted Signaling	KEGG: mmu04350; PMID:26893264
42	SC1-12.5	SC2-12.5	Bmp7	BMPR1A_ACVR2B	0.00276881425569255	0	BMP7_BMPR1A_ACVR2B	Bmp7 - (Bmpr1a+Acvr2b)	BMP	Secreted Signaling	KEGG: mmu04350; PMID:26893264
43	SC2-12.5	SC2-12.5	Bmp7	BMPR1A_ACVR2B	0.00224329144520872	0	BMP7_BMPR1A_ACVR2B	Bmp7 - (Bmpr1a+Acvr2b)	BMP	Secreted Signaling	KEGG: mmu04350; PMID:26893264
44	SC3-12.5	SC2-12.5	Bmp7	BMPR1A_ACVR2B	0.00108223111102326	0.01	BMP7_BMPR1A_ACVR2B	Bmp7 - (Bmpr1a+Acvr2b)	BMP	Secreted Signaling	KEGG: mmu04350; PMID:26893264
45	SC4-12.5	SC2-12.5	Bmp7	BMPR1A_ACVR2B	0.00106503934617206	0.02	BMP7_BMPR1A_ACVR2B	Bmp7 - (Bmpr1a+Acvr2b)	BMP	Secreted Signaling	KEGG: mmu04350; PMID:26893264
46	SC6-12.5	SC2-12.5	Bmp7	BMPR1A_ACVR2B	0.000796913593282455	0.03	BMP7_BMPR1A_ACVR2B	Bmp7 - (Bmpr1a+Acvr2b)	BMP	Secreted Signaling	KEGG: mmu04350; PMID:26893264
47	SC-Lhx9-12.5	SC2-12.5	Bmp7	BMPR1A_ACVR2B	0.00165454705939648	0	BMP7_BMPR1A_ACVR2B	Bmp7 - (Bmpr1a+Acvr2b)	BMP	Secreted Signaling	KEGG: mmu04350; PMID:26893264
48	SC0-12.5	SC-Lhx9-12.5	Bmp7	BMPR1A_ACVR2B	0.00117065249817553	0	BMP7_BMPR1A_ACVR2B	Bmp7 - (Bmpr1a+Acvr2b)	BMP	Secreted Signaling	KEGG: mmu04350; PMID:26893264
49	SC1-12.5	SC-Lhx9-12.5	Bmp7	BMPR1A_ACVR2B	0.00324903861830679	0	BMP7_BMPR1A_ACVR2B	Bmp7 - (Bmpr1a+Acvr2b)	BMP	Secreted Signaling	KEGG: mmu04350; PMID:26893264
50	SC2-12.5	SC-Lhx9-12.5	Bmp7	BMPR1A_ACVR2B	0.00263271944506931	0	BMP7_BMPR1A_ACVR2B	Bmp7 - (Bmpr1a+Acvr2b)	BMP	Secreted Signaling	KEGG: mmu04350; PMID:26893264
51	SC3-12.5	SC-Lhx9-12.5	Bmp7	BMPR1A_ACVR2B	0.00127052465655275	0	BMP7_BMPR1A_ACVR2B	Bmp7 - (Bmpr1a+Acvr2b)	BMP	Secreted Signaling	KEGG: mmu04350; PMID:26893264
52	SC4-12.5	SC-Lhx9-12.5	Bmp7	BMPR1A_ACVR2B	0.00125032075309471	0.01	BMP7_BMPR1A_ACVR2B	Bmp7 - (Bmpr1a+Acvr2b)	BMP	Secreted Signaling	KEGG: mmu04350; PMID:26893264
53	SC-Lhx9-12.5	SC-Lhx9-12.5	Bmp7	BMPR1A_ACVR2B	0.00194205877296	0	BMP7_BMPR1A_ACVR2B	Bmp7 - (Bmpr1a+Acvr2b)	BMP	Secreted Signaling	KEGG: mmu04350; PMID:26893264
54	SC1-12.5	SC0-12.5	Bmp7	BMPR1A_BMPR2	0.00240090864361207	0	BMP7_BMPR1A_BMPR2	Bmp7 - (Bmpr1a+Bmpr2)	BMP	Secreted Signaling	KEGG: mmu04350; PMID:26893264
55	SC0-12.5	SC1-12.5	Bmp7	BMPR1A_BMPR2	0.00212691371068953	0.04	BMP7_BMPR1A_BMPR2	Bmp7 - (Bmpr1a+Bmpr2)	BMP	Secreted Signaling	KEGG: mmu04350; PMID:26893264
56	SC1-12.5	SC1-12.5	Bmp7	BMPR1A_BMPR2	0.00588977005810877	0	BMP7_BMPR1A_BMPR2	Bmp7 - (Bmpr1a+Bmpr2)	BMP	Secreted Signaling	KEGG: mmu04350; PMID:26893264
57	SC2-12.5	SC1-12.5	Bmp7	BMPR1A_BMPR2	0.00477566374162581	0	BMP7_BMPR1A_BMPR2	Bmp7 - (Bmpr1a+Bmpr2)	BMP	Secreted Signaling	KEGG: mmu04350; PMID:26893264
58	SC3-12.5	SC1-12.5	Bmp7	BMPR1A_BMPR2	0.00230847743712165	0.02	BMP7_BMPR1A_BMPR2	Bmp7 - (Bmpr1a+Bmpr2)	BMP	Secreted Signaling	KEGG: mmu04350; PMID:26893264
59	SC4-12.5	SC1-12.5	Bmp7	BMPR1A_BMPR2	0.0022715790238699	0.02	BMP7_BMPR1A_BMPR2	Bmp7 - (Bmpr1a+Bmpr2)	BMP	Secreted Signaling	KEGG: mmu04350; PMID:26893264
60	SC-Lhx9-12.5	SC1-12.5	Bmp7	BMPR1A_BMPR2	0.00352541108879671	0.02	BMP7_BMPR1A_BMPR2	Bmp7 - (Bmpr1a+Bmpr2)	BMP	Secreted Signaling	KEGG: mmu04350; PMID:26893264
61	SC1-12.5	SC2-12.5	Bmp7	BMPR1A_BMPR2	0.00543049058690304	0	BMP7_BMPR1A_BMPR2	Bmp7 - (Bmpr1a+Bmpr2)	BMP	Secreted Signaling	KEGG: mmu04350; PMID:26893264
62	SC2-12.5	SC2-12.5	Bmp7	BMPR1A_BMPR2	0.00440277894627917	0	BMP7_BMPR1A_BMPR2	Bmp7 - (Bmpr1a+Bmpr2)	BMP	Secreted Signaling	KEGG: mmu04350; PMID:26893264
63	SC-Lhx9-12.5	SC2-12.5	Bmp7	BMPR1A_BMPR2	0.00324974939169353	0.02	BMP7_BMPR1A_BMPR2	Bmp7 - (Bmpr1a+Bmpr2)	BMP	Secreted Signaling	KEGG: mmu04350; PMID:26893264
64	SC1-12.5	SC3-12.5	Bmp7	BMPR1A_BMPR2	0.00417484955463612	0	BMP7_BMPR1A_BMPR2	Bmp7 - (Bmpr1a+Bmpr2)	BMP	Secreted Signaling	KEGG: mmu04350; PMID:26893264
65	SC2-12.5	SC3-12.5	Bmp7	BMPR1A_BMPR2	0.00338330306168983	0.01	BMP7_BMPR1A_BMPR2	Bmp7 - (Bmpr1a+Bmpr2)	BMP	Secreted Signaling	KEGG: mmu04350; PMID:26893264
66	SC1-12.5	SC4-12.5	Bmp7	BMPR1A_BMPR2	0.00239065429823189	0.01	BMP7_BMPR1A_BMPR2	Bmp7 - (Bmpr1a+Bmpr2)	BMP	Secreted Signaling	KEGG: mmu04350; PMID:26893264
67	SC1-12.5	C5-12.5	Bmp7	BMPR1A_BMPR2	0.00262956990002288	0	BMP7_BMPR1A_BMPR2	Bmp7 - (Bmpr1a+Bmpr2)	BMP	Secreted Signaling	KEGG: mmu04350; PMID:26893264
68	SC1-12.5	SC6-12.5	Bmp7	BMPR1A_BMPR2	0.00245920516106006	0	BMP7_BMPR1A_BMPR2	Bmp7 - (Bmpr1a+Bmpr2)	BMP	Secreted Signaling	KEGG: mmu04350; PMID:26893264
69	SC0-12.5	SC-Lhx9-12.5	Bmp7	BMPR1A_BMPR2	0.00248914158050464	0	BMP7_BMPR1A_BMPR2	Bmp7 - (Bmpr1a+Bmpr2)	BMP	Secreted Signaling	KEGG: mmu04350; PMID:26893264
70	SC1-12.5	SC-Lhx9-12.5	Bmp7	BMPR1A_BMPR2	0.0068861052442776	0	BMP7_BMPR1A_BMPR2	Bmp7 - (Bmpr1a+Bmpr2)	BMP	Secreted Signaling	KEGG: mmu04350; PMID:26893264
71	SC2-12.5	SC-Lhx9-12.5	Bmp7	BMPR1A_BMPR2	0.00558512428703625	0	BMP7_BMPR1A_BMPR2	Bmp7 - (Bmpr1a+Bmpr2)	BMP	Secreted Signaling	KEGG: mmu04350; PMID:26893264
72	SC3-12.5	SC-Lhx9-12.5	Bmp7	BMPR1A_BMPR2	0.00270168269140845	0.01	BMP7_BMPR1A_BMPR2	Bmp7 - (Bmpr1a+Bmpr2)	BMP	Secreted Signaling	KEGG: mmu04350; PMID:26893264
73	SC4-12.5	SC-Lhx9-12.5	Bmp7	BMPR1A_BMPR2	0.00265840325223887	0	BMP7_BMPR1A_BMPR2	Bmp7 - (Bmpr1a+Bmpr2)	BMP	Secreted Signaling	KEGG: mmu04350; PMID:26893264
74	SC-Lhx9-12.5	SC-Lhx9-12.5	Bmp7	BMPR1A_BMPR2	0.00412426813501588	0.01	BMP7_BMPR1A_BMPR2	Bmp7 - (Bmpr1a+Bmpr2)	BMP	Secreted Signaling	KEGG: mmu04350; PMID:26893264
75	SC0-12.5	RT-12.5	Bmp7	BMPR1A_BMPR2	0.0031751210387239	0	BMP7_BMPR1A_BMPR2	Bmp7 - (Bmpr1a+Bmpr2)	BMP	Secreted Signaling	KEGG: mmu04350; PMID:26893264
76	SC1-12.5	RT-12.5	Bmp7	BMPR1A_BMPR2	0.00877539088919505	0	BMP7_BMPR1A_BMPR2	Bmp7 - (Bmpr1a+Bmpr2)	BMP	Secreted Signaling	KEGG: mmu04350; PMID:26893264
77	SC2-12.5	RT-12.5	Bmp7	BMPR1A_BMPR2	0.00711946650051985	0	BMP7_BMPR1A_BMPR2	Bmp7 - (Bmpr1a+Bmpr2)	BMP	Secreted Signaling	KEGG: mmu04350; PMID:26893264
78	SC3-12.5	RT-12.5	Bmp7	BMPR1A_BMPR2	0.00344630630309555	0	BMP7_BMPR1A_BMPR2	Bmp7 - (Bmpr1a+Bmpr2)	BMP	Secreted Signaling	KEGG: mmu04350; PMID:26893264
79	SC4-12.5	RT-12.5	Bmp7	BMPR1A_BMPR2	0.00339097762329913	0	BMP7_BMPR1A_BMPR2	Bmp7 - (Bmpr1a+Bmpr2)	BMP	Secreted Signaling	KEGG: mmu04350; PMID:26893264
80	SC6-12.5	RT-12.5	Bmp7	BMPR1A_BMPR2	0.00253883101302789	0.02	BMP7_BMPR1A_BMPR2	Bmp7 - (Bmpr1a+Bmpr2)	BMP	Secreted Signaling	KEGG: mmu04350; PMID:26893264
81	SC-Lhx9-12.5	RT-12.5	Bmp7	BMPR1A_BMPR2	0.00525892996073667	0.01	BMP7_BMPR1A_BMPR2	Bmp7 - (Bmpr1a+Bmpr2)	BMP	Secreted Signaling	KEGG: mmu04350; PMID:26893264
82	SC0-12.5	SC-Lhx9-12.5	Amh	AMHR2_ACVR1	0.0296184314643071	0	AMH_AMHR2_ACVR1	Amh - (Amhr2+Acvr1)	AMH	Secreted Signaling	KEGG: mmu04060
83	SC1-12.5	SC-Lhx9-12.5	Amh	AMHR2_ACVR1	0.0262691906435729	0	AMH_AMHR2_ACVR1	Amh - (Amhr2+Acvr1)	AMH	Secreted Signaling	KEGG: mmu04060
84	SC2-12.5	SC-Lhx9-12.5	Amh	AMHR2_ACVR1	0.0254561588011517	0	AMH_AMHR2_ACVR1	Amh - (Amhr2+Acvr1)	AMH	Secreted Signaling	KEGG: mmu04060
85	SC3-12.5	SC-Lhx9-12.5	Amh	AMHR2_ACVR1	0.0238646970417038	0	AMH_AMHR2_ACVR1	Amh - (Amhr2+Acvr1)	AMH	Secreted Signaling	KEGG: mmu04060
86	SC4-12.5	SC-Lhx9-12.5	Amh	AMHR2_ACVR1	0.0238050088494267	0	AMH_AMHR2_ACVR1	Amh - (Amhr2+Acvr1)	AMH	Secreted Signaling	KEGG: mmu04060
87	C5-12.5	SC-Lhx9-12.5	Amh	AMHR2_ACVR1	0.00201758821541167	0	AMH_AMHR2_ACVR1	Amh - (Amhr2+Acvr1)	AMH	Secreted Signaling	KEGG: mmu04060
88	SC6-12.5	SC-Lhx9-12.5	Amh	AMHR2_ACVR1	0.0239237017448142	0	AMH_AMHR2_ACVR1	Amh - (Amhr2+Acvr1)	AMH	Secreted Signaling	KEGG: mmu04060
89	SC-Lhx9-12.5	SC-Lhx9-12.5	Amh	AMHR2_ACVR1	0.015351321222259	0	AMH_AMHR2_ACVR1	Amh - (Amhr2+Acvr1)	AMH	Secreted Signaling	KEGG: mmu04060
90	SC0-12.5	SC1-12.5	Amh	AMHR2_BMPR1A	0.0603985781274679	0	AMH_AMHR2_BMPR1A	Amh - (Amhr2+Bmpr1a)	AMH	Secreted Signaling	KEGG: mmu04060
91	SC0-12.5	SC2-12.5	Amh	AMHR2_BMPR1A	0.0578678752184455	0.03	AMH_AMHR2_BMPR1A	Amh - (Amhr2+Bmpr1a)	AMH	Secreted Signaling	KEGG: mmu04060
92	SC0-12.5	SC3-12.5	Amh	AMHR2_BMPR1A	0.0643446643826433	0	AMH_AMHR2_BMPR1A	Amh - (Amhr2+Bmpr1a)	AMH	Secreted Signaling	KEGG: mmu04060
93	SC1-12.5	SC3-12.5	Amh	AMHR2_BMPR1A	0.0573004715086211	0.03	AMH_AMHR2_BMPR1A	Amh - (Amhr2+Bmpr1a)	AMH	Secreted Signaling	KEGG: mmu04060
94	SC0-12.5	SC-Lhx9-12.5	Amh	AMHR2_BMPR1A	0.0713175486632968	0	AMH_AMHR2_BMPR1A	Amh - (Amhr2+Bmpr1a)	AMH	Secreted Signaling	KEGG: mmu04060
95	SC1-12.5	SC-Lhx9-12.5	Amh	AMHR2_BMPR1A	0.0635618502257112	0	AMH_AMHR2_BMPR1A	Amh - (Amhr2+Bmpr1a)	AMH	Secreted Signaling	KEGG: mmu04060
96	SC2-12.5	SC-Lhx9-12.5	Amh	AMHR2_BMPR1A	0.0616677076118076	0.01	AMH_AMHR2_BMPR1A	Amh - (Amhr2+Bmpr1a)	AMH	Secreted Signaling	KEGG: mmu04060
97	SC3-12.5	SC-Lhx9-12.5	Amh	AMHR2_BMPR1A	0.0579469921292438	0.04	AMH_AMHR2_BMPR1A	Amh - (Amhr2+Bmpr1a)	AMH	Secreted Signaling	KEGG: mmu04060
98	SC0-12.5	RT-12.5	Amh	AMHR2_BMPR1A	0.0990283005438534	0	AMH_AMHR2_BMPR1A	Amh - (Amhr2+Bmpr1a)	AMH	Secreted Signaling	KEGG: mmu04060
99	SC1-12.5	RT-12.5	Amh	AMHR2_BMPR1A	0.0885464179486191	0	AMH_AMHR2_BMPR1A	Amh - (Amhr2+Bmpr1a)	AMH	Secreted Signaling	KEGG: mmu04060
100	SC2-12.5	RT-12.5	Amh	AMHR2_BMPR1A	0.0859760929882243	0	AMH_AMHR2_BMPR1A	Amh - (Amhr2+Bmpr1a)	AMH	Secreted Signaling	KEGG: mmu04060
101	SC3-12.5	RT-12.5	Amh	AMHR2_BMPR1A	0.0809152064296882	0	AMH_AMHR2_BMPR1A	Amh - (Amhr2+Bmpr1a)	AMH	Secreted Signaling	KEGG: mmu04060
102	SC4-12.5	RT-12.5	Amh	AMHR2_BMPR1A	0.0807246288984122	0	AMH_AMHR2_BMPR1A	Amh - (Amhr2+Bmpr1a)	AMH	Secreted Signaling	KEGG: mmu04060
103	SC6-12.5	RT-12.5	Amh	AMHR2_BMPR1A	0.0811035469034745	0	AMH_AMHR2_BMPR1A	Amh - (Amhr2+Bmpr1a)	AMH	Secreted Signaling	KEGG: mmu04060
104	SC0-12.5	SC2-12.5	Inhibin B	Acvr2b	0.00428383688890828	0	INHABB_ACVR2B	Inhabb - Acvr2b	ACTIVIN	Secreted Signaling	PMID: 15027884
105	SC1-12.5	SC2-12.5	Inhibin B	Acvr2b	0.00304894499303368	0.04	INHABB_ACVR2B	Inhabb - Acvr2b	ACTIVIN	Secreted Signaling	PMID: 15027884
106	SC2-12.5	SC2-12.5	Inhibin B	Acvr2b	0.00350176533169875	0.01	INHABB_ACVR2B	Inhabb - Acvr2b	ACTIVIN	Secreted Signaling	PMID: 15027884
107	SC3-12.5	SC2-12.5	Inhibin B	Acvr2b	0.00286699393357611	0.04	INHABB_ACVR2B	Inhabb - Acvr2b	ACTIVIN	Secreted Signaling	PMID: 15027884
108	SC4-12.5	SC2-12.5	Inhibin B	Acvr2b	0.0036692207450084	0	INHABB_ACVR2B	Inhabb - Acvr2b	ACTIVIN	Secreted Signaling	PMID: 15027884
109	C5-12.5	SC2-12.5	Inhibin B	Acvr2b	0.00225757335601073	0.04	INHABB_ACVR2B	Inhabb - Acvr2b	ACTIVIN	Secreted Signaling	PMID: 15027884
110	SC6-12.5	SC2-12.5	Inhibin B	Acvr2b	0.0035406638116496	0.02	INHABB_ACVR2B	Inhabb - Acvr2b	ACTIVIN	Secreted Signaling	PMID: 15027884
111	SC-Lhx9-12.5	SC2-12.5	Inhibin B	Acvr2b	0.00224540035445215	0.04	INHABB_ACVR2B	Inhabb - Acvr2b	ACTIVIN	Secreted Signaling	PMID: 15027884
112	SC0-12.5	SC-Lhx9-12.5	Inhibin B	Acvr2b	0.00440091760931297	0	INHABB_ACVR2B	Inhabb - Acvr2b	ACTIVIN	Secreted Signaling	PMID: 15027884
113	SC2-12.5	SC-Lhx9-12.5	Inhibin B	Acvr2b	0.0035975486322594	0.02	INHABB_ACVR2B	Inhabb - Acvr2b	ACTIVIN	Secreted Signaling	PMID: 15027884
114	SC4-12.5	SC-Lhx9-12.5	Inhibin B	Acvr2b	0.00376956710348051	0.01	INHABB_ACVR2B	Inhabb - Acvr2b	ACTIVIN	Secreted Signaling	PMID: 15027884
115	SC6-12.5	SC-Lhx9-12.5	Inhibin B	Acvr2b	0.00363750721307512	0.02	INHABB_ACVR2B	Inhabb - Acvr2b	ACTIVIN	Secreted Signaling	PMID: 15027884
116	C5-12.5	SC-Lhx9-12.5	Wnt4	FZD1_LRP5	0.000267410820444769	0.02	WNT4_FZD1_LRP5	Wnt4 - (Fzd1+Lrp5)	WNT	Secreted Signaling	KEGG: mmu04310; PMID: 23209147
117	SC-Lhx9-12.5	SC-Lhx9-12.5	Wnt4	FZD1_LRP5	0.000143400348383041	0.02	WNT4_FZD1_LRP5	Wnt4 - (Fzd1+Lrp5)	WNT	Secreted Signaling	KEGG: mmu04310; PMID: 23209147
118	RT-12.5	SC-Lhx9-12.5	Wnt4	FZD1_LRP5	0.0014430474600922	0	WNT4_FZD1_LRP5	Wnt4 - (Fzd1+Lrp5)	WNT	Secreted Signaling	KEGG: mmu04310; PMID: 23209147
119	C5-12.5	SC-Lhx9-12.5	Wnt4	FZD2_LRP5	0.000413332161519047	0	WNT4_FZD2_LRP5	Wnt4 - (Fzd2+Lrp5)	WNT	Secreted Signaling	KEGG: mmu04310; PMID: 23209147
120	SC-Lhx9-12.5	SC-Lhx9-12.5	Wnt4	FZD2_LRP5	0.000221707514844331	0	WNT4_FZD2_LRP5	Wnt4 - (Fzd2+Lrp5)	WNT	Secreted Signaling	KEGG: mmu04310; PMID: 23209147
121	RT-12.5	SC-Lhx9-12.5	Wnt4	FZD2_LRP5	0.00222445465363144	0	WNT4_FZD2_LRP5	Wnt4 - (Fzd2+Lrp5)	WNT	Secreted Signaling	KEGG: mmu04310; PMID: 23209147
122	C5-12.5	SC0-12.5	Wnt4	FZD3_LRP5	0.000760994451146132	0.01	WNT4_FZD3_LRP5	Wnt4 - (Fzd3+Lrp5)	WNT	Secreted Signaling	KEGG: mmu04310; PMID: 23209147
123	RT-12.5	SC0-12.5	Wnt4	FZD3_LRP5	0.00409559102977869	0	WNT4_FZD3_LRP5	Wnt4 - (Fzd3+Lrp5)	WNT	Secreted Signaling	KEGG: mmu04310; PMID: 23209147
124	C5-12.5	SC1-12.5	Wnt4	FZD3_LRP5	0.0010247793049422	0	WNT4_FZD3_LRP5	Wnt4 - (Fzd3+Lrp5)	WNT	Secreted Signaling	KEGG: mmu04310; PMID: 23209147
125	RT-12.5	SC1-12.5	Wnt4	FZD3_LRP5	0.00549301962319162	0	WNT4_FZD3_LRP5	Wnt4 - (Fzd3+Lrp5)	WNT	Secreted Signaling	KEGG: mmu04310; PMID: 23209147
126	C5-12.5	SC2-12.5	Wnt4	FZD3_LRP5	0.000807088321748111	0	WNT4_FZD3_LRP5	Wnt4 - (Fzd3+Lrp5)	WNT	Secreted Signaling	KEGG: mmu04310; PMID: 23209147
127	RT-12.5	SC2-12.5	Wnt4	FZD3_LRP5	0.0043371708415929	0	WNT4_FZD3_LRP5	Wnt4 - (Fzd3+Lrp5)	WNT	Secreted Signaling	KEGG: mmu04310; PMID: 23209147
128	C5-12.5	SC3-12.5	Wnt4	FZD3_LRP5	0.000582756449668329	0.01	WNT4_FZD3_LRP5	Wnt4 - (Fzd3+Lrp5)	WNT	Secreted Signaling	KEGG: mmu04310; PMID: 23209147
129	RT-12.5	SC3-12.5	Wnt4	FZD3_LRP5	0.00313694762201091	0	WNT4_FZD3_LRP5	Wnt4 - (Fzd3+Lrp5)	WNT	Secreted Signaling	KEGG: mmu04310; PMID: 23209147
130	C5-12.5	SC4-12.5	Wnt4	FZD3_LRP5	0.000703557482361803	0.01	WNT4_FZD3_LRP5	Wnt4 - (Fzd3+Lrp5)	WNT	Secreted Signaling	KEGG: mmu04310; PMID: 23209147
131	RT-12.5	SC4-12.5	Wnt4	FZD3_LRP5	0.00378605738868369	0	WNT4_FZD3_LRP5	Wnt4 - (Fzd3+Lrp5)	WNT	Secreted Signaling	KEGG: mmu04310; PMID: 23209147
132	C5-12.5	SC6-12.5	Wnt4	FZD3_LRP5	0.000747954401173255	0.01	WNT4_FZD3_LRP5	Wnt4 - (Fzd3+Lrp5)	WNT	Secreted Signaling	KEGG: mmu04310; PMID: 23209147
133	RT-12.5	SC6-12.5	Wnt4	FZD3_LRP5	0.00402526564739846	0	WNT4_FZD3_LRP5	Wnt4 - (Fzd3+Lrp5)	WNT	Secreted Signaling	KEGG: mmu04310; PMID: 23209147
134	C5-12.5	SC-Lhx9-12.5	Wnt4	FZD3_LRP5	0.000497940146148839	0.03	WNT4_FZD3_LRP5	Wnt4 - (Fzd3+Lrp5)	WNT	Secreted Signaling	KEGG: mmu04310; PMID: 23209147
135	RT-12.5	SC-Lhx9-12.5	Wnt4	FZD3_LRP5	0.0026755948365641	0	WNT4_FZD3_LRP5	Wnt4 - (Fzd3+Lrp5)	WNT	Secreted Signaling	KEGG: mmu04310; PMID: 23209147
136	C5-12.5	SC3-12.5	Wnt4	FZD9_LRP5	0.000476602377418728	0	WNT4_FZD9_LRP5	Wnt4 - (Fzd9+Lrp5)	WNT	Secreted Signaling	KEGG: mmu04310; PMID: 23209147
137	SC-Lhx9-12.5	SC3-12.5	Wnt4	FZD9_LRP5	0.000255607348845491	0.01	WNT4_FZD9_LRP5	Wnt4 - (Fzd9+Lrp5)	WNT	Secreted Signaling	KEGG: mmu04310; PMID: 23209147
138	RT-12.5	SC3-12.5	Wnt4	FZD9_LRP5	0.00256901172861084	0	WNT4_FZD9_LRP5	Wnt4 - (Fzd9+Lrp5)	WNT	Secreted Signaling	KEGG: mmu04310; PMID: 23209147
139	SC0-12.5	SC-Lhx9-12.5	Wnt6	FZD2_LRP5	0.00863961444533888	0	WNT6_FZD2_LRP5	Wnt6 - (Fzd2+Lrp5)	WNT	Secreted Signaling	KEGG: mmu04310; PMID: 23209147
140	SC1-12.5	SC-Lhx9-12.5	Wnt6	FZD2_LRP5	0.00663414545793185	0	WNT6_FZD2_LRP5	Wnt6 - (Fzd2+Lrp5)	WNT	Secreted Signaling	KEGG: mmu04310; PMID: 23209147
141	SC2-12.5	SC-Lhx9-12.5	Wnt6	FZD2_LRP5	0.00724777065348191	0	WNT6_FZD2_LRP5	Wnt6 - (Fzd2+Lrp5)	WNT	Secreted Signaling	KEGG: mmu04310; PMID: 23209147
142	SC3-12.5	SC-Lhx9-12.5	Wnt6	FZD2_LRP5	0.00452236087051106	0	WNT6_FZD2_LRP5	Wnt6 - (Fzd2+Lrp5)	WNT	Secreted Signaling	KEGG: mmu04310; PMID: 23209147
143	SC4-12.5	SC-Lhx9-12.5	Wnt6	FZD2_LRP5	0.00729437213509996	0	WNT6_FZD2_LRP5	Wnt6 - (Fzd2+Lrp5)	WNT	Secreted Signaling	KEGG: mmu04310; PMID: 23209147
144	C5-12.5	SC-Lhx9-12.5	Wnt6	FZD2_LRP5	0.00175729218340244	0	WNT6_FZD2_LRP5	Wnt6 - (Fzd2+Lrp5)	WNT	Secreted Signaling	KEGG: mmu04310; PMID: 23209147
145	SC6-12.5	SC-Lhx9-12.5	Wnt6	FZD2_LRP5	0.00712503101570715	0	WNT6_FZD2_LRP5	Wnt6 - (Fzd2+Lrp5)	WNT	Secreted Signaling	KEGG: mmu04310; PMID: 23209147
146	SC-Lhx9-12.5	SC-Lhx9-12.5	Wnt6	FZD2_LRP5	0.00261148121943783	0	WNT6_FZD2_LRP5	Wnt6 - (Fzd2+Lrp5)	WNT	Secreted Signaling	KEGG: mmu04310; PMID: 23209147
147	SC0-12.5	SC0-12.5	Wnt6	FZD3_LRP5	0.0159074059611636	0	WNT6_FZD3_LRP5	Wnt6 - (Fzd3+Lrp5)	WNT	Secreted Signaling	KEGG: mmu04310; PMID: 23209147
148	SC0-12.5	SC1-12.5	Wnt6	FZD3_LRP5	0.0212395403662402	0	WNT6_FZD3_LRP5	Wnt6 - (Fzd3+Lrp5)	WNT	Secreted Signaling	KEGG: mmu04310; PMID: 23209147
149	SC1-12.5	SC1-12.5	Wnt6	FZD3_LRP5	0.0163286233713405	0	WNT6_FZD3_LRP5	Wnt6 - (Fzd3+Lrp5)	WNT	Secreted Signaling	KEGG: mmu04310; PMID: 23209147
150	SC2-12.5	SC1-12.5	Wnt6	FZD3_LRP5	0.0178267671198091	0	WNT6_FZD3_LRP5	Wnt6 - (Fzd3+Lrp5)	WNT	Secreted Signaling	KEGG: mmu04310; PMID: 23209147
151	SC4-12.5	SC1-12.5	Wnt6	FZD3_LRP5	0.0179446465845583	0	WNT6_FZD3_LRP5	Wnt6 - (Fzd3+Lrp5)	WNT	Secreted Signaling	KEGG: mmu04310; PMID: 23209147
152	SC6-12.5	SC1-12.5	Wnt6	FZD3_LRP5	0.0175415742222966	0	WNT6_FZD3_LRP5	Wnt6 - (Fzd3+Lrp5)	WNT	Secreted Signaling	KEGG: mmu04310; PMID: 23209147
153	SC0-12.5	SC2-12.5	Wnt6	FZD3_LRP5	0.0168176654867586	0	WNT6_FZD3_LRP5	Wnt6 - (Fzd3+Lrp5)	WNT	Secreted Signaling	KEGG: mmu04310; PMID: 23209147
154	SC0-12.5	SC4-12.5	Wnt6	FZD3_LRP5	0.0147033739457131	0.02	WNT6_FZD3_LRP5	Wnt6 - (Fzd3+Lrp5)	WNT	Secreted Signaling	KEGG: mmu04310; PMID: 23209147
155	SC0-12.5	SC6-12.5	Wnt6	FZD3_LRP5	0.0156336307097619	0	WNT6_FZD3_LRP5	Wnt6 - (Fzd3+Lrp5)	WNT	Secreted Signaling	KEGG: mmu04310; PMID: 23209147
156	SC0-12.5	SC3-12.5	Wnt6	FZD9_LRP5	0.00999546323161723	0	WNT6_FZD9_LRP5	Wnt6 - (Fzd9+Lrp5)	WNT	Secreted Signaling	KEGG: mmu04310; PMID: 23209147
157	SC1-12.5	SC3-12.5	Wnt6	FZD9_LRP5	0.00767166915276236	0	WNT6_FZD9_LRP5	Wnt6 - (Fzd9+Lrp5)	WNT	Secreted Signaling	KEGG: mmu04310; PMID: 23209147
158	SC2-12.5	SC3-12.5	Wnt6	FZD9_LRP5	0.00838352737082053	0	WNT6_FZD9_LRP5	Wnt6 - (Fzd9+Lrp5)	WNT	Secreted Signaling	KEGG: mmu04310; PMID: 23209147
159	SC4-12.5	SC3-12.5	Wnt6	FZD9_LRP5	0.00843682430798784	0	WNT6_FZD9_LRP5	Wnt6 - (Fzd9+Lrp5)	WNT	Secreted Signaling	KEGG: mmu04310; PMID: 23209147
160	SC6-12.5	SC3-12.5	Wnt6	FZD9_LRP5	0.0082384443652632	0	WNT6_FZD9_LRP5	Wnt6 - (Fzd9+Lrp5)	WNT	Secreted Signaling	KEGG: mmu04310; PMID: 23209147
161	C5-12.5	C5-12.5	Wnt4	FZD1_LRP6	0.00065555921133448	0.01	WNT4_FZD1_LRP6	Wnt4 - (Fzd1+Lrp6)	WNT	Secreted Signaling	KEGG: mmu04310; PMID: 23209147
162	SC-Lhx9-12.5	C5-12.5	Wnt4	FZD1_LRP6	0.000351780925081329	0.03	WNT4_FZD1_LRP6	Wnt4 - (Fzd1+Lrp6)	WNT	Secreted Signaling	KEGG: mmu04310; PMID: 23209147
163	RT-12.5	C5-12.5	Wnt4	FZD1_LRP6	0.00351257914142776	0	WNT4_FZD1_LRP6	Wnt4 - (Fzd1+Lrp6)	WNT	Secreted Signaling	KEGG: mmu04310; PMID: 23209147
164	C5-12.5	SC-Lhx9-12.5	Wnt4	FZD1_LRP6	0.000718857384374242	0	WNT4_FZD1_LRP6	Wnt4 - (Fzd1+Lrp6)	WNT	Secreted Signaling	KEGG: mmu04310; PMID: 23209147
165	SC-Lhx9-12.5	SC-Lhx9-12.5	Wnt4	FZD1_LRP6	0.000385792984303218	0.02	WNT4_FZD1_LRP6	Wnt4 - (Fzd1+Lrp6)	WNT	Secreted Signaling	KEGG: mmu04310; PMID: 23209147
166	RT-12.5	SC-Lhx9-12.5	Wnt4	FZD1_LRP6	0.00384691360907559	0	WNT4_FZD1_LRP6	Wnt4 - (Fzd1+Lrp6)	WNT	Secreted Signaling	KEGG: mmu04310; PMID: 23209147
167	C5-12.5	SC-Lhx9-12.5	Wnt4	FZD2_LRP6	0.00111009333869285	0	WNT4_FZD2_LRP6	Wnt4 - (Fzd2+Lrp6)	WNT	Secreted Signaling	KEGG: mmu04310; PMID: 23209147
168	SC-Lhx9-12.5	SC-Lhx9-12.5	Wnt4	FZD2_LRP6	0.000596164707938463	0	WNT4_FZD2_LRP6	Wnt4 - (Fzd2+Lrp6)	WNT	Secreted Signaling	KEGG: mmu04310; PMID: 23209147
169	RT-12.5	SC-Lhx9-12.5	Wnt4	FZD2_LRP6	0.0058980171577142	0	WNT4_FZD2_LRP6	Wnt4 - (Fzd2+Lrp6)	WNT	Secreted Signaling	KEGG: mmu04310; PMID: 23209147
170	C5-12.5	SC0-12.5	Wnt4	FZD3_LRP6	0.00150453702456126	0.01	WNT4_FZD3_LRP6	Wnt4 - (Fzd3+Lrp6)	WNT	Secreted Signaling	KEGG: mmu04310; PMID: 23209147
171	RT-12.5	SC0-12.5	Wnt4	FZD3_LRP6	0.00803723363065735	0	WNT4_FZD3_LRP6	Wnt4 - (Fzd3+Lrp6)	WNT	Secreted Signaling	KEGG: mmu04310; PMID: 23209147
172	C5-12.5	SC1-12.5	Wnt4	FZD3_LRP6	0.00239992949619739	0	WNT4_FZD3_LRP6	Wnt4 - (Fzd3+Lrp6)	WNT	Secreted Signaling	KEGG: mmu04310; PMID: 23209147
173	RT-12.5	SC1-12.5	Wnt4	FZD3_LRP6	0.0126661863039287	0	WNT4_FZD3_LRP6	Wnt4 - (Fzd3+Lrp6)	WNT	Secreted Signaling	KEGG: mmu04310; PMID: 23209147
174	C5-12.5	SC2-12.5	Wnt4	FZD3_LRP6	0.00181910084404403	0	WNT4_FZD3_LRP6	Wnt4 - (Fzd3+Lrp6)	WNT	Secreted Signaling	KEGG: mmu04310; PMID: 23209147
175	RT-12.5	SC2-12.5	Wnt4	FZD3_LRP6	0.00966496560219721	0	WNT4_FZD3_LRP6	Wnt4 - (Fzd3+Lrp6)	WNT	Secreted Signaling	KEGG: mmu04310; PMID: 23209147
176	C5-12.5	SC3-12.5	Wnt4	FZD3_LRP6	0.001187369797672	0.02	WNT4_FZD3_LRP6	Wnt4 - (Fzd3+Lrp6)	WNT	Secreted Signaling	KEGG: mmu04310; PMID: 23209147
177	RT-12.5	SC3-12.5	Wnt4	FZD3_LRP6	0.00634253143587053	0	WNT4_FZD3_LRP6	Wnt4 - (Fzd3+Lrp6)	WNT	Secreted Signaling	KEGG: mmu04310; PMID: 23209147
178	C5-12.5	SC4-12.5	Wnt4	FZD3_LRP6	0.00134298326766953	0.02	WNT4_FZD3_LRP6	Wnt4 - (Fzd3+Lrp6)	WNT	Secreted Signaling	KEGG: mmu04310; PMID: 23209147
179	RT-12.5	SC4-12.5	Wnt4	FZD3_LRP6	0.00717644137834928	0	WNT4_FZD3_LRP6	Wnt4 - (Fzd3+Lrp6)	WNT	Secreted Signaling	KEGG: mmu04310; PMID: 23209147
180	C5-12.5	C5-12.5	Wnt4	FZD3_LRP6	0.000840405051101649	0.03	WNT4_FZD3_LRP6	Wnt4 - (Fzd3+Lrp6)	WNT	Secreted Signaling	KEGG: mmu04310; PMID: 23209147
181	RT-12.5	C5-12.5	Wnt4	FZD3_LRP6	0.00448779520815303	0	WNT4_FZD3_LRP6	Wnt4 - (Fzd3+Lrp6)	WNT	Secreted Signaling	KEGG: mmu04310; PMID: 23209147
182	C5-12.5	SC6-12.5	Wnt4	FZD3_LRP6	0.00147093060674521	0.01	WNT4_FZD3_LRP6	Wnt4 - (Fzd3+Lrp6)	WNT	Secreted Signaling	KEGG: mmu04310; PMID: 23209147
183	RT-12.5	SC6-12.5	Wnt4	FZD3_LRP6	0.0078577785587583	0	WNT4_FZD3_LRP6	Wnt4 - (Fzd3+Lrp6)	WNT	Secreted Signaling	KEGG: mmu04310; PMID: 23209147
184	C5-12.5	SC-Lhx9-12.5	Wnt4	FZD3_LRP6	0.00133660682680597	0.01	WNT4_FZD3_LRP6	Wnt4 - (Fzd3+Lrp6)	WNT	Secreted Signaling	KEGG: mmu04310; PMID: 23209147
185	RT-12.5	SC-Lhx9-12.5	Wnt4	FZD3_LRP6	0.00707216216281482	0	WNT4_FZD3_LRP6	Wnt4 - (Fzd3+Lrp6)	WNT	Secreted Signaling	KEGG: mmu04310; PMID: 23209147
186	C5-12.5	RT-12.5	Wnt4	FZD3_LRP6	0.00155866658089413	0.01	WNT4_FZD3_LRP6	Wnt4 - (Fzd3+Lrp6)	WNT	Secreted Signaling	KEGG: mmu04310; PMID: 23209147
187	RT-12.5	RT-12.5	Wnt4	FZD3_LRP6	0.00819267955463035	0	WNT4_FZD3_LRP6	Wnt4 - (Fzd3+Lrp6)	WNT	Secreted Signaling	KEGG: mmu04310; PMID: 23209147
188	C5-12.5	SC3-12.5	Wnt4	FZD9_LRP6	0.000971358419423334	0	WNT4_FZD9_LRP6	Wnt4 - (Fzd9+Lrp6)	WNT	Secreted Signaling	KEGG: mmu04310; PMID: 23209147
189	SC-Lhx9-12.5	SC3-12.5	Wnt4	FZD9_LRP6	0.000521259035452046	0.01	WNT4_FZD9_LRP6	Wnt4 - (Fzd9+Lrp6)	WNT	Secreted Signaling	KEGG: mmu04310; PMID: 23209147
190	RT-12.5	SC3-12.5	Wnt4	FZD9_LRP6	0.00520292711250961	0	WNT4_FZD9_LRP6	Wnt4 - (Fzd9+Lrp6)	WNT	Secreted Signaling	KEGG: mmu04310; PMID: 23209147
191	SC0-12.5	SC-Lhx9-12.5	Wnt6	FZD1_LRP6	0.0148477671957673	0.04	WNT6_FZD1_LRP6	Wnt6 - (Fzd1+Lrp6)	WNT	Secreted Signaling	KEGG: mmu04310; PMID: 23209147
192	SC0-12.5	SC-Lhx9-12.5	Wnt6	FZD2_LRP6	0.0225859175242343	0	WNT6_FZD2_LRP6	Wnt6 - (Fzd2+Lrp6)	WNT	Secreted Signaling	KEGG: mmu04310; PMID: 23209147
193	SC1-12.5	SC-Lhx9-12.5	Wnt6	FZD2_LRP6	0.0174080949264373	0	WNT6_FZD2_LRP6	Wnt6 - (Fzd2+Lrp6)	WNT	Secreted Signaling	KEGG: mmu04310; PMID: 23209147
194	SC2-12.5	SC-Lhx9-12.5	Wnt6	FZD2_LRP6	0.018977278797876	0	WNT6_FZD2_LRP6	Wnt6 - (Fzd2+Lrp6)	WNT	Secreted Signaling	KEGG: mmu04310; PMID: 23209147
195	SC3-12.5	SC-Lhx9-12.5	Wnt6	FZD2_LRP6	0.0119388241929951	0	WNT6_FZD2_LRP6	Wnt6 - (Fzd2+Lrp6)	WNT	Secreted Signaling	KEGG: mmu04310; PMID: 23209147
196	SC4-12.5	SC-Lhx9-12.5	Wnt6	FZD2_LRP6	0.0191102528912013	0	WNT6_FZD2_LRP6	Wnt6 - (Fzd2+Lrp6)	WNT	Secreted Signaling	KEGG: mmu04310; PMID: 23209147
197	C5-12.5	SC-Lhx9-12.5	Wnt6	FZD2_LRP6	0.00467956859423484	0	WNT6_FZD2_LRP6	Wnt6 - (Fzd2+Lrp6)	WNT	Secreted Signaling	KEGG: mmu04310; PMID: 23209147
198	SC6-12.5	SC-Lhx9-12.5	Wnt6	FZD2_LRP6	0.0187121563180619	0	WNT6_FZD2_LRP6	Wnt6 - (Fzd2+Lrp6)	WNT	Secreted Signaling	KEGG: mmu04310; PMID: 23209147
199	SC-Lhx9-12.5	SC-Lhx9-12.5	Wnt6	FZD2_LRP6	0.00691614056794327	0	WNT6_FZD2_LRP6	Wnt6 - (Fzd2+Lrp6)	WNT	Secreted Signaling	KEGG: mmu04310; PMID: 23209147
200	SC0-12.5	SC0-12.5	Wnt6	FZD3_LRP6	0.0309608222500816	0	WNT6_FZD3_LRP6	Wnt6 - (Fzd3+Lrp6)	WNT	Secreted Signaling	KEGG: mmu04310; PMID: 23209147
201	SC0-12.5	SC1-12.5	Wnt6	FZD3_LRP6	0.0481560897319223	0	WNT6_FZD3_LRP6	Wnt6 - (Fzd3+Lrp6)	WNT	Secreted Signaling	KEGG: mmu04310; PMID: 23209147
202	SC1-12.5	SC1-12.5	Wnt6	FZD3_LRP6	0.0371864492366314	0	WNT6_FZD3_LRP6	Wnt6 - (Fzd3+Lrp6)	WNT	Secreted Signaling	KEGG: mmu04310; PMID: 23209147
203	SC2-12.5	SC1-12.5	Wnt6	FZD3_LRP6	0.0404942655074349	0	WNT6_FZD3_LRP6	Wnt6 - (Fzd3+Lrp6)	WNT	Secreted Signaling	KEGG: mmu04310; PMID: 23209147
204	SC4-12.5	SC1-12.5	Wnt6	FZD3_LRP6	0.0407898252511984	0	WNT6_FZD3_LRP6	Wnt6 - (Fzd3+Lrp6)	WNT	Secreted Signaling	KEGG: mmu04310; PMID: 23209147
205	SC6-12.5	SC1-12.5	Wnt6	FZD3_LRP6	0.0399894392473236	0	WNT6_FZD3_LRP6	Wnt6 - (Fzd3+Lrp6)	WNT	Secreted Signaling	KEGG: mmu04310; PMID: 23209147
206	SC0-12.5	SC2-12.5	Wnt6	FZD3_LRP6	0.0370108248263478	0	WNT6_FZD3_LRP6	Wnt6 - (Fzd3+Lrp6)	WNT	Secreted Signaling	KEGG: mmu04310; PMID: 23209147
207	SC2-12.5	SC2-12.5	Wnt6	FZD3_LRP6	0.0310974891844723	0	WNT6_FZD3_LRP6	Wnt6 - (Fzd3+Lrp6)	WNT	Secreted Signaling	KEGG: mmu04310; PMID: 23209147
208	SC4-12.5	SC2-12.5	Wnt6	FZD3_LRP6	0.0313153992553208	0.01	WNT6_FZD3_LRP6	Wnt6 - (Fzd3+Lrp6)	WNT	Secreted Signaling	KEGG: mmu04310; PMID: 23209147
209	SC6-12.5	SC2-12.5	Wnt6	FZD3_LRP6	0.0306630898014902	0.03	WNT6_FZD3_LRP6	Wnt6 - (Fzd3+Lrp6)	WNT	Secreted Signaling	KEGG: mmu04310; PMID: 23209147
210	SC0-12.5	SC6-12.5	Wnt6	FZD3_LRP6	0.0302698276965446	0.01	WNT6_FZD3_LRP6	Wnt6 - (Fzd3+Lrp6)	WNT	Secreted Signaling	KEGG: mmu04310; PMID: 23209147
211	SC0-12.5	RT-12.5	Wnt6	FZD3_LRP6	0.0310126458199469	0.02	WNT6_FZD3_LRP6	Wnt6 - (Fzd3+Lrp6)	WNT	Secreted Signaling	KEGG: mmu04310; PMID: 23209147
212	SC0-12.5	SC3-12.5	Wnt6	FZD9_LRP6	0.0201018585831308	0	WNT6_FZD9_LRP6	Wnt6 - (Fzd9+Lrp6)	WNT	Secreted Signaling	KEGG: mmu04310; PMID: 23209147
213	SC1-12.5	SC3-12.5	Wnt6	FZD9_LRP6	0.0154572471451028	0	WNT6_FZD9_LRP6	Wnt6 - (Fzd9+Lrp6)	WNT	Secreted Signaling	KEGG: mmu04310; PMID: 23209147
214	SC2-12.5	SC3-12.5	Wnt6	FZD9_LRP6	0.016873391335503	0	WNT6_FZD9_LRP6	Wnt6 - (Fzd9+Lrp6)	WNT	Secreted Signaling	KEGG: mmu04310; PMID: 23209147
215	SC4-12.5	SC3-12.5	Wnt6	FZD9_LRP6	0.0169855155953623	0	WNT6_FZD9_LRP6	Wnt6 - (Fzd9+Lrp6)	WNT	Secreted Signaling	KEGG: mmu04310; PMID: 23209147
216	SC6-12.5	SC3-12.5	Wnt6	FZD9_LRP6	0.0166062676051852	0	WNT6_FZD9_LRP6	Wnt6 - (Fzd9+Lrp6)	WNT	Secreted Signaling	KEGG: mmu04310; PMID: 23209147
217	C5-12.5	C5-12.5	Wnt5a	Fzd1	0.000757918983947549	0	WNT5A_FZD1	Wnt5a - Fzd1	ncWNT	Secreted Signaling	KEGG: mmu04310
218	SC-Lhx9-12.5	C5-12.5	Wnt5a	Fzd1	0.0051039610080085	0	WNT5A_FZD1	Wnt5a - Fzd1	ncWNT	Secreted Signaling	KEGG: mmu04310
219	RT-12.5	C5-12.5	Wnt5a	Fzd1	0.000942244795595817	0	WNT5A_FZD1	Wnt5a - Fzd1	ncWNT	Secreted Signaling	KEGG: mmu04310
220	C5-12.5	SC-Lhx9-12.5	Wnt5a	Fzd1	0.000765439154486679	0	WNT5A_FZD1	Wnt5a - Fzd1	ncWNT	Secreted Signaling	KEGG: mmu04310
221	SC-Lhx9-12.5	SC-Lhx9-12.5	Wnt5a	Fzd1	0.00515438073588228	0	WNT5A_FZD1	Wnt5a - Fzd1	ncWNT	Secreted Signaling	KEGG: mmu04310
222	RT-12.5	SC-Lhx9-12.5	Wnt5a	Fzd1	0.000951592129072914	0	WNT5A_FZD1	Wnt5a - Fzd1	ncWNT	Secreted Signaling	KEGG: mmu04310
223	C5-12.5	SC-Lhx9-12.5	Wnt5a	Fzd2	0.0018288034740857	0	WNT5A_FZD2	Wnt5a - Fzd2	ncWNT	Secreted Signaling	KEGG: mmu04310
224	SC-Lhx9-12.5	SC-Lhx9-12.5	Wnt5a	Fzd2	0.0122402671952056	0	WNT5A_FZD2	Wnt5a - Fzd2	ncWNT	Secreted Signaling	KEGG: mmu04310
225	RT-12.5	SC-Lhx9-12.5	Wnt5a	Fzd2	0.00227297585275005	0	WNT5A_FZD2	Wnt5a - Fzd2	ncWNT	Secreted Signaling	KEGG: mmu04310
226	C5-12.5	SC0-12.5	Wnt5a	Fzd3	0.00127238176001736	0	WNT5A_FZD3	Wnt5a - Fzd3	ncWNT	Secreted Signaling	KEGG: mmu04310
227	SC-Lhx9-12.5	SC0-12.5	Wnt5a	Fzd3	0.008543222883848	0	WNT5A_FZD3	Wnt5a - Fzd3	ncWNT	Secreted Signaling	KEGG: mmu04310
228	RT-12.5	SC0-12.5	Wnt5a	Fzd3	0.00158162682198294	0.01	WNT5A_FZD3	Wnt5a - Fzd3	ncWNT	Secreted Signaling	KEGG: mmu04310
229	C5-12.5	SC1-12.5	Wnt5a	Fzd3	0.00337579006464997	0	WNT5A_FZD3	Wnt5a - Fzd3	ncWNT	Secreted Signaling	KEGG: mmu04310
230	SC-Lhx9-12.5	SC1-12.5	Wnt5a	Fzd3	0.0223967100889108	0	WNT5A_FZD3	Wnt5a - Fzd3	ncWNT	Secreted Signaling	KEGG: mmu04310
231	RT-12.5	SC1-12.5	Wnt5a	Fzd3	0.00419410955655614	0	WNT5A_FZD3	Wnt5a - Fzd3	ncWNT	Secreted Signaling	KEGG: mmu04310
232	C5-12.5	SC2-12.5	Wnt5a	Fzd3	0.00279581711458952	0	WNT5A_FZD3	Wnt5a - Fzd3	ncWNT	Secreted Signaling	KEGG: mmu04310
233	SC-Lhx9-12.5	SC2-12.5	Wnt5a	Fzd3	0.0186098948195972	0	WNT5A_FZD3	Wnt5a - Fzd3	ncWNT	Secreted Signaling	KEGG: mmu04310
234	RT-12.5	SC2-12.5	Wnt5a	Fzd3	0.0034740364263193	0	WNT5A_FZD3	Wnt5a - Fzd3	ncWNT	Secreted Signaling	KEGG: mmu04310
235	C5-12.5	SC3-12.5	Wnt5a	Fzd3	0.00122116462159859	0	WNT5A_FZD3	Wnt5a - Fzd3	ncWNT	Secreted Signaling	KEGG: mmu04310
236	SC-Lhx9-12.5	SC3-12.5	Wnt5a	Fzd3	0.00820173631655411	0	WNT5A_FZD3	Wnt5a - Fzd3	ncWNT	Secreted Signaling	KEGG: mmu04310
237	RT-12.5	SC3-12.5	Wnt5a	Fzd3	0.00151798057285876	0	WNT5A_FZD3	Wnt5a - Fzd3	ncWNT	Secreted Signaling	KEGG: mmu04310
238	C5-12.5	SC4-12.5	Wnt5a	Fzd3	0.00127768116423798	0	WNT5A_FZD3	Wnt5a - Fzd3	ncWNT	Secreted Signaling	KEGG: mmu04310
239	SC-Lhx9-12.5	SC4-12.5	Wnt5a	Fzd3	0.00857854485302161	0	WNT5A_FZD3	Wnt5a - Fzd3	ncWNT	Secreted Signaling	KEGG: mmu04310
240	RT-12.5	SC4-12.5	Wnt5a	Fzd3	0.00158821216768495	0.01	WNT5A_FZD3	Wnt5a - Fzd3	ncWNT	Secreted Signaling	KEGG: mmu04310
241	C5-12.5	C5-12.5	Wnt5a	Fzd3	0.00124671251780645	0	WNT5A_FZD3	Wnt5a - Fzd3	ncWNT	Secreted Signaling	KEGG: mmu04310
242	SC-Lhx9-12.5	C5-12.5	Wnt5a	Fzd3	0.0083721000886839	0	WNT5A_FZD3	Wnt5a - Fzd3	ncWNT	Secreted Signaling	KEGG: mmu04310
243	RT-12.5	C5-12.5	Wnt5a	Fzd3	0.00154972849892866	0.01	WNT5A_FZD3	Wnt5a - Fzd3	ncWNT	Secreted Signaling	KEGG: mmu04310
244	C5-12.5	SC6-12.5	Wnt5a	Fzd3	0.00124813621060667	0	WNT5A_FZD3	Wnt5a - Fzd3	ncWNT	Secreted Signaling	KEGG: mmu04310
245	SC-Lhx9-12.5	SC6-12.5	Wnt5a	Fzd3	0.00838159238654668	0	WNT5A_FZD3	Wnt5a - Fzd3	ncWNT	Secreted Signaling	KEGG: mmu04310
246	RT-12.5	SC6-12.5	Wnt5a	Fzd3	0.001551497685586	0.01	WNT5A_FZD3	Wnt5a - Fzd3	ncWNT	Secreted Signaling	KEGG: mmu04310
247	C5-12.5	SC-Lhx9-12.5	Wnt5a	Fzd3	0.00265363609715238	0	WNT5A_FZD3	Wnt5a - Fzd3	ncWNT	Secreted Signaling	KEGG: mmu04310
248	SC-Lhx9-12.5	SC-Lhx9-12.5	Wnt5a	Fzd3	0.0176777470797551	0	WNT5A_FZD3	Wnt5a - Fzd3	ncWNT	Secreted Signaling	KEGG: mmu04310
249	RT-12.5	SC-Lhx9-12.5	Wnt5a	Fzd3	0.00329747868080027	0	WNT5A_FZD3	Wnt5a - Fzd3	ncWNT	Secreted Signaling	KEGG: mmu04310
250	C5-12.5	RT-12.5	Wnt5a	Fzd3	0.00524014232608838	0	WNT5A_FZD3	Wnt5a - Fzd3	ncWNT	Secreted Signaling	KEGG: mmu04310
251	SC-Lhx9-12.5	RT-12.5	Wnt5a	Fzd3	0.0344031529677887	0	WNT5A_FZD3	Wnt5a - Fzd3	ncWNT	Secreted Signaling	KEGG: mmu04310
252	RT-12.5	RT-12.5	Wnt5a	Fzd3	0.006507445358551	0	WNT5A_FZD3	Wnt5a - Fzd3	ncWNT	Secreted Signaling	KEGG: mmu04310
253	C5-12.5	SC3-12.5	Wnt5a	Fzd9	0.00081667368696529	0	WNT5A_FZD9	Wnt5a - Fzd9	ncWNT	Secreted Signaling	KEGG: mmu04310
254	SC-Lhx9-12.5	SC3-12.5	Wnt5a	Fzd9	0.00549777195143406	0	WNT5A_FZD9	Wnt5a - Fzd9	ncWNT	Secreted Signaling	KEGG: mmu04310
255	RT-12.5	SC3-12.5	Wnt5a	Fzd9	0.00101527411738408	0	WNT5A_FZD9	Wnt5a - Fzd9	ncWNT	Secreted Signaling	KEGG: mmu04310
256	C5-12.5	SC0-12.5	Wnt5a	Mcam	0.00105251527871269	0	WNT5A_MCAM	Wnt5a - Mcam	ncWNT	Secreted Signaling	PMID: 24335906
257	SC-Lhx9-12.5	SC0-12.5	Wnt5a	Mcam	0.00707586267228503	0	WNT5A_MCAM	Wnt5a - Mcam	ncWNT	Secreted Signaling	PMID: 24335906
258	RT-12.5	SC0-12.5	Wnt5a	Mcam	0.00130839306416178	0	WNT5A_MCAM	Wnt5a - Mcam	ncWNT	Secreted Signaling	PMID: 24335906
259	C5-12.5	SC1-12.5	Wnt5a	Mcam	0.00270017153994616	0	WNT5A_MCAM	Wnt5a - Mcam	ncWNT	Secreted Signaling	PMID: 24335906
260	SC-Lhx9-12.5	SC1-12.5	Wnt5a	Mcam	0.0179830019919073	0	WNT5A_MCAM	Wnt5a - Mcam	ncWNT	Secreted Signaling	PMID: 24335906
261	RT-12.5	SC1-12.5	Wnt5a	Mcam	0.0033552668735274	0	WNT5A_MCAM	Wnt5a - Mcam	ncWNT	Secreted Signaling	PMID: 24335906
262	C5-12.5	SC2-12.5	Wnt5a	Mcam	0.000921776448194993	0	WNT5A_MCAM	Wnt5a - Mcam	ncWNT	Secreted Signaling	PMID: 24335906
263	SC-Lhx9-12.5	SC2-12.5	Wnt5a	Mcam	0.00620157492170594	0	WNT5A_MCAM	Wnt5a - Mcam	ncWNT	Secreted Signaling	PMID: 24335906
264	RT-12.5	SC2-12.5	Wnt5a	Mcam	0.00114590667756691	0	WNT5A_MCAM	Wnt5a - Mcam	ncWNT	Secreted Signaling	PMID: 24335906
265	C5-12.5	SC3-12.5	Wnt5a	Mcam	0.00101837178010843	0	WNT5A_MCAM	Wnt5a - Mcam	ncWNT	Secreted Signaling	PMID: 24335906
266	SC-Lhx9-12.5	SC3-12.5	Wnt5a	Mcam	0.00684766176074933	0	WNT5A_MCAM	Wnt5a - Mcam	ncWNT	Secreted Signaling	PMID: 24335906
267	RT-12.5	SC3-12.5	Wnt5a	Mcam	0.00126595943314853	0	WNT5A_MCAM	Wnt5a - Mcam	ncWNT	Secreted Signaling	PMID: 24335906
268	C5-12.5	SC4-12.5	Wnt5a	Mcam	0.00103154271900121	0	WNT5A_MCAM	Wnt5a - Mcam	ncWNT	Secreted Signaling	PMID: 24335906
269	SC-Lhx9-12.5	SC4-12.5	Wnt5a	Mcam	0.00693570140367101	0	WNT5A_MCAM	Wnt5a - Mcam	ncWNT	Secreted Signaling	PMID: 24335906
270	RT-12.5	SC4-12.5	Wnt5a	Mcam	0.00128232839463547	0	WNT5A_MCAM	Wnt5a - Mcam	ncWNT	Secreted Signaling	PMID: 24335906
271	C5-12.5	SC-Lhx9-12.5	Wnt5a	Mcam	0.000722415258979899	0	WNT5A_MCAM	Wnt5a - Mcam	ncWNT	Secreted Signaling	PMID: 24335906
272	SC-Lhx9-12.5	SC-Lhx9-12.5	Wnt5a	Mcam	0.00486586398696975	0	WNT5A_MCAM	Wnt5a - Mcam	ncWNT	Secreted Signaling	PMID: 24335906
273	RT-12.5	SC-Lhx9-12.5	Wnt5a	Mcam	0.000898114329361201	0	WNT5A_MCAM	Wnt5a - Mcam	ncWNT	Secreted Signaling	PMID: 24335906
274	SC-Lhx9-12.5	SC0-12.5	Nrg1	Erbb3	0.000960668858483797	0	NRG1_ERBB3	Nrg1 - Erbb3	NRG	Secreted Signaling	KEGG: mmu04012
275	SC-Lhx9-12.5	SC1-12.5	Nrg1	Erbb3	0.000926968771019499	0	NRG1_ERBB3	Nrg1 - Erbb3	NRG	Secreted Signaling	KEGG: mmu04012
276	SC-Lhx9-12.5	SC2-12.5	Nrg1	Erbb3	0.000840955246415666	0	NRG1_ERBB3	Nrg1 - Erbb3	NRG	Secreted Signaling	KEGG: mmu04012
277	SC-Lhx9-12.5	SC3-12.5	Nrg1	Erbb3	0.000923697048863754	0	NRG1_ERBB3	Nrg1 - Erbb3	NRG	Secreted Signaling	KEGG: mmu04012
278	SC-Lhx9-12.5	SC4-12.5	Nrg1	Erbb3	0.000888172414000677	0	NRG1_ERBB3	Nrg1 - Erbb3	NRG	Secreted Signaling	KEGG: mmu04012
279	SC-Lhx9-12.5	SC6-12.5	Nrg1	Erbb3	0.000980827544609773	0	NRG1_ERBB3	Nrg1 - Erbb3	NRG	Secreted Signaling	KEGG: mmu04012
280	SC-Lhx9-12.5	SC-Lhx9-12.5	Nrg1	Erbb3	0.000535465265712323	0	NRG1_ERBB3	Nrg1 - Erbb3	NRG	Secreted Signaling	KEGG: mmu04012
281	SC-Lhx9-12.5	SC0-12.5	Nrg1	ERBB2_ERBB3	0.000992130603138929	0	NRG1_ERBB2_ERBB3	Nrg1 - (Erbb2+Erbb3)	NRG	Secreted Signaling	KEGG: mmu04012
282	SC-Lhx9-12.5	SC1-12.5	Nrg1	ERBB2_ERBB3	0.000844795973236248	0	NRG1_ERBB2_ERBB3	Nrg1 - (Erbb2+Erbb3)	NRG	Secreted Signaling	KEGG: mmu04012
283	SC-Lhx9-12.5	SC2-12.5	Nrg1	ERBB2_ERBB3	0.000880839199791507	0	NRG1_ERBB2_ERBB3	Nrg1 - (Erbb2+Erbb3)	NRG	Secreted Signaling	KEGG: mmu04012
284	SC-Lhx9-12.5	SC4-12.5	Nrg1	ERBB2_ERBB3	0.000913751148573822	0	NRG1_ERBB2_ERBB3	Nrg1 - (Erbb2+Erbb3)	NRG	Secreted Signaling	KEGG: mmu04012
285	SC-Lhx9-12.5	SC-Lhx9-12.5	Nrg1	ERBB2_ERBB3	0.000572720071788733	0	NRG1_ERBB2_ERBB3	Nrg1 - (Erbb2+Erbb3)	NRG	Secreted Signaling	KEGG: mmu04012
286	SC-Lhx9-12.5	SC2-12.5	Nrg1	Erbb4	0.000543308366123993	0	NRG1_ERBB4	Nrg1 - Erbb4	NRG	Secreted Signaling	KEGG: mmu04012
287	SC-Lhx9-12.5	SC2-12.5	Nrg1	ERBB2_ERBB4	0.000708017227623037	0	NRG1_ERBB2_ERBB4	Nrg1 - (Erbb2+Erbb4)	NRG	Secreted Signaling	KEGG: mmu04012
288	SC-Lhx9-12.5	SC1-12.5	Fgf2	Fgfr1	0.000420095448052407	0	FGF2_FGFR1	Fgf2 - Fgfr1	FGF	Secreted Signaling	PMC: 4393358
289	SC-Lhx9-12.5	SC2-12.5	Fgf2	Fgfr1	0.000330794878843721	0	FGF2_FGFR1	Fgf2 - Fgfr1	FGF	Secreted Signaling	PMC: 4393358
290	SC-Lhx9-12.5	C5-12.5	Fgf2	Fgfr1	0.000587576304523706	0	FGF2_FGFR1	Fgf2 - Fgfr1	FGF	Secreted Signaling	PMC: 4393358
291	SC-Lhx9-12.5	SC-Lhx9-12.5	Fgf2	Fgfr1	0.00143039796286258	0	FGF2_FGFR1	Fgf2 - Fgfr1	FGF	Secreted Signaling	PMC: 4393358
292	SC-Lhx9-12.5	RT-12.5	Fgf2	Fgfr1	0.000475486927658433	0	FGF2_FGFR1	Fgf2 - Fgfr1	FGF	Secreted Signaling	PMC: 4393358
293	SC-Lhx9-12.5	C5-12.5	Fgf2	Fgfr2	0.000545191186520814	0	FGF2_FGFR2	Fgf2 - Fgfr2	FGF	Secreted Signaling	PMC: 4393358
294	SC-Lhx9-12.5	SC-Lhx9-12.5	Fgf2	Fgfr2	0.00032751319488548	0	FGF2_FGFR2	Fgf2 - Fgfr2	FGF	Secreted Signaling	PMC: 4393358
295	SC-Lhx9-12.5	RT-12.5	Fgf2	Fgfr2	0.00248781056114152	0	FGF2_FGFR2	Fgf2 - Fgfr2	FGF	Secreted Signaling	PMC: 4393358
296	SC0-12.5	SC1-12.5	Fgf9	Fgfr1	0.00344012124869788	0	FGF9_FGFR1	Fgf9 - Fgfr1	FGF	Secreted Signaling	PMC: 4393358
297	SC2-12.5	SC1-12.5	Fgf9	Fgfr1	0.00282265155105354	0.03	FGF9_FGFR1	Fgf9 - Fgfr1	FGF	Secreted Signaling	PMC: 4393358
298	SC3-12.5	SC1-12.5	Fgf9	Fgfr1	0.00381307626282666	0	FGF9_FGFR1	Fgf9 - Fgfr1	FGF	Secreted Signaling	PMC: 4393358
299	SC4-12.5	SC1-12.5	Fgf9	Fgfr1	0.0034843498487636	0	FGF9_FGFR1	Fgf9 - Fgfr1	FGF	Secreted Signaling	PMC: 4393358
300	SC6-12.5	SC1-12.5	Fgf9	Fgfr1	0.00355804759142368	0	FGF9_FGFR1	Fgf9 - Fgfr1	FGF	Secreted Signaling	PMC: 4393358
301	SC0-12.5	SC2-12.5	Fgf9	Fgfr1	0.00271058832654508	0.04	FGF9_FGFR1	Fgf9 - Fgfr1	FGF	Secreted Signaling	PMC: 4393358
302	SC3-12.5	SC2-12.5	Fgf9	Fgfr1	0.00300469070890927	0.01	FGF9_FGFR1	Fgf9 - Fgfr1	FGF	Secreted Signaling	PMC: 4393358
303	SC4-12.5	SC2-12.5	Fgf9	Fgfr1	0.00274546338177915	0.03	FGF9_FGFR1	Fgf9 - Fgfr1	FGF	Secreted Signaling	PMC: 4393358
304	SC0-12.5	C5-12.5	Fgf9	Fgfr1	0.00480581723184132	0	FGF9_FGFR1	Fgf9 - Fgfr1	FGF	Secreted Signaling	PMC: 4393358
305	SC1-12.5	C5-12.5	Fgf9	Fgfr1	0.00387109532994975	0	FGF9_FGFR1	Fgf9 - Fgfr1	FGF	Secreted Signaling	PMC: 4393358
306	SC2-12.5	C5-12.5	Fgf9	Fgfr1	0.00394418801046172	0	FGF9_FGFR1	Fgf9 - Fgfr1	FGF	Secreted Signaling	PMC: 4393358
307	SC3-12.5	C5-12.5	Fgf9	Fgfr1	0.00532604060692896	0	FGF9_FGFR1	Fgf9 - Fgfr1	FGF	Secreted Signaling	PMC: 4393358
308	SC4-12.5	C5-12.5	Fgf9	Fgfr1	0.00486751841218285	0	FGF9_FGFR1	Fgf9 - Fgfr1	FGF	Secreted Signaling	PMC: 4393358
309	SC6-12.5	C5-12.5	Fgf9	Fgfr1	0.00497032573814676	0	FGF9_FGFR1	Fgf9 - Fgfr1	FGF	Secreted Signaling	PMC: 4393358
310	SC-Lhx9-12.5	C5-12.5	Fgf9	Fgfr1	0.00344980763430108	0.01	FGF9_FGFR1	Fgf9 - Fgfr1	FGF	Secreted Signaling	PMC: 4393358
311	SC0-12.5	SC-Lhx9-12.5	Fgf9	Fgfr1	0.0116288956526709	0	FGF9_FGFR1	Fgf9 - Fgfr1	FGF	Secreted Signaling	PMC: 4393358
312	SC1-12.5	SC-Lhx9-12.5	Fgf9	Fgfr1	0.00937960610776337	0	FGF9_FGFR1	Fgf9 - Fgfr1	FGF	Secreted Signaling	PMC: 4393358
313	SC2-12.5	SC-Lhx9-12.5	Fgf9	Fgfr1	0.00955571082995947	0	FGF9_FGFR1	Fgf9 - Fgfr1	FGF	Secreted Signaling	PMC: 4393358
314	SC3-12.5	SC-Lhx9-12.5	Fgf9	Fgfr1	0.0128781506696647	0	FGF9_FGFR1	Fgf9 - Fgfr1	FGF	Secreted Signaling	PMC: 4393358
315	SC4-12.5	SC-Lhx9-12.5	Fgf9	Fgfr1	0.0117771606657569	0	FGF9_FGFR1	Fgf9 - Fgfr1	FGF	Secreted Signaling	PMC: 4393358
316	SC6-12.5	SC-Lhx9-12.5	Fgf9	Fgfr1	0.0120241438348947	0	FGF9_FGFR1	Fgf9 - Fgfr1	FGF	Secreted Signaling	PMC: 4393358
317	SC-Lhx9-12.5	SC-Lhx9-12.5	Fgf9	Fgfr1	0.0083638658262979	0	FGF9_FGFR1	Fgf9 - Fgfr1	FGF	Secreted Signaling	PMC: 4393358
318	SC0-12.5	RT-12.5	Fgf9	Fgfr1	0.00389216622389365	0	FGF9_FGFR1	Fgf9 - Fgfr1	FGF	Secreted Signaling	PMC: 4393358
319	SC1-12.5	RT-12.5	Fgf9	Fgfr1	0.00313458791099161	0.04	FGF9_FGFR1	Fgf9 - Fgfr1	FGF	Secreted Signaling	PMC: 4393358
320	SC2-12.5	RT-12.5	Fgf9	Fgfr1	0.00319381870102266	0.03	FGF9_FGFR1	Fgf9 - Fgfr1	FGF	Secreted Signaling	PMC: 4393358
321	SC3-12.5	RT-12.5	Fgf9	Fgfr1	0.00431391679596967	0	FGF9_FGFR1	Fgf9 - Fgfr1	FGF	Secreted Signaling	PMC: 4393358
322	SC4-12.5	RT-12.5	Fgf9	Fgfr1	0.00394218363940451	0.01	FGF9_FGFR1	Fgf9 - Fgfr1	FGF	Secreted Signaling	PMC: 4393358
323	SC6-12.5	RT-12.5	Fgf9	Fgfr1	0.00402552594041091	0	FGF9_FGFR1	Fgf9 - Fgfr1	FGF	Secreted Signaling	PMC: 4393358
324	SC0-12.5	C5-12.5	Fgf9	Fgfr2	0.00446050520433713	0	FGF9_FGFR2	Fgf9 - Fgfr2	FGF	Secreted Signaling	PMC: 4393358
325	SC1-12.5	C5-12.5	Fgf9	Fgfr2	0.00359270334545202	0	FGF9_FGFR2	Fgf9 - Fgfr2	FGF	Secreted Signaling	PMC: 4393358
326	SC2-12.5	C5-12.5	Fgf9	Fgfr2	0.00366055884149518	0	FGF9_FGFR2	Fgf9 - Fgfr2	FGF	Secreted Signaling	PMC: 4393358
327	SC3-12.5	C5-12.5	Fgf9	Fgfr2	0.00494353468756348	0	FGF9_FGFR2	Fgf9 - Fgfr2	FGF	Secreted Signaling	PMC: 4393358
328	SC4-12.5	C5-12.5	Fgf9	Fgfr2	0.00451779310031677	0	FGF9_FGFR2	Fgf9 - Fgfr2	FGF	Secreted Signaling	PMC: 4393358
329	SC6-12.5	C5-12.5	Fgf9	Fgfr2	0.00461324808704304	0	FGF9_FGFR2	Fgf9 - Fgfr2	FGF	Secreted Signaling	PMC: 4393358
330	SC-Lhx9-12.5	C5-12.5	Fgf9	Fgfr2	0.00320161541317964	0	FGF9_FGFR2	Fgf9 - Fgfr2	FGF	Secreted Signaling	PMC: 4393358
331	SC0-12.5	SC-Lhx9-12.5	Fgf9	Fgfr2	0.00268376104350194	0	FGF9_FGFR2	Fgf9 - Fgfr2	FGF	Secreted Signaling	PMC: 4393358
332	SC1-12.5	SC-Lhx9-12.5	Fgf9	Fgfr2	0.00216087867480809	0	FGF9_FGFR2	Fgf9 - Fgfr2	FGF	Secreted Signaling	PMC: 4393358
333	SC2-12.5	SC-Lhx9-12.5	Fgf9	Fgfr2	0.00220175101172566	0	FGF9_FGFR2	Fgf9 - Fgfr2	FGF	Secreted Signaling	PMC: 4393358
334	SC3-12.5	SC-Lhx9-12.5	Fgf9	Fgfr2	0.00297496131357104	0	FGF9_FGFR2	Fgf9 - Fgfr2	FGF	Secreted Signaling	PMC: 4393358
335	SC4-12.5	SC-Lhx9-12.5	Fgf9	Fgfr2	0.00271829187353059	0	FGF9_FGFR2	Fgf9 - Fgfr2	FGF	Secreted Signaling	PMC: 4393358
336	SC6-12.5	SC-Lhx9-12.5	Fgf9	Fgfr2	0.00277583180093564	0	FGF9_FGFR2	Fgf9 - Fgfr2	FGF	Secreted Signaling	PMC: 4393358
337	SC-Lhx9-12.5	SC-Lhx9-12.5	Fgf9	Fgfr2	0.0019253525215868	0	FGF9_FGFR2	Fgf9 - Fgfr2	FGF	Secreted Signaling	PMC: 4393358
338	SC0-12.5	RT-12.5	Fgf9	Fgfr2	0.0200739252028161	0	FGF9_FGFR2	Fgf9 - Fgfr2	FGF	Secreted Signaling	PMC: 4393358
339	SC1-12.5	RT-12.5	Fgf9	Fgfr2	0.016217980396364	0	FGF9_FGFR2	Fgf9 - Fgfr2	FGF	Secreted Signaling	PMC: 4393358
340	SC2-12.5	RT-12.5	Fgf9	Fgfr2	0.0165203363354692	0	FGF9_FGFR2	Fgf9 - Fgfr2	FGF	Secreted Signaling	PMC: 4393358
341	SC3-12.5	RT-12.5	Fgf9	Fgfr2	0.0222100161997301	0	FGF9_FGFR2	Fgf9 - Fgfr2	FGF	Secreted Signaling	PMC: 4393358
342	SC4-12.5	RT-12.5	Fgf9	Fgfr2	0.0203276474056822	0	FGF9_FGFR2	Fgf9 - Fgfr2	FGF	Secreted Signaling	PMC: 4393358
343	SC6-12.5	RT-12.5	Fgf9	Fgfr2	0.0207501808079168	0	FGF9_FGFR2	Fgf9 - Fgfr2	FGF	Secreted Signaling	PMC: 4393358
344	SC-Lhx9-12.5	RT-12.5	Fgf9	Fgfr2	0.0144725150011365	0	FGF9_FGFR2	Fgf9 - Fgfr2	FGF	Secreted Signaling	PMC: 4393358
345	SC0-12.5	C5-12.5	Pdgfa	Pdgfra	0.00200884950426472	0	PDGFA_PDGFRA	Pdgfa - Pdgfra	PDGF	Secreted Signaling	PMID: 15207812
346	SC1-12.5	C5-12.5	Pdgfa	Pdgfra	0.00203452176840094	0	PDGFA_PDGFRA	Pdgfa - Pdgfra	PDGF	Secreted Signaling	PMID: 15207812
347	SC2-12.5	C5-12.5	Pdgfa	Pdgfra	0.00233665880885735	0	PDGFA_PDGFRA	Pdgfa - Pdgfra	PDGF	Secreted Signaling	PMID: 15207812
348	SC3-12.5	C5-12.5	Pdgfa	Pdgfra	0.00192835740580833	0	PDGFA_PDGFRA	Pdgfa - Pdgfra	PDGF	Secreted Signaling	PMID: 15207812
349	SC4-12.5	C5-12.5	Pdgfa	Pdgfra	0.00183797929626607	0	PDGFA_PDGFRA	Pdgfa - Pdgfra	PDGF	Secreted Signaling	PMID: 15207812
350	C5-12.5	C5-12.5	Pdgfa	Pdgfra	0.00104687393388538	0	PDGFA_PDGFRA	Pdgfa - Pdgfra	PDGF	Secreted Signaling	PMID: 15207812
351	SC6-12.5	C5-12.5	Pdgfa	Pdgfra	0.00186469451077766	0	PDGFA_PDGFRA	Pdgfa - Pdgfra	PDGF	Secreted Signaling	PMID: 15207812
352	SC-Lhx9-12.5	C5-12.5	Pdgfa	Pdgfra	0.00156403645657398	0	PDGFA_PDGFRA	Pdgfa - Pdgfra	PDGF	Secreted Signaling	PMID: 15207812
353	RT-12.5	C5-12.5	Pdgfa	Pdgfra	0.000434306066274953	0.01	PDGFA_PDGFRA	Pdgfa - Pdgfra	PDGF	Secreted Signaling	PMID: 15207812
354	SC0-12.5	SC-Lhx9-12.5	Pdgfa	Pdgfra	0.00859009137095593	0	PDGFA_PDGFRA	Pdgfa - Pdgfra	PDGF	Secreted Signaling	PMID: 15207812
355	SC1-12.5	SC-Lhx9-12.5	Pdgfa	Pdgfra	0.0087059869942715	0	PDGFA_PDGFRA	Pdgfa - Pdgfra	PDGF	Secreted Signaling	PMID: 15207812
356	SC2-12.5	SC-Lhx9-12.5	Pdgfa	Pdgfra	0.00994516422167747	0	PDGFA_PDGFRA	Pdgfa - Pdgfra	PDGF	Secreted Signaling	PMID: 15207812
357	SC3-12.5	SC-Lhx9-12.5	Pdgfa	Pdgfra	0.0082746878123284	0	PDGFA_PDGFRA	Pdgfa - Pdgfra	PDGF	Secreted Signaling	PMID: 15207812
358	SC4-12.5	SC-Lhx9-12.5	Pdgfa	Pdgfra	0.00789380626145251	0	PDGFA_PDGFRA	Pdgfa - Pdgfra	PDGF	Secreted Signaling	PMID: 15207812
359	C5-12.5	SC-Lhx9-12.5	Pdgfa	Pdgfra	0.00456028094065109	0	PDGFA_PDGFRA	Pdgfa - Pdgfra	PDGF	Secreted Signaling	PMID: 15207812
360	SC6-12.5	SC-Lhx9-12.5	Pdgfa	Pdgfra	0.00799754984226536	0	PDGFA_PDGFRA	Pdgfa - Pdgfra	PDGF	Secreted Signaling	PMID: 15207812
361	SC-Lhx9-12.5	SC-Lhx9-12.5	Pdgfa	Pdgfra	0.00674540931709415	0	PDGFA_PDGFRA	Pdgfa - Pdgfra	PDGF	Secreted Signaling	PMID: 15207812
362	RT-12.5	SC-Lhx9-12.5	Pdgfa	Pdgfra	0.00190903928846584	0	PDGFA_PDGFRA	Pdgfa - Pdgfra	PDGF	Secreted Signaling	PMID: 15207812
363	SC0-12.5	SC-Lhx9-12.5	Pdgfa	Pdgfrb	0.00119199759902723	0	PDGFA_PDGFRB	Pdgfa - Pdgfrb	PDGF	Secreted Signaling	PMID: 15207812
364	SC1-12.5	SC-Lhx9-12.5	Pdgfa	Pdgfrb	0.00120715049669076	0	PDGFA_PDGFRB	Pdgfa - Pdgfrb	PDGF	Secreted Signaling	PMID: 15207812
365	SC2-12.5	SC-Lhx9-12.5	Pdgfa	Pdgfrb	0.00138712750268689	0	PDGFA_PDGFRB	Pdgfa - Pdgfrb	PDGF	Secreted Signaling	PMID: 15207812
366	SC3-12.5	SC-Lhx9-12.5	Pdgfa	Pdgfrb	0.00114385881649733	0	PDGFA_PDGFRB	Pdgfa - Pdgfrb	PDGF	Secreted Signaling	PMID: 15207812
367	SC4-12.5	SC-Lhx9-12.5	Pdgfa	Pdgfrb	0.00109015815692445	0	PDGFA_PDGFRB	Pdgfa - Pdgfrb	PDGF	Secreted Signaling	PMID: 15207812
368	C5-12.5	SC-Lhx9-12.5	Pdgfa	Pdgfrb	0.00062010888044291	0	PDGFA_PDGFRB	Pdgfa - Pdgfrb	PDGF	Secreted Signaling	PMID: 15207812
369	SC6-12.5	SC-Lhx9-12.5	Pdgfa	Pdgfrb	0.00110614703485882	0	PDGFA_PDGFRB	Pdgfa - Pdgfrb	PDGF	Secreted Signaling	PMID: 15207812
370	SC-Lhx9-12.5	SC-Lhx9-12.5	Pdgfa	Pdgfrb	0.000927310181022541	0	PDGFA_PDGFRB	Pdgfa - Pdgfrb	PDGF	Secreted Signaling	PMID: 15207812
371	RT-12.5	SC-Lhx9-12.5	Pdgfa	Pdgfrb	0.000257043889925961	0	PDGFA_PDGFRB	Pdgfa - Pdgfrb	PDGF	Secreted Signaling	PMID: 15207812
372	C5-12.5	C5-12.5	Pdgfc	Pdgfra	0.000843355544211314	0	PDGFC_PDGFRA	Pdgfc - Pdgfra	PDGF	Secreted Signaling	PMID: 15207812
373	SC-Lhx9-12.5	C5-12.5	Pdgfc	Pdgfra	0.000203049692390548	0	PDGFC_PDGFRA	Pdgfc - Pdgfra	PDGF	Secreted Signaling	PMID: 15207812
374	RT-12.5	C5-12.5	Pdgfc	Pdgfra	0.00259755870057407	0	PDGFC_PDGFRA	Pdgfc - Pdgfra	PDGF	Secreted Signaling	PMID: 15207812
375	C5-12.5	SC-Lhx9-12.5	Pdgfc	Pdgfra	0.00368499841757435	0	PDGFC_PDGFRA	Pdgfc - Pdgfra	PDGF	Secreted Signaling	PMID: 15207812
376	SC-Lhx9-12.5	SC-Lhx9-12.5	Pdgfc	Pdgfra	0.000895588978704041	0	PDGFC_PDGFRA	Pdgfc - Pdgfra	PDGF	Secreted Signaling	PMID: 15207812
377	RT-12.5	SC-Lhx9-12.5	Pdgfc	Pdgfra	0.0110441632097377	0	PDGFC_PDGFRA	Pdgfc - Pdgfra	PDGF	Secreted Signaling	PMID: 15207812
378	SC0-12.5	RT-12.5	Vegfa	Kdr	0.00190135673562144	0	VEGFA_VEGFR2	Vegfa - Vegfr2	VEGF	Secreted Signaling	KEGG: mmu04370; PMID: 16633338
379	SC1-12.5	RT-12.5	Vegfa	Kdr	0.00154759786390236	0	VEGFA_VEGFR2	Vegfa - Vegfr2	VEGF	Secreted Signaling	KEGG: mmu04370; PMID: 16633338
380	SC2-12.5	RT-12.5	Vegfa	Kdr	0.00131152795632902	0	VEGFA_VEGFR2	Vegfa - Vegfr2	VEGF	Secreted Signaling	KEGG: mmu04370; PMID: 16633338
381	SC3-12.5	RT-12.5	Vegfa	Kdr	0.00189688258182283	0	VEGFA_VEGFR2	Vegfa - Vegfr2	VEGF	Secreted Signaling	KEGG: mmu04370; PMID: 16633338
382	SC4-12.5	RT-12.5	Vegfa	Kdr	0.00120823915743528	0	VEGFA_VEGFR2	Vegfa - Vegfr2	VEGF	Secreted Signaling	KEGG: mmu04370; PMID: 16633338
383	C5-12.5	RT-12.5	Vegfa	Kdr	0.00192506301228987	0	VEGFA_VEGFR2	Vegfa - Vegfr2	VEGF	Secreted Signaling	KEGG: mmu04370; PMID: 16633338
384	SC-Lhx9-12.5	RT-12.5	Vegfa	Kdr	0.00367540210547342	0	VEGFA_VEGFR2	Vegfa - Vegfr2	VEGF	Secreted Signaling	KEGG: mmu04370; PMID: 16633338
385	C5-12.5	SC0-12.5	Igf1	Igf1r	0.00167453456129132	0	IGF1_IGF1R	Igf1 - Igf1r	IGF	Secreted Signaling	PMID: 14604834
386	SC-Lhx9-12.5	SC0-12.5	Igf1	Igf1r	0.000867563990020463	0	IGF1_IGF1R	Igf1 - Igf1r	IGF	Secreted Signaling	PMID: 14604834
387	C5-12.5	SC1-12.5	Igf1	Igf1r	0.0015466779465215	0	IGF1_IGF1R	Igf1 - Igf1r	IGF	Secreted Signaling	PMID: 14604834
388	SC-Lhx9-12.5	SC1-12.5	Igf1	Igf1r	0.000801406686434065	0	IGF1_IGF1R	Igf1 - Igf1r	IGF	Secreted Signaling	PMID: 14604834
389	C5-12.5	SC2-12.5	Igf1	Igf1r	0.00192743333458817	0	IGF1_IGF1R	Igf1 - Igf1r	IGF	Secreted Signaling	PMID: 14604834
390	SC-Lhx9-12.5	SC2-12.5	Igf1	Igf1r	0.000999166443810847	0	IGF1_IGF1R	Igf1 - Igf1r	IGF	Secreted Signaling	PMID: 14604834
391	C5-12.5	SC3-12.5	Igf1	Igf1r	0.001536378517093	0	IGF1_IGF1R	Igf1 - Igf1r	IGF	Secreted Signaling	PMID: 14604834
392	SC-Lhx9-12.5	SC3-12.5	Igf1	Igf1r	0.000796288739519358	0	IGF1_IGF1R	Igf1 - Igf1r	IGF	Secreted Signaling	PMID: 14604834
393	C5-12.5	SC4-12.5	Igf1	Igf1r	0.00148003841251344	0	IGF1_IGF1R	Igf1 - Igf1r	IGF	Secreted Signaling	PMID: 14604834
394	SC-Lhx9-12.5	SC4-12.5	Igf1	Igf1r	0.000766674300541381	0	IGF1_IGF1R	Igf1 - Igf1r	IGF	Secreted Signaling	PMID: 14604834
395	C5-12.5	C5-12.5	Igf1	Igf1r	0.00136036868519052	0	IGF1_IGF1R	Igf1 - Igf1r	IGF	Secreted Signaling	PMID: 14604834
396	SC-Lhx9-12.5	C5-12.5	Igf1	Igf1r	0.000706192693172559	0	IGF1_IGF1R	Igf1 - Igf1r	IGF	Secreted Signaling	PMID: 14604834
397	C5-12.5	SC6-12.5	Igf1	Igf1r	0.000869954453190442	0	IGF1_IGF1R	Igf1 - Igf1r	IGF	Secreted Signaling	PMID: 14604834
398	SC-Lhx9-12.5	SC6-12.5	Igf1	Igf1r	0.000450206562793507	0	IGF1_IGF1R	Igf1 - Igf1r	IGF	Secreted Signaling	PMID: 14604834
399	C5-12.5	SC-Lhx9-12.5	Igf1	Igf1r	0.00143567984625285	0	IGF1_IGF1R	Igf1 - Igf1r	IGF	Secreted Signaling	PMID: 14604834
400	SC-Lhx9-12.5	SC-Lhx9-12.5	Igf1	Igf1r	0.000745355682959251	0	IGF1_IGF1R	Igf1 - Igf1r	IGF	Secreted Signaling	PMID: 14604834
401	C5-12.5	RT-12.5	Igf1	Igf1r	0.00129423908261237	0	IGF1_IGF1R	Igf1 - Igf1r	IGF	Secreted Signaling	PMID: 14604834
402	SC-Lhx9-12.5	RT-12.5	Igf1	Igf1r	0.000673266895474745	0	IGF1_IGF1R	Igf1 - Igf1r	IGF	Secreted Signaling	PMID: 14604834
403	C5-12.5	SC0-12.5	Igf2	Igf1r	0.00568315536756841	0	IGF2_IGF1R	Igf2 - Igf1r	IGF	Secreted Signaling	PMID: 14604834
404	SC-Lhx9-12.5	SC0-12.5	Igf2	Igf1r	0.00821213530948046	0	IGF2_IGF1R	Igf2 - Igf1r	IGF	Secreted Signaling	PMID: 14604834
405	RT-12.5	SC0-12.5	Igf2	Igf1r	0.00880629042958784	0	IGF2_IGF1R	Igf2 - Igf1r	IGF	Secreted Signaling	PMID: 14604834
406	C5-12.5	SC1-12.5	Igf2	Igf1r	0.00524657852461482	0	IGF2_IGF1R	Igf2 - Igf1r	IGF	Secreted Signaling	PMID: 14604834
407	SC-Lhx9-12.5	SC1-12.5	Igf2	Igf1r	0.00757912595454687	0	IGF2_IGF1R	Igf2 - Igf1r	IGF	Secreted Signaling	PMID: 14604834
408	RT-12.5	SC1-12.5	Igf2	Igf1r	0.00812155638411205	0	IGF2_IGF1R	Igf2 - Igf1r	IGF	Secreted Signaling	PMID: 14604834
409	C5-12.5	SC2-12.5	Igf2	Igf1r	0.00652336477879437	0	IGF2_IGF1R	Igf2 - Igf1r	IGF	Secreted Signaling	PMID: 14604834
410	SC-Lhx9-12.5	SC2-12.5	Igf2	Igf1r	0.00941154025558483	0	IGF2_IGF1R	Igf2 - Igf1r	IGF	Secreted Signaling	PMID: 14604834
411	RT-12.5	SC2-12.5	Igf2	Igf1r	0.0100522996361695	0	IGF2_IGF1R	Igf2 - Igf1r	IGF	Secreted Signaling	PMID: 14604834
412	C5-12.5	SC3-12.5	Igf2	Igf1r	0.00520478480506763	0	IGF2_IGF1R	Igf2 - Igf1r	IGF	Secreted Signaling	PMID: 14604834
413	SC-Lhx9-12.5	SC3-12.5	Igf2	Igf1r	0.00751317744112272	0	IGF2_IGF1R	Igf2 - Igf1r	IGF	Secreted Signaling	PMID: 14604834
414	RT-12.5	SC3-12.5	Igf2	Igf1r	0.00803563097331376	0	IGF2_IGF1R	Igf2 - Igf1r	IGF	Secreted Signaling	PMID: 14604834
415	C5-12.5	SC4-12.5	Igf2	Igf1r	0.00502692112628782	0	IGF2_IGF1R	Igf2 - Igf1r	IGF	Secreted Signaling	PMID: 14604834
416	SC-Lhx9-12.5	SC4-12.5	Igf2	Igf1r	0.00726703185228782	0	IGF2_IGF1R	Igf2 - Igf1r	IGF	Secreted Signaling	PMID: 14604834
417	RT-12.5	SC4-12.5	Igf2	Igf1r	0.00780148750245248	0	IGF2_IGF1R	Igf2 - Igf1r	IGF	Secreted Signaling	PMID: 14604834
418	C5-12.5	C5-12.5	Igf2	Igf1r	0.00457352938954809	0	IGF2_IGF1R	Igf2 - Igf1r	IGF	Secreted Signaling	PMID: 14604834
419	SC-Lhx9-12.5	C5-12.5	Igf2	Igf1r	0.00657386532541545	0	IGF2_IGF1R	Igf2 - Igf1r	IGF	Secreted Signaling	PMID: 14604834
420	RT-12.5	C5-12.5	Igf2	Igf1r	0.00695541620419499	0	IGF2_IGF1R	Igf2 - Igf1r	IGF	Secreted Signaling	PMID: 14604834
421	SC-Lhx9-12.5	SC6-12.5	Igf2	Igf1r	0.00430300143937907	0.01	IGF2_IGF1R	Igf2 - Igf1r	IGF	Secreted Signaling	PMID: 14604834
422	RT-12.5	SC6-12.5	Igf2	Igf1r	0.00465126450070432	0.01	IGF2_IGF1R	Igf2 - Igf1r	IGF	Secreted Signaling	PMID: 14604834
423	C5-12.5	SC-Lhx9-12.5	Igf2	Igf1r	0.00482464845796299	0	IGF2_IGF1R	Igf2 - Igf1r	IGF	Secreted Signaling	PMID: 14604834
424	SC-Lhx9-12.5	SC-Lhx9-12.5	Igf2	Igf1r	0.00693315913511203	0	IGF2_IGF1R	Igf2 - Igf1r	IGF	Secreted Signaling	PMID: 14604834
425	RT-12.5	SC-Lhx9-12.5	Igf2	Igf1r	0.00733115383574308	0	IGF2_IGF1R	Igf2 - Igf1r	IGF	Secreted Signaling	PMID: 14604834
426	C5-12.5	RT-12.5	Igf2	Igf1r	0.00430858676576195	0	IGF2_IGF1R	Igf2 - Igf1r	IGF	Secreted Signaling	PMID: 14604834
427	SC-Lhx9-12.5	RT-12.5	Igf2	Igf1r	0.00615949547223153	0	IGF2_IGF1R	Igf2 - Igf1r	IGF	Secreted Signaling	PMID: 14604834
428	RT-12.5	RT-12.5	Igf2	Igf1r	0.0064293607928091	0.01	IGF2_IGF1R	Igf2 - Igf1r	IGF	Secreted Signaling	PMID: 14604834
429	C5-12.5	SC0-12.5	Igf2	Igf2r	0.00139444364724716	0	IGF2_IGF2R	Igf2 - Igf2r	IGF	Secreted Signaling	PMID: 14604834
430	SC-Lhx9-12.5	SC0-12.5	Igf2	Igf2r	0.00202464469035776	0	IGF2_IGF2R	Igf2 - Igf2r	IGF	Secreted Signaling	PMID: 14604834
431	RT-12.5	SC0-12.5	Igf2	Igf2r	0.00219820198267264	0	IGF2_IGF2R	Igf2 - Igf2r	IGF	Secreted Signaling	PMID: 14604834
432	C5-12.5	SC1-12.5	Igf2	Igf2r	0.00136250023902604	0	IGF2_IGF2R	Igf2 - Igf2r	IGF	Secreted Signaling	PMID: 14604834
433	SC-Lhx9-12.5	SC1-12.5	Igf2	Igf2r	0.00197793751736024	0	IGF2_IGF2R	Igf2 - Igf2r	IGF	Secreted Signaling	PMID: 14604834
434	RT-12.5	SC1-12.5	Igf2	Igf2r	0.00214656454642944	0	IGF2_IGF2R	Igf2 - Igf2r	IGF	Secreted Signaling	PMID: 14604834
435	C5-12.5	SC2-12.5	Igf2	Igf2r	0.00121089901128558	0	IGF2_IGF2R	Igf2 - Igf2r	IGF	Secreted Signaling	PMID: 14604834
436	SC-Lhx9-12.5	SC2-12.5	Igf2	Igf2r	0.001758306027634	0	IGF2_IGF2R	Igf2 - Igf2r	IGF	Secreted Signaling	PMID: 14604834
437	RT-12.5	SC2-12.5	Igf2	Igf2r	0.00190947583380737	0	IGF2_IGF2R	Igf2 - Igf2r	IGF	Secreted Signaling	PMID: 14604834
438	C5-12.5	SC3-12.5	Igf2	Igf2r	0.00135761732992229	0	IGF2_IGF2R	Igf2 - Igf2r	IGF	Secreted Signaling	PMID: 14604834
439	SC-Lhx9-12.5	SC3-12.5	Igf2	Igf2r	0.00197045079066373	0	IGF2_IGF2R	Igf2 - Igf2r	IGF	Secreted Signaling	PMID: 14604834
440	RT-12.5	SC3-12.5	Igf2	Igf2r	0.00213731386137172	0	IGF2_IGF2R	Igf2 - Igf2r	IGF	Secreted Signaling	PMID: 14604834
441	C5-12.5	SC4-12.5	Igf2	Igf2r	0.00153275329149784	0	IGF2_IGF2R	Igf2 - Igf2r	IGF	Secreted Signaling	PMID: 14604834
442	SC-Lhx9-12.5	SC4-12.5	Igf2	Igf2r	0.00222491395147812	0	IGF2_IGF2R	Igf2 - Igf2r	IGF	Secreted Signaling	PMID: 14604834
443	RT-12.5	SC4-12.5	Igf2	Igf2r	0.00241408932162253	0	IGF2_IGF2R	Igf2 - Igf2r	IGF	Secreted Signaling	PMID: 14604834
444	C5-12.5	C5-12.5	Igf2	Igf2r	0.000817129743785427	0.03	IGF2_IGF2R	Igf2 - Igf2r	IGF	Secreted Signaling	PMID: 14604834
445	SC-Lhx9-12.5	C5-12.5	Igf2	Igf2r	0.00118579558189114	0.01	IGF2_IGF2R	Igf2 - Igf2r	IGF	Secreted Signaling	PMID: 14604834
446	RT-12.5	C5-12.5	Igf2	Igf2r	0.00128567675300604	0	IGF2_IGF2R	Igf2 - Igf2r	IGF	Secreted Signaling	PMID: 14604834
447	SC1-12.5	SC6-12.5	Igf2	Igf2r	0.000882471652227634	0	IGF2_IGF2R	Igf2 - Igf2r	IGF	Secreted Signaling	PMID: 14604834
448	SC2-12.5	SC6-12.5	Igf2	Igf2r	0.000794804494213428	0.03	IGF2_IGF2R	Igf2 - Igf2r	IGF	Secreted Signaling	PMID: 14604834
449	C5-12.5	SC6-12.5	Igf2	Igf2r	0.00201273232121666	0	IGF2_IGF2R	Igf2 - Igf2r	IGF	Secreted Signaling	PMID: 14604834
450	SC-Lhx9-12.5	SC6-12.5	Igf2	Igf2r	0.0029204618473417	0	IGF2_IGF2R	Igf2 - Igf2r	IGF	Secreted Signaling	PMID: 14604834
451	RT-12.5	SC6-12.5	Igf2	Igf2r	0.00316544520176292	0	IGF2_IGF2R	Igf2 - Igf2r	IGF	Secreted Signaling	PMID: 14604834
452	SC1-12.5	SC-Lhx9-12.5	Igf2	Igf2r	0.000797098092911646	0.03	IGF2_IGF2R	Igf2 - Igf2r	IGF	Secreted Signaling	PMID: 14604834
453	C5-12.5	SC-Lhx9-12.5	Igf2	Igf2r	0.00181003610366434	0	IGF2_IGF2R	Igf2 - Igf2r	IGF	Secreted Signaling	PMID: 14604834
454	SC-Lhx9-12.5	SC-Lhx9-12.5	Igf2	Igf2r	0.00262041726992387	0	IGF2_IGF2R	Igf2 - Igf2r	IGF	Secreted Signaling	PMID: 14604834
455	RT-12.5	SC-Lhx9-12.5	Igf2	Igf2r	0.00282363183497005	0	IGF2_IGF2R	Igf2 - Igf2r	IGF	Secreted Signaling	PMID: 14604834
456	SC-Lhx9-12.5	RT-12.5	Igf2	Igf2r	0.00116768613832346	0.02	IGF2_IGF2R	Igf2 - Igf2r	IGF	Secreted Signaling	PMID: 14604834
457	RT-12.5	RT-12.5	Igf2	Igf2r	0.00126234872332123	0.02	IGF2_IGF2R	Igf2 - Igf2r	IGF	Secreted Signaling	PMID: 14604834
458	SC0-12.5	SC1-12.5	Dhh	PTCH1_SMO	0.0455048319288927	0	DHH_PTCH1	Dhh - Ptch1	HH	Secreted Signaling	KEGG: mmu04340; PMID: 25701396
459	SC1-12.5	SC1-12.5	Dhh	PTCH1_SMO	0.0435423956053735	0	DHH_PTCH1	Dhh - Ptch1	HH	Secreted Signaling	KEGG: mmu04340; PMID: 25701396
460	SC2-12.5	SC1-12.5	Dhh	PTCH1_SMO	0.0440600348904599	0	DHH_PTCH1	Dhh - Ptch1	HH	Secreted Signaling	KEGG: mmu04340; PMID: 25701396
461	SC4-12.5	SC1-12.5	Dhh	PTCH1_SMO	0.0496413021324599	0	DHH_PTCH1	Dhh - Ptch1	HH	Secreted Signaling	KEGG: mmu04340; PMID: 25701396
462	SC0-12.5	SC2-12.5	Dhh	PTCH1_SMO	0.0442668200785011	0.01	DHH_PTCH1	Dhh - Ptch1	HH	Secreted Signaling	KEGG: mmu04340; PMID: 25701396
463	SC2-12.5	SC2-12.5	Dhh	PTCH1_SMO	0.0428595654090074	0.03	DHH_PTCH1	Dhh - Ptch1	HH	Secreted Signaling	KEGG: mmu04340; PMID: 25701396
464	SC4-12.5	SC2-12.5	Dhh	PTCH1_SMO	0.0482964470792909	0	DHH_PTCH1	Dhh - Ptch1	HH	Secreted Signaling	KEGG: mmu04340; PMID: 25701396
465	SC0-12.5	SC3-12.5	Dhh	PTCH1_SMO	0.0513699240326047	0	DHH_PTCH1	Dhh - Ptch1	HH	Secreted Signaling	KEGG: mmu04340; PMID: 25701396
466	SC1-12.5	SC3-12.5	Dhh	PTCH1_SMO	0.04916757960619	0	DHH_PTCH1	Dhh - Ptch1	HH	Secreted Signaling	KEGG: mmu04340; PMID: 25701396
467	SC2-12.5	SC3-12.5	Dhh	PTCH1_SMO	0.0497486137210487	0	DHH_PTCH1	Dhh - Ptch1	HH	Secreted Signaling	KEGG: mmu04340; PMID: 25701396
468	SC4-12.5	SC3-12.5	Dhh	PTCH1_SMO	0.056008257310427	0	DHH_PTCH1	Dhh - Ptch1	HH	Secreted Signaling	KEGG: mmu04340; PMID: 25701396
469	SC6-12.5	SC3-12.5	Dhh	PTCH1_SMO	0.0445398954308234	0.03	DHH_PTCH1	Dhh - Ptch1	HH	Secreted Signaling	KEGG: mmu04340; PMID: 25701396
470	SC0-12.5	C5-12.5	Dhh	PTCH1_SMO	0.0677767889045449	0	DHH_PTCH1	Dhh - Ptch1	HH	Secreted Signaling	KEGG: mmu04340; PMID: 25701396
471	SC1-12.5	C5-12.5	Dhh	PTCH1_SMO	0.0649191820958202	0	DHH_PTCH1	Dhh - Ptch1	HH	Secreted Signaling	KEGG: mmu04340; PMID: 25701396
472	SC2-12.5	C5-12.5	Dhh	PTCH1_SMO	0.0656735027440751	0	DHH_PTCH1	Dhh - Ptch1	HH	Secreted Signaling	KEGG: mmu04340; PMID: 25701396
473	SC3-12.5	C5-12.5	Dhh	PTCH1_SMO	0.0552866376618436	0	DHH_PTCH1	Dhh - Ptch1	HH	Secreted Signaling	KEGG: mmu04340; PMID: 25701396
474	SC4-12.5	C5-12.5	Dhh	PTCH1_SMO	0.0737813235497064	0	DHH_PTCH1	Dhh - Ptch1	HH	Secreted Signaling	KEGG: mmu04340; PMID: 25701396
475	SC6-12.5	C5-12.5	Dhh	PTCH1_SMO	0.058900785888876	0	DHH_PTCH1	Dhh - Ptch1	HH	Secreted Signaling	KEGG: mmu04340; PMID: 25701396
476	SC0-12.5	SC-Lhx9-12.5	Dhh	PTCH1_SMO	0.0681050911678667	0	DHH_PTCH1	Dhh - Ptch1	HH	Secreted Signaling	KEGG: mmu04340; PMID: 25701396
477	SC1-12.5	SC-Lhx9-12.5	Dhh	PTCH1_SMO	0.065234611090435	0	DHH_PTCH1	Dhh - Ptch1	HH	Secreted Signaling	KEGG: mmu04340; PMID: 25701396
478	SC2-12.5	SC-Lhx9-12.5	Dhh	PTCH1_SMO	0.0659923381682528	0	DHH_PTCH1	Dhh - Ptch1	HH	Secreted Signaling	KEGG: mmu04340; PMID: 25701396
479	SC3-12.5	SC-Lhx9-12.5	Dhh	PTCH1_SMO	0.0555580448830528	0	DHH_PTCH1	Dhh - Ptch1	HH	Secreted Signaling	KEGG: mmu04340; PMID: 25701396
480	SC4-12.5	SC-Lhx9-12.5	Dhh	PTCH1_SMO	0.0741363979820603	0	DHH_PTCH1	Dhh - Ptch1	HH	Secreted Signaling	KEGG: mmu04340; PMID: 25701396
481	SC6-12.5	SC-Lhx9-12.5	Dhh	PTCH1_SMO	0.0591888237025998	0	DHH_PTCH1	Dhh - Ptch1	HH	Secreted Signaling	KEGG: mmu04340; PMID: 25701396
482	SC0-12.5	RT-12.5	Dhh	PTCH1_SMO	0.0605341219975348	0	DHH_PTCH1	Dhh - Ptch1	HH	Secreted Signaling	KEGG: mmu04340; PMID: 25701396
483	SC1-12.5	RT-12.5	Dhh	PTCH1_SMO	0.0579628939783681	0	DHH_PTCH1	Dhh - Ptch1	HH	Secreted Signaling	KEGG: mmu04340; PMID: 25701396
484	SC2-12.5	RT-12.5	Dhh	PTCH1_SMO	0.058641455799252	0	DHH_PTCH1	Dhh - Ptch1	HH	Secreted Signaling	KEGG: mmu04340; PMID: 25701396
485	SC3-12.5	RT-12.5	Dhh	PTCH1_SMO	0.0493080790128247	0	DHH_PTCH1	Dhh - Ptch1	HH	Secreted Signaling	KEGG: mmu04340; PMID: 25701396
486	SC4-12.5	RT-12.5	Dhh	PTCH1_SMO	0.0659423966613615	0	DHH_PTCH1	Dhh - Ptch1	HH	Secreted Signaling	KEGG: mmu04340; PMID: 25701396
487	SC6-12.5	RT-12.5	Dhh	PTCH1_SMO	0.0525531433645733	0	DHH_PTCH1	Dhh - Ptch1	HH	Secreted Signaling	KEGG: mmu04340; PMID: 25701396
488	SC0-12.5	SC1-12.5	Nampt	Insr	0.000872927088535765	0	NAMPT_INSR	Nampt - Insr	VISFATIN	Secreted Signaling	PMID: 28490838
489	SC1-12.5	SC1-12.5	Nampt	Insr	0.000827744100392254	0	NAMPT_INSR	Nampt - Insr	VISFATIN	Secreted Signaling	PMID: 28490838
490	SC3-12.5	SC1-12.5	Nampt	Insr	0.000818475873944715	0	NAMPT_INSR	Nampt - Insr	VISFATIN	Secreted Signaling	PMID: 28490838
491	SC4-12.5	SC1-12.5	Nampt	Insr	0.000799159689305649	0	NAMPT_INSR	Nampt - Insr	VISFATIN	Secreted Signaling	PMID: 28490838
492	C5-12.5	SC1-12.5	Nampt	Insr	0.000695307206998433	0.03	NAMPT_INSR	Nampt - Insr	VISFATIN	Secreted Signaling	PMID: 28490838
493	SC-Lhx9-12.5	SC1-12.5	Nampt	Insr	0.0016040223295379	0	NAMPT_INSR	Nampt - Insr	VISFATIN	Secreted Signaling	PMID: 28490838
494	RT-12.5	SC1-12.5	Nampt	Insr	0.00119360470025337	0	NAMPT_INSR	Nampt - Insr	VISFATIN	Secreted Signaling	PMID: 28490838
495	SC-Lhx9-12.5	SC-Lhx9-12.5	Nampt	Insr	0.000961848455112612	0	NAMPT_INSR	Nampt - Insr	VISFATIN	Secreted Signaling	PMID: 28490838
496	SC0-12.5	SC-Lhx9-12.5	Nampt	ITGA5_ITGB1	0.00179545885908813	0	NAMPT_ITGA5_ITGB1	Nampt - (Itga5+Itgb1)	VISFATIN	Secreted Signaling	PMID: 28490838
497	SC1-12.5	SC-Lhx9-12.5	Nampt	ITGA5_ITGB1	0.00170260669985768	0	NAMPT_ITGA5_ITGB1	Nampt - (Itga5+Itgb1)	VISFATIN	Secreted Signaling	PMID: 28490838
498	SC2-12.5	SC-Lhx9-12.5	Nampt	ITGA5_ITGB1	0.00126197689302424	0	NAMPT_ITGA5_ITGB1	Nampt - (Itga5+Itgb1)	VISFATIN	Secreted Signaling	PMID: 28490838
499	SC3-12.5	SC-Lhx9-12.5	Nampt	ITGA5_ITGB1	0.00168355916799815	0	NAMPT_ITGA5_ITGB1	Nampt - (Itga5+Itgb1)	VISFATIN	Secreted Signaling	PMID: 28490838
500	SC4-12.5	SC-Lhx9-12.5	Nampt	ITGA5_ITGB1	0.00164386044359294	0	NAMPT_ITGA5_ITGB1	Nampt - (Itga5+Itgb1)	VISFATIN	Secreted Signaling	PMID: 28490838
501	C5-12.5	SC-Lhx9-12.5	Nampt	ITGA5_ITGB1	0.00143039446270403	0	NAMPT_ITGA5_ITGB1	Nampt - (Itga5+Itgb1)	VISFATIN	Secreted Signaling	PMID: 28490838
502	SC-Lhx9-12.5	SC-Lhx9-12.5	Nampt	ITGA5_ITGB1	0.0032966449849166	0	NAMPT_ITGA5_ITGB1	Nampt - (Itga5+Itgb1)	VISFATIN	Secreted Signaling	PMID: 28490838
503	RT-12.5	SC-Lhx9-12.5	Nampt	ITGA5_ITGB1	0.00245420435094454	0	NAMPT_ITGA5_ITGB1	Nampt - (Itga5+Itgb1)	VISFATIN	Secreted Signaling	PMID: 28490838
504	SC2-12.5	SC-Lhx9-12.5	Angptl2	ITGA5_ITGB1	0.00125465912749255	0	ANGPTL2_ITGA5_ITGB1	Angptl2 - (Itga5+Itgb1)	ANGPTL	Secreted Signaling	PMID: 24478758
505	SC4-12.5	SC-Lhx9-12.5	Angptl2	ITGA5_ITGB1	0.00128498281778997	0	ANGPTL2_ITGA5_ITGB1	Angptl2 - (Itga5+Itgb1)	ANGPTL	Secreted Signaling	PMID: 24478758
506	C5-12.5	SC-Lhx9-12.5	Angptl2	ITGA5_ITGB1	0.00119656384633915	0	ANGPTL2_ITGA5_ITGB1	Angptl2 - (Itga5+Itgb1)	ANGPTL	Secreted Signaling	PMID: 24478758
507	SC-Lhx9-12.5	SC-Lhx9-12.5	Angptl2	ITGA5_ITGB1	0.00128576567180786	0	ANGPTL2_ITGA5_ITGB1	Angptl2 - (Itga5+Itgb1)	ANGPTL	Secreted Signaling	PMID: 24478758
508	RT-12.5	SC-Lhx9-12.5	Angptl2	ITGA5_ITGB1	0.00155613522014726	0	ANGPTL2_ITGA5_ITGB1	Angptl2 - (Itga5+Itgb1)	ANGPTL	Secreted Signaling	PMID: 24478758
509	C5-12.5	SC-Lhx9-12.5	Angptl4	ITGA5_ITGB1	0.00198980205001877	0	ANGPTL4_ITGA5_ITGB1	Angptl4 - (Itga5+Itgb1)	ANGPTL	Secreted Signaling	PMID: 30049845
510	SC-Lhx9-12.5	SC-Lhx9-12.5	Angptl4	ITGA5_ITGB1	0.00112936509274473	0	ANGPTL4_ITGA5_ITGB1	Angptl4 - (Itga5+Itgb1)	ANGPTL	Secreted Signaling	PMID: 30049845
511	C5-12.5	C5-12.5	Angptl4	Cdh11	0.00138367291890769	0	ANGPTL4_CDH11	Angptl4 - Cdh11	ANGPTL	Secreted Signaling	PMID: 30049845
512	SC-Lhx9-12.5	C5-12.5	Angptl4	Cdh11	0.000785134180714159	0	ANGPTL4_CDH11	Angptl4 - Cdh11	ANGPTL	Secreted Signaling	PMID: 30049845
513	C5-12.5	SC-Lhx9-12.5	Angptl4	Cdh11	0.00450054770965476	0	ANGPTL4_CDH11	Angptl4 - Cdh11	ANGPTL	Secreted Signaling	PMID: 30049845
514	SC-Lhx9-12.5	SC-Lhx9-12.5	Angptl4	Cdh11	0.00255718747803058	0	ANGPTL4_CDH11	Angptl4 - Cdh11	ANGPTL	Secreted Signaling	PMID: 30049845
515	C5-12.5	RT-12.5	Angptl4	Cdh11	0.00139127459166349	0	ANGPTL4_CDH11	Angptl4 - Cdh11	ANGPTL	Secreted Signaling	PMID: 30049845
516	SC-Lhx9-12.5	RT-12.5	Angptl4	Cdh11	0.000789450179041808	0	ANGPTL4_CDH11	Angptl4 - Cdh11	ANGPTL	Secreted Signaling	PMID: 30049845
517	C5-12.5	SC1-12.5	Angptl4	Sdc1	0.00108015513804129	0	ANGPTL4_SDC1	Angptl4 - Sdc1	ANGPTL	Secreted Signaling	PMID: 29017031
518	SC-Lhx9-12.5	SC1-12.5	Angptl4	Sdc1	0.000612829247838391	0	ANGPTL4_SDC1	Angptl4 - Sdc1	ANGPTL	Secreted Signaling	PMID: 29017031
519	C5-12.5	SC2-12.5	Angptl4	Sdc1	0.000779331789274375	0	ANGPTL4_SDC1	Angptl4 - Sdc1	ANGPTL	Secreted Signaling	PMID: 29017031
520	SC-Lhx9-12.5	SC2-12.5	Angptl4	Sdc1	0.000442098619788307	0	ANGPTL4_SDC1	Angptl4 - Sdc1	ANGPTL	Secreted Signaling	PMID: 29017031
521	C5-12.5	C5-12.5	Angptl4	Sdc1	0.00127579045294308	0	ANGPTL4_SDC1	Angptl4 - Sdc1	ANGPTL	Secreted Signaling	PMID: 29017031
522	SC-Lhx9-12.5	C5-12.5	Angptl4	Sdc1	0.000723884865423933	0	ANGPTL4_SDC1	Angptl4 - Sdc1	ANGPTL	Secreted Signaling	PMID: 29017031
523	C5-12.5	SC-Lhx9-12.5	Angptl4	Sdc1	0.00218719125365807	0	ANGPTL4_SDC1	Angptl4 - Sdc1	ANGPTL	Secreted Signaling	PMID: 29017031
524	SC-Lhx9-12.5	SC-Lhx9-12.5	Angptl4	Sdc1	0.0012415047676659	0	ANGPTL4_SDC1	Angptl4 - Sdc1	ANGPTL	Secreted Signaling	PMID: 29017031
525	C5-12.5	SC0-12.5	Angptl4	Sdc2	0.0011253895028164	0	ANGPTL4_SDC2	Angptl4 - Sdc2	ANGPTL	Secreted Signaling	PMID: 29017031
526	SC-Lhx9-12.5	SC0-12.5	Angptl4	Sdc2	0.000638505609363899	0.04	ANGPTL4_SDC2	Angptl4 - Sdc2	ANGPTL	Secreted Signaling	PMID: 29017031
527	C5-12.5	SC1-12.5	Angptl4	Sdc2	0.00105775679962535	0	ANGPTL4_SDC2	Angptl4 - Sdc2	ANGPTL	Secreted Signaling	PMID: 29017031
528	C5-12.5	SC2-12.5	Angptl4	Sdc2	0.000743021933212158	0	ANGPTL4_SDC2	Angptl4 - Sdc2	ANGPTL	Secreted Signaling	PMID: 29017031
529	C5-12.5	SC3-12.5	Angptl4	Sdc2	0.0013077735922811	0	ANGPTL4_SDC2	Angptl4 - Sdc2	ANGPTL	Secreted Signaling	PMID: 29017031
530	SC-Lhx9-12.5	SC3-12.5	Angptl4	Sdc2	0.000742042412758113	0.01	ANGPTL4_SDC2	Angptl4 - Sdc2	ANGPTL	Secreted Signaling	PMID: 29017031
531	C5-12.5	C5-12.5	Angptl4	Sdc2	0.00137442890357874	0	ANGPTL4_SDC2	Angptl4 - Sdc2	ANGPTL	Secreted Signaling	PMID: 29017031
532	SC-Lhx9-12.5	C5-12.5	Angptl4	Sdc2	0.000779885748579454	0.02	ANGPTL4_SDC2	Angptl4 - Sdc2	ANGPTL	Secreted Signaling	PMID: 29017031
533	C5-12.5	SC-Lhx9-12.5	Angptl4	Sdc2	0.00224375271718222	0	ANGPTL4_SDC2	Angptl4 - Sdc2	ANGPTL	Secreted Signaling	PMID: 29017031
534	SC-Lhx9-12.5	SC-Lhx9-12.5	Angptl4	Sdc2	0.00127364169313626	0	ANGPTL4_SDC2	Angptl4 - Sdc2	ANGPTL	Secreted Signaling	PMID: 29017031
535	C5-12.5	RT-12.5	Angptl4	Sdc2	0.00606143838297013	0	ANGPTL4_SDC2	Angptl4 - Sdc2	ANGPTL	Secreted Signaling	PMID: 29017031
536	SC-Lhx9-12.5	RT-12.5	Angptl4	Sdc2	0.0034464107134755	0	ANGPTL4_SDC2	Angptl4 - Sdc2	ANGPTL	Secreted Signaling	PMID: 29017031
537	C5-12.5	SC-Lhx9-12.5	Angptl4	Sdc3	0.000669356783069391	0	ANGPTL4_SDC3	Angptl4 - Sdc3	ANGPTL	Secreted Signaling	PMID: 29017031
538	SC-Lhx9-12.5	SC-Lhx9-12.5	Angptl4	Sdc3	0.000379694016380367	0	ANGPTL4_SDC3	Angptl4 - Sdc3	ANGPTL	Secreted Signaling	PMID: 29017031
539	C5-12.5	SC0-12.5	Angptl4	Sdc4	0.0102262718600079	0	ANGPTL4_SDC4	Angptl4 - Sdc4	ANGPTL	Secreted Signaling	PMID: 29017031
540	C5-12.5	SC1-12.5	Angptl4	Sdc4	0.0119519564199489	0	ANGPTL4_SDC4	Angptl4 - Sdc4	ANGPTL	Secreted Signaling	PMID: 29017031
541	SC-Lhx9-12.5	SC1-12.5	Angptl4	Sdc4	0.0068130591316208	0.04	ANGPTL4_SDC4	Angptl4 - Sdc4	ANGPTL	Secreted Signaling	PMID: 29017031
542	C5-12.5	SC2-12.5	Angptl4	Sdc4	0.0136053756013202	0	ANGPTL4_SDC4	Angptl4 - Sdc4	ANGPTL	Secreted Signaling	PMID: 29017031
543	SC-Lhx9-12.5	SC2-12.5	Angptl4	Sdc4	0.00776115369857084	0	ANGPTL4_SDC4	Angptl4 - Sdc4	ANGPTL	Secreted Signaling	PMID: 29017031
544	C5-12.5	SC3-12.5	Angptl4	Sdc4	0.009422751721206	0	ANGPTL4_SDC4	Angptl4 - Sdc4	ANGPTL	Secreted Signaling	PMID: 29017031
545	C5-12.5	SC4-12.5	Angptl4	Sdc4	0.0126317889458825	0	ANGPTL4_SDC4	Angptl4 - Sdc4	ANGPTL	Secreted Signaling	PMID: 29017031
546	SC-Lhx9-12.5	SC4-12.5	Angptl4	Sdc4	0.00720271976714655	0.01	ANGPTL4_SDC4	Angptl4 - Sdc4	ANGPTL	Secreted Signaling	PMID: 29017031
547	C5-12.5	C5-12.5	Angptl4	Sdc4	0.00569021203864444	0.02	ANGPTL4_SDC4	Angptl4 - Sdc4	ANGPTL	Secreted Signaling	PMID: 29017031
548	C5-12.5	SC6-12.5	Angptl4	Sdc4	0.0167160225228953	0	ANGPTL4_SDC4	Angptl4 - Sdc4	ANGPTL	Secreted Signaling	PMID: 29017031
549	SC-Lhx9-12.5	SC6-12.5	Angptl4	Sdc4	0.00954854934999225	0	ANGPTL4_SDC4	Angptl4 - Sdc4	ANGPTL	Secreted Signaling	PMID: 29017031
550	C5-12.5	SC-Lhx9-12.5	Angptl4	Sdc4	0.00798522769338559	0	ANGPTL4_SDC4	Angptl4 - Sdc4	ANGPTL	Secreted Signaling	PMID: 29017031
551	C5-12.5	RT-12.5	Angptl4	Sdc4	0.00686031715063814	0	ANGPTL4_SDC4	Angptl4 - Sdc4	ANGPTL	Secreted Signaling	PMID: 29017031
552	SC0-12.5	SC1-12.5	Mdk	Sdc1	0.0135067297808015	0	MDK_SDC1	Mdk - Sdc1	MK	Secreted Signaling	PMID: 28356350
553	SC1-12.5	SC1-12.5	Mdk	Sdc1	0.014128030265827	0	MDK_SDC1	Mdk - Sdc1	MK	Secreted Signaling	PMID: 28356350
554	SC2-12.5	SC1-12.5	Mdk	Sdc1	0.0139696215336505	0	MDK_SDC1	Mdk - Sdc1	MK	Secreted Signaling	PMID: 28356350
555	SC3-12.5	SC1-12.5	Mdk	Sdc1	0.0149566781703404	0	MDK_SDC1	Mdk - Sdc1	MK	Secreted Signaling	PMID: 28356350
556	SC4-12.5	SC1-12.5	Mdk	Sdc1	0.0143184129822918	0	MDK_SDC1	Mdk - Sdc1	MK	Secreted Signaling	PMID: 28356350
557	C5-12.5	SC1-12.5	Mdk	Sdc1	0.0152522861405107	0	MDK_SDC1	Mdk - Sdc1	MK	Secreted Signaling	PMID: 28356350
558	SC6-12.5	SC1-12.5	Mdk	Sdc1	0.0126446898598669	0.01	MDK_SDC1	Mdk - Sdc1	MK	Secreted Signaling	PMID: 28356350
559	SC-Lhx9-12.5	SC1-12.5	Mdk	Sdc1	0.0186522946358348	0	MDK_SDC1	Mdk - Sdc1	MK	Secreted Signaling	PMID: 28356350
560	RT-12.5	SC1-12.5	Mdk	Sdc1	0.0196716848733816	0	MDK_SDC1	Mdk - Sdc1	MK	Secreted Signaling	PMID: 28356350
561	SC-Lhx9-12.5	SC2-12.5	Mdk	Sdc1	0.0135238834441838	0.02	MDK_SDC1	Mdk - Sdc1	MK	Secreted Signaling	PMID: 28356350
562	RT-12.5	SC2-12.5	Mdk	Sdc1	0.0142670691380846	0	MDK_SDC1	Mdk - Sdc1	MK	Secreted Signaling	PMID: 28356350
563	SC0-12.5	C5-12.5	Mdk	Sdc1	0.0159171757640721	0	MDK_SDC1	Mdk - Sdc1	MK	Secreted Signaling	PMID: 28356350
564	SC1-12.5	C5-12.5	Mdk	Sdc1	0.0166474840155882	0	MDK_SDC1	Mdk - Sdc1	MK	Secreted Signaling	PMID: 28356350
565	SC2-12.5	C5-12.5	Mdk	Sdc1	0.0164612979105015	0	MDK_SDC1	Mdk - Sdc1	MK	Secreted Signaling	PMID: 28356350
566	SC3-12.5	C5-12.5	Mdk	Sdc1	0.0176212635636963	0	MDK_SDC1	Mdk - Sdc1	MK	Secreted Signaling	PMID: 28356350
567	SC4-12.5	C5-12.5	Mdk	Sdc1	0.0168712367069215	0	MDK_SDC1	Mdk - Sdc1	MK	Secreted Signaling	PMID: 28356350
568	C5-12.5	C5-12.5	Mdk	Sdc1	0.017968574486492	0	MDK_SDC1	Mdk - Sdc1	MK	Secreted Signaling	PMID: 28356350
569	SC6-12.5	C5-12.5	Mdk	Sdc1	0.0149036181587386	0.01	MDK_SDC1	Mdk - Sdc1	MK	Secreted Signaling	PMID: 28356350
570	SC-Lhx9-12.5	C5-12.5	Mdk	Sdc1	0.0219605891352047	0	MDK_SDC1	Mdk - Sdc1	MK	Secreted Signaling	PMID: 28356350
571	RT-12.5	C5-12.5	Mdk	Sdc1	0.0231565187647429	0	MDK_SDC1	Mdk - Sdc1	MK	Secreted Signaling	PMID: 28356350
572	SC0-12.5	SC-Lhx9-12.5	Mdk	Sdc1	0.0270052845152257	0	MDK_SDC1	Mdk - Sdc1	MK	Secreted Signaling	PMID: 28356350
573	SC1-12.5	SC-Lhx9-12.5	Mdk	Sdc1	0.0282297409078794	0	MDK_SDC1	Mdk - Sdc1	MK	Secreted Signaling	PMID: 28356350
574	SC2-12.5	SC-Lhx9-12.5	Mdk	Sdc1	0.0279176959743037	0	MDK_SDC1	Mdk - Sdc1	MK	Secreted Signaling	PMID: 28356350
575	SC3-12.5	SC-Lhx9-12.5	Mdk	Sdc1	0.0298604413722592	0	MDK_SDC1	Mdk - Sdc1	MK	Secreted Signaling	PMID: 28356350
576	SC4-12.5	SC-Lhx9-12.5	Mdk	Sdc1	0.0286046380904028	0	MDK_SDC1	Mdk - Sdc1	MK	Secreted Signaling	PMID: 28356350
577	C5-12.5	SC-Lhx9-12.5	Mdk	Sdc1	0.0304415084187283	0	MDK_SDC1	Mdk - Sdc1	MK	Secreted Signaling	PMID: 28356350
578	SC6-12.5	SC-Lhx9-12.5	Mdk	Sdc1	0.0253038246079566	0	MDK_SDC1	Mdk - Sdc1	MK	Secreted Signaling	PMID: 28356350
579	SC-Lhx9-12.5	SC-Lhx9-12.5	Mdk	Sdc1	0.0370999032647737	0	MDK_SDC1	Mdk - Sdc1	MK	Secreted Signaling	PMID: 28356350
580	RT-12.5	SC-Lhx9-12.5	Mdk	Sdc1	0.0390873401641228	0	MDK_SDC1	Mdk - Sdc1	MK	Secreted Signaling	PMID: 28356350
581	SC-Lhx9-12.5	SC0-12.5	Mdk	Sdc2	0.01941910342302	0	MDK_SDC2	Mdk - Sdc2	MK	Secreted Signaling	PMID: 28356350
582	RT-12.5	SC0-12.5	Mdk	Sdc2	0.0204795269358329	0	MDK_SDC2	Mdk - Sdc2	MK	Secreted Signaling	PMID: 28356350
583	SC-Lhx9-12.5	SC1-12.5	Mdk	Sdc2	0.0182721816980764	0	MDK_SDC2	Mdk - Sdc2	MK	Secreted Signaling	PMID: 28356350
584	RT-12.5	SC1-12.5	Mdk	Sdc2	0.0192712058507232	0	MDK_SDC2	Mdk - Sdc2	MK	Secreted Signaling	PMID: 28356350
585	SC3-12.5	SC3-12.5	Mdk	Sdc2	0.0180556077512577	0.04	MDK_SDC2	Mdk - Sdc2	MK	Secreted Signaling	PMID: 28356350
586	C5-12.5	SC3-12.5	Mdk	Sdc2	0.0184113190516913	0	MDK_SDC2	Mdk - Sdc2	MK	Secreted Signaling	PMID: 28356350
587	SC-Lhx9-12.5	SC3-12.5	Mdk	Sdc2	0.0224994430880186	0	MDK_SDC2	Mdk - Sdc2	MK	Secreted Signaling	PMID: 28356350
588	RT-12.5	SC3-12.5	Mdk	Sdc2	0.0237240058123602	0	MDK_SDC2	Mdk - Sdc2	MK	Secreted Signaling	PMID: 28356350
589	SC0-12.5	C5-12.5	Mdk	Sdc2	0.0171284068457076	0.04	MDK_SDC2	Mdk - Sdc2	MK	Secreted Signaling	PMID: 28356350
590	SC1-12.5	C5-12.5	Mdk	Sdc2	0.0179132769231197	0.01	MDK_SDC2	Mdk - Sdc2	MK	Secreted Signaling	PMID: 28356350
591	SC2-12.5	C5-12.5	Mdk	Sdc2	0.017713189146287	0.01	MDK_SDC2	Mdk - Sdc2	MK	Secreted Signaling	PMID: 28356350
592	SC3-12.5	C5-12.5	Mdk	Sdc2	0.0189596703184209	0	MDK_SDC2	Mdk - Sdc2	MK	Secreted Signaling	PMID: 28356350
593	SC4-12.5	C5-12.5	Mdk	Sdc2	0.0181537285909495	0.01	MDK_SDC2	Mdk - Sdc2	MK	Secreted Signaling	PMID: 28356350
594	C5-12.5	C5-12.5	Mdk	Sdc2	0.0193328417785992	0	MDK_SDC2	Mdk - Sdc2	MK	Secreted Signaling	PMID: 28356350
595	SC-Lhx9-12.5	C5-12.5	Mdk	Sdc2	0.0236206605799913	0	MDK_SDC2	Mdk - Sdc2	MK	Secreted Signaling	PMID: 28356350
596	RT-12.5	C5-12.5	Mdk	Sdc2	0.0249046923281668	0	MDK_SDC2	Mdk - Sdc2	MK	Secreted Signaling	PMID: 28356350
597	SC0-12.5	SC-Lhx9-12.5	Mdk	Sdc2	0.0276858419594189	0	MDK_SDC2	Mdk - Sdc2	MK	Secreted Signaling	PMID: 28356350
598	SC1-12.5	SC-Lhx9-12.5	Mdk	Sdc2	0.0289402379476372	0	MDK_SDC2	Mdk - Sdc2	MK	Secreted Signaling	PMID: 28356350
599	SC2-12.5	SC-Lhx9-12.5	Mdk	Sdc2	0.028620570652621	0	MDK_SDC2	Mdk - Sdc2	MK	Secreted Signaling	PMID: 28356350
600	SC3-12.5	SC-Lhx9-12.5	Mdk	Sdc2	0.0306106876891696	0	MDK_SDC2	Mdk - Sdc2	MK	Secreted Signaling	PMID: 28356350
601	SC4-12.5	SC-Lhx9-12.5	Mdk	Sdc2	0.0293242859586768	0	MDK_SDC2	Mdk - Sdc2	MK	Secreted Signaling	PMID: 28356350
602	C5-12.5	SC-Lhx9-12.5	Mdk	Sdc2	0.0312058844895076	0	MDK_SDC2	Mdk - Sdc2	MK	Secreted Signaling	PMID: 28356350
603	SC6-12.5	SC-Lhx9-12.5	Mdk	Sdc2	0.0259426469839955	0	MDK_SDC2	Mdk - Sdc2	MK	Secreted Signaling	PMID: 28356350
604	SC-Lhx9-12.5	SC-Lhx9-12.5	Mdk	Sdc2	0.0380249124056797	0	MDK_SDC2	Mdk - Sdc2	MK	Secreted Signaling	PMID: 28356350
605	RT-12.5	SC-Lhx9-12.5	Mdk	Sdc2	0.0400598403687146	0	MDK_SDC2	Mdk - Sdc2	MK	Secreted Signaling	PMID: 28356350
606	SC0-12.5	RT-12.5	Mdk	Sdc2	0.0716825212135767	0	MDK_SDC2	Mdk - Sdc2	MK	Secreted Signaling	PMID: 28356350
607	SC1-12.5	RT-12.5	Mdk	Sdc2	0.0747770223326553	0	MDK_SDC2	Mdk - Sdc2	MK	Secreted Signaling	PMID: 28356350
608	SC2-12.5	RT-12.5	Mdk	Sdc2	0.0739896299233345	0	MDK_SDC2	Mdk - Sdc2	MK	Secreted Signaling	PMID: 28356350
609	SC3-12.5	RT-12.5	Mdk	Sdc2	0.0788782915063231	0	MDK_SDC2	Mdk - Sdc2	MK	Secreted Signaling	PMID: 28356350
610	SC4-12.5	RT-12.5	Mdk	Sdc2	0.0757219097906891	0	MDK_SDC2	Mdk - Sdc2	MK	Secreted Signaling	PMID: 28356350
611	C5-12.5	RT-12.5	Mdk	Sdc2	0.0803342316678244	0	MDK_SDC2	Mdk - Sdc2	MK	Secreted Signaling	PMID: 28356350
612	SC6-12.5	RT-12.5	Mdk	Sdc2	0.0673610610227064	0	MDK_SDC2	Mdk - Sdc2	MK	Secreted Signaling	PMID: 28356350
613	SC-Lhx9-12.5	RT-12.5	Mdk	Sdc2	0.0968158218840648	0	MDK_SDC2	Mdk - Sdc2	MK	Secreted Signaling	PMID: 28356350
614	RT-12.5	RT-12.5	Mdk	Sdc2	0.101664480025716	0	MDK_SDC2	Mdk - Sdc2	MK	Secreted Signaling	PMID: 28356350
615	SC-Lhx9-12.5	SC0-12.5	Mdk	Sdc4	0.153695730911826	0	MDK_SDC4	Mdk - Sdc4	MK	Secreted Signaling	PMID: 28356350
616	RT-12.5	SC0-12.5	Mdk	Sdc4	0.160885577875935	0	MDK_SDC4	Mdk - Sdc4	MK	Secreted Signaling	PMID: 28356350
617	SC1-12.5	SC1-12.5	Mdk	Sdc4	0.138162978512179	0.03	MDK_SDC4	Mdk - Sdc4	MK	Secreted Signaling	PMID: 28356350
618	SC3-12.5	SC1-12.5	Mdk	Sdc4	0.14519518694803	0	MDK_SDC4	Mdk - Sdc4	MK	Secreted Signaling	PMID: 28356350
619	SC4-12.5	SC1-12.5	Mdk	Sdc4	0.139787803322676	0.02	MDK_SDC4	Mdk - Sdc4	MK	Secreted Signaling	PMID: 28356350
620	C5-12.5	SC1-12.5	Mdk	Sdc4	0.147678957308406	0	MDK_SDC4	Mdk - Sdc4	MK	Secreted Signaling	PMID: 28356350
621	SC-Lhx9-12.5	SC1-12.5	Mdk	Sdc4	0.175342905555481	0	MDK_SDC4	Mdk - Sdc4	MK	Secreted Signaling	PMID: 28356350
622	RT-12.5	SC1-12.5	Mdk	Sdc4	0.183326042185909	0	MDK_SDC4	Mdk - Sdc4	MK	Secreted Signaling	PMID: 28356350
623	SC0-12.5	SC2-12.5	Mdk	Sdc4	0.148680207689424	0	MDK_SDC4	Mdk - Sdc4	MK	Secreted Signaling	PMID: 28356350
624	SC1-12.5	SC2-12.5	Mdk	Sdc4	0.154545294801168	0	MDK_SDC4	Mdk - Sdc4	MK	Secreted Signaling	PMID: 28356350
625	SC2-12.5	SC2-12.5	Mdk	Sdc4	0.153056903147012	0	MDK_SDC4	Mdk - Sdc4	MK	Secreted Signaling	PMID: 28356350
626	SC3-12.5	SC2-12.5	Mdk	Sdc4	0.162254348280369	0	MDK_SDC4	Mdk - Sdc4	MK	Secreted Signaling	PMID: 28356350
627	SC4-12.5	SC2-12.5	Mdk	Sdc4	0.156327832683201	0	MDK_SDC4	Mdk - Sdc4	MK	Secreted Signaling	PMID: 28356350
628	C5-12.5	SC2-12.5	Mdk	Sdc4	0.16497361964658	0	MDK_SDC4	Mdk - Sdc4	MK	Secreted Signaling	PMID: 28356350
629	SC6-12.5	SC2-12.5	Mdk	Sdc4	0.140418997566497	0.03	MDK_SDC4	Mdk - Sdc4	MK	Secreted Signaling	PMID: 28356350
630	SC-Lhx9-12.5	SC2-12.5	Mdk	Sdc4	0.195135567576357	0	MDK_SDC4	Mdk - Sdc4	MK	Secreted Signaling	PMID: 28356350
631	RT-12.5	SC2-12.5	Mdk	Sdc4	0.2037971416677	0	MDK_SDC4	Mdk - Sdc4	MK	Secreted Signaling	PMID: 28356350
632	SC-Lhx9-12.5	SC3-12.5	Mdk	Sdc4	0.143250775075797	0.04	MDK_SDC4	Mdk - Sdc4	MK	Secreted Signaling	PMID: 28356350
633	RT-12.5	SC3-12.5	Mdk	Sdc4	0.150038634234352	0	MDK_SDC4	Mdk - Sdc4	MK	Secreted Signaling	PMID: 28356350
634	SC0-12.5	SC4-12.5	Mdk	Sdc4	0.139406872265362	0.04	MDK_SDC4	Mdk - Sdc4	MK	Secreted Signaling	PMID: 28356350
635	SC1-12.5	SC4-12.5	Mdk	Sdc4	0.144968440765642	0	MDK_SDC4	Mdk - Sdc4	MK	Secreted Signaling	PMID: 28356350
636	SC2-12.5	SC4-12.5	Mdk	Sdc4	0.143556620763814	0	MDK_SDC4	Mdk - Sdc4	MK	Secreted Signaling	PMID: 28356350
637	SC3-12.5	SC4-12.5	Mdk	Sdc4	0.152285827364088	0	MDK_SDC4	Mdk - Sdc4	MK	Secreted Signaling	PMID: 28356350
638	SC4-12.5	SC4-12.5	Mdk	Sdc4	0.146659679797455	0	MDK_SDC4	Mdk - Sdc4	MK	Secreted Signaling	PMID: 28356350
639	C5-12.5	SC4-12.5	Mdk	Sdc4	0.154868917559453	0	MDK_SDC4	Mdk - Sdc4	MK	Secreted Signaling	PMID: 28356350
640	SC-Lhx9-12.5	SC4-12.5	Mdk	Sdc4	0.183589611680345	0	MDK_SDC4	Mdk - Sdc4	MK	Secreted Signaling	PMID: 28356350
641	RT-12.5	SC4-12.5	Mdk	Sdc4	0.19186085700931	0	MDK_SDC4	Mdk - Sdc4	MK	Secreted Signaling	PMID: 28356350
642	SC0-12.5	SC6-12.5	Mdk	Sdc4	0.177127879429992	0	MDK_SDC4	Mdk - Sdc4	MK	Secreted Signaling	PMID: 28356350
643	SC1-12.5	SC6-12.5	Mdk	Sdc4	0.183872783030257	0	MDK_SDC4	Mdk - Sdc4	MK	Secreted Signaling	PMID: 28356350
644	SC2-12.5	SC6-12.5	Mdk	Sdc4	0.182162801120214	0	MDK_SDC4	Mdk - Sdc4	MK	Secreted Signaling	PMID: 28356350
645	SC3-12.5	SC6-12.5	Mdk	Sdc4	0.192711300234993	0	MDK_SDC4	Mdk - Sdc4	MK	Secreted Signaling	PMID: 28356350
646	SC4-12.5	SC6-12.5	Mdk	Sdc4	0.18591920043167	0	MDK_SDC4	Mdk - Sdc4	MK	Secreted Signaling	PMID: 28356350
647	C5-12.5	SC6-12.5	Mdk	Sdc4	0.195821695222187	0	MDK_SDC4	Mdk - Sdc4	MK	Secreted Signaling	PMID: 28356350
648	SC6-12.5	SC6-12.5	Mdk	Sdc4	0.167597193462075	0	MDK_SDC4	Mdk - Sdc4	MK	Secreted Signaling	PMID: 28356350
649	SC-Lhx9-12.5	SC6-12.5	Mdk	Sdc4	0.230069631173014	0	MDK_SDC4	Mdk - Sdc4	MK	Secreted Signaling	PMID: 28356350
650	RT-12.5	SC6-12.5	Mdk	Sdc4	0.239819808213963	0	MDK_SDC4	Mdk - Sdc4	MK	Secreted Signaling	PMID: 28356350
651	SC0-12.5	SC-Lhx9-12.5	Mdk	ITGA4_ITGB1	0.0320133707547249	0	MDK_ITGA4_ITGB1	Mdk - (Itga4+Itgb1)	MK	Secreted Signaling	PMID: 28356350
652	SC1-12.5	SC-Lhx9-12.5	Mdk	ITGA4_ITGB1	0.0334570925237577	0	MDK_ITGA4_ITGB1	Mdk - (Itga4+Itgb1)	MK	Secreted Signaling	PMID: 28356350
653	SC2-12.5	SC-Lhx9-12.5	Mdk	ITGA4_ITGB1	0.0330892331731346	0	MDK_ITGA4_ITGB1	Mdk - (Itga4+Itgb1)	MK	Secreted Signaling	PMID: 28356350
654	SC3-12.5	SC-Lhx9-12.5	Mdk	ITGA4_ITGB1	0.035378759411504	0	MDK_ITGA4_ITGB1	Mdk - (Itga4+Itgb1)	MK	Secreted Signaling	PMID: 28356350
655	SC4-12.5	SC-Lhx9-12.5	Mdk	ITGA4_ITGB1	0.0338989884450351	0	MDK_ITGA4_ITGB1	Mdk - (Itga4+Itgb1)	MK	Secreted Signaling	PMID: 28356350
656	C5-12.5	SC-Lhx9-12.5	Mdk	ITGA4_ITGB1	0.0360632179751772	0	MDK_ITGA4_ITGB1	Mdk - (Itga4+Itgb1)	MK	Secreted Signaling	PMID: 28356350
657	SC6-12.5	SC-Lhx9-12.5	Mdk	ITGA4_ITGB1	0.0300061085627646	0	MDK_ITGA4_ITGB1	Mdk - (Itga4+Itgb1)	MK	Secreted Signaling	PMID: 28356350
658	SC-Lhx9-12.5	SC-Lhx9-12.5	Mdk	ITGA4_ITGB1	0.0438955656233216	0	MDK_ITGA4_ITGB1	Mdk - (Itga4+Itgb1)	MK	Secreted Signaling	PMID: 28356350
659	RT-12.5	SC-Lhx9-12.5	Mdk	ITGA4_ITGB1	0.0462295672853672	0	MDK_ITGA4_ITGB1	Mdk - (Itga4+Itgb1)	MK	Secreted Signaling	PMID: 28356350
660	SC3-12.5	SC0-12.5	Mdk	ITGA6_ITGB1	0.115719761430448	0.01	MDK_ITGA6_ITGB1	Mdk - (Itga6+Itgb1)	MK	Secreted Signaling	PMID: 28356350
661	C5-12.5	SC0-12.5	Mdk	ITGA6_ITGB1	0.117768780314909	0.02	MDK_ITGA6_ITGB1	Mdk - (Itga6+Itgb1)	MK	Secreted Signaling	PMID: 28356350
662	SC-Lhx9-12.5	SC0-12.5	Mdk	ITGA6_ITGB1	0.140755091985815	0	MDK_ITGA6_ITGB1	Mdk - (Itga6+Itgb1)	MK	Secreted Signaling	PMID: 28356350
663	RT-12.5	SC0-12.5	Mdk	ITGA6_ITGB1	0.147445046323622	0	MDK_ITGA6_ITGB1	Mdk - (Itga6+Itgb1)	MK	Secreted Signaling	PMID: 28356350
664	SC-Lhx9-12.5	SC1-12.5	Mdk	ITGA6_ITGB1	0.13506406246833	0	MDK_ITGA6_ITGB1	Mdk - (Itga6+Itgb1)	MK	Secreted Signaling	PMID: 28356350
665	RT-12.5	SC1-12.5	Mdk	ITGA6_ITGB1	0.141528080492596	0	MDK_ITGA6_ITGB1	Mdk - (Itga6+Itgb1)	MK	Secreted Signaling	PMID: 28356350
666	SC0-12.5	SC2-12.5	Mdk	ITGA6_ITGB1	0.117924174721009	0	MDK_ITGA6_ITGB1	Mdk - (Itga6+Itgb1)	MK	Secreted Signaling	PMID: 28356350
667	SC1-12.5	SC2-12.5	Mdk	ITGA6_ITGB1	0.122750945962677	0	MDK_ITGA6_ITGB1	Mdk - (Itga6+Itgb1)	MK	Secreted Signaling	PMID: 28356350
668	SC2-12.5	SC2-12.5	Mdk	ITGA6_ITGB1	0.121524745186972	0	MDK_ITGA6_ITGB1	Mdk - (Itga6+Itgb1)	MK	Secreted Signaling	PMID: 28356350
669	SC3-12.5	SC2-12.5	Mdk	ITGA6_ITGB1	0.129116235028222	0	MDK_ITGA6_ITGB1	Mdk - (Itga6+Itgb1)	MK	Secreted Signaling	PMID: 28356350
670	SC4-12.5	SC2-12.5	Mdk	ITGA6_ITGB1	0.124220646351299	0	MDK_ITGA6_ITGB1	Mdk - (Itga6+Itgb1)	MK	Secreted Signaling	PMID: 28356350
671	C5-12.5	SC2-12.5	Mdk	ITGA6_ITGB1	0.131367222491398	0	MDK_ITGA6_ITGB1	Mdk - (Itga6+Itgb1)	MK	Secreted Signaling	PMID: 28356350
672	SC-Lhx9-12.5	SC2-12.5	Mdk	ITGA6_ITGB1	0.156536764989501	0	MDK_ITGA6_ITGB1	Mdk - (Itga6+Itgb1)	MK	Secreted Signaling	PMID: 28356350
673	RT-12.5	SC2-12.5	Mdk	ITGA6_ITGB1	0.163833786493039	0	MDK_ITGA6_ITGB1	Mdk - (Itga6+Itgb1)	MK	Secreted Signaling	PMID: 28356350
674	SC1-12.5	SC4-12.5	Mdk	ITGA6_ITGB1	0.118749146158637	0	MDK_ITGA6_ITGB1	Mdk - (Itga6+Itgb1)	MK	Secreted Signaling	PMID: 28356350
675	SC2-12.5	SC4-12.5	Mdk	ITGA6_ITGB1	0.117557563739801	0.02	MDK_ITGA6_ITGB1	Mdk - (Itga6+Itgb1)	MK	Secreted Signaling	PMID: 28356350
676	SC3-12.5	SC4-12.5	Mdk	ITGA6_ITGB1	0.124936474543944	0	MDK_ITGA6_ITGB1	Mdk - (Itga6+Itgb1)	MK	Secreted Signaling	PMID: 28356350
677	SC4-12.5	SC4-12.5	Mdk	ITGA6_ITGB1	0.120177496754074	0.01	MDK_ITGA6_ITGB1	Mdk - (Itga6+Itgb1)	MK	Secreted Signaling	PMID: 28356350
678	C5-12.5	SC4-12.5	Mdk	ITGA6_ITGB1	0.127125229773844	0	MDK_ITGA6_ITGB1	Mdk - (Itga6+Itgb1)	MK	Secreted Signaling	PMID: 28356350
679	SC-Lhx9-12.5	SC4-12.5	Mdk	ITGA6_ITGB1	0.151623889640842	0	MDK_ITGA6_ITGB1	Mdk - (Itga6+Itgb1)	MK	Secreted Signaling	PMID: 28356350
680	RT-12.5	SC4-12.5	Mdk	ITGA6_ITGB1	0.158734995002087	0	MDK_ITGA6_ITGB1	Mdk - (Itga6+Itgb1)	MK	Secreted Signaling	PMID: 28356350
681	RT-12.5	C5-12.5	Mdk	ITGA6_ITGB1	0.122020160355949	0.01	MDK_ITGA6_ITGB1	Mdk - (Itga6+Itgb1)	MK	Secreted Signaling	PMID: 28356350
682	SC-Lhx9-12.5	SC6-12.5	Mdk	ITGA6_ITGB1	0.130941666894297	0	MDK_ITGA6_ITGB1	Mdk - (Itga6+Itgb1)	MK	Secreted Signaling	PMID: 28356350
683	RT-12.5	SC6-12.5	Mdk	ITGA6_ITGB1	0.137239696188145	0	MDK_ITGA6_ITGB1	Mdk - (Itga6+Itgb1)	MK	Secreted Signaling	PMID: 28356350
684	RT-12.5	SC-Lhx9-12.5	Mdk	ITGA6_ITGB1	0.121069663147942	0.03	MDK_ITGA6_ITGB1	Mdk - (Itga6+Itgb1)	MK	Secreted Signaling	PMID: 28356350
685	SC0-12.5	C5-12.5	Mdk	Lrp1	0.0489433764859609	0	MDK_LRP1	Mdk - Lrp1	MK	Secreted Signaling	PMID: 28356350
686	SC1-12.5	C5-12.5	Mdk	Lrp1	0.0511102852624226	0	MDK_LRP1	Mdk - Lrp1	MK	Secreted Signaling	PMID: 28356350
687	SC2-12.5	C5-12.5	Mdk	Lrp1	0.0505584826784826	0	MDK_LRP1	Mdk - Lrp1	MK	Secreted Signaling	PMID: 28356350
688	SC3-12.5	C5-12.5	Mdk	Lrp1	0.0539892574001458	0	MDK_LRP1	Mdk - Lrp1	MK	Secreted Signaling	PMID: 28356350
689	SC4-12.5	C5-12.5	Mdk	Lrp1	0.0517728524868873	0	MDK_LRP1	Mdk - Lrp1	MK	Secreted Signaling	PMID: 28356350
690	C5-12.5	C5-12.5	Mdk	Lrp1	0.0550132317802856	0	MDK_LRP1	Mdk - Lrp1	MK	Secreted Signaling	PMID: 28356350
691	SC6-12.5	C5-12.5	Mdk	Lrp1	0.0459249530429472	0	MDK_LRP1	Mdk - Lrp1	MK	Secreted Signaling	PMID: 28356350
692	SC-Lhx9-12.5	C5-12.5	Mdk	Lrp1	0.0666765329683426	0	MDK_LRP1	Mdk - Lrp1	MK	Secreted Signaling	PMID: 28356350
693	RT-12.5	C5-12.5	Mdk	Lrp1	0.0701329847936901	0	MDK_LRP1	Mdk - Lrp1	MK	Secreted Signaling	PMID: 28356350
694	SC0-12.5	SC-Lhx9-12.5	Mdk	Lrp1	0.0508876114374886	0	MDK_LRP1	Mdk - Lrp1	MK	Secreted Signaling	PMID: 28356350
695	SC1-12.5	SC-Lhx9-12.5	Mdk	Lrp1	0.0531357896267065	0	MDK_LRP1	Mdk - Lrp1	MK	Secreted Signaling	PMID: 28356350
696	SC2-12.5	SC-Lhx9-12.5	Mdk	Lrp1	0.052563330432792	0	MDK_LRP1	Mdk - Lrp1	MK	Secreted Signaling	PMID: 28356350
697	SC3-12.5	SC-Lhx9-12.5	Mdk	Lrp1	0.0561221075565651	0	MDK_LRP1	Mdk - Lrp1	MK	Secreted Signaling	PMID: 28356350
698	SC4-12.5	SC-Lhx9-12.5	Mdk	Lrp1	0.0538231250505057	0	MDK_LRP1	Mdk - Lrp1	MK	Secreted Signaling	PMID: 28356350
699	C5-12.5	SC-Lhx9-12.5	Mdk	Lrp1	0.0571840888922834	0	MDK_LRP1	Mdk - Lrp1	MK	Secreted Signaling	PMID: 28356350
700	SC6-12.5	SC-Lhx9-12.5	Mdk	Lrp1	0.0477553043768819	0	MDK_LRP1	Mdk - Lrp1	MK	Secreted Signaling	PMID: 28356350
701	SC-Lhx9-12.5	SC-Lhx9-12.5	Mdk	Lrp1	0.069273892577829	0	MDK_LRP1	Mdk - Lrp1	MK	Secreted Signaling	PMID: 28356350
702	RT-12.5	SC-Lhx9-12.5	Mdk	Lrp1	0.0728544789372695	0	MDK_LRP1	Mdk - Lrp1	MK	Secreted Signaling	PMID: 28356350
703	SC0-12.5	RT-12.5	Mdk	Lrp1	0.0732033937270021	0	MDK_LRP1	Mdk - Lrp1	MK	Secreted Signaling	PMID: 28356350
704	SC1-12.5	RT-12.5	Mdk	Lrp1	0.0763581497666662	0	MDK_LRP1	Mdk - Lrp1	MK	Secreted Signaling	PMID: 28356350
705	SC2-12.5	RT-12.5	Mdk	Lrp1	0.0755554678837768	0	MDK_LRP1	Mdk - Lrp1	MK	Secreted Signaling	PMID: 28356350
706	SC3-12.5	RT-12.5	Mdk	Lrp1	0.0805385897411911	0	MDK_LRP1	Mdk - Lrp1	MK	Secreted Signaling	PMID: 28356350
707	SC4-12.5	RT-12.5	Mdk	Lrp1	0.0773213467823488	0	MDK_LRP1	Mdk - Lrp1	MK	Secreted Signaling	PMID: 28356350
708	C5-12.5	RT-12.5	Mdk	Lrp1	0.0820224468841578	0	MDK_LRP1	Mdk - Lrp1	MK	Secreted Signaling	PMID: 28356350
709	SC6-12.5	RT-12.5	Mdk	Lrp1	0.0687970409554622	0	MDK_LRP1	Mdk - Lrp1	MK	Secreted Signaling	PMID: 28356350
710	SC-Lhx9-12.5	RT-12.5	Mdk	Lrp1	0.0988131815315422	0	MDK_LRP1	Mdk - Lrp1	MK	Secreted Signaling	PMID: 28356350
711	RT-12.5	RT-12.5	Mdk	Lrp1	0.103750379299467	0	MDK_LRP1	Mdk - Lrp1	MK	Secreted Signaling	PMID: 28356350
712	SC-Lhx9-12.5	SC0-12.5	Mdk	Ncl	0.245338488558937	0	MDK_NCL	Mdk - Ncl	MK	Secreted Signaling	PMID: 28356350
713	RT-12.5	SC0-12.5	Mdk	Ncl	0.255520997384705	0	MDK_NCL	Mdk - Ncl	MK	Secreted Signaling	PMID: 28356350
714	SC3-12.5	SC1-12.5	Mdk	Ncl	0.227837334528268	0	MDK_NCL	Mdk - Ncl	MK	Secreted Signaling	PMID: 28356350
715	C5-12.5	SC1-12.5	Mdk	Ncl	0.23135219662788	0	MDK_NCL	Mdk - Ncl	MK	Secreted Signaling	PMID: 28356350
716	SC-Lhx9-12.5	SC1-12.5	Mdk	Ncl	0.269729926154787	0	MDK_NCL	Mdk - Ncl	MK	Secreted Signaling	PMID: 28356350
717	RT-12.5	SC1-12.5	Mdk	Ncl	0.280548433700187	0	MDK_NCL	Mdk - Ncl	MK	Secreted Signaling	PMID: 28356350
718	SC0-12.5	SC2-12.5	Mdk	Ncl	0.217230470086748	0.02	MDK_NCL	Mdk - Ncl	MK	Secreted Signaling	PMID: 28356350
719	SC1-12.5	SC2-12.5	Mdk	Ncl	0.22508474171687	0	MDK_NCL	Mdk - Ncl	MK	Secreted Signaling	PMID: 28356350
720	SC2-12.5	SC2-12.5	Mdk	Ncl	0.223096265179095	0.02	MDK_NCL	Mdk - Ncl	MK	Secreted Signaling	PMID: 28356350
721	SC3-12.5	SC2-12.5	Mdk	Ncl	0.235333033305857	0	MDK_NCL	Mdk - Ncl	MK	Secreted Signaling	PMID: 28356350
722	SC4-12.5	SC2-12.5	Mdk	Ncl	0.227461993429907	0	MDK_NCL	Mdk - Ncl	MK	Secreted Signaling	PMID: 28356350
723	C5-12.5	SC2-12.5	Mdk	Ncl	0.238927750991974	0	MDK_NCL	Mdk - Ncl	MK	Secreted Signaling	PMID: 28356350
724	SC-Lhx9-12.5	SC2-12.5	Mdk	Ncl	0.278107467656598	0	MDK_NCL	Mdk - Ncl	MK	Secreted Signaling	PMID: 28356350
725	RT-12.5	SC2-12.5	Mdk	Ncl	0.289128953144137	0	MDK_NCL	Mdk - Ncl	MK	Secreted Signaling	PMID: 28356350
726	SC-Lhx9-12.5	SC3-12.5	Mdk	Ncl	0.251204954467976	0	MDK_NCL	Mdk - Ncl	MK	Secreted Signaling	PMID: 28356350
727	RT-12.5	SC3-12.5	Mdk	Ncl	0.261546560161883	0	MDK_NCL	Mdk - Ncl	MK	Secreted Signaling	PMID: 28356350
728	SC3-12.5	SC4-12.5	Mdk	Ncl	0.228157255809116	0	MDK_NCL	Mdk - Ncl	MK	Secreted Signaling	PMID: 28356350
729	C5-12.5	SC4-12.5	Mdk	Ncl	0.231675572550797	0	MDK_NCL	Mdk - Ncl	MK	Secreted Signaling	PMID: 28356350
730	SC-Lhx9-12.5	SC4-12.5	Mdk	Ncl	0.270088095978268	0	MDK_NCL	Mdk - Ncl	MK	Secreted Signaling	PMID: 28356350
731	RT-12.5	SC4-12.5	Mdk	Ncl	0.280915443130104	0	MDK_NCL	Mdk - Ncl	MK	Secreted Signaling	PMID: 28356350
732	SC3-12.5	C5-12.5	Mdk	Ncl	0.221719585387209	0.01	MDK_NCL	Mdk - Ncl	MK	Secreted Signaling	PMID: 28356350
733	C5-12.5	C5-12.5	Mdk	Ncl	0.225167590056349	0.02	MDK_NCL	Mdk - Ncl	MK	Secreted Signaling	PMID: 28356350
734	SC-Lhx9-12.5	C5-12.5	Mdk	Ncl	0.262870247901088	0	MDK_NCL	Mdk - Ncl	MK	Secreted Signaling	PMID: 28356350
735	RT-12.5	C5-12.5	Mdk	Ncl	0.273516671541715	0	MDK_NCL	Mdk - Ncl	MK	Secreted Signaling	PMID: 28356350
736	SC-Lhx9-12.5	SC6-12.5	Mdk	Ncl	0.243572582104022	0	MDK_NCL	Mdk - Ncl	MK	Secreted Signaling	PMID: 28356350
737	RT-12.5	SC6-12.5	Mdk	Ncl	0.253706438629177	0	MDK_NCL	Mdk - Ncl	MK	Secreted Signaling	PMID: 28356350
738	SC-Lhx9-12.5	SC-Lhx9-12.5	Mdk	Ncl	0.259315855718718	0	MDK_NCL	Mdk - Ncl	MK	Secreted Signaling	PMID: 28356350
739	RT-12.5	SC-Lhx9-12.5	Mdk	Ncl	0.269871027623966	0	MDK_NCL	Mdk - Ncl	MK	Secreted Signaling	PMID: 28356350
740	SC-Lhx9-12.5	RT-12.5	Mdk	Ncl	0.250259095972923	0	MDK_NCL	Mdk - Ncl	MK	Secreted Signaling	PMID: 28356350
741	RT-12.5	RT-12.5	Mdk	Ncl	0.260575313092793	0	MDK_NCL	Mdk - Ncl	MK	Secreted Signaling	PMID: 28356350
742	C5-12.5	SC1-12.5	Ptn	Sdc1	0.00134046576349418	0	PTN_SDC1	Ptn - Sdc1	PTN	Secreted Signaling	PMID: 28356350; PMID: 25620911
743	SC-Lhx9-12.5	SC1-12.5	Ptn	Sdc1	0.00531205138567536	0	PTN_SDC1	Ptn - Sdc1	PTN	Secreted Signaling	PMID: 28356350; PMID: 25620911
744	RT-12.5	SC1-12.5	Ptn	Sdc1	0.00145477521076684	0	PTN_SDC1	Ptn - Sdc1	PTN	Secreted Signaling	PMID: 28356350; PMID: 25620911
745	C5-12.5	SC2-12.5	Ptn	Sdc1	0.000967216066763275	0	PTN_SDC1	Ptn - Sdc1	PTN	Secreted Signaling	PMID: 28356350; PMID: 25620911
746	SC-Lhx9-12.5	SC2-12.5	Ptn	Sdc1	0.00383717169046241	0	PTN_SDC1	Ptn - Sdc1	PTN	Secreted Signaling	PMID: 28356350; PMID: 25620911
747	RT-12.5	SC2-12.5	Ptn	Sdc1	0.001049729760771	0	PTN_SDC1	Ptn - Sdc1	PTN	Secreted Signaling	PMID: 28356350; PMID: 25620911
748	C5-12.5	C5-12.5	Ptn	Sdc1	0.00158317324202097	0	PTN_SDC1	Ptn - Sdc1	PTN	Secreted Signaling	PMID: 28356350; PMID: 25620911
749	SC-Lhx9-12.5	C5-12.5	Ptn	Sdc1	0.0062693479360583	0	PTN_SDC1	Ptn - Sdc1	PTN	Secreted Signaling	PMID: 28356350; PMID: 25620911
750	RT-12.5	C5-12.5	Ptn	Sdc1	0.00171814418376432	0	PTN_SDC1	Ptn - Sdc1	PTN	Secreted Signaling	PMID: 28356350; PMID: 25620911
751	C5-12.5	SC-Lhx9-12.5	Ptn	Sdc1	0.00271356592011433	0	PTN_SDC1	Ptn - Sdc1	PTN	Secreted Signaling	PMID: 28356350; PMID: 25620911
752	SC-Lhx9-12.5	SC-Lhx9-12.5	Ptn	Sdc1	0.0107097987493398	0	PTN_SDC1	Ptn - Sdc1	PTN	Secreted Signaling	PMID: 28356350; PMID: 25620911
753	RT-12.5	SC-Lhx9-12.5	Ptn	Sdc1	0.00294462248681718	0	PTN_SDC1	Ptn - Sdc1	PTN	Secreted Signaling	PMID: 28356350; PMID: 25620911
754	C5-12.5	SC0-12.5	Ptn	Sdc2	0.00139658608604426	0	PTN_SDC2	Ptn - Sdc2	PTN	Secreted Signaling	PMID: 28356350; PMID: 25620911
755	SC-Lhx9-12.5	SC0-12.5	Ptn	Sdc2	0.00553352592133732	0	PTN_SDC2	Ptn - Sdc2	PTN	Secreted Signaling	PMID: 28356350; PMID: 25620911
756	RT-12.5	SC0-12.5	Ptn	Sdc2	0.00151567398197287	0	PTN_SDC2	Ptn - Sdc2	PTN	Secreted Signaling	PMID: 28356350; PMID: 25620911
757	C5-12.5	SC1-12.5	Ptn	Sdc2	0.00131267665906106	0	PTN_SDC2	Ptn - Sdc2	PTN	Secreted Signaling	PMID: 28356350; PMID: 25620911
758	SC-Lhx9-12.5	SC1-12.5	Ptn	Sdc2	0.00520235651949597	0	PTN_SDC2	Ptn - Sdc2	PTN	Secreted Signaling	PMID: 28356350; PMID: 25620911
759	RT-12.5	SC1-12.5	Ptn	Sdc2	0.00142461974548064	0	PTN_SDC2	Ptn - Sdc2	PTN	Secreted Signaling	PMID: 28356350; PMID: 25620911
760	C5-12.5	SC2-12.5	Ptn	Sdc2	0.000922160570868773	0.02	PTN_SDC2	Ptn - Sdc2	PTN	Secreted Signaling	PMID: 28356350; PMID: 25620911
761	SC-Lhx9-12.5	SC2-12.5	Ptn	Sdc2	0.00365891566597699	0	PTN_SDC2	Ptn - Sdc2	PTN	Secreted Signaling	PMID: 28356350; PMID: 25620911
762	RT-12.5	SC2-12.5	Ptn	Sdc2	0.00100083440827211	0	PTN_SDC2	Ptn - Sdc2	PTN	Secreted Signaling	PMID: 28356350; PMID: 25620911
763	C5-12.5	SC3-12.5	Ptn	Sdc2	0.00162284972302532	0	PTN_SDC2	Ptn - Sdc2	PTN	Secreted Signaling	PMID: 28356350; PMID: 25620911
764	SC-Lhx9-12.5	SC3-12.5	Ptn	Sdc2	0.00642571050268957	0	PTN_SDC2	Ptn - Sdc2	PTN	Secreted Signaling	PMID: 28356350; PMID: 25620911
765	RT-12.5	SC3-12.5	Ptn	Sdc2	0.00176119725388393	0	PTN_SDC2	Ptn - Sdc2	PTN	Secreted Signaling	PMID: 28356350; PMID: 25620911
766	C5-12.5	C5-12.5	Ptn	Sdc2	0.00170553657982469	0	PTN_SDC2	Ptn - Sdc2	PTN	Secreted Signaling	PMID: 28356350; PMID: 25620911
767	SC-Lhx9-12.5	C5-12.5	Ptn	Sdc2	0.0067514561396502	0	PTN_SDC2	Ptn - Sdc2	PTN	Secreted Signaling	PMID: 28356350; PMID: 25620911
768	RT-12.5	C5-12.5	Ptn	Sdc2	0.00185092007602954	0	PTN_SDC2	Ptn - Sdc2	PTN	Secreted Signaling	PMID: 28356350; PMID: 25620911
769	C5-12.5	SC-Lhx9-12.5	Ptn	Sdc2	0.00278370162501482	0	PTN_SDC2	Ptn - Sdc2	PTN	Secreted Signaling	PMID: 28356350; PMID: 25620911
770	SC-Lhx9-12.5	SC-Lhx9-12.5	Ptn	Sdc2	0.0109843313372592	0	PTN_SDC2	Ptn - Sdc2	PTN	Secreted Signaling	PMID: 28356350; PMID: 25620911
771	RT-12.5	SC-Lhx9-12.5	Ptn	Sdc2	0.00302071206601714	0	PTN_SDC2	Ptn - Sdc2	PTN	Secreted Signaling	PMID: 28356350; PMID: 25620911
772	C5-12.5	RT-12.5	Ptn	Sdc2	0.00751317807479014	0	PTN_SDC2	Ptn - Sdc2	PTN	Secreted Signaling	PMID: 28356350; PMID: 25620911
773	SC-Lhx9-12.5	RT-12.5	Ptn	Sdc2	0.0292380769299553	0	PTN_SDC2	Ptn - Sdc2	PTN	Secreted Signaling	PMID: 28356350; PMID: 25620911
774	RT-12.5	RT-12.5	Ptn	Sdc2	0.00814957566330062	0	PTN_SDC2	Ptn - Sdc2	PTN	Secreted Signaling	PMID: 28356350; PMID: 25620911
775	C5-12.5	SC-Lhx9-12.5	Ptn	Sdc3	0.000830749910002366	0	PTN_SDC3	Ptn - Sdc3	PTN	Secreted Signaling	PMID: 28356350; PMID: 25620911
776	SC-Lhx9-12.5	SC-Lhx9-12.5	Ptn	Sdc3	0.00329711500601519	0	PTN_SDC3	Ptn - Sdc3	PTN	Secreted Signaling	PMID: 28356350; PMID: 25620911
777	RT-12.5	SC-Lhx9-12.5	Ptn	Sdc3	0.000901632113812117	0	PTN_SDC3	Ptn - Sdc3	PTN	Secreted Signaling	PMID: 28356350; PMID: 25620911
778	C5-12.5	SC0-12.5	Ptn	Sdc4	0.0126627983773457	0	PTN_SDC4	Ptn - Sdc4	PTN	Secreted Signaling	PMID: 28356350; PMID: 25620911
779	SC-Lhx9-12.5	SC0-12.5	Ptn	Sdc4	0.0485497941634935	0	PTN_SDC4	Ptn - Sdc4	PTN	Secreted Signaling	PMID: 28356350; PMID: 25620911
780	RT-12.5	SC0-12.5	Ptn	Sdc4	0.0137293563288268	0	PTN_SDC4	Ptn - Sdc4	PTN	Secreted Signaling	PMID: 28356350; PMID: 25620911
781	C5-12.5	SC1-12.5	Ptn	Sdc4	0.0147935016672663	0	PTN_SDC4	Ptn - Sdc4	PTN	Secreted Signaling	PMID: 28356350; PMID: 25620911
782	SC-Lhx9-12.5	SC1-12.5	Ptn	Sdc4	0.0563742330202672	0	PTN_SDC4	Ptn - Sdc4	PTN	Secreted Signaling	PMID: 28356350; PMID: 25620911
783	RT-12.5	SC1-12.5	Ptn	Sdc4	0.0160366088761435	0	PTN_SDC4	Ptn - Sdc4	PTN	Secreted Signaling	PMID: 28356350; PMID: 25620911
784	C5-12.5	SC2-12.5	Ptn	Sdc4	0.0168333196244952	0	PTN_SDC4	Ptn - Sdc4	PTN	Secreted Signaling	PMID: 28356350; PMID: 25620911
785	SC-Lhx9-12.5	SC2-12.5	Ptn	Sdc4	0.063776309138269	0	PTN_SDC4	Ptn - Sdc4	PTN	Secreted Signaling	PMID: 28356350; PMID: 25620911
786	RT-12.5	SC2-12.5	Ptn	Sdc4	0.0182446597900925	0	PTN_SDC4	Ptn - Sdc4	PTN	Secreted Signaling	PMID: 28356350; PMID: 25620911
787	C5-12.5	SC3-12.5	Ptn	Sdc4	0.0116700876502626	0	PTN_SDC4	Ptn - Sdc4	PTN	Secreted Signaling	PMID: 28356350; PMID: 25620911
788	SC-Lhx9-12.5	SC3-12.5	Ptn	Sdc4	0.0448715525247434	0	PTN_SDC4	Ptn - Sdc4	PTN	Secreted Signaling	PMID: 28356350; PMID: 25620911
789	RT-12.5	SC3-12.5	Ptn	Sdc4	0.0126541035205547	0	PTN_SDC4	Ptn - Sdc4	PTN	Secreted Signaling	PMID: 28356350; PMID: 25620911
790	C5-12.5	SC4-12.5	Ptn	Sdc4	0.0156324053304806	0	PTN_SDC4	Ptn - Sdc4	PTN	Secreted Signaling	PMID: 28356350; PMID: 25620911
791	SC-Lhx9-12.5	SC4-12.5	Ptn	Sdc4	0.0594288453435265	0	PTN_SDC4	Ptn - Sdc4	PTN	Secreted Signaling	PMID: 28356350; PMID: 25620911
792	RT-12.5	SC4-12.5	Ptn	Sdc4	0.0169447937038229	0	PTN_SDC4	Ptn - Sdc4	PTN	Secreted Signaling	PMID: 28356350; PMID: 25620911
793	SC-Lhx9-12.5	C5-12.5	Ptn	Sdc4	0.0274866753216878	0	PTN_SDC4	Ptn - Sdc4	PTN	Secreted Signaling	PMID: 28356350; PMID: 25620911
794	C5-12.5	SC6-12.5	Ptn	Sdc4	0.0206665206150235	0	PTN_SDC4	Ptn - Sdc4	PTN	Secreted Signaling	PMID: 28356350; PMID: 25620911
795	SC-Lhx9-12.5	SC6-12.5	Ptn	Sdc4	0.0774569748924125	0	PTN_SDC4	Ptn - Sdc4	PTN	Secreted Signaling	PMID: 28356350; PMID: 25620911
796	RT-12.5	SC6-12.5	Ptn	Sdc4	0.0223919246340731	0	PTN_SDC4	Ptn - Sdc4	PTN	Secreted Signaling	PMID: 28356350; PMID: 25620911
797	C5-12.5	SC-Lhx9-12.5	Ptn	Sdc4	0.00989313680675418	0	PTN_SDC4	Ptn - Sdc4	PTN	Secreted Signaling	PMID: 28356350; PMID: 25620911
798	SC-Lhx9-12.5	SC-Lhx9-12.5	Ptn	Sdc4	0.0382347422002268	0	PTN_SDC4	Ptn - Sdc4	PTN	Secreted Signaling	PMID: 28356350; PMID: 25620911
799	RT-12.5	SC-Lhx9-12.5	Ptn	Sdc4	0.0107289476003027	0	PTN_SDC4	Ptn - Sdc4	PTN	Secreted Signaling	PMID: 28356350; PMID: 25620911
800	C5-12.5	RT-12.5	Ptn	Sdc4	0.00850175502683881	0.01	PTN_SDC4	Ptn - Sdc4	PTN	Secreted Signaling	PMID: 28356350; PMID: 25620911
801	SC-Lhx9-12.5	RT-12.5	Ptn	Sdc4	0.0329901780862995	0	PTN_SDC4	Ptn - Sdc4	PTN	Secreted Signaling	PMID: 28356350; PMID: 25620911
802	RT-12.5	RT-12.5	Ptn	Sdc4	0.00922111122582543	0	PTN_SDC4	Ptn - Sdc4	PTN	Secreted Signaling	PMID: 28356350; PMID: 25620911
803	C5-12.5	SC0-12.5	Ptn	Ncl	0.0224431809906579	0	PTN_NCL	Ptn - Ncl	PTN	Secreted Signaling	PMID: 28356350; PMID: 25620911
804	SC-Lhx9-12.5	SC0-12.5	Ptn	Ncl	0.0836985463705275	0	PTN_NCL	Ptn - Ncl	PTN	Secreted Signaling	PMID: 28356350; PMID: 25620911
805	RT-12.5	SC0-12.5	Ptn	Ncl	0.0243132321439539	0	PTN_NCL	Ptn - Ncl	PTN	Secreted Signaling	PMID: 28356350; PMID: 25620911
806	C5-12.5	SC1-12.5	Ptn	Ncl	0.0254209410174476	0	PTN_NCL	Ptn - Ncl	PTN	Secreted Signaling	PMID: 28356350; PMID: 25620911
807	SC-Lhx9-12.5	SC1-12.5	Ptn	Ncl	0.0940219709600398	0	PTN_NCL	Ptn - Ncl	PTN	Secreted Signaling	PMID: 28356350; PMID: 25620911
808	RT-12.5	SC1-12.5	Ptn	Ncl	0.0275321223983017	0	PTN_NCL	Ptn - Ncl	PTN	Secreted Signaling	PMID: 28356350; PMID: 25620911
809	C5-12.5	SC2-12.5	Ptn	Ncl	0.026485694002172	0	PTN_NCL	Ptn - Ncl	PTN	Secreted Signaling	PMID: 28356350; PMID: 25620911
810	SC-Lhx9-12.5	SC2-12.5	Ptn	Ncl	0.0976721035508607	0	PTN_NCL	Ptn - Ncl	PTN	Secreted Signaling	PMID: 28356350; PMID: 25620911
811	RT-12.5	SC2-12.5	Ptn	Ncl	0.028682699485203	0	PTN_NCL	Ptn - Ncl	PTN	Secreted Signaling	PMID: 28356350; PMID: 25620911
812	C5-12.5	SC3-12.5	Ptn	Ncl	0.0231432859937807	0	PTN_NCL	Ptn - Ncl	PTN	Secreted Signaling	PMID: 28356350; PMID: 25620911
813	SC-Lhx9-12.5	SC3-12.5	Ptn	Ncl	0.0861411048064176	0	PTN_NCL	Ptn - Ncl	PTN	Secreted Signaling	PMID: 28356350; PMID: 25620911
814	RT-12.5	SC3-12.5	Ptn	Ncl	0.0250701765019743	0	PTN_NCL	Ptn - Ncl	PTN	Secreted Signaling	PMID: 28356350; PMID: 25620911
815	C5-12.5	SC4-12.5	Ptn	Ncl	0.025466010028341	0	PTN_NCL	Ptn - Ncl	PTN	Secreted Signaling	PMID: 28356350; PMID: 25620911
816	SC-Lhx9-12.5	SC4-12.5	Ptn	Ncl	0.0941769104601731	0	PTN_NCL	Ptn - Ncl	PTN	Secreted Signaling	PMID: 28356350; PMID: 25620911
817	RT-12.5	SC4-12.5	Ptn	Ncl	0.0275808284154103	0	PTN_NCL	Ptn - Ncl	PTN	Secreted Signaling	PMID: 28356350; PMID: 25620911
818	C5-12.5	C5-12.5	Ptn	Ncl	0.0245654401906649	0	PTN_NCL	Ptn - Ncl	PTN	Secreted Signaling	PMID: 28356350; PMID: 25620911
819	SC-Lhx9-12.5	C5-12.5	Ptn	Ncl	0.0910735549399436	0	PTN_NCL	Ptn - Ncl	PTN	Secreted Signaling	PMID: 28356350; PMID: 25620911
820	RT-12.5	C5-12.5	Ptn	Ncl	0.0266075128936858	0	PTN_NCL	Ptn - Ncl	PTN	Secreted Signaling	PMID: 28356350; PMID: 25620911
821	C5-12.5	SC6-12.5	Ptn	Ncl	0.0222343697251395	0	PTN_NCL	Ptn - Ncl	PTN	Secreted Signaling	PMID: 28356350; PMID: 25620911
822	SC-Lhx9-12.5	SC6-12.5	Ptn	Ncl	0.0829681862283709	0	PTN_NCL	Ptn - Ncl	PTN	Secreted Signaling	PMID: 28356350; PMID: 25620911
823	RT-12.5	SC6-12.5	Ptn	Ncl	0.0240874506481482	0	PTN_NCL	Ptn - Ncl	PTN	Secreted Signaling	PMID: 28356350; PMID: 25620911
824	C5-12.5	SC-Lhx9-12.5	Ptn	Ncl	0.0241278089111178	0	PTN_NCL	Ptn - Ncl	PTN	Secreted Signaling	PMID: 28356350; PMID: 25620911
825	SC-Lhx9-12.5	SC-Lhx9-12.5	Ptn	Ncl	0.0895598733041218	0	PTN_NCL	Ptn - Ncl	PTN	Secreted Signaling	PMID: 28356350; PMID: 25620911
826	RT-12.5	SC-Lhx9-12.5	Ptn	Ncl	0.0261344769576587	0	PTN_NCL	Ptn - Ncl	PTN	Secreted Signaling	PMID: 28356350; PMID: 25620911
827	C5-12.5	RT-12.5	Ptn	Ncl	0.0230297344270604	0	PTN_NCL	Ptn - Ncl	PTN	Secreted Signaling	PMID: 28356350; PMID: 25620911
828	SC-Lhx9-12.5	RT-12.5	Ptn	Ncl	0.085745588617275	0	PTN_NCL	Ptn - Ncl	PTN	Secreted Signaling	PMID: 28356350; PMID: 25620911
829	RT-12.5	RT-12.5	Ptn	Ncl	0.0249474121732754	0	PTN_NCL	Ptn - Ncl	PTN	Secreted Signaling	PMID: 28356350; PMID: 25620911
830	SC0-12.5	SC-Lhx9-12.5	Edn1	Ednra	0.00812273210556056	0	EDN1_EDNRA	Edn1 - Ednra	EDN	Secreted Signaling	KEGG: mmu04080
831	SC1-12.5	SC-Lhx9-12.5	Edn1	Ednra	0.00679604123098745	0	EDN1_EDNRA	Edn1 - Ednra	EDN	Secreted Signaling	KEGG: mmu04080
832	SC2-12.5	SC-Lhx9-12.5	Edn1	Ednra	0.00480452540893853	0	EDN1_EDNRA	Edn1 - Ednra	EDN	Secreted Signaling	KEGG: mmu04080
833	SC3-12.5	SC-Lhx9-12.5	Edn1	Ednra	0.00659105608448835	0	EDN1_EDNRA	Edn1 - Ednra	EDN	Secreted Signaling	KEGG: mmu04080
834	SC4-12.5	SC-Lhx9-12.5	Edn1	Ednra	0.00670351951850986	0	EDN1_EDNRA	Edn1 - Ednra	EDN	Secreted Signaling	KEGG: mmu04080
835	SC6-12.5	SC-Lhx9-12.5	Edn1	Ednra	0.00784460587836693	0	EDN1_EDNRA	Edn1 - Ednra	EDN	Secreted Signaling	KEGG: mmu04080
836	SC-Lhx9-12.5	SC-Lhx9-12.5	Edn1	Ednra	0.00730787266189349	0	EDN1_EDNRA	Edn1 - Ednra	EDN	Secreted Signaling	KEGG: mmu04080
837	SC-Lhx9-12.5	RT-12.5	Sema3a	NRP1_PLXNA1	0.00125125530434271	0	SEMA3A_NRP1_PLXNA1	Sema3a - (Nrp1+Plxna1)	SEMA3	Secreted Signaling	PMID: 27533782
838	SC-Lhx9-12.5	RT-12.5	Sema3a	NRP1_PLXNA2	0.00145360590398724	0	SEMA3A_NRP1_PLXNA2	Sema3a - (Nrp1+Plxna2)	SEMA3	Secreted Signaling	PMID: 27533782
839	SC-Lhx9-12.5	RT-12.5	Sema3a	NRP1_PLXNA4	0.00138646734566018	0	SEMA3A_NRP1_PLXNA4	Sema3a - (Nrp1+Plxna4)	SEMA3	Secreted Signaling	PMID: 27533782
840	SC1-12.5	RT-12.5	Sema3c	NRP1_PLXNA1	0.00203843056778562	0	SEMA3C_NRP1_PLXNA1	Sema3c - (Nrp1+Plxna1)	SEMA3	Secreted Signaling	PMID: 27533782
841	SC3-12.5	RT-12.5	Sema3c	NRP1_PLXNA1	0.00315779708866983	0	SEMA3C_NRP1_PLXNA1	Sema3c - (Nrp1+Plxna1)	SEMA3	Secreted Signaling	PMID: 27533782
842	SC-Lhx9-12.5	RT-12.5	Sema3c	NRP1_PLXNA1	0.00178959878099296	0	SEMA3C_NRP1_PLXNA1	Sema3c - (Nrp1+Plxna1)	SEMA3	Secreted Signaling	PMID: 27533782
843	RT-12.5	RT-12.5	Sema3c	NRP1_PLXNA1	0.0142323640348474	0	SEMA3C_NRP1_PLXNA1	Sema3c - (Nrp1+Plxna1)	SEMA3	Secreted Signaling	PMID: 27533782
844	SC1-12.5	RT-12.5	Sema3c	NRP1_PLXNA2	0.00236777983892343	0	SEMA3C_NRP1_PLXNA2	Sema3c - (Nrp1+Plxna2)	SEMA3	Secreted Signaling	PMID: 27533782
845	SC3-12.5	RT-12.5	Sema3c	NRP1_PLXNA2	0.00366733781782562	0	SEMA3C_NRP1_PLXNA2	Sema3c - (Nrp1+Plxna2)	SEMA3	Secreted Signaling	PMID: 27533782
846	SC-Lhx9-12.5	RT-12.5	Sema3c	NRP1_PLXNA2	0.00207882804234205	0	SEMA3C_NRP1_PLXNA2	Sema3c - (Nrp1+Plxna2)	SEMA3	Secreted Signaling	PMID: 27533782
847	RT-12.5	RT-12.5	Sema3c	NRP1_PLXNA2	0.0164993144816493	0	SEMA3C_NRP1_PLXNA2	Sema3c - (Nrp1+Plxna2)	SEMA3	Secreted Signaling	PMID: 27533782
848	SC1-12.5	RT-12.5	Sema3c	NRP1_PLXNA4	0.00225851328781763	0	SEMA3C_NRP1_PLXNA4	Sema3c - (Nrp1+Plxna4)	SEMA3	Secreted Signaling	PMID: 27533782
849	SC3-12.5	RT-12.5	Sema3c	NRP1_PLXNA4	0.00349831052244203	0	SEMA3C_NRP1_PLXNA4	Sema3c - (Nrp1+Plxna4)	SEMA3	Secreted Signaling	PMID: 27533782
850	SC-Lhx9-12.5	RT-12.5	Sema3c	NRP1_PLXNA4	0.00198286932183552	0	SEMA3C_NRP1_PLXNA4	Sema3c - (Nrp1+Plxna4)	SEMA3	Secreted Signaling	PMID: 27533782
851	RT-12.5	RT-12.5	Sema3c	NRP1_PLXNA4	0.0157482106119815	0	SEMA3C_NRP1_PLXNA4	Sema3c - (Nrp1+Plxna4)	SEMA3	Secreted Signaling	PMID: 27533782
852	SC1-12.5	SC-Lhx9-12.5	Sema3c	NRP2_PLXNA1	0.000997767559660729	0	SEMA3C_NRP2_PLXNA1	Sema3c - (Nrp2+Plxna1)	SEMA3	Secreted Signaling	PMID: 27533782
853	SC3-12.5	SC-Lhx9-12.5	Sema3c	NRP2_PLXNA1	0.00154655880132114	0	SEMA3C_NRP2_PLXNA1	Sema3c - (Nrp2+Plxna1)	SEMA3	Secreted Signaling	PMID: 27533782
854	SC-Lhx9-12.5	SC-Lhx9-12.5	Sema3c	NRP2_PLXNA1	0.000875858304860329	0	SEMA3C_NRP2_PLXNA1	Sema3c - (Nrp2+Plxna1)	SEMA3	Secreted Signaling	PMID: 27533782
855	RT-12.5	SC-Lhx9-12.5	Sema3c	NRP2_PLXNA1	0.00701016284465891	0	SEMA3C_NRP2_PLXNA1	Sema3c - (Nrp2+Plxna1)	SEMA3	Secreted Signaling	PMID: 27533782
856	SC1-12.5	SC-Lhx9-12.5	Sema3c	NRP2_PLXNA4	0.00055163008084889	0	SEMA3C_NRP2_PLXNA4	Sema3c - (Nrp2+Plxna4)	SEMA3	Secreted Signaling	PMID: 27533782
857	SC3-12.5	SC-Lhx9-12.5	Sema3c	NRP2_PLXNA4	0.000855247249814947	0	SEMA3C_NRP2_PLXNA4	Sema3c - (Nrp2+Plxna4)	SEMA3	Secreted Signaling	PMID: 27533782
858	SC-Lhx9-12.5	SC-Lhx9-12.5	Sema3c	NRP2_PLXNA4	0.000484204383570849	0	SEMA3C_NRP2_PLXNA4	Sema3c - (Nrp2+Plxna4)	SEMA3	Secreted Signaling	PMID: 27533782
859	RT-12.5	SC-Lhx9-12.5	Sema3c	NRP2_PLXNA4	0.00388612662438267	0	SEMA3C_NRP2_PLXNA4	Sema3c - (Nrp2+Plxna4)	SEMA3	Secreted Signaling	PMID: 27533782
860	SC-Lhx9-12.5	SC-Lhx9-12.5	Sema3f	NRP2_PLXNA1	0.000688522525472102	0	SEMA3F_NRP2_PLXNA1	Sema3f - (Nrp2+Plxna1)	SEMA3	Secreted Signaling	PMID: 27533782
861	SC-Lhx9-12.5	SC-Lhx9-12.5	Sema3f	NRP2_PLXNA4	0.000380606855314597	0	SEMA3F_NRP2_PLXNA4	Sema3f - (Nrp2+Plxna4)	SEMA3	Secreted Signaling	PMID: 27533782
862	SC1-12.5	SC-Lhx9-12.5	Sema3c	Plxnd1	0.000534806972456391	0	SEMA3C_PLXND1	Sema3c - Plxnd1	SEMA3	Secreted Signaling	PMID: 27533782
863	SC3-12.5	SC-Lhx9-12.5	Sema3c	Plxnd1	0.000829172385310779	0	SEMA3C_PLXND1	Sema3c - Plxnd1	SEMA3	Secreted Signaling	PMID: 27533782
864	SC-Lhx9-12.5	SC-Lhx9-12.5	Sema3c	Plxnd1	0.000469436596439236	0	SEMA3C_PLXND1	Sema3c - Plxnd1	SEMA3	Secreted Signaling	PMID: 27533782
865	RT-12.5	SC-Lhx9-12.5	Sema3c	Plxnd1	0.00376799448590685	0	SEMA3C_PLXND1	Sema3c - Plxnd1	SEMA3	Secreted Signaling	PMID: 27533782
866	SC0-12.5	SC0-12.5	Gas6	Axl	0.0794423132336185	0	GAS6_AXL	Gas6 - Axl	GAS	Secreted Signaling	PMID: 27801848
867	C5-12.5	SC0-12.5	Gas6	Axl	0.103915946651912	0	GAS6_AXL	Gas6 - Axl	GAS	Secreted Signaling	PMID: 27801848
868	RT-12.5	SC0-12.5	Gas6	Axl	0.0818453620096784	0	GAS6_AXL	Gas6 - Axl	GAS	Secreted Signaling	PMID: 27801848
869	SC0-12.5	SC1-12.5	Gas6	Axl	0.0821393586394503	0	GAS6_AXL	Gas6 - Axl	GAS	Secreted Signaling	PMID: 27801848
870	C5-12.5	SC1-12.5	Gas6	Axl	0.10734697659029	0	GAS6_AXL	Gas6 - Axl	GAS	Secreted Signaling	PMID: 27801848
871	RT-12.5	SC1-12.5	Gas6	Axl	0.0846164912890268	0	GAS6_AXL	Gas6 - Axl	GAS	Secreted Signaling	PMID: 27801848
872	SC0-12.5	SC2-12.5	Gas6	Axl	0.0879112127815315	0	GAS6_AXL	Gas6 - Axl	GAS	Secreted Signaling	PMID: 27801848
873	SC3-12.5	SC2-12.5	Gas6	Axl	0.0785656704610461	0.02	GAS6_AXL	Gas6 - Axl	GAS	Secreted Signaling	PMID: 27801848
874	C5-12.5	SC2-12.5	Gas6	Axl	0.114668854507874	0	GAS6_AXL	Gas6 - Axl	GAS	Secreted Signaling	PMID: 27801848
875	RT-12.5	SC2-12.5	Gas6	Axl	0.0905452399116826	0	GAS6_AXL	Gas6 - Axl	GAS	Secreted Signaling	PMID: 27801848
876	SC0-12.5	SC3-12.5	Gas6	Axl	0.0783728179014399	0.01	GAS6_AXL	Gas6 - Axl	GAS	Secreted Signaling	PMID: 27801848
877	C5-12.5	SC3-12.5	Gas6	Axl	0.102553679086777	0	GAS6_AXL	Gas6 - Axl	GAS	Secreted Signaling	PMID: 27801848
878	RT-12.5	SC3-12.5	Gas6	Axl	0.0807463532043495	0.04	GAS6_AXL	Gas6 - Axl	GAS	Secreted Signaling	PMID: 27801848
879	SC0-12.5	SC4-12.5	Gas6	Axl	0.0840636297889531	0	GAS6_AXL	Gas6 - Axl	GAS	Secreted Signaling	PMID: 27801848
880	C5-12.5	SC4-12.5	Gas6	Axl	0.109791146442746	0	GAS6_AXL	Gas6 - Axl	GAS	Secreted Signaling	PMID: 27801848
881	RT-12.5	SC4-12.5	Gas6	Axl	0.0865933191503025	0	GAS6_AXL	Gas6 - Axl	GAS	Secreted Signaling	PMID: 27801848
882	C5-12.5	C5-12.5	Gas6	Axl	0.0793741703490337	0.03	GAS6_AXL	Gas6 - Axl	GAS	Secreted Signaling	PMID: 27801848
883	SC0-12.5	SC6-12.5	Gas6	Axl	0.0811709590549828	0	GAS6_AXL	Gas6 - Axl	GAS	Secreted Signaling	PMID: 27801848
884	C5-12.5	SC6-12.5	Gas6	Axl	0.106115745202817	0	GAS6_AXL	Gas6 - Axl	GAS	Secreted Signaling	PMID: 27801848
885	RT-12.5	SC6-12.5	Gas6	Axl	0.0836215477062643	0.01	GAS6_AXL	Gas6 - Axl	GAS	Secreted Signaling	PMID: 27801848
886	C5-12.5	SC-Lhx9-12.5	Gas6	Axl	0.100117742241797	0	GAS6_AXL	Gas6 - Axl	GAS	Secreted Signaling	PMID: 27801848
887	SC0-12.5	SC1-12.5	Gas6	Mertk	0.0067784347462768	0.01	GAS6_MERTK	Gas6 - Mertk	GAS	Secreted Signaling	PMID: 27801848
888	SC3-12.5	SC1-12.5	Gas6	Mertk	0.00600109446291447	0.02	GAS6_MERTK	Gas6 - Mertk	GAS	Secreted Signaling	PMID: 27801848
889	C5-12.5	SC1-12.5	Gas6	Mertk	0.00908763972685501	0	GAS6_MERTK	Gas6 - Mertk	GAS	Secreted Signaling	PMID: 27801848
890	RT-12.5	SC1-12.5	Gas6	Mertk	0.00700018976480561	0	GAS6_MERTK	Gas6 - Mertk	GAS	Secreted Signaling	PMID: 27801848
891	SC0-12.5	SC2-12.5	Gas6	Mertk	0.00600824410918203	0.02	GAS6_MERTK	Gas6 - Mertk	GAS	Secreted Signaling	PMID: 27801848
892	C5-12.5	SC2-12.5	Gas6	Mertk	0.00805719722154182	0	GAS6_MERTK	Gas6 - Mertk	GAS	Secreted Signaling	PMID: 27801848
893	RT-12.5	SC2-12.5	Gas6	Mertk	0.00620495991953425	0.04	GAS6_MERTK	Gas6 - Mertk	GAS	Secreted Signaling	PMID: 27801848
894	C5-12.5	SC-Lhx9-12.5	Gas6	Mertk	0.00800978601699447	0	GAS6_MERTK	Gas6 - Mertk	GAS	Secreted Signaling	PMID: 27801848
895	SC0-12.5	SC0-12.5	Gas6	Tyro3	0.0544018244668786	0	GAS6_TYRO3	Gas6 - Tyro3	GAS	Secreted Signaling	PMID: 27801848
896	SC1-12.5	SC0-12.5	Gas6	Tyro3	0.0446450046588295	0	GAS6_TYRO3	Gas6 - Tyro3	GAS	Secreted Signaling	PMID: 27801848
897	SC2-12.5	SC0-12.5	Gas6	Tyro3	0.0425462400000559	0	GAS6_TYRO3	Gas6 - Tyro3	GAS	Secreted Signaling	PMID: 27801848
898	SC3-12.5	SC0-12.5	Gas6	Tyro3	0.0484294046655116	0	GAS6_TYRO3	Gas6 - Tyro3	GAS	Secreted Signaling	PMID: 27801848
899	SC4-12.5	SC0-12.5	Gas6	Tyro3	0.0442416561613645	0	GAS6_TYRO3	Gas6 - Tyro3	GAS	Secreted Signaling	PMID: 27801848
900	C5-12.5	SC0-12.5	Gas6	Tyro3	0.0717626481077277	0	GAS6_TYRO3	Gas6 - Tyro3	GAS	Secreted Signaling	PMID: 27801848
901	SC6-12.5	SC0-12.5	Gas6	Tyro3	0.0459636950348238	0	GAS6_TYRO3	Gas6 - Tyro3	GAS	Secreted Signaling	PMID: 27801848
902	SC-Lhx9-12.5	SC0-12.5	Gas6	Tyro3	0.0390588948362492	0.04	GAS6_TYRO3	Gas6 - Tyro3	GAS	Secreted Signaling	PMID: 27801848
903	RT-12.5	SC0-12.5	Gas6	Tyro3	0.0560935787215602	0	GAS6_TYRO3	Gas6 - Tyro3	GAS	Secreted Signaling	PMID: 27801848
904	SC0-12.5	SC1-12.5	Gas6	Tyro3	0.0484761383713209	0	GAS6_TYRO3	Gas6 - Tyro3	GAS	Secreted Signaling	PMID: 27801848
905	SC3-12.5	SC1-12.5	Gas6	Tyro3	0.0431245924307713	0.03	GAS6_TYRO3	Gas6 - Tyro3	GAS	Secreted Signaling	PMID: 27801848
906	C5-12.5	SC1-12.5	Gas6	Tyro3	0.0640740807404407	0	GAS6_TYRO3	Gas6 - Tyro3	GAS	Secreted Signaling	PMID: 27801848
907	SC6-12.5	SC1-12.5	Gas6	Tyro3	0.0409173555963617	0.04	GAS6_TYRO3	Gas6 - Tyro3	GAS	Secreted Signaling	PMID: 27801848
908	RT-12.5	SC1-12.5	Gas6	Tyro3	0.0499933617583109	0	GAS6_TYRO3	Gas6 - Tyro3	GAS	Secreted Signaling	PMID: 27801848
909	C5-12.5	SC2-12.5	Gas6	Tyro3	0.0525368732045117	0	GAS6_TYRO3	Gas6 - Tyro3	GAS	Secreted Signaling	PMID: 27801848
910	C5-12.5	SC3-12.5	Gas6	Tyro3	0.0511838225221791	0	GAS6_TYRO3	Gas6 - Tyro3	GAS	Secreted Signaling	PMID: 27801848
911	C5-12.5	SC4-12.5	Gas6	Tyro3	0.0504203208720669	0	GAS6_TYRO3	Gas6 - Tyro3	GAS	Secreted Signaling	PMID: 27801848
912	C5-12.5	SC6-12.5	Gas6	Tyro3	0.0487024308269163	0	GAS6_TYRO3	Gas6 - Tyro3	GAS	Secreted Signaling	PMID: 27801848
913	C5-12.5	SC-Lhx9-12.5	Gas6	Tyro3	0.0479762991926821	0	GAS6_TYRO3	Gas6 - Tyro3	GAS	Secreted Signaling	PMID: 27801848
914	SC0-12.5	SC1-12.5	Grn	Sort1	0.00116482125780551	0	GRN_SORT1	Grn - Sort1	GRN	Secreted Signaling	PMID: 29555433
915	SC3-12.5	SC1-12.5	Grn	Sort1	0.00105723423957167	0.03	GRN_SORT1	Grn - Sort1	GRN	Secreted Signaling	PMID: 29555433
916	C5-12.5	SC1-12.5	Grn	Sort1	0.00106036697773426	0.04	GRN_SORT1	Grn - Sort1	GRN	Secreted Signaling	PMID: 29555433
917	SC-Lhx9-12.5	SC1-12.5	Grn	Sort1	0.0021516972576195	0.01	GRN_SORT1	Grn - Sort1	GRN	Secreted Signaling	PMID: 29555433
918	RT-12.5	SC1-12.5	Grn	Sort1	0.00119508891688373	0.02	GRN_SORT1	Grn - Sort1	GRN	Secreted Signaling	PMID: 29555433
919	SC-Lhx9-12.5	SC2-12.5	Grn	Sort1	0.0018426158401746	0.02	GRN_SORT1	Grn - Sort1	GRN	Secreted Signaling	PMID: 29555433
920	SC0-12.5	SC3-12.5	Grn	Sort1	0.00134223937304228	0	GRN_SORT1	Grn - Sort1	GRN	Secreted Signaling	PMID: 29555433
921	SC1-12.5	SC3-12.5	Grn	Sort1	0.00110596899802699	0.04	GRN_SORT1	Grn - Sort1	GRN	Secreted Signaling	PMID: 29555433
922	SC3-12.5	SC3-12.5	Grn	Sort1	0.00121828537639013	0.01	GRN_SORT1	Grn - Sort1	GRN	Secreted Signaling	PMID: 29555433
923	C5-12.5	SC3-12.5	Grn	Sort1	0.00122189474866774	0	GRN_SORT1	Grn - Sort1	GRN	Secreted Signaling	PMID: 29555433
924	SC-Lhx9-12.5	SC3-12.5	Grn	Sort1	0.00247905693274415	0.01	GRN_SORT1	Grn - Sort1	GRN	Secreted Signaling	PMID: 29555433
925	RT-12.5	SC3-12.5	Grn	Sort1	0.00137711085200986	0.01	GRN_SORT1	Grn - Sort1	GRN	Secreted Signaling	PMID: 29555433
926	SC-Lhx9-12.5	SC4-12.5	Grn	Sort1	0.00164166184702214	0.03	GRN_SORT1	Grn - Sort1	GRN	Secreted Signaling	PMID: 29555433
927	SC-Lhx9-12.5	SC-Lhx9-12.5	Grn	Sort1	0.0015893175734265	0.04	GRN_SORT1	Grn - Sort1	GRN	Secreted Signaling	PMID: 29555433
928	SC0-12.5	SC0-12.5	Psap	Gpr37	0.0647063148484025	0	PSAP_GPR37	Psap - Gpr37	PSAP	Secreted Signaling	PMID: 23690594
929	SC1-12.5	SC0-12.5	Psap	Gpr37	0.0592820126136451	0	PSAP_GPR37	Psap - Gpr37	PSAP	Secreted Signaling	PMID: 23690594
930	SC2-12.5	SC0-12.5	Psap	Gpr37	0.0604350191933412	0	PSAP_GPR37	Psap - Gpr37	PSAP	Secreted Signaling	PMID: 23690594
931	SC4-12.5	SC0-12.5	Psap	Gpr37	0.05505162932332	0	PSAP_GPR37	Psap - Gpr37	PSAP	Secreted Signaling	PMID: 23690594
932	SC6-12.5	SC0-12.5	Psap	Gpr37	0.0593821590624384	0	PSAP_GPR37	Psap - Gpr37	PSAP	Secreted Signaling	PMID: 23690594
933	SC-Lhx9-12.5	SC0-12.5	Psap	Gpr37	0.0519129807702204	0	PSAP_GPR37	Psap - Gpr37	PSAP	Secreted Signaling	PMID: 23690594
934	RT-12.5	SC0-12.5	Psap	Gpr37	0.0524028142869865	0.03	PSAP_GPR37	Psap - Gpr37	PSAP	Secreted Signaling	PMID: 23690594
935	SC0-12.5	SC1-12.5	Psap	Gpr37	0.0665184648823028	0	PSAP_GPR37	Psap - Gpr37	PSAP	Secreted Signaling	PMID: 23690594
936	SC1-12.5	SC1-12.5	Psap	Gpr37	0.0609521508345053	0.01	PSAP_GPR37	Psap - Gpr37	PSAP	Secreted Signaling	PMID: 23690594
937	SC2-12.5	SC1-12.5	Psap	Gpr37	0.0621354952333134	0	PSAP_GPR37	Psap - Gpr37	PSAP	Secreted Signaling	PMID: 23690594
938	SC4-12.5	SC1-12.5	Psap	Gpr37	0.0566097579617046	0.02	PSAP_GPR37	Psap - Gpr37	PSAP	Secreted Signaling	PMID: 23690594
939	C5-12.5	SC1-12.5	Psap	Gpr37	0.052214033193709	0.04	PSAP_GPR37	Psap - Gpr37	PSAP	Secreted Signaling	PMID: 23690594
940	SC6-12.5	SC1-12.5	Psap	Gpr37	0.0610549355696567	0	PSAP_GPR37	Psap - Gpr37	PSAP	Secreted Signaling	PMID: 23690594
941	SC-Lhx9-12.5	SC1-12.5	Psap	Gpr37	0.0533872949699401	0.02	PSAP_GPR37	Psap - Gpr37	PSAP	Secreted Signaling	PMID: 23690594
942	RT-12.5	SC1-12.5	Psap	Gpr37	0.053890248898837	0.03	PSAP_GPR37	Psap - Gpr37	PSAP	Secreted Signaling	PMID: 23690594
943	SC0-12.5	SC2-12.5	Psap	Gpr37	0.0616863817975479	0	PSAP_GPR37	Psap - Gpr37	PSAP	Secreted Signaling	PMID: 23690594
944	SC1-12.5	SC2-12.5	Psap	Gpr37	0.0564999461712459	0	PSAP_GPR37	Psap - Gpr37	PSAP	Secreted Signaling	PMID: 23690594
945	SC2-12.5	SC2-12.5	Psap	Gpr37	0.0576021561601086	0	PSAP_GPR37	Psap - Gpr37	PSAP	Secreted Signaling	PMID: 23690594
946	SC6-12.5	SC2-12.5	Psap	Gpr37	0.0565956755629289	0	PSAP_GPR37	Psap - Gpr37	PSAP	Secreted Signaling	PMID: 23690594
947	SC0-12.5	SC3-12.5	Psap	Gpr37	0.0805123061538407	0	PSAP_GPR37	Psap - Gpr37	PSAP	Secreted Signaling	PMID: 23690594
948	SC1-12.5	SC3-12.5	Psap	Gpr37	0.0738676411555165	0	PSAP_GPR37	Psap - Gpr37	PSAP	Secreted Signaling	PMID: 23690594
949	SC2-12.5	SC3-12.5	Psap	Gpr37	0.0752816292115499	0	PSAP_GPR37	Psap - Gpr37	PSAP	Secreted Signaling	PMID: 23690594
950	SC3-12.5	SC3-12.5	Psap	Gpr37	0.0605035671931567	0.01	PSAP_GPR37	Psap - Gpr37	PSAP	Secreted Signaling	PMID: 23690594
951	SC4-12.5	SC3-12.5	Psap	Gpr37	0.0686724037212736	0	PSAP_GPR37	Psap - Gpr37	PSAP	Secreted Signaling	PMID: 23690594
952	C5-12.5	SC3-12.5	Psap	Gpr37	0.0634029700146175	0	PSAP_GPR37	Psap - Gpr37	PSAP	Secreted Signaling	PMID: 23690594
953	SC6-12.5	SC3-12.5	Psap	Gpr37	0.0739904894355238	0	PSAP_GPR37	Psap - Gpr37	PSAP	Secreted Signaling	PMID: 23690594
954	SC-Lhx9-12.5	SC3-12.5	Psap	Gpr37	0.0648104576746595	0	PSAP_GPR37	Psap - Gpr37	PSAP	Secreted Signaling	PMID: 23690594
955	RT-12.5	SC3-12.5	Psap	Gpr37	0.0654135909914811	0	PSAP_GPR37	Psap - Gpr37	PSAP	Secreted Signaling	PMID: 23690594
956	SC0-12.5	SC4-12.5	Psap	Gpr37	0.0571698922009883	0.02	PSAP_GPR37	Psap - Gpr37	PSAP	Secreted Signaling	PMID: 23690594
957	SC-Lhx9-12.5	SC2-12.5	Fn1	ITGA3_ITGB1	0.00592095170364088	0	FN1_ITGA3_ITGB1	Fn1 - (Itga3+Itgb1)	FN1	ECM-Receptor	KEGG: mmu04512
958	SC-Lhx9-12.5	C5-12.5	Fn1	ITGA3_ITGB1	0.0108766602965564	0	FN1_ITGA3_ITGB1	Fn1 - (Itga3+Itgb1)	FN1	ECM-Receptor	KEGG: mmu04512
959	SC-Lhx9-12.5	SC-Lhx9-12.5	Fn1	ITGA3_ITGB1	0.00933279273791066	0	FN1_ITGA3_ITGB1	Fn1 - (Itga3+Itgb1)	FN1	ECM-Receptor	KEGG: mmu04512
960	SC-Lhx9-12.5	RT-12.5	Fn1	ITGA3_ITGB1	0.0136874998838621	0	FN1_ITGA3_ITGB1	Fn1 - (Itga3+Itgb1)	FN1	ECM-Receptor	KEGG: mmu04512
961	SC-Lhx9-12.5	SC-Lhx9-12.5	Fn1	ITGA4_ITGB1	0.0103677908576648	0	FN1_ITGA4_ITGB1	Fn1 - (Itga4+Itgb1)	FN1	ECM-Receptor	KEGG: mmu04512
962	SC-Lhx9-12.5	SC-Lhx9-12.5	Fn1	ITGA5_ITGB1	0.00793353268567489	0	FN1_ITGA5_ITGB1	Fn1 - (Itga5+Itgb1)	FN1	ECM-Receptor	KEGG: mmu04512
963	SC-Lhx9-12.5	SC-Lhx9-12.5	Fn1	ITGA8_ITGB1	0.00979618356184114	0	FN1_ITGA8_ITGB1	Fn1 - (Itga8+Itgb1)	FN1	ECM-Receptor	KEGG: mmu04512
964	C5-12.5	SC2-12.5	Lama1	ITGA3_ITGB1	0.000878944874898962	0	LAMA1_ITGA3_ITGB1	Lama1 - (Itga3+Itgb1)	LAMININ	ECM-Receptor	KEGG: mmu04512
965	SC-Lhx9-12.5	SC2-12.5	Lama1	ITGA3_ITGB1	0.000753563425859403	0	LAMA1_ITGA3_ITGB1	Lama1 - (Itga3+Itgb1)	LAMININ	ECM-Receptor	KEGG: mmu04512
966	C5-12.5	C5-12.5	Lama1	ITGA3_ITGB1	0.00162148624771191	0	LAMA1_ITGA3_ITGB1	Lama1 - (Itga3+Itgb1)	LAMININ	ECM-Receptor	KEGG: mmu04512
967	SC-Lhx9-12.5	C5-12.5	Lama1	ITGA3_ITGB1	0.00139032870143709	0	LAMA1_ITGA3_ITGB1	Lama1 - (Itga3+Itgb1)	LAMININ	ECM-Receptor	KEGG: mmu04512
968	C5-12.5	SC-Lhx9-12.5	Lama1	ITGA3_ITGB1	0.00138948191521297	0	LAMA1_ITGA3_ITGB1	Lama1 - (Itga3+Itgb1)	LAMININ	ECM-Receptor	KEGG: mmu04512
969	SC-Lhx9-12.5	SC-Lhx9-12.5	Lama1	ITGA3_ITGB1	0.00119135921981728	0	LAMA1_ITGA3_ITGB1	Lama1 - (Itga3+Itgb1)	LAMININ	ECM-Receptor	KEGG: mmu04512
970	C5-12.5	RT-12.5	Lama1	ITGA3_ITGB1	0.00204547075037357	0	LAMA1_ITGA3_ITGB1	Lama1 - (Itga3+Itgb1)	LAMININ	ECM-Receptor	KEGG: mmu04512
971	SC-Lhx9-12.5	RT-12.5	Lama1	ITGA3_ITGB1	0.00175397656178689	0	LAMA1_ITGA3_ITGB1	Lama1 - (Itga3+Itgb1)	LAMININ	ECM-Receptor	KEGG: mmu04512
972	SC0-12.5	C5-12.5	Lama4	ITGA3_ITGB1	0.00267232325104299	0	LAMA4_ITGA3_ITGB1	Lama4 - (Itga3+Itgb1)	LAMININ	ECM-Receptor	KEGG: mmu04512
973	SC3-12.5	C5-12.5	Lama4	ITGA3_ITGB1	0.00292626609527022	0	LAMA4_ITGA3_ITGB1	Lama4 - (Itga3+Itgb1)	LAMININ	ECM-Receptor	KEGG: mmu04512
974	SC6-12.5	C5-12.5	Lama4	ITGA3_ITGB1	0.00342712769638617	0	LAMA4_ITGA3_ITGB1	Lama4 - (Itga3+Itgb1)	LAMININ	ECM-Receptor	KEGG: mmu04512
975	SC3-12.5	SC-Lhx9-12.5	Lama4	ITGA3_ITGB1	0.00250804117389661	0.03	LAMA4_ITGA3_ITGB1	Lama4 - (Itga3+Itgb1)	LAMININ	ECM-Receptor	KEGG: mmu04512
976	SC6-12.5	SC-Lhx9-12.5	Lama4	ITGA3_ITGB1	0.00293753002271168	0	LAMA4_ITGA3_ITGB1	Lama4 - (Itga3+Itgb1)	LAMININ	ECM-Receptor	KEGG: mmu04512
977	SC0-12.5	RT-12.5	Lama4	ITGA3_ITGB1	0.00337015197124765	0	LAMA4_ITGA3_ITGB1	Lama4 - (Itga3+Itgb1)	LAMININ	ECM-Receptor	KEGG: mmu04512
978	SC1-12.5	RT-12.5	Lama4	ITGA3_ITGB1	0.00276442659724172	0.01	LAMA4_ITGA3_ITGB1	Lama4 - (Itga3+Itgb1)	LAMININ	ECM-Receptor	KEGG: mmu04512
979	SC2-12.5	RT-12.5	Lama4	ITGA3_ITGB1	0.00234764168816007	0.04	LAMA4_ITGA3_ITGB1	Lama4 - (Itga3+Itgb1)	LAMININ	ECM-Receptor	KEGG: mmu04512
980	SC3-12.5	RT-12.5	Lama4	ITGA3_ITGB1	0.0036901620209487	0	LAMA4_ITGA3_ITGB1	Lama4 - (Itga3+Itgb1)	LAMININ	ECM-Receptor	KEGG: mmu04512
981	SC4-12.5	RT-12.5	Lama4	ITGA3_ITGB1	0.00298228798691789	0	LAMA4_ITGA3_ITGB1	Lama4 - (Itga3+Itgb1)	LAMININ	ECM-Receptor	KEGG: mmu04512
982	SC6-12.5	RT-12.5	Lama4	ITGA3_ITGB1	0.00432120589253311	0	LAMA4_ITGA3_ITGB1	Lama4 - (Itga3+Itgb1)	LAMININ	ECM-Receptor	KEGG: mmu04512
983	RT-12.5	SC2-12.5	Lamb1	ITGA3_ITGB1	0.00549821472290906	0.04	LAMB1_ITGA3_ITGB1	Lamb1 - (Itga3+Itgb1)	LAMININ	ECM-Receptor	KEGG: mmu04512
984	SC1-12.5	C5-12.5	Lamb1	ITGA3_ITGB1	0.00623385208035276	0.02	LAMB1_ITGA3_ITGB1	Lamb1 - (Itga3+Itgb1)	LAMININ	ECM-Receptor	KEGG: mmu04512
985	SC2-12.5	C5-12.5	Lamb1	ITGA3_ITGB1	0.00538917161577673	0.04	LAMB1_ITGA3_ITGB1	Lamb1 - (Itga3+Itgb1)	LAMININ	ECM-Receptor	KEGG: mmu04512
986	SC3-12.5	C5-12.5	Lamb1	ITGA3_ITGB1	0.00771484910937953	0	LAMB1_ITGA3_ITGB1	Lamb1 - (Itga3+Itgb1)	LAMININ	ECM-Receptor	KEGG: mmu04512
987	C5-12.5	C5-12.5	Lamb1	ITGA3_ITGB1	0.00916351649982665	0	LAMB1_ITGA3_ITGB1	Lamb1 - (Itga3+Itgb1)	LAMININ	ECM-Receptor	KEGG: mmu04512
988	SC-Lhx9-12.5	C5-12.5	Lamb1	ITGA3_ITGB1	0.00995332151088876	0	LAMB1_ITGA3_ITGB1	Lamb1 - (Itga3+Itgb1)	LAMININ	ECM-Receptor	KEGG: mmu04512
989	RT-12.5	C5-12.5	Lamb1	ITGA3_ITGB1	0.0101036978011474	0	LAMB1_ITGA3_ITGB1	Lamb1 - (Itga3+Itgb1)	LAMININ	ECM-Receptor	KEGG: mmu04512
990	SC3-12.5	SC-Lhx9-12.5	Lamb1	ITGA3_ITGB1	0.00661677678233592	0	LAMB1_ITGA3_ITGB1	Lamb1 - (Itga3+Itgb1)	LAMININ	ECM-Receptor	KEGG: mmu04512
991	C5-12.5	SC-Lhx9-12.5	Lamb1	ITGA3_ITGB1	0.00786088544565149	0.01	LAMB1_ITGA3_ITGB1	Lamb1 - (Itga3+Itgb1)	LAMININ	ECM-Receptor	KEGG: mmu04512
992	SC-Lhx9-12.5	SC-Lhx9-12.5	Lamb1	ITGA3_ITGB1	0.00853938408699806	0.01	LAMB1_ITGA3_ITGB1	Lamb1 - (Itga3+Itgb1)	LAMININ	ECM-Receptor	KEGG: mmu04512
993	RT-12.5	SC-Lhx9-12.5	Lamb1	ITGA3_ITGB1	0.00866858543613537	0	LAMB1_ITGA3_ITGB1	Lamb1 - (Itga3+Itgb1)	LAMININ	ECM-Receptor	KEGG: mmu04512
994	SC1-12.5	RT-12.5	Lamb1	ITGA3_ITGB1	0.00785438504441292	0	LAMB1_ITGA3_ITGB1	Lamb1 - (Itga3+Itgb1)	LAMININ	ECM-Receptor	KEGG: mmu04512
995	SC2-12.5	RT-12.5	Lamb1	ITGA3_ITGB1	0.00679162471438906	0	LAMB1_ITGA3_ITGB1	Lamb1 - (Itga3+Itgb1)	LAMININ	ECM-Receptor	KEGG: mmu04512
996	SC3-12.5	RT-12.5	Lamb1	ITGA3_ITGB1	0.00971661317651368	0	LAMB1_ITGA3_ITGB1	Lamb1 - (Itga3+Itgb1)	LAMININ	ECM-Receptor	KEGG: mmu04512
997	SC4-12.5	RT-12.5	Lamb1	ITGA3_ITGB1	0.00335066006117111	0.04	LAMB1_ITGA3_ITGB1	Lamb1 - (Itga3+Itgb1)	LAMININ	ECM-Receptor	KEGG: mmu04512
998	C5-12.5	RT-12.5	Lamb1	ITGA3_ITGB1	0.0115367946092079	0	LAMB1_ITGA3_ITGB1	Lamb1 - (Itga3+Itgb1)	LAMININ	ECM-Receptor	KEGG: mmu04512
999	SC-Lhx9-12.5	RT-12.5	Lamb1	ITGA3_ITGB1	0.0125285663953537	0	LAMB1_ITGA3_ITGB1	Lamb1 - (Itga3+Itgb1)	LAMININ	ECM-Receptor	KEGG: mmu04512
1000	RT-12.5	RT-12.5	Lamb1	ITGA3_ITGB1	0.0127173501049836	0	LAMB1_ITGA3_ITGB1	Lamb1 - (Itga3+Itgb1)	LAMININ	ECM-Receptor	KEGG: mmu04512
1001	SC2-12.5	SC2-12.5	Lamb2	ITGA3_ITGB1	0.000740166778110685	0	LAMB2_ITGA3_ITGB1	Lamb2 - (Itga3+Itgb1)	LAMININ	ECM-Receptor	KEGG: mmu04512
1002	SC-Lhx9-12.5	SC2-12.5	Lamb2	ITGA3_ITGB1	0.000661264421614422	0	LAMB2_ITGA3_ITGB1	Lamb2 - (Itga3+Itgb1)	LAMININ	ECM-Receptor	KEGG: mmu04512
1003	SC2-12.5	C5-12.5	Lamb2	ITGA3_ITGB1	0.00136562728290605	0	LAMB2_ITGA3_ITGB1	Lamb2 - (Itga3+Itgb1)	LAMININ	ECM-Receptor	KEGG: mmu04512
1004	SC-Lhx9-12.5	C5-12.5	Lamb2	ITGA3_ITGB1	0.00122013176024478	0	LAMB2_ITGA3_ITGB1	Lamb2 - (Itga3+Itgb1)	LAMININ	ECM-Receptor	KEGG: mmu04512
1005	SC2-12.5	SC-Lhx9-12.5	Lamb2	ITGA3_ITGB1	0.00117018867075003	0	LAMB2_ITGA3_ITGB1	Lamb2 - (Itga3+Itgb1)	LAMININ	ECM-Receptor	KEGG: mmu04512
1006	SC-Lhx9-12.5	SC-Lhx9-12.5	Lamb2	ITGA3_ITGB1	0.00104549360634789	0	LAMB2_ITGA3_ITGB1	Lamb2 - (Itga3+Itgb1)	LAMININ	ECM-Receptor	KEGG: mmu04512
1007	SC2-12.5	RT-12.5	Lamb2	ITGA3_ITGB1	0.00172282550227683	0	LAMB2_ITGA3_ITGB1	Lamb2 - (Itga3+Itgb1)	LAMININ	ECM-Receptor	KEGG: mmu04512
1008	SC-Lhx9-12.5	RT-12.5	Lamb2	ITGA3_ITGB1	0.00153933232635538	0	LAMB2_ITGA3_ITGB1	Lamb2 - (Itga3+Itgb1)	LAMININ	ECM-Receptor	KEGG: mmu04512
1009	SC1-12.5	SC2-12.5	Lamc1	ITGA3_ITGB1	0.00315434026732339	0.01	LAMC1_ITGA3_ITGB1	Lamc1 - (Itga3+Itgb1)	LAMININ	ECM-Receptor	KEGG: mmu04512
1010	SC3-12.5	SC2-12.5	Lamc1	ITGA3_ITGB1	0.00383791719280262	0.03	LAMC1_ITGA3_ITGB1	Lamc1 - (Itga3+Itgb1)	LAMININ	ECM-Receptor	KEGG: mmu04512
1011	SC-Lhx9-12.5	SC2-12.5	Lamc1	ITGA3_ITGB1	0.0037327336603958	0.01	LAMC1_ITGA3_ITGB1	Lamc1 - (Itga3+Itgb1)	LAMININ	ECM-Receptor	KEGG: mmu04512
1012	RT-12.5	SC2-12.5	Lamc1	ITGA3_ITGB1	0.00487201149756413	0.03	LAMC1_ITGA3_ITGB1	Lamc1 - (Itga3+Itgb1)	LAMININ	ECM-Receptor	KEGG: mmu04512
1013	SC1-12.5	C5-12.5	Lamc1	ITGA3_ITGB1	0.00580798392646453	0	LAMC1_ITGA3_ITGB1	Lamc1 - (Itga3+Itgb1)	LAMININ	ECM-Receptor	KEGG: mmu04512
1014	SC3-12.5	C5-12.5	Lamc1	ITGA3_ITGB1	0.00706255751615358	0	LAMC1_ITGA3_ITGB1	Lamc1 - (Itga3+Itgb1)	LAMININ	ECM-Receptor	KEGG: mmu04512
1015	C5-12.5	C5-12.5	Lamc1	ITGA3_ITGB1	0.00304526031319445	0.04	LAMC1_ITGA3_ITGB1	Lamc1 - (Itga3+Itgb1)	LAMININ	ECM-Receptor	KEGG: mmu04512
1016	SC-Lhx9-12.5	C5-12.5	Lamc1	ITGA3_ITGB1	0.00686960761488746	0	LAMC1_ITGA3_ITGB1	Lamc1 - (Itga3+Itgb1)	LAMININ	ECM-Receptor	KEGG: mmu04512
1017	RT-12.5	C5-12.5	Lamc1	ITGA3_ITGB1	0.00895769097043523	0	LAMC1_ITGA3_ITGB1	Lamc1 - (Itga3+Itgb1)	LAMININ	ECM-Receptor	KEGG: mmu04512
1018	SC1-12.5	SC-Lhx9-12.5	Lamc1	ITGA3_ITGB1	0.00497995802208138	0	LAMC1_ITGA3_ITGB1	Lamc1 - (Itga3+Itgb1)	LAMININ	ECM-Receptor	KEGG: mmu04512
1019	SC3-12.5	SC-Lhx9-12.5	Lamc1	ITGA3_ITGB1	0.00605676066629332	0.01	LAMC1_ITGA3_ITGB1	Lamc1 - (Itga3+Itgb1)	LAMININ	ECM-Receptor	KEGG: mmu04512
1020	SC-Lhx9-12.5	SC-Lhx9-12.5	Lamc1	ITGA3_ITGB1	0.00589112622250173	0	LAMC1_ITGA3_ITGB1	Lamc1 - (Itga3+Itgb1)	LAMININ	ECM-Receptor	KEGG: mmu04512
1021	RT-12.5	SC-Lhx9-12.5	Lamc1	ITGA3_ITGB1	0.00768409194284986	0	LAMC1_ITGA3_ITGB1	Lamc1 - (Itga3+Itgb1)	LAMININ	ECM-Receptor	KEGG: mmu04512
1022	SC0-12.5	RT-12.5	Lamc1	ITGA3_ITGB1	0.00330775964292983	0	LAMC1_ITGA3_ITGB1	Lamc1 - (Itga3+Itgb1)	LAMININ	ECM-Receptor	KEGG: mmu04512
1023	SC1-12.5	RT-12.5	Lamc1	ITGA3_ITGB1	0.0073186248266825	0	LAMC1_ITGA3_ITGB1	Lamc1 - (Itga3+Itgb1)	LAMININ	ECM-Receptor	KEGG: mmu04512
1024	SC2-12.5	RT-12.5	Lamc1	ITGA3_ITGB1	0.00277342203606006	0.03	LAMC1_ITGA3_ITGB1	Lamc1 - (Itga3+Itgb1)	LAMININ	ECM-Receptor	KEGG: mmu04512
1025	SC3-12.5	RT-12.5	Lamc1	ITGA3_ITGB1	0.00889658959540947	0	LAMC1_ITGA3_ITGB1	Lamc1 - (Itga3+Itgb1)	LAMININ	ECM-Receptor	KEGG: mmu04512
1026	SC4-12.5	RT-12.5	Lamc1	ITGA3_ITGB1	0.00331611462015212	0.03	LAMC1_ITGA3_ITGB1	Lamc1 - (Itga3+Itgb1)	LAMININ	ECM-Receptor	KEGG: mmu04512
1027	C5-12.5	RT-12.5	Lamc1	ITGA3_ITGB1	0.00384009980615763	0.02	LAMC1_ITGA3_ITGB1	Lamc1 - (Itga3+Itgb1)	LAMININ	ECM-Receptor	KEGG: mmu04512
1028	SC6-12.5	RT-12.5	Lamc1	ITGA3_ITGB1	0.00366560112259339	0.01	LAMC1_ITGA3_ITGB1	Lamc1 - (Itga3+Itgb1)	LAMININ	ECM-Receptor	KEGG: mmu04512
1029	SC-Lhx9-12.5	RT-12.5	Lamc1	ITGA3_ITGB1	0.00865397042203658	0	LAMC1_ITGA3_ITGB1	Lamc1 - (Itga3+Itgb1)	LAMININ	ECM-Receptor	KEGG: mmu04512
1030	RT-12.5	RT-12.5	Lamc1	ITGA3_ITGB1	0.0112782686727131	0	LAMC1_ITGA3_ITGB1	Lamc1 - (Itga3+Itgb1)	LAMININ	ECM-Receptor	KEGG: mmu04512
1031	RT-12.5	SC2-12.5	Lamc2	ITGA3_ITGB1	0.00146416340602332	0	LAMC2_ITGA3_ITGB1	Lamc2 - (Itga3+Itgb1)	LAMININ	ECM-Receptor	KEGG: mmu04512
1032	RT-12.5	C5-12.5	Lamc2	ITGA3_ITGB1	0.00269976727992095	0	LAMC2_ITGA3_ITGB1	Lamc2 - (Itga3+Itgb1)	LAMININ	ECM-Receptor	KEGG: mmu04512
1033	RT-12.5	SC-Lhx9-12.5	Lamc2	ITGA3_ITGB1	0.00231383867708255	0	LAMC2_ITGA3_ITGB1	Lamc2 - (Itga3+Itgb1)	LAMININ	ECM-Receptor	KEGG: mmu04512
1034	RT-12.5	RT-12.5	Lamc2	ITGA3_ITGB1	0.00340473804474896	0	LAMC2_ITGA3_ITGB1	Lamc2 - (Itga3+Itgb1)	LAMININ	ECM-Receptor	KEGG: mmu04512
1035	SC-Lhx9-12.5	SC2-12.5	Thbs1	ITGA3_ITGB1	0.0025544182340107	0	THBS1_ITGA3_ITGB1	Thbs1 - (Itga3+Itgb1)	THBS	ECM-Receptor	KEGG: mmu04512
1036	SC0-12.5	C5-12.5	Thbs1	ITGA3_ITGB1	0.00241486237079913	0.02	THBS1_ITGA3_ITGB1	Thbs1 - (Itga3+Itgb1)	THBS	ECM-Receptor	KEGG: mmu04512
1037	SC3-12.5	C5-12.5	Thbs1	ITGA3_ITGB1	0.00276154053982072	0	THBS1_ITGA3_ITGB1	Thbs1 - (Itga3+Itgb1)	THBS	ECM-Receptor	KEGG: mmu04512
1038	SC-Lhx9-12.5	C5-12.5	Thbs1	ITGA3_ITGB1	0.00470574952219785	0	THBS1_ITGA3_ITGB1	Thbs1 - (Itga3+Itgb1)	THBS	ECM-Receptor	KEGG: mmu04512
1039	SC-Lhx9-12.5	SC-Lhx9-12.5	Thbs1	ITGA3_ITGB1	0.00403422804129931	0	THBS1_ITGA3_ITGB1	Thbs1 - (Itga3+Itgb1)	THBS	ECM-Receptor	KEGG: mmu04512
1040	SC0-12.5	RT-12.5	Thbs1	ITGA3_ITGB1	0.00304566516697491	0	THBS1_ITGA3_ITGB1	Thbs1 - (Itga3+Itgb1)	THBS	ECM-Receptor	KEGG: mmu04512
1041	SC1-12.5	RT-12.5	Thbs1	ITGA3_ITGB1	0.00276442659724172	0	THBS1_ITGA3_ITGB1	Thbs1 - (Itga3+Itgb1)	THBS	ECM-Receptor	KEGG: mmu04512
1042	SC2-12.5	RT-12.5	Thbs1	ITGA3_ITGB1	0.00266905303135768	0	THBS1_ITGA3_ITGB1	Thbs1 - (Itga3+Itgb1)	THBS	ECM-Receptor	KEGG: mmu04512
1043	SC3-12.5	RT-12.5	Thbs1	ITGA3_ITGB1	0.00348258538304156	0	THBS1_ITGA3_ITGB1	Thbs1 - (Itga3+Itgb1)	THBS	ECM-Receptor	KEGG: mmu04512
1044	C5-12.5	RT-12.5	Thbs1	ITGA3_ITGB1	0.00262473950470635	0	THBS1_ITGA3_ITGB1	Thbs1 - (Itga3+Itgb1)	THBS	ECM-Receptor	KEGG: mmu04512
1045	SC6-12.5	RT-12.5	Thbs1	ITGA3_ITGB1	0.0027220275367088	0	THBS1_ITGA3_ITGB1	Thbs1 - (Itga3+Itgb1)	THBS	ECM-Receptor	KEGG: mmu04512
1046	SC-Lhx9-12.5	RT-12.5	Thbs1	ITGA3_ITGB1	0.00593141263691633	0	THBS1_ITGA3_ITGB1	Thbs1 - (Itga3+Itgb1)	THBS	ECM-Receptor	KEGG: mmu04512
1047	SC-Lhx9-12.5	SC2-12.5	Col1a1	ITGA3_ITGB1	0.00379829248182441	0	COL1A1_ITGA3_ITGB1	Col1a1 - (Itga3+Itgb1)	COLLAGEN	ECM-Receptor	KEGG: mmu04512
1048	SC-Lhx9-12.5	C5-12.5	Col1a1	ITGA3_ITGB1	0.00698987350261665	0	COL1A1_ITGA3_ITGB1	Col1a1 - (Itga3+Itgb1)	COLLAGEN	ECM-Receptor	KEGG: mmu04512
1049	SC-Lhx9-12.5	SC-Lhx9-12.5	Col1a1	ITGA3_ITGB1	0.0059943652790129	0	COL1A1_ITGA3_ITGB1	Col1a1 - (Itga3+Itgb1)	COLLAGEN	ECM-Receptor	KEGG: mmu04512
1050	SC-Lhx9-12.5	RT-12.5	Col1a1	ITGA3_ITGB1	0.00880519809693199	0	COL1A1_ITGA3_ITGB1	Col1a1 - (Itga3+Itgb1)	COLLAGEN	ECM-Receptor	KEGG: mmu04512
1051	SC-Lhx9-12.5	SC2-12.5	Col1a2	ITGA3_ITGB1	0.0117390572127226	0	COL1A2_ITGA3_ITGB1	Col1a2 - (Itga3+Itgb1)	COLLAGEN	ECM-Receptor	KEGG: mmu04512
1052	SC1-12.5	C5-12.5	Col1a2	ITGA3_ITGB1	0.00188906597159381	0	COL1A2_ITGA3_ITGB1	Col1a2 - (Itga3+Itgb1)	COLLAGEN	ECM-Receptor	KEGG: mmu04512
1053	SC-Lhx9-12.5	C5-12.5	Col1a2	ITGA3_ITGB1	0.0214592732500564	0	COL1A2_ITGA3_ITGB1	Col1a2 - (Itga3+Itgb1)	COLLAGEN	ECM-Receptor	KEGG: mmu04512
1054	SC1-12.5	SC-Lhx9-12.5	Col1a2	ITGA3_ITGB1	0.00161883806785658	0.03	COL1A2_ITGA3_ITGB1	Col1a2 - (Itga3+Itgb1)	COLLAGEN	ECM-Receptor	KEGG: mmu04512
1055	SC-Lhx9-12.5	SC-Lhx9-12.5	Col1a2	ITGA3_ITGB1	0.0184412819466778	0	COL1A2_ITGA3_ITGB1	Col1a2 - (Itga3+Itgb1)	COLLAGEN	ECM-Receptor	KEGG: mmu04512
1056	SC1-12.5	RT-12.5	Col1a2	ITGA3_ITGB1	0.00238284994603705	0	COL1A2_ITGA3_ITGB1	Col1a2 - (Itga3+Itgb1)	COLLAGEN	ECM-Receptor	KEGG: mmu04512
1057	SC-Lhx9-12.5	RT-12.5	Col1a2	ITGA3_ITGB1	0.0269305014462867	0	COL1A2_ITGA3_ITGB1	Col1a2 - (Itga3+Itgb1)	COLLAGEN	ECM-Receptor	KEGG: mmu04512
1058	SC1-12.5	SC2-12.5	Col2a1	ITGA3_ITGB1	0.00558687616642706	0	COL2A1_ITGA3_ITGB1	Col2a1 - (Itga3+Itgb1)	COLLAGEN	ECM-Receptor	KEGG: mmu04512
1059	SC2-12.5	SC2-12.5	Col2a1	ITGA3_ITGB1	0.00434086407064118	0	COL2A1_ITGA3_ITGB1	Col2a1 - (Itga3+Itgb1)	COLLAGEN	ECM-Receptor	KEGG: mmu04512
1060	SC0-12.5	C5-12.5	Col2a1	ITGA3_ITGB1	0.00319323775426881	0.04	COL2A1_ITGA3_ITGB1	Col2a1 - (Itga3+Itgb1)	COLLAGEN	ECM-Receptor	KEGG: mmu04512
1061	SC1-12.5	C5-12.5	Col2a1	ITGA3_ITGB1	0.0102658583307701	0	COL2A1_ITGA3_ITGB1	Col2a1 - (Itga3+Itgb1)	COLLAGEN	ECM-Receptor	KEGG: mmu04512
1062	SC2-12.5	C5-12.5	Col2a1	ITGA3_ITGB1	0.00798469611916142	0	COL2A1_ITGA3_ITGB1	Col2a1 - (Itga3+Itgb1)	COLLAGEN	ECM-Receptor	KEGG: mmu04512
1063	SC4-12.5	C5-12.5	Col2a1	ITGA3_ITGB1	0.00322734954133609	0.04	COL2A1_ITGA3_ITGB1	Col2a1 - (Itga3+Itgb1)	COLLAGEN	ECM-Receptor	KEGG: mmu04512
1064	SC6-12.5	C5-12.5	Col2a1	ITGA3_ITGB1	0.00436366424150293	0.01	COL2A1_ITGA3_ITGB1	Col2a1 - (Itga3+Itgb1)	COLLAGEN	ECM-Receptor	KEGG: mmu04512
1065	SC-Lhx9-12.5	C5-12.5	Col2a1	ITGA3_ITGB1	0.00531534300937645	0	COL2A1_ITGA3_ITGB1	Col2a1 - (Itga3+Itgb1)	COLLAGEN	ECM-Receptor	KEGG: mmu04512
1066	SC1-12.5	SC-Lhx9-12.5	Col2a1	ITGA3_ITGB1	0.00880791789845461	0	COL2A1_ITGA3_ITGB1	Col2a1 - (Itga3+Itgb1)	COLLAGEN	ECM-Receptor	KEGG: mmu04512
1067	SC2-12.5	SC-Lhx9-12.5	Col2a1	ITGA3_ITGB1	0.00684848092391933	0	COL2A1_ITGA3_ITGB1	Col2a1 - (Itga3+Itgb1)	COLLAGEN	ECM-Receptor	KEGG: mmu04512
1068	SC6-12.5	SC-Lhx9-12.5	Col2a1	ITGA3_ITGB1	0.00374077565707998	0	COL2A1_ITGA3_ITGB1	Col2a1 - (Itga3+Itgb1)	COLLAGEN	ECM-Receptor	KEGG: mmu04512
1069	SC-Lhx9-12.5	SC-Lhx9-12.5	Col2a1	ITGA3_ITGB1	0.00455722941941376	0.03	COL2A1_ITGA3_ITGB1	Col2a1 - (Itga3+Itgb1)	COLLAGEN	ECM-Receptor	KEGG: mmu04512
1070	SC0-12.5	RT-12.5	Col2a1	ITGA3_ITGB1	0.00402654465565182	0	COL2A1_ITGA3_ITGB1	Col2a1 - (Itga3+Itgb1)	COLLAGEN	ECM-Receptor	KEGG: mmu04512
1071	SC1-12.5	RT-12.5	Col2a1	ITGA3_ITGB1	0.0129209112256309	0	COL2A1_ITGA3_ITGB1	Col2a1 - (Itga3+Itgb1)	COLLAGEN	ECM-Receptor	KEGG: mmu04512
1072	SC2-12.5	RT-12.5	Col2a1	ITGA3_ITGB1	0.0100557675679774	0	COL2A1_ITGA3_ITGB1	Col2a1 - (Itga3+Itgb1)	COLLAGEN	ECM-Receptor	KEGG: mmu04512
1073	SC3-12.5	RT-12.5	Col2a1	ITGA3_ITGB1	0.00391667249462493	0	COL2A1_ITGA3_ITGB1	Col2a1 - (Itga3+Itgb1)	COLLAGEN	ECM-Receptor	KEGG: mmu04512
1074	SC4-12.5	RT-12.5	Col2a1	ITGA3_ITGB1	0.00406952190800429	0	COL2A1_ITGA3_ITGB1	Col2a1 - (Itga3+Itgb1)	COLLAGEN	ECM-Receptor	KEGG: mmu04512
1075	SC6-12.5	RT-12.5	Col2a1	ITGA3_ITGB1	0.00550071999300194	0.01	COL2A1_ITGA3_ITGB1	Col2a1 - (Itga3+Itgb1)	COLLAGEN	ECM-Receptor	KEGG: mmu04512
1076	SC-Lhx9-12.5	RT-12.5	Col2a1	ITGA3_ITGB1	0.00669871269136474	0	COL2A1_ITGA3_ITGB1	Col2a1 - (Itga3+Itgb1)	COLLAGEN	ECM-Receptor	KEGG: mmu04512
1077	C5-12.5	SC2-12.5	Col4a1	ITGA3_ITGB1	0.0123818939294469	0.03	COL4A1_ITGA3_ITGB1	Col4a1 - (Itga3+Itgb1)	COLLAGEN	ECM-Receptor	KEGG: mmu04512
1078	SC0-12.5	C5-12.5	Col4a1	ITGA3_ITGB1	0.0130915204118776	0.01	COL4A1_ITGA3_ITGB1	Col4a1 - (Itga3+Itgb1)	COLLAGEN	ECM-Receptor	KEGG: mmu04512
1079	SC1-12.5	C5-12.5	Col4a1	ITGA3_ITGB1	0.0136350676969251	0.01	COL4A1_ITGA3_ITGB1	Col4a1 - (Itga3+Itgb1)	COLLAGEN	ECM-Receptor	KEGG: mmu04512
1080	C5-12.5	C5-12.5	Col4a1	ITGA3_ITGB1	0.0226222094452845	0	COL4A1_ITGA3_ITGB1	Col4a1 - (Itga3+Itgb1)	COLLAGEN	ECM-Receptor	KEGG: mmu04512
1081	SC-Lhx9-12.5	C5-12.5	Col4a1	ITGA3_ITGB1	0.0198563082208166	0	COL4A1_ITGA3_ITGB1	Col4a1 - (Itga3+Itgb1)	COLLAGEN	ECM-Receptor	KEGG: mmu04512
1082	C5-12.5	SC-Lhx9-12.5	Col4a1	ITGA3_ITGB1	0.0194439148637853	0	COL4A1_ITGA3_ITGB1	Col4a1 - (Itga3+Itgb1)	COLLAGEN	ECM-Receptor	KEGG: mmu04512
1083	SC-Lhx9-12.5	SC-Lhx9-12.5	Col4a1	ITGA3_ITGB1	0.0170598245923729	0	COL4A1_ITGA3_ITGB1	Col4a1 - (Itga3+Itgb1)	COLLAGEN	ECM-Receptor	KEGG: mmu04512
1084	SC0-12.5	RT-12.5	Col4a1	ITGA3_ITGB1	0.0164652150509192	0	COL4A1_ITGA3_ITGB1	Col4a1 - (Itga3+Itgb1)	COLLAGEN	ECM-Receptor	KEGG: mmu04512
1085	SC1-12.5	RT-12.5	Col4a1	ITGA3_ITGB1	0.0171464012798535	0	COL4A1_ITGA3_ITGB1	Col4a1 - (Itga3+Itgb1)	COLLAGEN	ECM-Receptor	KEGG: mmu04512
1086	SC2-12.5	RT-12.5	Col4a1	ITGA3_ITGB1	0.0136421062102074	0	COL4A1_ITGA3_ITGB1	Col4a1 - (Itga3+Itgb1)	COLLAGEN	ECM-Receptor	KEGG: mmu04512
1087	SC3-12.5	RT-12.5	Col4a1	ITGA3_ITGB1	0.0124526855532041	0.03	COL4A1_ITGA3_ITGB1	Col4a1 - (Itga3+Itgb1)	COLLAGEN	ECM-Receptor	KEGG: mmu04512
1088	C5-12.5	RT-12.5	Col4a1	ITGA3_ITGB1	0.0283813387021569	0	COL4A1_ITGA3_ITGB1	Col4a1 - (Itga3+Itgb1)	COLLAGEN	ECM-Receptor	KEGG: mmu04512
1089	SC6-12.5	RT-12.5	Col4a1	ITGA3_ITGB1	0.0159741109459973	0	COL4A1_ITGA3_ITGB1	Col4a1 - (Itga3+Itgb1)	COLLAGEN	ECM-Receptor	KEGG: mmu04512
1090	SC-Lhx9-12.5	RT-12.5	Col4a1	ITGA3_ITGB1	0.0249292583171539	0	COL4A1_ITGA3_ITGB1	Col4a1 - (Itga3+Itgb1)	COLLAGEN	ECM-Receptor	KEGG: mmu04512
1091	SC0-12.5	C5-12.5	Col4a2	ITGA3_ITGB1	0.010503505181725	0.02	COL4A2_ITGA3_ITGB1	Col4a2 - (Itga3+Itgb1)	COLLAGEN	ECM-Receptor	KEGG: mmu04512
1092	C5-12.5	C5-12.5	Col4a2	ITGA3_ITGB1	0.0136274439200482	0	COL4A2_ITGA3_ITGB1	Col4a2 - (Itga3+Itgb1)	COLLAGEN	ECM-Receptor	KEGG: mmu04512
1093	SC6-12.5	C5-12.5	Col4a2	ITGA3_ITGB1	0.0120842439032617	0	COL4A2_ITGA3_ITGB1	Col4a2 - (Itga3+Itgb1)	COLLAGEN	ECM-Receptor	KEGG: mmu04512
1094	SC-Lhx9-12.5	C5-12.5	Col4a2	ITGA3_ITGB1	0.0145707905221367	0	COL4A2_ITGA3_ITGB1	Col4a2 - (Itga3+Itgb1)	COLLAGEN	ECM-Receptor	KEGG: mmu04512
1095	C5-12.5	SC-Lhx9-12.5	Col4a2	ITGA3_ITGB1	0.0116977390994864	0.01	COL4A2_ITGA3_ITGB1	Col4a2 - (Itga3+Itgb1)	COLLAGEN	ECM-Receptor	KEGG: mmu04512
1096	SC6-12.5	SC-Lhx9-12.5	Col4a2	ITGA3_ITGB1	0.0103707652905613	0.04	COL4A2_ITGA3_ITGB1	Col4a2 - (Itga3+Itgb1)	COLLAGEN	ECM-Receptor	KEGG: mmu04512
1097	SC-Lhx9-12.5	SC-Lhx9-12.5	Col4a2	ITGA3_ITGB1	0.0125091978441146	0.01	COL4A2_ITGA3_ITGB1	Col4a2 - (Itga3+Itgb1)	COLLAGEN	ECM-Receptor	KEGG: mmu04512
1098	SC0-12.5	RT-12.5	Col4a2	ITGA3_ITGB1	0.0132191996297438	0	COL4A2_ITGA3_ITGB1	Col4a2 - (Itga3+Itgb1)	COLLAGEN	ECM-Receptor	KEGG: mmu04512
1099	SC1-12.5	RT-12.5	Col4a2	ITGA3_ITGB1	0.0122555285485325	0	COL4A2_ITGA3_ITGB1	Col4a2 - (Itga3+Itgb1)	COLLAGEN	ECM-Receptor	KEGG: mmu04512
1100	SC2-12.5	RT-12.5	Col4a2	ITGA3_ITGB1	0.0119086079813312	0	COL4A2_ITGA3_ITGB1	Col4a2 - (Itga3+Itgb1)	COLLAGEN	ECM-Receptor	KEGG: mmu04512
1101	SC3-12.5	RT-12.5	Col4a2	ITGA3_ITGB1	0.0110374748315512	0.02	COL4A2_ITGA3_ITGB1	Col4a2 - (Itga3+Itgb1)	COLLAGEN	ECM-Receptor	KEGG: mmu04512
1102	SC4-12.5	RT-12.5	Col4a2	ITGA3_ITGB1	0.0120257651497318	0	COL4A2_ITGA3_ITGB1	Col4a2 - (Itga3+Itgb1)	COLLAGEN	ECM-Receptor	KEGG: mmu04512
1103	C5-12.5	RT-12.5	Col4a2	ITGA3_ITGB1	0.0171368483203817	0	COL4A2_ITGA3_ITGB1	Col4a2 - (Itga3+Itgb1)	COLLAGEN	ECM-Receptor	KEGG: mmu04512
1104	SC6-12.5	RT-12.5	Col4a2	ITGA3_ITGB1	0.015202361143172	0	COL4A2_ITGA3_ITGB1	Col4a2 - (Itga3+Itgb1)	COLLAGEN	ECM-Receptor	KEGG: mmu04512
1105	SC-Lhx9-12.5	RT-12.5	Col4a2	ITGA3_ITGB1	0.0183186183229855	0	COL4A2_ITGA3_ITGB1	Col4a2 - (Itga3+Itgb1)	COLLAGEN	ECM-Receptor	KEGG: mmu04512
[truncated: 1,986 more rows]

## Sheet: 13dpc
	source	target	ligand	receptor	prob	pval	interaction_name	interaction_name_2	pathway_name	annotation	evidence
[truncated: 2,182 more rows]

## Sheet: 16dpc
	source	target	ligand	receptor	prob	pval	interaction_name	interaction_name_2	pathway_name	annotation	evidence
[truncated: 1,222 more rows]
