# Supplementary material for: Evidence of Sertoli cell lineage contribution to the rete testis population during embryonic development
Source: Front Cell Dev Biol. 2026 Jun 5;14:1849381. doi: 10.3389/fcell.2026.1849381 (PMC13278955; doi:10.3389/fcell.2026.1849381)
Supplement: Supplementary file 3 [file DataSheet1.xlsx]

## Sheet: Read me
Supplementary Data 1. Cluster marker genes . This Excel file contains differential-expression results used to identify marker genes for each cluster versus all other clusters at the same developmental stage in a reanalysis of male embryonic mouse gonad scRNA-seq data from Mayère et al. (2022) (GEO: GSE184708). Analyses were performed in R 4.4.1 using Seurat v5.0.1. Data were processed separately …

## Sheet: DEG
p_val	avg_log2FC	pct.1	pct.2	p_val_adj	cluster	gene
2.33226971594101E-260	6.12763565912296	0.334	0.017	6.15649236916949E-256	RT-12.5	RMST-1
1.20357619354131E-239	5.66250904962445	0.328	0.018	3.17708007809101E-235	RT-12.5	Pax8
1.35810860925279E-70	4.08094668450733	0.27	0.046	3.58499929584459E-66	RT-12.5	Msx1
1.62352322397699E-95	3.62020034764177	0.48	0.11	4.28561425433207E-91	RT-12.5	Htra1
2.2796649796712E-63	3.53787970641962	0.723	0.392	6.01763164683808E-59	RT-12.5	C1qtnf12
9.58461249611277E-56	3.38020551904934	0.294	0.065	2.53005016059889E-51	RT-12.5	Sorbs2
1.25684220116289E-94	3.24062429358952	0.649	0.221	3.31768635840968E-90	RT-12.5	Mid1ip1
2.66973669073261E-53	3.2251750943079	0.257	0.052	7.04730394252686E-49	RT-12.5	Ramp1
7.58945807821992E-77	3.19507859436086	0.328	0.061	2.00338924890771E-72	RT-12.5	Lrrc4
4.1482246238994E-57	3.03683647014398	0.473	0.16	1.09500685397072E-52	RT-12.5	Greb1
1.5691215118887E-96	2.97885884886167	0.507	0.121	4.1420100549326E-92	RT-12.5	Prcd
1.14510023921673E-48	2.95917566734001	0.436	0.15	3.02272110146041E-44	RT-12.5	Wnt4
9.63088293885183E-47	2.9470027677545	0.277	0.066	2.54226416936872E-42	RT-12.5	Pappa
2.03896747995023E-65	2.9392972880527	0.301	0.059	5.38226245682463E-61	RT-12.5	Trabd2b
2.06699696099868E-147	2.9392391069863	0.892	0.339	5.45625187794823E-143	RT-12.5	Cpe
6.34584726832368E-97	2.89066851212014	0.524	0.13	1.6751133034194E-92	RT-12.5	Dpf3
9.47802777439321E-132	2.85139151190128	0.736	0.212	2.50191499160658E-127	RT-12.5	Sulf1
1.79713350385115E-70	2.8429416616504	0.365	0.08	4.74389331011589E-66	RT-12.5	Crip3
1.11160253013981E-33	2.83708373887264	0.307	0.104	2.93429719881007E-29	RT-12.5	Sorl1
4.13561180012743E-79	2.77468525291721	0.48	0.126	1.09167744687964E-74	RT-12.5	Sh2d4a
1.66610891137006E-49	2.72037141853665	0.314	0.08	4.39802769334355E-45	RT-12.5	Plxna2
1.06643621628944E-153	2.70580356320325	0.993	0.62	2.81507168013923E-149	RT-12.5	Lgals7
4.67047981479452E-100	2.69651469620004	0.659	0.199	1.23286655671131E-95	RT-12.5	Pdgfc
6.14150826249402E-90	2.66838208067192	0.541	0.145	1.62117393605055E-85	RT-12.5	Gldn
1.3201592856999E-49	2.62910637462578	0.456	0.163	3.48482446646203E-45	RT-12.5	Crispld2
6.3334381700392E-55	2.61344048794705	0.351	0.091	1.67183767374525E-50	RT-12.5	2900011O08Rik
7.95320863248978E-21	2.58307951371207	0.253	0.099	2.09940848271833E-16	RT-12.5	Cpa2
3.62131491921178E-71	2.55777516099295	0.436	0.112	9.55918499224333E-67	RT-12.5	Gxylt2
1.30339541172153E-52	2.48296659857503	0.378	0.106	3.44057286832131E-48	RT-12.5	2200002D01Rik
1.93590559293878E-109	2.40839196983759	0.72	0.215	5.11020999368049E-105	RT-12.5	Podxl
1.35493017009313E-104	2.40603199128551	0.841	0.365	3.57660916999484E-100	RT-12.5	Gas6
1.88698846399224E-42	2.40275436568801	0.314	0.089	4.98108344840031E-38	RT-12.5	Nr0b1
1.68984531731247E-36	2.38346925928616	0.382	0.147	4.46068468410972E-32	RT-12.5	Smad6
1.89498828053927E-91	2.34352430075386	0.865	0.461	5.00220056413952E-87	RT-12.5	Nav2
2.30025409085622E-20	2.30651201202529	0.297	0.127	6.07198072363316E-16	RT-12.5	Hmgcs2
1.14228252286875E-77	2.28843460093957	0.551	0.164	3.01528317561665E-73	RT-12.5	Zbtb7c
4.62879284276504E-35	2.2854442054995	0.287	0.087	1.22186244670469E-30	RT-12.5	4930523C07Rik
1.3106373932948E-57	2.27224527048142	0.824	0.539	3.45968952708028E-53	RT-12.5	Igfbp5
1.21269097301586E-65	2.21437531254227	0.551	0.191	3.20114036146998E-61	RT-12.5	Tle6
2.96884827732043E-85	2.20080292153766	0.784	0.352	7.83686879764273E-81	RT-12.5	Rnf213
5.70369560152768E-67	2.18182497973666	0.912	0.595	1.50560452793526E-62	RT-12.5	Ncam1
4.06196281625812E-100	2.11594073446053	0.861	0.415	1.07223632460766E-95	RT-12.5	Ppfibp2
1.68207430166749E-43	2.10920262672297	0.378	0.12	4.44017153411167E-39	RT-12.5	Runx1
1.40697752872083E-63	2.10818606885586	0.686	0.304	3.71399858256438E-59	RT-12.5	Bcam
2.03006275521974E-46	2.08900102615205	0.385	0.119	5.35875665495356E-42	RT-12.5	Gm45889
9.45002345745413E-30	2.07283735249136	0.274	0.087	2.49452269206417E-25	RT-12.5	Rspo1
2.08211570947579E-64	2.06837519384083	0.662	0.277	5.49616083830324E-60	RT-12.5	Ltbp1
4.84625011481104E-94	2.04819085880554	0.838	0.363	1.27926464280667E-89	RT-12.5	Serpinb6b
5.80273014805183E-28	2.02886222240683	0.27	0.089	1.53174667718124E-23	RT-12.5	Cmbl
1.17189661026138E-48	2.01338642838161	0.632	0.297	3.09345548210696E-44	RT-12.5	Cygb
3.86183877892002E-84	2.00523915124864	0.916	0.594	1.01940958247152E-79	RT-12.5	Cdkn1c
5.05468937115407E-51	1.99381031684545	0.537	0.213	1.33428635330354E-46	RT-12.5	Mmp23
5.81890087767304E-45	1.98644801970852	0.409	0.135	1.53601526467935E-40	RT-12.5	Nrp1
5.06895051119947E-07	1.97969410443952	0.294	0.2	0.0133805086644132	RT-12.5	Plac8
8.36098995632976E-35	1.96593568965005	0.412	0.163	2.20705051877237E-30	RT-12.5	Daam2
1.39305805652462E-27	1.94870457758355	0.334	0.129	3.67725535180805E-23	RT-12.5	Scrn1
8.07739299517525E-19	1.94797862850626	0.257	0.105	2.13218942893641E-14	RT-12.5	Ndrg1
5.99945913458489E-43	1.91596419985849	0.557	0.244	1.58367722775637E-38	RT-12.5	Ccdc80
2.05719568964053E-18	1.91391513800457	0.345	0.17	5.4303794619441E-14	RT-12.5	Epha4
7.19905772338154E-17	1.88763418338998	0.294	0.139	1.90033526724102E-12	RT-12.5	Zfhx2
4.43040032581896E-34	1.87948154582361	0.456	0.211	1.16949277400643E-29	RT-12.5	Pcbd1
4.38510611549336E-75	1.86423578662562	0.318	0.057	1.15753646130678E-70	RT-12.5	Snca
1.04547635401302E-88	1.83195863229253	0.855	0.398	2.75974393168818E-84	RT-12.5	Amhr2
5.62214474351406E-33	1.81342788042384	0.331	0.113	1.48407754794541E-28	RT-12.5	Smpx
6.44586121996918E-33	1.79394359543918	0.547	0.276	1.70151398623526E-28	RT-12.5	Rgcc
4.45972831769483E-16	1.77382559929193	0.368	0.212	1.17723448402191E-11	RT-12.5	Atp8a1
4.08082768561377E-20	1.74390275699078	0.257	0.099	1.07721608417147E-15	RT-12.5	Pwwp2b
1.58577374300164E-49	1.73494944045122	0.632	0.29	4.18596694940143E-45	RT-12.5	Naaa
2.09526312474653E-42	1.73463607553401	0.537	0.228	5.53086607039341E-38	RT-12.5	St6gal1
2.95202188321786E-32	1.72922261669122	0.375	0.14	7.79245216513018E-28	RT-12.5	Col12a1
3.03962364290862E-45	1.72294562547331	0.611	0.307	8.0236945301859E-41	RT-12.5	Colec12
2.61985497691604E-38	1.70587100030425	0.574	0.297	6.91563118256526E-34	RT-12.5	C1qtnf4
8.61323440941532E-38	1.69837559751689	0.507	0.224	2.27363548705336E-33	RT-12.5	Tle2
6.0617364387079E-23	1.69826286429039	0.314	0.128	1.60011656772572E-18	RT-12.5	Ltbp3
1.20052024682287E-18	1.69816061057999	0.25	0.099	3.16901329553832E-14	RT-12.5	Khk
8.06405112088613E-11	1.69557236116774	0.287	0.161	2.12866757438031E-06	RT-12.5	Rnase4
1.03425425916968E-39	1.68401064146196	0.574	0.278	2.7301209679302E-35	RT-12.5	Serpinf1
5.7590933153559E-21	1.68339544234141	0.264	0.099	1.5202278624545E-16	RT-12.5	Itpr2
1.37169112194218E-24	1.68092466723816	0.331	0.131	3.62085305459078E-20	RT-12.5	Fndc5
1.95684161508306E-22	1.66520121114555	0.368	0.174	5.16547481133475E-18	RT-12.5	Myl6b
1.44748771691902E-28	1.66410371463385	0.473	0.228	3.82093332635114E-24	RT-12.5	Ptpn13
7.21285499486781E-19	1.66249240918099	0.432	0.255	1.90397733299526E-14	RT-12.5	Fgfr2
3.28765103652072E-25	1.65199537545163	0.392	0.176	8.67841244110376E-21	RT-12.5	Heyl
2.04908170936369E-15	1.64529606143606	0.277	0.131	5.40896098820734E-11	RT-12.5	Itga3
8.64612333216177E-22	1.64476411681249	0.304	0.124	2.28231717599074E-17	RT-12.5	Lor
8.78973365972223E-38	1.63941609381104	0.537	0.246	2.32022599415688E-33	RT-12.5	Greb1l
1.31803194573435E-18	1.62778300637929	0.28	0.119	3.47920892715495E-14	RT-12.5	Gm45051
1.28279040434897E-18	1.62506394645657	0.28	0.118	3.38618183035997E-14	RT-12.5	Tmc4
1.27979617725561E-37	1.61832480487587	0.541	0.258	3.37827796910162E-33	RT-12.5	Abat
1.68633196351459E-33	1.60677245125413	0.622	0.347	4.45141048408946E-29	RT-12.5	Dock4
1.56452594810674E-17	1.60158321055149	0.355	0.188	4.12987914521736E-13	RT-12.5	Tnfrsf19
2.72732836971887E-19	1.59770099672817	0.321	0.148	7.19932869754691E-15	RT-12.5	Apobec3
3.03806940766432E-17	1.59552900456992	0.311	0.148	8.01959181541149E-13	RT-12.5	Dhrs7
8.48194881726388E-16	1.58747585197871	0.483	0.326	2.23898002929315E-11	RT-12.5	Il6st
1.36426801713118E-37	1.58672435113368	0.517	0.228	3.60125828482119E-33	RT-12.5	Espn
3.72040935767058E-23	1.58492303497489	0.385	0.178	9.82076458144304E-19	RT-12.5	Tmem35a
7.69998628367155E-77	1.5844480305376	0.983	0.823	2.03256537930078E-72	RT-12.5	Serpinb6a
5.20105992076575E-22	1.57616259726049	0.365	0.17	1.37292378728454E-17	RT-12.5	Antxr1
2.08536238408426E-66	1.57472650407284	0.885	0.612	5.50473108526722E-62	RT-12.5	Acot1
1.25540387680524E-35	1.56747055137381	0.588	0.306	3.3138896136028E-31	RT-12.5	Ddah1
3.24859960501797E-14	1.56639732855702	0.294	0.15	8.57532837736594E-10	RT-12.5	Pik3ip1
2.77860053439199E-49	1.56053302408403	0.76	0.431	7.33467183063454E-45	RT-12.5	Mical2
1.11420756265781E-25	1.55311724917741	0.777	0.627	2.94117370314783E-21	RT-12.5	Comt
1.91986719084574E-13	1.53494990059842	0.26	0.124	5.0678734236755E-09	RT-12.5	Cc2d2a
7.60862411582154E-46	1.53483276800628	0.828	0.568	2.00844850785341E-41	RT-12.5	Map1b
1.20331225898716E-15	1.52061228398129	0.334	0.178	3.1763833700484E-11	RT-12.5	Dock9
1.57755615751357E-16	1.52017489406891	0.334	0.171	4.16427498898857E-12	RT-12.5	Inpp1
1.90140503266818E-16	1.49560935479386	0.392	0.221	5.01913886473418E-12	RT-12.5	Sema3c
2.08080283424837E-20	1.49460875882958	0.348	0.16	5.49269524156542E-16	RT-12.5	Cbfa2t3
8.67498789308892E-18	1.47743950634392	0.348	0.171	2.28993655413868E-13	RT-12.5	Ptges3l
1.93561360791831E-10	1.46862419059841	0.25	0.134	5.10943924082196E-06	RT-12.5	Gprc5b
6.54200821941153E-30	1.46740651580453	0.503	0.251	1.72689390967806E-25	RT-12.5	Ctnnal1
1.34132664044318E-24	1.46431417316115	0.49	0.261	3.54069993277785E-20	RT-12.5	Nkd1
7.90720893309784E-17	1.4601098414961	0.395	0.218	2.08726594206984E-12	RT-12.5	Zfp612
9.28137593008173E-36	1.4566777789904	0.47	0.187	2.45000480426367E-31	RT-12.5	E330013P04Rik
8.33005833464901E-15	1.45311309709227	0.358	0.199	2.1988854985973E-10	RT-12.5	Bhlhe40
5.56099534481445E-19	1.45198718156532	0.348	0.167	1.46793594117067E-14	RT-12.5	Plxna4
9.22688518918178E-21	1.44738774274022	0.547	0.354	2.43562088338831E-16	RT-12.5	Tnnt1
5.27171295316014E-65	1.44719380421382	0.892	0.57	1.39157406824568E-60	RT-12.5	Tst
1.30575652183299E-16	1.43908642026174	0.311	0.149	3.44680549068254E-12	RT-12.5	Lrrk1
3.78667165657795E-12	1.43840475945114	0.274	0.143	9.99567717186881E-08	RT-12.5	Ppm1l
8.92081039638692E-20	1.43067066604698	0.389	0.193	2.35482632033425E-15	RT-12.5	Wt1os
2.27412891924368E-28	1.43005232478461	0.571	0.32	6.00301810812754E-24	RT-12.5	Ncoa7
8.5293837142184E-23	1.42177189985746	0.466	0.239	2.25150141904223E-18	RT-12.5	Serpina3a
1.90001972441776E-13	1.42140462774531	0.277	0.137	5.01548206654555E-09	RT-12.5	Anxa4
1.54452001131082E-18	1.41722929687492	0.449	0.263	4.07706947385717E-14	RT-12.5	Cers4
1.59535182543533E-13	1.40874545290399	0.402	0.247	4.21125021360163E-09	RT-12.5	Ccnjl
1.44134719296803E-19	1.40868927404529	0.568	0.381	3.8047241852777E-15	RT-12.5	Zbtb20
8.46590262689324E-15	1.40320599111548	0.345	0.185	2.23474431642101E-10	RT-12.5	Nr2f1
4.10742057506029E-16	1.39650223212771	0.389	0.22	1.08423580919866E-11	RT-12.5	Rxra
3.32813885829993E-06	1.37961235921144	0.297	0.198	0.0878528814425434	RT-12.5	P2rx4
2.50646832102323E-45	1.37767155948106	0.865	0.642	6.61632442700502E-41	RT-12.5	Nr5a1os
4.45487349235594E-13	1.37464092252564	0.328	0.187	1.1759529557772E-08	RT-12.5	Hunk
1.30364489673785E-22	1.37404791277606	0.405	0.189	3.4412314339189E-18	RT-12.5	Gabra4
4.08559446456176E-43	1.37039850408319	0.774	0.482	1.07847437081037E-38	RT-12.5	Myl9
2.12561462377626E-35	1.36900545190419	0.703	0.456	5.61098492238219E-31	RT-12.5	Bcl2
2.75544521599094E-20	1.35873295915714	0.514	0.319	7.27354873665129E-16	RT-12.5	Dusp5
2.75179461874865E-10	1.35728252784683	0.274	0.155	7.26391225511081E-06	RT-12.5	Gdpd1
1.64859135759434E-13	1.35533035563113	0.473	0.333	4.35178660664178E-09	RT-12.5	Rras2
4.2559171275363E-22	1.34459933474497	0.429	0.218	1.12343444415576E-17	RT-12.5	Sorcs2
8.00850867001585E-102	1.34429945727942	0.855	0.279	2.11400603362408E-97	RT-12.5	AC167229.2
3.05772824880558E-10	1.3354437514261	0.274	0.15	8.07148525837209E-06	RT-12.5	Parvb
5.66699159196993E-93	1.3309892598674	0.997	0.913	1.4959157705323E-88	RT-12.5	Isyna1
2.69054720814242E-17	1.33013379025926	0.392	0.212	7.10223746533354E-13	RT-12.5	Cgn
5.03354658455555E-06	1.32886223075007	0.26	0.178	0.132870529192513	RT-12.5	Mlf1
8.19708424494675E-23	1.32065031218032	0.473	0.25	2.16378432813859E-18	RT-12.5	Rgl1
2.43200076019301E-40	1.31517831363158	0.78	0.516	6.41975240668148E-36	RT-12.5	Arxes2
1.17153210059653E-10	1.31364037193246	0.331	0.206	3.09249328594466E-06	RT-12.5	Etv6
1.33712610263353E-49	1.31267678949873	0.848	0.534	3.52961177312172E-45	RT-12.5	Smim1
2.96243563095182E-29	1.31181222564983	0.726	0.473	7.81994133502351E-25	RT-12.5	Ptgr1
7.52971425604723E-21	1.31015472882419	0.49	0.279	1.98761867216879E-16	RT-12.5	Pqlc1
8.34296576816422E-23	1.31010034321016	0.534	0.311	2.20229267382231E-18	RT-12.5	Pcsk6
4.11159818417964E-56	1.30801609207449	0.892	0.642	1.0853385726779E-51	RT-12.5	Tns3
1.49996359220339E-46	1.30750984924751	0.878	0.646	3.9594538943393E-42	RT-12.5	Cxxc5
8.38885365961855E-12	1.30284719607798	0.372	0.23	2.21440570052951E-07	RT-12.5	Ablim1
3.70329610774105E-55	1.29965990785636	0.868	0.585	9.77559073560405E-51	RT-12.5	Hpcal1
1.92766010474916E-16	1.29881702644048	0.446	0.278	5.08844437850636E-12	RT-12.5	Tmem205
5.85908730678188E-41	1.29782625265869	0.598	0.28	1.54662327637121E-36	RT-12.5	Inha
6.0846033052461E-12	1.29232903923339	0.25	0.121	1.60615273448581E-07	RT-12.5	Pygl
1.8412628704299E-26	1.28496417823626	0.551	0.311	4.8603815990738E-22	RT-12.5	Slc22a17
7.3766363903094E-12	1.27570608468511	0.365	0.224	1.94721070794997E-07	RT-12.5	Klhdc8b
8.80560976359876E-14	1.27412559496759	0.375	0.218	2.32441680929716E-09	RT-12.5	Comtd1
7.33918074202987E-11	1.26583196123878	0.307	0.176	1.93732354047363E-06	RT-12.5	Plce1
1.12234136731124E-14	1.26503675738752	0.389	0.223	2.96264450729148E-10	RT-12.5	Decr2
8.24764777431991E-27	1.26503032136497	0.611	0.374	2.17713158298723E-22	RT-12.5	Sgms1
5.55862799194703E-26	1.26357816614422	0.632	0.398	1.46731103103426E-21	RT-12.5	Gadd45b
1.50815042313498E-07	1.2573687230366	0.284	0.186	0.00398106467194941	RT-12.5	Cdon
1.67939487163138E-21	1.25487725376079	0.541	0.308	4.43309864264535E-17	RT-12.5	Fam181b
3.45982810693425E-11	1.25467152011056	0.26	0.133	9.13290825387433E-07	RT-12.5	Tgfb3
5.26811485163915E-15	1.25388714372648	0.341	0.176	1.39062427738719E-10	RT-12.5	Col4a5
3.11590754079885E-15	1.25368478250936	0.301	0.144	8.22506113544674E-11	RT-12.5	Rgs11
1.3440777498752E-63	1.2432461454659	0.909	0.731	3.54796203634558E-59	RT-12.5	Prdx3
7.4467796747299E-09	1.24091776015055	0.331	0.206	0.000196572643073845	RT-12.5	Cebpd
3.65312119655266E-25	1.23957798302473	0.527	0.281	9.64314402254007E-21	RT-12.5	Camk2d
3.51010226234608E-09	1.23826939106765	0.26	0.147	0.0000926561694191494	RT-12.5	CT009757.3
2.28970731674865E-06	1.2238272966852	0.257	0.17	0.0604414040402141	RT-12.5	Pkp2
4.65071961594963E-33	1.22055910822653	0.851	0.639	1.22765045702222E-28	RT-12.5	Dpysl2
1.9448545949124E-36	1.22036546518163	0.503	0.206	5.13383267419027E-32	RT-12.5	Gm37350
6.00846791733523E-10	1.20863347425682	0.361	0.228	0.0000158605527613898	RT-12.5	Jsrp1
1.78877158307386E-26	1.20321198490131	0.632	0.383	4.72182034784006E-22	RT-12.5	Gsn
3.83550306166124E-36	1.19631078673348	0.659	0.344	1.01245774318672E-31	RT-12.5	Itga6
3.30341917688752E-11	1.19431738911943	0.355	0.217	8.72003560122999E-07	RT-12.5	Abr
2.46791314735093E-16	1.19356316543646	0.402	0.219	6.51455033506225E-12	RT-12.5	Scrn2
1.28164184176765E-21	1.19186815869198	0.595	0.386	3.38314996971408E-17	RT-12.5	Arhgap29
4.11204304459796E-19	1.18896376102593	0.503	0.297	1.08545600248252E-14	RT-12.5	Acyp2
6.91535492037419E-19	1.18858806976855	0.412	0.211	1.82544623833117E-14	RT-12.5	Rasgef1b
2.53766562239529E-16	1.18648800605024	0.47	0.295	6.69867594343684E-12	RT-12.5	Maml3
1.55336660771322E-28	1.18575225869954	0.716	0.466	4.10042183438059E-24	RT-12.5	Smarca1
2.59517243984687E-10	1.18285851873472	0.253	0.132	6.85047668946378E-06	RT-12.5	P4ha3
5.89433680424946E-48	1.18275430628205	0.926	0.739	1.55592808621773E-43	RT-12.5	Kcnq1ot1
1.21424277082247E-21	1.1795834577738	0.483	0.253	3.20523664214007E-17	RT-12.5	Neat1
2.84105132474451E-09	1.17957843481319	0.253	0.141	0.0000749952318192809	RT-12.5	Tbc1d4
9.06688367574391E-09	1.17705326662884	0.318	0.208	0.000239338528388612	RT-12.5	Pla2g12a
3.23070057913839E-25	1.1767232953137	0.507	0.258	8.5280803187516E-21	RT-12.5	Clu
1.48824250041513E-09	1.17642363193977	0.321	0.199	0.0000392851372834581	RT-12.5	Cep170b
3.54030175890531E-26	1.17637318508099	0.706	0.482	9.34533455298234E-22	RT-12.5	C430049B03Rik
3.31539826994063E-16	1.17579041925315	0.419	0.235	8.75165681316229E-12	RT-12.5	S100a1
0.0000722431934602458	1.16775689002867	0.27	0.199	1	RT-12.5	Vav2
1.79823303742823E-19	1.16675669448674	0.51	0.298	4.74679574889929E-15	RT-12.5	Ptprv
6.43461868776686E-59	1.16264144761273	0.983	0.765	1.69854629500982E-54	RT-12.5	AC131720.3
6.13987168449566E-29	1.15600816015854	0.669	0.427	1.62074192855632E-24	RT-12.5	Ext1
6.25529174299353E-16	1.15530194981111	0.571	0.423	1.651209361398E-11	RT-12.5	2010204K13Rik
2.99127650819705E-21	1.15401181480825	0.547	0.324	7.89607259868776E-17	RT-12.5	AC154597.1
7.64259815492344E-54	1.15055650512031	0.821	0.431	2.01741663495514E-49	RT-12.5	Etnk2
2.43055443436888E-08	1.14957138821895	0.291	0.178	0.000641593454040354	RT-12.5	Plekhh2
4.08827415719632E-20	1.1488019295096	0.554	0.355	1.07918172927511E-15	RT-12.5	Ccl27a
7.44569656115766E-52	1.14678244078148	0.976	0.922	1.96544052124879E-47	RT-12.5	Id3
2.35235283936123E-11	1.14532942468541	0.324	0.187	6.20950579006183E-07	RT-12.5	B4galt4
1.65881476060362E-10	1.14385484060017	0.405	0.28	4.37877332356538E-06	RT-12.5	Fbxw9
2.4997252405659E-14	1.14197920658728	0.416	0.245	6.5985247175218E-10	RT-12.5	Sat2
2.49211242808417E-11	1.14094497890168	0.345	0.206	6.57842917641378E-07	RT-12.5	Hebp2
2.89695103783739E-19	1.13919289645513	0.399	0.196	7.64708165457936E-15	RT-12.5	1110046J04Rik
7.5769540867386E-15	1.13635628548148	0.429	0.253	2.00008857027639E-10	RT-12.5	Pde1a
8.53087935145474E-13	1.13350521717714	0.459	0.319	2.25189622240351E-08	RT-12.5	Yipf1
8.56615195309162E-32	1.13130032923407	0.736	0.484	2.26120713105759E-27	RT-12.5	Msi2
1.71445015946306E-32	1.12592852655073	0.791	0.578	4.52563408593464E-28	RT-12.5	Soat1
2.23601300667134E-16	1.12216692639031	0.524	0.342	5.90240353371035E-12	RT-12.5	Pam
9.4661653762047E-22	1.12072500762262	0.72	0.547	2.49878367435676E-17	RT-12.5	Nfat5
4.29360029767647E-28	1.11836658356274	0.689	0.441	1.13338167057766E-23	RT-12.5	Atp1b1
6.54348512622209E-09	1.11628957948271	0.301	0.185	0.000172728376876884	RT-12.5	Gm42443
3.33115889636559E-10	1.11611416080064	0.355	0.216	8.79326013873624E-06	RT-12.5	Zfp703
2.13849103062156E-12	1.1147331216955	0.389	0.232	5.64497477353172E-08	RT-12.5	Zfpm2
4.8359240975848E-14	1.11270668048294	0.422	0.251	1.27653888403946E-09	RT-12.5	Tmem141
2.53290787679984E-07	1.11231912480628	0.257	0.159	0.00668611692238855	RT-12.5	Gpd2
1.49679333023764E-14	1.11097026462179	0.52	0.368	3.95108535382829E-10	RT-12.5	Fzd3
2.82121426682913E-14	1.11075497463509	0.392	0.22	7.44715930014886E-10	RT-12.5	C130089K02Rik
2.11867640873814E-08	1.11023254890104	0.264	0.153	0.000559267011614607	RT-12.5	Sdsl
1.39746475624018E-12	1.10975987120532	0.497	0.356	3.6888877170472E-08	RT-12.5	Abhd4
2.66567262927536E-12	1.10857552219335	0.355	0.202	7.03657603949816E-08	RT-12.5	Zfhx4
3.50902719143611E-15	1.1066744498303	0.422	0.239	9.26277907723391E-11	RT-12.5	Speg
3.65115693991477E-13	1.10638581616022	0.459	0.309	9.637958974293E-09	RT-12.5	Serinc5
9.75421470514727E-09	1.1056120094754	0.267	0.155	0.000257482005571772	RT-12.5	Slc4a3
4.66698959580857E-23	1.10128168234898	0.676	0.496	1.23194524360559E-18	RT-12.5	Smad7
3.77196182667475E-14	1.10050290364925	0.618	0.464	9.95684763387333E-10	RT-12.5	Ier3
4.19455254355258E-24	1.10013484974341	0.598	0.378	1.10723603492157E-19	RT-12.5	Nradd
2.39141964566336E-15	1.10012723832352	0.409	0.229	6.31263043865757E-11	RT-12.5	BC034090
2.71496805614588E-50	1.09703832963194	0.902	0.743	7.16670117780827E-46	RT-12.5	Aldh2
6.32796062138135E-20	1.09497348459727	0.605	0.394	1.67039176522604E-15	RT-12.5	Dst
1.8929575998872E-12	1.09292198822442	0.307	0.161	4.99684017642225E-08	RT-12.5	Dcaf12l1
1.34485417321542E-13	1.09093381481763	0.507	0.34	3.55001156103673E-09	RT-12.5	Sdc2
5.51779666994324E-27	1.09049865504664	0.679	0.444	1.45653278696492E-22	RT-12.5	Tshz1
4.03449837926581E-07	1.08849839092591	0.28	0.182	0.010649865371748	RT-12.5	Plxnb1
2.34774959535874E-41	1.08665813822122	0.919	0.732	6.19735460686846E-37	RT-12.5	Ogt
1.40755798188429E-37	1.08149709122064	0.828	0.644	3.71553080477996E-33	RT-12.5	Gm5617
1.58498088823089E-21	1.08108234845757	0.632	0.476	4.18387405066309E-17	RT-12.5	Map2k5
0.0000010544689012616	1.07489130552696	0.324	0.227	0.0278348155866024	RT-12.5	Tapbp
1.65235442050256E-07	1.07423316972329	0.318	0.208	0.00436171996380062	RT-12.5	Acot2
4.23371376026561E-21	1.07390132191137	0.605	0.403	1.11757342129731E-16	RT-12.5	Hyi
1.84005247845982E-08	1.0737531104487	0.338	0.222	0.000485718652739039	RT-12.5	Efs
5.02831384350667E-16	1.06529876003052	0.473	0.289	1.32732400527046E-11	RT-12.5	Cib2
7.45167922408403E-15	1.05978739375657	0.449	0.281	1.96701976478146E-10	RT-12.5	Numb
1.10873028736785E-09	1.05712819179602	0.399	0.276	0.0000292671533956491	RT-12.5	Chpt1
5.38936845505064E-08	1.05192128885885	0.348	0.245	0.00142263159107972	RT-12.5	Magi1
0.000394187210698558	1.05033172444654	0.524	0.506	1	RT-12.5	Aspscr1
9.93469099153579E-20	1.04879460659298	0.551	0.333	2.6224603810357E-15	RT-12.5	Slc48a1
1.80637340784251E-18	1.04721718125622	0.517	0.312	4.76828388468187E-14	RT-12.5	Ece1
1.11308130629011E-15	1.04602705144546	0.459	0.265	2.938200724214E-11	RT-12.5	Gpr37
3.12185813512517E-07	1.04478685227009	0.26	0.158	0.0082407689192899	RT-12.5	Dcbld1
7.53978467288807E-23	1.0422205920461	0.588	0.347	1.99027696010226E-18	RT-12.5	Lhfpl2
5.24875002904517E-29	1.03727305864787	0.551	0.264	1.38551254516705E-24	RT-12.5	Adgrg1
3.79457104394812E-11	1.03711553642457	0.537	0.424	1.00165291847099E-06	RT-12.5	Casp6
7.64199613082526E-13	1.03176359327443	0.439	0.275	2.01725771865394E-08	RT-12.5	Trim8
1.56002175715399E-07	1.03015618316357	0.395	0.289	0.00411798943235938	RT-12.5	Grina
3.55138140651151E-13	1.03014325156083	0.466	0.312	9.37458149876843E-09	RT-12.5	Ptprg
6.69040181780043E-34	1.02996530092945	0.838	0.675	1.76606536784478E-29	RT-12.5	Nt5c3
2.12432848940147E-07	1.02281170406994	0.307	0.199	0.00560758991347305	RT-12.5	Dusp18
3.04402309204873E-11	1.02033947020076	0.395	0.248	8.03530775608104E-07	RT-12.5	Sox5
5.0120409607031E-07	1.01854868056458	0.291	0.192	0.013230284523968	RT-12.5	Cdk14
4.15730064779965E-28	1.01642650880233	0.791	0.649	1.09740265199967E-23	RT-12.5	1110065P20Rik
7.44325540908916E-17	1.01492231460807	0.615	0.455	1.96479613033726E-12	RT-12.5	Tnrc18
1.57983233244732E-47	1.01362417014859	0.689	0.283	4.17028340796119E-43	RT-12.5	Tmem184a
2.22467750088551E-12	1.01072132913039	0.405	0.246	5.87248119908749E-08	RT-12.5	Il10rb
0.00108962045822648	1.00799097915633	0.291	0.238	1	RT-12.5	Txnrd2
6.40709514318485E-09	1.00746180821647	0.368	0.254	0.000169128090494651	RT-12.5	BC026585
2.41709025367774E-45	1.00040801917892	0.932	0.845	6.38039314263314E-41	RT-12.5	Aes
1.97373889271893E-16	0.994273249304049	0.622	0.454	5.21007855511017E-12	RT-12.5	Wwtr1
4.79042654426359E-08	0.991713526352017	0.358	0.254	0.00126452889488926	RT-12.5	Rnf149
0.0000134977672491835	0.990186819008684	0.294	0.216	0.356300562076697	RT-12.5	2310010J17Rik
0.0000114165842437778	0.990083260404672	0.277	0.198	0.301363574283003	RT-12.5	Snhg20
2.35858363521404E-07	0.985857126526438	0.324	0.218	0.00622595322187451	RT-12.5	Rab11fip2
2.47694035090851E-26	0.984878658519691	0.676	0.423	6.5383794442932E-22	RT-12.5	Tspan15
1.33284768738228E-06	0.982132608937962	0.318	0.218	0.03518318040383	RT-12.5	2610301B20Rik
3.46544357890954E-06	0.980635059522498	0.284	0.193	0.0914773141524752	RT-12.5	Slc7a1
5.04557156152991E-15	0.98014882370442	0.514	0.33	1.33187952509705E-10	RT-12.5	Rmdn2
2.21335117023285E-11	0.976674744392822	0.47	0.328	5.84258308406365E-07	RT-12.5	1810043G02Rik
0.00049817867349883	0.975185725083828	0.25	0.184	1	RT-12.5	Derl3
0.0000126170431017426	0.974938279704817	0.26	0.169	0.3330520867567	RT-12.5	Mettl24
3.36925041492487E-10	0.970483317509131	0.321	0.186	8.89381032027717E-06	RT-12.5	Rin2
1.04640336986926E-23	0.967475849140382	0.639	0.38	2.76219097544389E-19	RT-12.5	Dab2
7.40572606785367E-14	0.967057869336031	0.598	0.452	1.95488951013133E-09	RT-12.5	Ahdc1
3.94668749428529E-06	0.963581009499423	0.253	0.163	0.104180709786649	RT-12.5	Trim62
5.74044353718187E-06	0.962091794695695	0.399	0.305	0.15153048805099	RT-12.5	Nol4l
0.000475965505332947	0.960912278245433	0.253	0.193	1	RT-12.5	Atp9a
0.000329732740901655	0.960452190962608	0.466	0.398	1	RT-12.5	Kcne1l
7.5965245140406E-11	0.958800175407535	0.446	0.296	0.0000020052545759713	RT-12.5	Ddr1
0.0000630526848297083	0.956081977102967	0.284	0.207	1	RT-12.5	Dync2h1
2.2791382760723E-23	0.956050893650688	0.72	0.494	6.01624130734805E-19	RT-12.5	Svil
4.8339962272767E-17	0.955129192312979	0.537	0.335	1.27602998411423E-12	RT-12.5	Tspan7
0.00436262820912596	0.954536655912388	0.297	0.255	1	RT-12.5	Hsd17b11
9.15624219588392E-07	0.954487668686378	0.307	0.205	0.0241697325244748	RT-12.5	Nsmf
5.15971646180527E-26	0.953098873833794	0.882	0.742	1.36201035442274E-21	RT-12.5	Nr6a1
4.20486689582901E-11	0.952970292200765	0.466	0.337	1.10995871449198E-06	RT-12.5	Dlg5
1.0673219205512E-30	0.952316999971214	0.72	0.423	2.817409673679E-26	RT-12.5	Meis1
6.15356238003604E-07	0.950795106945329	0.284	0.185	0.0162435586145811	RT-12.5	Cdkn1a
1.2139956252546E-21	0.950634092506125	0.676	0.452	3.20458425198456E-17	RT-12.5	Hs6st2
3.32951618769156E-41	0.94838487842989	0.986	0.948	8.7889238806494E-37	RT-12.5	Zfas1
4.15398204883646E-08	0.94489727626237	0.267	0.156	0.00109652664143136	RT-12.5	2610203C20Rik
1.47044201054805E-29	0.941692638399646	0.821	0.601	3.8815257752437E-25	RT-12.5	Bok
5.92953315852944E-17	0.94164082401433	0.591	0.378	1.56521886785702E-12	RT-12.5	Rbms3
8.58472214445735E-16	0.941620925932893	0.459	0.269	2.26610910447241E-11	RT-12.5	Stxbp6
9.30192602198523E-21	0.940415874281098	0.797	0.631	2.45542941202344E-16	RT-12.5	Fosb
1.69399854193996E-39	0.940329914657519	0.939	0.849	4.47164795115892E-35	RT-12.5	Auts2
2.0998932851594E-07	0.940228618528959	0.26	0.157	0.00554308830483528	RT-12.5	Sobp
0.00223693443773193	0.939743814127897	0.264	0.216	1	RT-12.5	Slc11a2
0.0000262399306724144	0.938106236279308	0.307	0.226	0.692655449959724	RT-12.5	Ypel2
6.36036692474059E-10	0.937581977834622	0.422	0.291	0.0000167894605712377	RT-12.5	Cdh2
2.13394456658525E-31	0.937361097275224	0.885	0.716	5.63297347241508E-27	RT-12.5	Ctxn1
1.29876283115807E-18	0.934426891736416	0.632	0.419	3.42834424540795E-14	RT-12.5	Phldb2
2.57492297075613E-06	0.931468983956942	0.28	0.183	0.0679702416590497	RT-12.5	Mthfd2l
2.67767108063539E-35	0.92748040819072	0.997	0.997	7.06824835155324E-31	RT-12.5	mt-Rnr2
1.67840120874777E-24	0.926969171655474	0.747	0.502	4.4304756707315E-20	RT-12.5	Pmp22
1.21712720264814E-06	0.926480812057628	0.321	0.225	0.0321285067683031	RT-12.5	C230071H17Rik
2.95848830549654E-06	0.923872135688074	0.311	0.213	0.0780952158001921	RT-12.5	Zim1
8.39805597929038E-19	0.923358848356122	0.791	0.637	2.21683483685328E-14	RT-12.5	Rnaset2a
0.000109030959412273	0.923176109770823	0.28	0.206	1	RT-12.5	Kank3
0.000599536593129044	0.922104863612934	0.294	0.237	1	RT-12.5	Axin2
1.94277239367104E-13	0.91777969181983	0.527	0.364	5.12833628757344E-09	RT-12.5	Cd302
2.29801613811146E-19	0.916627679187098	0.72	0.567	6.06607319977283E-15	RT-12.5	Epb41l4aos
1.26330168529608E-11	0.914620209842863	0.345	0.199	3.33473745867606E-07	RT-12.5	Folr1
1.77252777297894E-11	0.912472641333306	0.544	0.44	4.6789415623325E-07	RT-12.5	Sec14l1
1.91552250267492E-14	0.911400710772885	0.659	0.526	5.05640475031099E-10	RT-12.5	Syne2
0.00251126593855639	0.909000317040671	0.264	0.207	1	RT-12.5	Cryl1
1.46713381058121E-17	0.907544527618385	0.611	0.4	3.87279311979122E-13	RT-12.5	Gm2a
1.68532493261224E-33	0.904959215949965	0.895	0.781	4.44875222461652E-29	RT-12.5	Reep5
4.27052962529028E-68	0.904807199553002	0.973	0.669	1.12729170518788E-63	RT-12.5	Gstm2
5.32061144486423E-06	0.899819105369537	0.389	0.301	0.140448180310081	RT-12.5	Mafk
6.11557719116021E-25	0.897695215659618	0.75	0.48	1.61432891115056E-20	RT-12.5	Akr1cl
2.07382104689747E-10	0.891676945733116	0.486	0.337	5.47426541749526E-06	RT-12.5	Rasl11b
1.21089606745048E-16	0.888521907896231	0.699	0.487	3.19640234924902E-12	RT-12.5	Ddit4l
7.43432783981273E-08	0.888316833853036	0.361	0.242	0.00196243951987537	RT-12.5	Gpc4
0.0000895129319718209	0.887662356812736	0.338	0.268	1	RT-12.5	1190002N15Rik
0.0000641348819992968	0.882053746899237	0.277	0.201	1	RT-12.5	Crim1
8.09532962041548E-16	0.881922187616258	0.797	0.747	2.13692415990108E-11	RT-12.5	Ppp1r15a
8.81633056692077E-15	0.881766349277214	0.736	0.645	2.32724677975008E-10	RT-12.5	Klf6
1.23043206760537E-08	0.881629087543255	0.365	0.24	0.00032479715288579	RT-12.5	Stk39
3.68698730964984E-13	0.879040316223158	0.632	0.507	9.73254040128269E-09	RT-12.5	Zfp277
1.19118568362906E-08	0.878524575780999	0.307	0.192	0.000314437284907562	RT-12.5	Mllt3
7.455179193769E-11	0.876735010868071	0.432	0.281	0.0000019679436517792	RT-12.5	Spsb4
1.41485320594469E-26	0.873430237802304	0.912	0.721	3.73478800773221E-22	RT-12.5	Id1
2.17589566572756E-24	0.87250399081073	0.743	0.525	5.74371178882103E-20	RT-12.5	Cd151
0.00281251407301904	0.87222113978842	0.297	0.255	1	RT-12.5	Tmem41a
0.00136530030248338	0.870966641614843	0.348	0.301	1	RT-12.5	Arhgap12
6.06192319676826E-07	0.868819464905336	0.436	0.334	0.0160016586625092	RT-12.5	Apoc1
2.27120543261462E-44	0.868818810224439	0.983	0.901	5.99530098047282E-40	RT-12.5	Sox4
0.00100703284857121	0.865624422547703	0.267	0.205	1	RT-12.5	Acp2
6.54833828511567E-13	0.865384437706255	0.51	0.345	1.72856485712198E-08	RT-12.5	Tns1
3.33024896665099E-25	0.862557941537089	0.841	0.681	8.79085819726863E-21	RT-12.5	Igf1r
4.97003883832588E-10	0.859867478787389	0.5	0.372	0.0000131194115215288	RT-12.5	Mettl26
0.0015918349046169	0.859701186997874	0.314	0.26	1	RT-12.5	Tdrp
1.14117818876328E-07	0.859217066974482	0.419	0.321	0.00301236806487842	RT-12.5	Abhd11
0.00010747352187009	0.858842331013046	0.253	0.177	1	RT-12.5	2410022M11Rik
2.86806761533177E-10	0.85728595840722	0.497	0.367	7.57083808419128E-06	RT-12.5	Xpr1
2.23338788588026E-11	0.855910841405326	0.463	0.304	5.89547400235812E-07	RT-12.5	Pltp
9.66792470154511E-28	0.85326835828739	0.821	0.631	2.55204208346686E-23	RT-12.5	Pabpn1
1.98647315246908E-09	0.853141944255446	0.382	0.249	0.0000524369318057264	RT-12.5	Letmd1
2.25545766557253E-06	0.851871902170028	0.27	0.17	0.0595373159981182	RT-12.5	Zadh2
0.00156306848778337	0.851758008227036	0.25	0.189	1	RT-12.5	Egr2
6.93865290258341E-08	0.85037230722072	0.348	0.23	0.00183159620669494	RT-12.5	Inf2
7.48973445659995E-11	0.850309010491635	0.483	0.326	1.97706520450869E-06	RT-12.5	Plec
2.25404504448964E-06	0.849823842971355	0.372	0.27	0.0595000270393931	RT-12.5	Nbl1
1.13012053185638E-11	0.849717076969144	0.578	0.449	2.98317916794129E-07	RT-12.5	Ninj1
0.0034041693698942	0.849325900977713	0.267	0.208	1	RT-12.5	2900060B14Rik
0.00023068579944828	0.848860077993886	0.321	0.257	1	RT-12.5	Pomgnt1
9.6689165317259E-13	0.848184527690778	0.611	0.454	2.55230389687969E-08	RT-12.5	Rasl11a
5.21906869368641E-28	0.846583020654556	0.899	0.777	1.3776775630724E-23	RT-12.5	Oxa1l
0.0000349667915181124	0.846446027886049	0.318	0.239	0.923018395703614	RT-12.5	Fgd4
2.24885248073159E-06	0.846020015860081	0.49	0.389	0.0593629589338718	RT-12.5	Tchh
1.58253583242558E-08	0.845888191273539	0.541	0.454	0.00041774198368538	RT-12.5	Golim4
0.00124105813158046	0.844991902517024	0.351	0.299	1	RT-12.5	Rnf11
0.0000260496794179199	0.844568929423009	0.351	0.268	0.687633387594832	RT-12.5	Fam110a
2.56136911077488E-07	0.844414392622588	0.463	0.361	0.00676124604171245	RT-12.5	Klhl13
1.43044515044426E-11	0.843552197062807	0.466	0.309	3.7759460636277E-07	RT-12.5	Tpcn1
0.000270192785530814	0.843318755558769	0.311	0.245	1	RT-12.5	Tanc2
0.0000652054214166974	0.838968788915124	0.307	0.225	1	RT-12.5	Pold4
9.2930287468294E-12	0.838703185344405	0.568	0.436	2.45308079830056E-07	RT-12.5	Arhgap1
9.07351177345168E-06	0.838452765714077	0.321	0.23	0.239513490283804	RT-12.5	Mtus1
1.62213193998503E-21	0.836138719900631	0.395	0.172	4.28194168197849E-17	RT-12.5	Gm14226
4.83841641923894E-10	0.835787863330658	0.493	0.36	0.000012771967821865	RT-12.5	Rgs2
1.28817018093469E-06	0.835298807690911	0.389	0.299	0.034003828266133	RT-12.5	Tmem219
8.98676683782954E-07	0.832792108455384	0.486	0.407	0.0237223684218186	RT-12.5	Map3k1
0.0000775958222578708	0.831125622754141	0.253	0.176	1	RT-12.5	Cxadr
6.19226927893091E-13	0.82735288203362	0.655	0.533	1.63457332155939E-08	RT-12.5	Pcmtd1
0.0000499199297292411	0.826965172341453	0.297	0.214	1	RT-12.5	Trim2
0.0000865820363681935	0.826444924185512	0.28	0.204	1	RT-12.5	Cacna1h
1.79759517331235E-17	0.825813244899396	0.547	0.323	4.74511197899262E-13	RT-12.5	Emx2
6.95921401645695E-08	0.82530052164972	0.382	0.262	0.00183702372392414	RT-12.5	Cpq
0.000279193626741505	0.823996246304258	0.334	0.27	1	RT-12.5	Slc27a1
6.25377539369643E-11	0.82305106465536	0.48	0.326	1.65080909067405E-06	RT-12.5	Sema6d
1.06217298486864E-07	0.822824584996453	0.385	0.274	0.00280381802815776	RT-12.5	Mapk8ip3
0.000011727490181102	0.821957766618814	0.365	0.281	0.309570558310549	RT-12.5	Dcbld2
0.000582663560393431	0.821917710309624	0.274	0.21	1	RT-12.5	Slc31a2
0.000309607422731527	0.820694178474379	0.291	0.218	1	RT-12.5	Bphl
1.38960008103304E-09	0.817938462206942	0.49	0.373	0.0000366812733390291	RT-12.5	Dtnb
6.78415301174795E-06	0.815634390617499	0.402	0.31	0.179081287051111	RT-12.5	Prrg2
9.49146189000056E-06	0.815331402551001	0.331	0.244	0.250546119510345	RT-12.5	Ldlrap1
0.000216387595539843	0.813470362690094	0.358	0.289	1	RT-12.5	Smim19
5.26376748950782E-06	0.812892065499164	0.294	0.196	0.138947670420538	RT-12.5	Selenon
7.40980067255832E-20	0.812888729936498	0.774	0.596	1.95596508353522E-15	RT-12.5	Ech1
0.0000111735898692529	0.810524351785671	0.345	0.251	0.29494925177867	RT-12.5	Tspan12
0.000334640671775828	0.809155261604686	0.26	0.19	1	RT-12.5	Eif2ak2
0.000187444370355676	0.808988055417019	0.284	0.216	1	RT-12.5	St6galnac6
0.00113899087039136	0.807264212008612	0.257	0.195	1	RT-12.5	Npdc1
3.83882314280994E-07	0.806329038467708	0.399	0.283	0.0101333414500754	RT-12.5	Gabbr1
4.54645395888299E-15	0.802639723077077	0.814	0.696	1.20012745152634E-10	RT-12.5	Rhob
0.00136178981973415	0.802170629627231	0.257	0.198	1	RT-12.5	Snx7
0.0000464532170426424	0.802031438064858	0.463	0.405	1	RT-12.5	Epb41l5
5.55507948290085E-07	0.801386049370465	0.399	0.289	0.0146637433110134	RT-12.5	Flywch2
2.54340203670496E-29	0.801210926125908	0.922	0.732	6.71381835629009E-25	RT-12.5	Tmem176b
9.57186057551315E-07	0.800977157200311	0.389	0.29	0.0252668403611821	RT-12.5	Nab1
1.80980445864587E-24	0.800543654773469	0.838	0.604	4.77734082948751E-20	RT-12.5	Amotl2
0.0000230951829876924	0.798486372264579	0.321	0.231	0.609643545326115	RT-12.5	Airn
0.0000435259603502165	0.79821182329768	0.321	0.243	1	RT-12.5	Cry2
0.00137006534974155	0.797003088700283	0.257	0.196	1	RT-12.5	Gm44694
1.98125076815932E-08	0.796228521584492	0.453	0.336	0.000522990765271017	RT-12.5	Ilvbl
0.0000191840694392029	0.795827752610101	0.27	0.183	0.506401880986638	RT-12.5	Slc1a3
9.25914209167905E-09	0.795508970023047	0.503	0.394	0.000244413573794052	RT-12.5	Lamc1
1.23280489891278E-12	0.795234259646568	0.554	0.418	3.25423509166006E-08	RT-12.5	Trim26
2.25077059640988E-06	0.790906795329745	0.473	0.405	0.0594135914334317	RT-12.5	Nfe2l2
0.000826016237147256	0.788896700516924	0.274	0.212	1	RT-12.5	Sh3rf1
5.64163660762796E-13	0.788040346232612	0.605	0.463	1.48922281531555E-08	RT-12.5	Fbxo21
0.000111374277773338	0.787580598314216	0.361	0.281	1	RT-12.5	Rnf182
0.000443091844519222	0.786419560277771	0.324	0.265	1	RT-12.5	Atxn7
1.16925381971263E-14	0.785648704596487	0.709	0.605	3.08647930789544E-10	RT-12.5	Galnt1
1.55731000026786E-06	0.781555675877912	0.405	0.299	0.0411083120770708	RT-12.5	Gm4258
0.0000636801521717304	0.780105081475144	0.264	0.184	1	RT-12.5	AC163282.1
0.000279209778848956	0.779794594929334	0.355	0.284	1	RT-12.5	Spata7
0.00018729389884083	0.779227421744251	0.26	0.187	1	RT-12.5	Zfp672
1.47708359703766E-06	0.778045843901294	0.372	0.275	0.0389905757110032	RT-12.5	Kansl1l
3.42904844223268E-06	0.775226692144432	0.51	0.444	0.090516591729616	RT-12.5	Pkd2
3.56557514865988E-08	0.77472337345244	0.534	0.452	0.000941204871991748	RT-12.5	Acadm
0.0000416544428343349	0.773982457610452	0.297	0.217	1	RT-12.5	3110043O21Rik
2.22686935559331E-06	0.773129735634993	0.318	0.221	0.0587826703795966	RT-12.5	Arhgap18
1.37936180788812E-18	0.772710433536622	0.753	0.6	3.64110136428228E-14	RT-12.5	Bad
0.00150762788823702	0.771696257289623	0.291	0.237	1	RT-12.5	Nars2
0.00236950664921738	0.770482610543259	0.253	0.199	1	RT-12.5	Plekha2
4.09987965678335E-10	0.768562322767863	0.541	0.389	0.000010822452330011	RT-12.5	Lmna
6.67954534669136E-12	0.768294169485883	0.534	0.376	1.76319958516612E-07	RT-12.5	Pygb
6.23412289498488E-27	0.767644727483591	0.865	0.676	1.64562142058916E-22	RT-12.5	Ptprf
2.88959784982566E-07	0.766365640297367	0.453	0.353	0.00762767144418479	RT-12.5	Morn2
3.91359079359413E-54	0.766037425990766	1	0.997	1.03307056178504E-49	RT-12.5	Malat1
0.00022045731440742	0.763664843542486	0.334	0.266	1	RT-12.5	2300009A05Rik
0.0000206389002559353	0.763037848966588	0.274	0.184	0.544805050055923	RT-12.5	9330020H09Rik
9.11220410806966E-25	0.762629083405007	0.845	0.643	2.40534851840715E-20	RT-12.5	Gata4
2.60412573046679E-29	0.762576082439239	0.878	0.611	6.87411069071319E-25	RT-12.5	Wt1
4.22261319989392E-06	0.759153113472421	0.422	0.331	0.1114643206376	RT-12.5	1110032A03Rik
2.38358599873267E-10	0.759146431480928	0.476	0.324	6.29195196085462E-06	RT-12.5	2610008E11Rik
2.97070617318367E-15	0.758937079193711	0.797	0.695	7.84177308535294E-11	RT-12.5	Dusp1
8.25889360562682E-06	0.757977539213205	0.301	0.205	0.218010014507731	RT-12.5	Ccdc136
2.86378513903923E-09	0.756617051203667	0.291	0.16	0.0000755953363152186	RT-12.5	Scara5
1.02548624144894E-14	0.754676596541675	0.642	0.469	2.70697603155278E-10	RT-12.5	Zfp618
1.44021387477987E-09	0.754330041790003	0.493	0.358	0.0000380173256525642	RT-12.5	Cpd
9.45019364569876E-08	0.753509998054702	0.52	0.439	0.0024945676166551	RT-12.5	Tpst2
0.0000465630274749963	0.753182289497538	0.365	0.288	1	RT-12.5	Lrrc45
0.0000491325360288518	0.752535373200804	0.355	0.268	1	RT-12.5	Rab26os
8.99289441719447E-07	0.751465508021139	0.486	0.378	0.0237385433930682	RT-12.5	Hspg2
8.83077264149709E-11	0.749126027172802	0.588	0.446	2.33105905417599E-06	RT-12.5	Hist3h2a
0.0025506914101543	0.748132013017703	0.257	0.204	1	RT-12.5	Fbxl20
9.40123028004773E-07	0.748120366563636	0.341	0.236	0.024816427570242	RT-12.5	Tmem42
0.0000270421752164256	0.745200336538822	0.328	0.241	0.713832299187986	RT-12.5	Prkcd
2.01362271914147E-16	0.744113375537171	0.838	0.784	5.31535989171773E-12	RT-12.5	Rlim
0.000063518050534493	0.742639614457542	0.456	0.392	1	RT-12.5	Rps6ka3
0.000835928429984778	0.741121862849808	0.28	0.216	1	RT-12.5	Atp6v0a1
3.53180475226426E-11	0.74051768960935	0.574	0.445	9.32290500455198E-07	RT-12.5	Aamdc
0.00257451419352333	0.739902095387079	0.351	0.304	1	RT-12.5	Errfi1
6.5731927758094E-07	0.739248306027075	0.426	0.322	0.0173512569703041	RT-12.5	Reep1
0.00184978823435856	0.737594852554789	0.355	0.312	1	RT-12.5	9030624J02Rik
0.0000265907357626052	0.737088971272373	0.409	0.34	0.701915651925489	RT-12.5	Tnip1
0.0000469565642812527	0.736629052728405	0.389	0.309	1	RT-12.5	Zrsr1
1.07624386775526E-11	0.736397178163887	0.699	0.563	2.84096093771357E-07	RT-12.5	Srek1ip1
0.0000021779419910047	0.735640456742817	0.395	0.293	0.0574911347365511	RT-12.5	Fam213b
0.0000717949182068229	0.734974025652722	0.257	0.174	1	RT-12.5	Sall2
1.04735287335746E-07	0.732584805635856	0.368	0.251	0.00276469737980169	RT-12.5	Apbb2
1.12765319165054E-09	0.732377699090109	0.578	0.47	0.0000297666612999992	RT-12.5	Nrip1
1.06068556914109E-09	0.73086152739556	0.564	0.448	0.0000279989169686174	RT-12.5	Cflar
8.81682316447138E-11	0.730216198675783	0.635	0.531	2.32737681072551E-06	RT-12.5	Adk
1.55808005004927E-10	0.729520538550932	0.574	0.45	4.11286390811507E-06	RT-12.5	Rilpl2
5.1444798968776E-10	0.728743799961427	0.517	0.377	0.0000135798835837878	RT-12.5	Idnk
0.00121685925404502	0.725310258617996	0.372	0.328	1	RT-12.5	Rybp
5.8434614743413E-13	0.72440574889438	0.679	0.566	1.54249852538187E-08	RT-12.5	Smad5
0.000969003551947263	0.720884125636425	0.361	0.307	1	RT-12.5	Wdfy3
1.16639225808926E-07	0.720799417253474	0.443	0.313	0.00307892564367821	RT-12.5	Pck2
1.89430740655272E-10	0.717577020916067	0.574	0.421	5.00040326107722E-06	RT-12.5	Tcaf1
0.0000655936172309369	0.717245743299041	0.26	0.177	1	RT-12.5	Smpdl3b
3.97849751146779E-06	0.716927445795824	0.497	0.424	0.105020398810215	RT-12.5	Uhrf1bp1l
5.02319435305616E-10	0.71685776203801	0.595	0.471	0.0000132597261337624	RT-12.5	Zfp462
1.07849352197986E-07	0.715096242583909	0.48	0.367	0.00284689934997023	RT-12.5	Prmt2
8.03464000901809E-10	0.71203240198535	0.591	0.43	0.000021209039231805	RT-12.5	Maf
3.12532671034106E-18	0.711576081417989	0.818	0.725	8.24992491728728E-14	RT-12.5	Sptbn1
0.00103530773757602	0.711420112426524	0.253	0.189	1	RT-12.5	Rab11fip5
1.84551786461092E-17	0.710847738092051	0.784	0.627	4.87161350721345E-13	RT-12.5	Camk1
0.0000152386219843157	0.708291637092019	0.5	0.448	0.402253904519983	RT-12.5	Ascc1
0.000155345622230495	0.706736255019977	0.297	0.219	1	RT-12.5	Bmp2k
0.0000123675867043276	0.705075792719122	0.378	0.281	0.326467186234135	RT-12.5	Cdk6
2.75431875510173E-11	0.703148497128931	0.632	0.509	7.27057521784203E-07	RT-12.5	F11r
0.00139500280824507	0.700919749429978	0.25	0.182	1	RT-12.5	Gm17056
0.00385503801675251	0.699575234951434	0.328	0.279	1	RT-12.5	Shroom3
5.51359079117378E-08	0.697737436752108	0.47	0.337	0.00145542256114614	RT-12.5	Hspb1
5.32782006103724E-13	0.694637676495961	0.649	0.5	1.406384661512E-08	RT-12.5	Kif1b
5.60278053897506E-10	0.693908458130283	0.574	0.442	0.0000147896597887325	RT-12.5	Plxnb2
2.04356704421645E-07	0.692129916236462	0.51	0.405	0.00539440392661816	RT-12.5	Adgra3
2.24116410728512E-29	0.69138026809376	0.963	0.843	5.91600089400053E-25	RT-12.5	Hsd17b10
2.07886778480172E-08	0.691326027561269	0.497	0.387	0.000548758729154111	RT-12.5	Hmox1
5.32133685653123E-10	0.690374585676902	0.615	0.507	0.0000140467329001855	RT-12.5	Pex2
1.36715487712874E-16	0.689463924703487	0.993	0.95	3.60887872915674E-12	RT-12.5	Hmgb3
3.36153665417873E-07	0.689401546851169	0.578	0.491	0.00887344830603561	RT-12.5	Gadd45a
0.000500822260817036	0.688344544647646	0.27	0.203	1	RT-12.5	Rufy3
0.00287132155764121	0.687687415834092	0.274	0.219	1	RT-12.5	Nbea
5.18910371936376E-48	0.687118783304122	0.986	0.935	1.36976770880045E-43	RT-12.5	Vdac3
4.65186261334257E-19	0.685953525872799	0.811	0.65	1.22795217404404E-14	RT-12.5	Dag1
4.56074065124929E-11	0.683697403678087	0.605	0.444	1.20389870971027E-06	RT-12.5	Lrp1
2.15590204048305E-20	0.682929219487935	0.929	0.776	5.69093461626312E-16	RT-12.5	Id2
0.0000440584654936547	0.680141683833253	0.334	0.246	1	RT-12.5	Pank1
7.1124134435138E-10	0.679630763974107	0.669	0.545	0.0000187746377668434	RT-12.5	Cited2
0.00346180449440092	0.678047720488292	0.291	0.237	1	RT-12.5	Scyl2
3.70276034534322E-07	0.678006011247253	0.473	0.378	0.0097741764836025	RT-12.5	Gprasp1
4.39622985757978E-07	0.677779315286465	0.517	0.429	0.0116047279550534	RT-12.5	Neo1
0.0000145138913545571	0.67703971816512	0.453	0.376	0.383123190086243	RT-12.5	Ajuba
1.38760112008535E-12	0.676576678212762	0.645	0.498	3.66285067668931E-08	RT-12.5	Gamt
4.25265325806306E-08	0.675178326155742	0.52	0.4	0.00112257288053091	RT-12.5	Cltb
0.00402344507435703	0.674462448811656	0.311	0.26	1	RT-12.5	Crebrf
3.23599447912876E-08	0.673870760236326	0.49	0.368	0.000854205462655619	RT-12.5	Cpxm1
0.000105557010721053	0.673475869965716	0.405	0.342	1	RT-12.5	3830406C13Rik
6.14575218424565E-06	0.673241203001846	0.459	0.373	0.162229420407532	RT-12.5	Bmpr2
1.81773911541291E-07	0.672788363379895	0.345	0.219	0.00479828594295547	RT-12.5	Sema5b
0.00483436624788024	0.671425821811538	0.267	0.214	1	RT-12.5	Srgap1
3.73625657796574E-22	0.671416719971072	0.885	0.692	9.86259648885615E-18	RT-12.5	Mgst1
9.35468284303895E-06	0.671103587375039	0.436	0.357	0.246935563007699	RT-12.5	Adamts10
0.000510707634479717	0.670968386417458	0.416	0.369	1	RT-12.5	Tmem106c
0.000130483969386036	0.670803675235026	0.399	0.324	1	RT-12.5	Zfp30
1.11418535275576E-30	0.670135004613848	0.98	0.853	2.94111507566937E-26	RT-12.5	Nenf
5.75487159020701E-17	0.669421252099727	0.47	0.248	1.51911345366694E-12	RT-12.5	Inhbb
0.0000481509279788476	0.669300390254051	0.476	0.411	1	RT-12.5	Snhg9
6.95411985173448E-19	0.667965718548697	0.581	0.345	1.83567901726235E-14	RT-12.5	Cavin3
4.57694479757591E-23	0.667873027335014	0.926	0.839	1.20817611821611E-18	RT-12.5	Use1
8.23036234194332E-13	0.667215638800637	0.777	0.713	2.17256874740278E-08	RT-12.5	Ptch1
0.00007325291670193	0.667209116502391	0.331	0.24	1	RT-12.5	Tnfrsf12a
1.42636517752597E-13	0.665285866368407	0.635	0.48	3.76517615911531E-09	RT-12.5	St3gal5
0.00726390335658983	0.665202706642526	0.28	0.236	1	RT-12.5	Gm10136
0.00102572509712092	0.664843420334043	0.253	0.186	1	RT-12.5	Mdfic
9.10840101718019E-06	0.664559487995986	0.405	0.315	0.240434461650505	RT-12.5	Pitpnc1
2.37015967354232E-10	0.664064046502834	0.713	0.644	6.25651049024966E-06	RT-12.5	Nsmce3
2.81014821583495E-10	0.663162289993739	0.645	0.509	7.41794824533952E-06	RT-12.5	Fam198b
5.78491388189991E-10	0.662362896243066	0.574	0.414	0.0000152704371740512	RT-12.5	Vasn
5.68769506171686E-07	0.659099893782187	0.544	0.474	0.015013808654414	RT-12.5	Tmed4
0.000104693893249339	0.659006002823045	0.581	0.516	1	RT-12.5	Phlda1
4.82991045944258E-16	0.655507508588058	0.855	0.687	1.27495146397906E-11	RT-12.5	Ifitm1
0.000657674393427491	0.654751488932107	0.361	0.288	1	RT-12.5	Sh3kbp1
6.05828649633623E-12	0.654384698962582	0.743	0.641	1.59920588643787E-07	RT-12.5	Tiparp
0.000520963638463702	0.652742346930611	0.392	0.334	1	RT-12.5	Aff3
1.71107580109331E-07	0.651563451419474	0.578	0.498	0.00451672679214602	RT-12.5	Acadl
0.00226720087165155	0.651208236717316	0.307	0.252	1	RT-12.5	Hivep1
0.00336918868190808	0.650765542140673	0.27	0.208	1	RT-12.5	Zfp827
0.00630948093112116	0.650016636856551	0.297	0.253	1	RT-12.5	Cpt1a
6.46769559127752E-25	0.649662398625953	0.949	0.841	1.70727760522953E-20	RT-12.5	Snhg8
0.00310094931993193	0.647252512507522	0.324	0.271	1	RT-12.5	Ankrd39
1.70275625190261E-19	0.646611919206021	0.959	0.923	4.49476567814732E-15	RT-12.5	2410006H16Rik
0.00155569107215494	0.645791309279151	0.345	0.288	1	RT-12.5	Acadsb
2.90179131159232E-34	0.64450957259249	0.851	0.584	7.65985852521024E-30	RT-12.5	Tpd52l1
3.17423328895595E-17	0.644010998650777	0.818	0.672	8.37902361285703E-13	RT-12.5	Ndn
0.000445090846955871	0.643725509555114	0.291	0.216	1	RT-12.5	Paxx
0.00098107738784531	0.643540175600848	0.868	0.895	1	RT-12.5	mt-Rnr1
2.10413868363387E-11	0.642756079538078	0.723	0.611	5.55429488318834E-07	RT-12.5	Nfkbia
0.00947071365119636	0.641965007142494	0.331	0.29	1	RT-12.5	Zfp846
7.82471923777296E-11	0.641039222405749	0.625	0.476	2.06549113719493E-06	RT-12.5	Tnfrsf1a
6.97626998219016E-06	0.64085310828421	0.517	0.426	0.184152598719874	RT-12.5	2810001G20Rik
3.57524108152345E-06	0.639204984804387	0.47	0.378	0.0943756388289744	RT-12.5	Tacc2
9.55049844564123E-17	0.638241792652171	0.949	0.921	2.52104507469592E-12	RT-12.5	Rsrp1
0.000327091324525089	0.637898611732347	0.426	0.376	1	RT-12.5	Add3
3.15337937339926E-16	0.637373229386478	0.608	0.42	8.32397553196203E-12	RT-12.5	Creg1
0.00317692180619896	0.636535281723074	0.253	0.195	1	RT-12.5	Rerg
0.0000636544343205038	0.633963707513438	0.473	0.406	1	RT-12.5	Msantd4
0.00287502903593626	0.633944106833347	0.318	0.268	1	RT-12.5	Shprh
0.000946126653940801	0.633227526568614	0.314	0.25	1	RT-12.5	Kdm4a
2.71995770315484E-09	0.63317295490171	0.622	0.524	0.0000717987234901783	RT-12.5	Mtch1
0.00388594894308805	0.632660973055258	0.311	0.261	1	RT-12.5	Gse1
6.40491964911089E-06	0.632473414206875	0.399	0.297	0.16907066397758	RT-12.5	Pink1
1.0509363306603E-10	0.631567613088081	0.618	0.485	2.77415663204398E-06	RT-12.5	Mef2a
2.85135259223067E-09	0.631245728938374	0.588	0.422	0.0000752671543771131	RT-12.5	Cdc42ep3
1.62069661177592E-15	0.629978229451979	0.834	0.753	4.2781528461049E-11	RT-12.5	Akr7a5
5.90075239724756E-10	0.628899063262	0.709	0.548	0.0000155762161030144	RT-12.5	Lsp1
2.67239151647085E-32	0.628110350197144	0.986	0.929	7.05431188602812E-28	RT-12.5	Npc2
0.0000133934748668085	0.627980080772985	0.361	0.261	0.353547556059145	RT-12.5	Gm16152
3.50709062712149E-09	0.626886566204781	0.791	0.735	0.000092576671284126	RT-12.5	Bambi
0.00512142449894414	0.626561970542847	0.355	0.314	1	RT-12.5	Cul7
0.00437987495969896	0.626325314438029	0.307	0.253	1	RT-12.5	Cachd1
0.00167503729648201	0.625670961971054	0.26	0.197	1	RT-12.5	Gm36963
0.000775692523451595	0.623998439300222	0.436	0.391	1	RT-12.5	Ypel1
0.0000907975813112017	0.623657234861311	0.338	0.257	1	RT-12.5	Cask
1.53159273366571E-19	0.623010755019317	0.892	0.782	4.04294533905738E-15	RT-12.5	Eci2
3.46283333814294E-31	0.622977995225081	0.997	0.98	9.14084116269592E-27	RT-12.5	Tsc22d1
0.0000154148319890637	0.622730151011311	0.334	0.229	0.406905320015315	RT-12.5	Igf1
6.53373676233635E-15	0.622331218883877	0.787	0.693	1.72471049315393E-10	RT-12.5	Wbp1
1.90144024033555E-06	0.621659701589012	0.493	0.389	0.0501923180241375	RT-12.5	Mex3b
3.53491139468679E-08	0.621525348960624	0.581	0.477	0.000933110560855471	RT-12.5	Adgrl2
5.77856396200628E-13	0.620914579863504	0.794	0.678	1.5253675290508E-08	RT-12.5	Efnb1
0.0000633049801024848	0.620865503150853	0.419	0.337	1	RT-12.5	Fuom
0.00505999940766018	0.620526513965793	0.426	0.402	1	RT-12.5	Stau2
1.70396695401313E-17	0.619977327268273	0.831	0.731	4.49796156850846E-13	RT-12.5	Hcfc1r1
0.00243151557238499	0.619298063291617	0.274	0.215	1	RT-12.5	Lmbrd1
2.66352392116759E-08	0.617814868398465	0.52	0.4	0.000703090409470609	RT-12.5	Ezr
0.000263456381427491	0.616506202502897	0.365	0.297	1	RT-12.5	Mum1l1
3.59004604881711E-36	0.616216321474222	0.983	0.938	9.47664455506252E-32	RT-12.5	2410015M20Rik
0.00358634981274315	0.615194190841103	0.26	0.203	1	RT-12.5	4931440P22Rik
0.00504247281941343	0.615093838537434	0.253	0.198	1	RT-12.5	Hibch
0.000289125555066216	0.614411314437216	0.324	0.247	1	RT-12.5	Dnajb2
0.00407809943323517	0.613702370813212	0.311	0.263	1	RT-12.5	Acad8
0.000788390574705157	0.613331354975243	0.402	0.338	1	RT-12.5	Gm42992
0.000157689265144664	0.612534364756315	0.405	0.334	1	RT-12.5	Mpdz
2.01355388172079E-11	0.612119931917159	0.804	0.719	5.31517818157836E-07	RT-12.5	Bmyc
1.03081265344403E-07	0.611610023282247	0.659	0.581	0.0027210361612962	RT-12.5	Sertad2
0.000595725125856557	0.61045176511842	0.318	0.247	1	RT-12.5	Tbc1d9b
0.000602175656484875	0.609492724674609	0.446	0.395	1	RT-12.5	Caml
2.30921281897459E-06	0.608485180506108	0.584	0.536	0.0609562907824722	RT-12.5	Asap1
5.82274117260068E-27	0.605787836920003	0.959	0.911	1.5370289873314E-22	RT-12.5	Nisch
0.00069075780452635	0.604620492303041	0.392	0.331	1	RT-12.5	Scamp2
0.00328904402750294	0.604470432213346	0.365	0.317	1	RT-12.5	Stx18
5.38749443541579E-10	0.604065813359282	0.686	0.591	0.0000142213690611671	RT-12.5	4632427E13Rik
0.0000195566971965556	0.604000076949486	0.5	0.429	0.516238135897478	RT-12.5	Marc2
0.00498798594781295	0.601749714223784	0.443	0.416	1	RT-12.5	Pgpep1
3.13467459305999E-06	0.601665818493451	0.459	0.354	0.0827460052330047	RT-12.5	Decr1
7.03924496733864E-18	0.601215991681647	0.865	0.709	1.85814949402838E-13	RT-12.5	2210013O21Rik
0.000010558092071138	0.600248361557699	0.605	0.552	0.27870195640183	RT-12.5	Sec61a2
4.95356711075322E-07	0.60003230310898	0.28	0.169	0.0130759311022553	RT-12.5	Reep2
3.15450208463638E-07	0.599917928819119	0.517	0.395	0.00832693915281466	RT-12.5	Cd200
1.25321830934719E-07	0.599821301854075	0.611	0.514	0.00330812037118377	RT-12.5	Txndc15
0.00504406743102062	0.599456029537385	0.338	0.284	1	RT-12.5	Bag2
1.10057914676342E-07	0.599120353744609	0.618	0.531	0.00290519877371139	RT-12.5	Tead1
3.51302600235001E-06	0.598513560249722	0.581	0.511	0.0927333473840332	RT-12.5	Tmbim4
0.00428857969633253	0.598357735591867	0.277	0.22	1	RT-12.5	Crtc1
8.62866692398642E-09	0.597682504696296	0.605	0.493	0.00022777092079247	RT-12.5	Mxd4
0.00808454186374072	0.596725253661532	0.28	0.235	1	RT-12.5	Slc25a23
0.00176446029269176	0.596636438628397	0.399	0.354	1	RT-12.5	Suco
1.01040347206002E-10	0.596224345102044	0.659	0.525	2.66716204519684E-06	RT-12.5	Klf4
0.0000130723951416707	0.595585957975837	0.514	0.431	0.345072014554683	RT-12.5	Pdlim4
0.000529283897835842	0.595537624030838	0.416	0.355	1	RT-12.5	Surf1
0.00262235676213511	0.594227518089526	0.304	0.252	1	RT-12.5	Mgmt
0.00132878998240285	0.59358153408575	0.402	0.345	1	RT-12.5	Itgav
0.00384913560908885	0.59280248841738	0.395	0.358	1	RT-12.5	Taz
0.0000368331924021083	0.590874513324822	0.274	0.183	0.972285779838452	RT-12.5	Slc1a6
0.00176568833300149	0.590549645275854	0.351	0.294	1	RT-12.5	Tspyl2
1.01231942911321E-06	0.59054462042488	0.524	0.433	0.0267221959703015	RT-12.5	Arhgef17
0.00685783410672965	0.590195989391447	0.291	0.239	1	RT-12.5	Jcad
0.00456275930975774	0.588680591211062	0.334	0.289	1	RT-12.5	Spata6
0.00231254340416759	0.588491309490921	0.331	0.268	1	RT-12.5	L3mbtl3
0.000791983573419278	0.586876801640756	0.405	0.348	1	RT-12.5	Galt
0.000075428309613096	0.585689479214098	0.527	0.474	1	RT-12.5	Bcl9
2.19386183886387E-11	0.584817794158126	0.733	0.633	5.79113709604897E-07	RT-12.5	Hspb11
0.00261765957053154	0.58427670658254	0.297	0.236	1	RT-12.5	3110062M04Rik
3.8343780579422E-15	0.583814371711099	0.733	0.553	1.012160775955E-10	RT-12.5	Ppt1
0.0000262339084959902	0.58369880918155	0.561	0.499	0.692496482568653	RT-12.5	Sesn3
0.00382913994916704	0.583378359914357	0.355	0.304	1	RT-12.5	2510002D24Rik
0.000140674288151378	0.582589006448358	0.422	0.359	1	RT-12.5	Nit1
3.87584362951326E-07	0.581498616081697	0.642	0.502	0.0102310644288262	RT-12.5	Phgdh
3.12729210597473E-12	0.581338923319567	0.713	0.609	8.2551129721415E-08	RT-12.5	Cd320
1.33992484539604E-09	0.581240033573144	0.551	0.408	0.0000353699961439192	RT-12.5	Gata6
3.49836009194137E-10	0.580460668045464	0.645	0.529	9.23462113469764E-06	RT-12.5	Nectin2
1.96282397722127E-08	0.580191151173345	0.642	0.547	0.000518126645267099	RT-12.5	Hacd1
3.06198490885463E-07	0.580046842654094	0.662	0.593	0.00808272156390358	RT-12.5	Vcl
0.00109535720891442	0.577289432363489	0.48	0.45	1	RT-12.5	Ssh1
3.80605792437786E-09	0.576709665088041	0.659	0.544	0.000100468511029802	RT-12.5	Plscr3
4.58789637925147E-06	0.576047196247746	0.314	0.205	0.121106700723101	RT-12.5	Meis3
0.000530948383885298	0.574042755245571	0.372	0.296	1	RT-12.5	As3mt
7.14906159938726E-06	0.573674268616944	0.446	0.342	0.188713779039025	RT-12.5	Gm5514
1.68512880019529E-20	0.571945296303299	0.936	0.807	4.44823449387551E-16	RT-12.5	Ucp2
0.0003963145414692	0.571095784623986	0.351	0.28	1	RT-12.5	Tmem150a
6.62218767913115E-13	0.570939029700111	0.828	0.736	1.74805888166025E-08	RT-12.5	Gstm5
1.36962698207083E-15	0.569329437826926	0.865	0.789	3.61540434457237E-11	RT-12.5	Hdac3
1.0516138022537E-07	0.568349835302946	0.507	0.387	0.00277594495380909	RT-12.5	Vps37b
0.00191494583932246	0.56781420887861	0.328	0.259	1	RT-12.5	Myc
3.22673534877658E-07	0.567186774330417	0.622	0.527	0.00851761330016553	RT-12.5	Cramp1l
7.0089799031299E-10	0.56709535511302	0.679	0.553	0.000018501604250292	RT-12.5	Cux1
7.86513530513995E-26	0.5670569521214	0.97	0.901	2.07615976649779E-21	RT-12.5	1110038B12Rik
0.000021950257653793	0.567012646651615	0.497	0.415	0.579420951287174	RT-12.5	Nab2
9.52106509852273E-07	0.566998464974052	0.595	0.54	0.0251327555405705	RT-12.5	Irf2bp2
1.21080572494135E-06	0.565970605196158	0.436	0.325	0.0319616387212769	RT-12.5	Cgnl1
5.38215227347465E-10	0.565371109404942	0.767	0.691	0.000014207267356291	RT-12.5	Litaf
2.19515032501638E-18	0.564570954563524	0.939	0.864	5.79453831294574E-14	RT-12.5	H19
0.0000181011427758036	0.564524658985345	0.463	0.378	0.477815865852887	RT-12.5	Nipsnap1
0.00578863021215639	0.563763898488588	0.351	0.305	1	RT-12.5	Slc20a2
0.000253492574089479	0.562829368998775	0.514	0.459	1	RT-12.5	Tspo
3.86928642746562E-14	0.561687281478773	0.821	0.742	1.0213755382581E-09	RT-12.5	Tspan31
0.00791859740106911	0.560825773086881	0.392	0.353	1	RT-12.5	Tmem64
0.00327490577263262	0.560221095877559	0.307	0.25	1	RT-12.5	Zswim6
0.0007270329472298	0.559781443827561	0.476	0.447	1	RT-12.5	Utrn
5.28082950980011E-15	0.559175784682967	0.831	0.756	1.39398056570194E-10	RT-12.5	Fam92a
0.000293493069407766	0.558196354545931	0.405	0.342	1	RT-12.5	Snx21
0.0000756457808075033	0.557967223664155	0.52	0.444	1	RT-12.5	Atat1
0.000514204857732183	0.556271118274017	0.395	0.336	1	RT-12.5	Irak1
0.0000199920493152414	0.556107092613746	0.503	0.425	0.527730125774427	RT-12.5	Lrrc41
2.06340251257931E-06	0.556072778125686	0.652	0.592	0.0544676361245561	RT-12.5	Zfand5
5.47002515170836E-10	0.555366988169225	0.767	0.712	0.0000144392253929646	RT-12.5	Upf3b
1.1714111193626E-14	0.554903414267501	0.855	0.772	3.09217393178145E-10	RT-12.5	Psme2
9.20855346975691E-07	0.554022255387196	0.5	0.382	0.0243078185941173	RT-12.5	Atf3
2.31337869454466E-09	0.55358350102141	0.713	0.631	0.0000610662573998955	RT-12.5	Smim14
2.38543728017234E-10	0.553125350071768	0.77	0.705	6.29683878847093E-06	RT-12.5	Phf14
1.29280034814066E-08	0.552331539262466	0.716	0.648	0.000341260507898691	RT-12.5	Akap13
0.0000234443125476566	0.552151365566828	0.486	0.414	0.618859518320491	RT-12.5	Nudt14
4.51957851852597E-07	0.551851353178725	0.622	0.56	0.011930331415353	RT-12.5	Mcee
0.00709838763790579	0.551784187369688	0.331	0.265	1	RT-12.5	Mxra8
0.000407905386845377	0.551486843366129	0.709	0.641	1	RT-12.5	Itm2a
0.0000322477124554143	0.550282780059366	0.591	0.537	0.851242865685571	RT-12.5	Fam216a
0.00508799131226617	0.550146151968879	0.253	0.197	1	RT-12.5	Fahd1
0.00623423201618268	0.548726059798415	0.345	0.294	1	RT-12.5	Nicn1
0.00682594311386081	0.548074938256139	0.389	0.363	1	RT-12.5	Vps37a
5.50374536803966E-07	0.547970223793133	0.588	0.465	0.0145282366480143	RT-12.5	Tenm4
0.0096201857139837	0.546275267976239	0.264	0.21	1	RT-12.5	Msrb2
2.0614674878619E-10	0.545308602394082	0.598	0.424	5.44165572770904E-06	RT-12.5	Lpl
1.00564323400016E-13	0.545177775478921	0.811	0.729	2.65459644479021E-09	RT-12.5	Mpnd
9.35355394436599E-23	0.543694141631313	0.966	0.915	2.46905763469429E-18	RT-12.5	Pkig
1.67191781067375E-14	0.543535847226195	0.905	0.838	4.4133614448355E-10	RT-12.5	Zwint
0.000373700536921631	0.543276845943326	0.459	0.4	1	RT-12.5	Csf2ra
4.1002915532425E-07	0.543188829857487	0.595	0.508	0.0108235396130942	RT-12.5	Ncor2
0.00713219257439159	0.542937949962782	0.297	0.25	1	RT-12.5	Acbd5
0.00757922523050636	0.542466188533253	0.341	0.293	1	RT-12.5	Plxdc2
0.00137015681327887	0.542439570401223	0.399	0.348	1	RT-12.5	Atn1
0.0000210040223345313	0.542378085201381	0.412	0.305	0.554443177564623	RT-12.5	Tgfb1i1
0.00867101965123549	0.541635250743812	0.264	0.213	1	RT-12.5	Bmt2
1.22906290472729E-15	0.541540540352454	0.882	0.777	3.24435734960862E-11	RT-12.5	Rcn2
0.0000122228310162189	0.540687209120618	0.355	0.248	0.322646070335131	RT-12.5	C1qtnf6
1.97422737155901E-09	0.540333875902304	0.882	0.802	0.0000521136799270433	RT-12.5	Maged2
0.00627658849166525	0.540155467197915	0.436	0.406	1	RT-12.5	Ndfip1
0.000596502840279277	0.539714923538943	0.456	0.398	1	RT-12.5	Spats2
0.00686932890755743	0.539489306065425	0.257	0.203	1	RT-12.5	Zhx1
3.84554007135521E-12	0.539475734515102	0.821	0.746	1.01510721263564E-07	RT-12.5	Sdf2
2.06247933366248E-10	0.53884361817135	0.828	0.735	5.44432669706885E-06	RT-12.5	Nrep
6.31488889827791E-07	0.538614513928579	0.632	0.577	0.0166694122247842	RT-12.5	Yap1
0.000104955014972821	0.53803690729754	0.554	0.485	1	RT-12.5	Chd2
0.0000354548969611916	0.536911673281771	0.5	0.438	0.935902915084574	RT-12.5	Fcho2
3.63275044415349E-10	0.536090541292657	0.774	0.684	9.58937134743196E-06	RT-12.5	Zyx
1.45395899470553E-10	0.53523488435239	0.723	0.559	0.0000038380155583242	RT-12.5	Wls
2.27169495483173E-17	0.53515397800332	0.929	0.837	5.99659317226933E-13	RT-12.5	Ergic3
0.000850563465398136	0.53489219093334	0.314	0.243	1	RT-12.5	Palm
6.16362866675034E-23	0.534847304833383	0.99	0.957	1.62701305916209E-18	RT-12.5	Dstn
0.00041552756185708	0.534415705921935	0.439	0.369	1	RT-12.5	Stat3
1.91104676865508E-12	0.533775502905015	0.818	0.753	5.04459015521882E-08	RT-12.5	Uqcc3
1.16687942709447E-09	0.53336003118442	0.845	0.768	0.0000308021162370127	RT-12.5	Ccnd2
0.000104309615042613	0.532957873422763	0.456	0.368	1	RT-12.5	Plin2
1.61588326828042E-18	0.530432031498127	0.99	0.903	4.26544706327983E-14	RT-12.5	S100a11
0.000101114797451733	0.52977800914059	0.453	0.366	1	RT-12.5	Cxx1b
2.72237493071788E-06	0.529458424550218	0.639	0.525	0.0718625310461599	RT-12.5	Ptprd
0.0000846586604360583	0.528946653630312	0.463	0.405	1	RT-12.5	Crtap
0.000133948124613495	0.528873610001547	0.47	0.39	1	RT-12.5	Pdpn
0.000250976932169992	0.527593404185879	0.321	0.237	1	RT-12.5	Cercam
0.000619991446910529	0.52726730025202	0.416	0.337	1	RT-12.5	Zfp358
0.0000281947893631144	0.527117468656922	0.52	0.454	0.744257854818132	RT-12.5	Smim4
1.34111414069037E-18	0.526369779003482	0.584	0.326	3.54013899718037E-14	RT-12.5	Kitl
7.49727922989757E-11	0.525982086159449	0.743	0.578	1.97905679831606E-06	RT-12.5	Ifngr2
7.41894921700639E-07	0.525850515357719	0.72	0.676	0.0195838002481318	RT-12.5	4921524J17Rik
2.78882145734606E-09	0.525684145391477	0.672	0.536	0.0000736165200095638	RT-12.5	Tmem176a
3.05935241511555E-06	0.524019194718769	0.422	0.311	0.0807577257018053	RT-12.5	Man2a2
4.84348677795035E-09	0.522849224312209	0.682	0.596	0.000127853520477555	RT-12.5	Zfp560
0.0000272499376701827	0.52149048801175	0.51	0.41	0.719316604679812	RT-12.5	Sh3bp5
0.0006660131254316	0.521210293673707	0.429	0.362	1	RT-12.5	Rit1
0.000926845370114279	0.520879432645679	0.47	0.415	1	RT-12.5	Eci1
1.22620899018601E-08	0.520703734231431	0.801	0.734	0.000323682387139401	RT-12.5	Btg2
1.09376443733147E-07	0.520447684492165	0.699	0.602	0.00288720998522388	RT-12.5	Arl3
5.75602158315766E-08	0.519513319041584	0.632	0.519	0.00151941701730613	RT-12.5	Smo
0.00398958203816008	0.518850662012385	0.426	0.383	1	RT-12.5	Slmap
4.93097719478434E-17	0.518583890986965	0.895	0.863	1.30163005010722E-12	RT-12.5	Gemin7
0.000344248616787401	0.518193110715121	0.463	0.391	1	RT-12.5	Micu1
0.0043952230925305	0.517166052061033	0.392	0.354	1	RT-12.5	Mospd3
0.000208296080664819	0.516498154156104	0.551	0.498	1	RT-12.5	Zcchc7
2.31007725414172E-28	0.516236356886851	0.993	0.971	6.09791092775791E-24	RT-12.5	Eif4a2
0.00412740295856293	0.516115122200419	0.426	0.374	1	RT-12.5	Jam3
4.72500334923108E-09	0.515084829233941	0.639	0.52	0.000124725913409653	RT-12.5	St3gal4
4.0073556542521E-13	0.514834627894604	0.912	0.847	1.05782167205293E-08	RT-12.5	Knop1
1.86882978281863E-07	0.514622214985113	0.696	0.634	0.00493314997770634	RT-12.5	Strn3
0.000289096958480097	0.514166081417099	0.449	0.366	1	RT-12.5	Ikbip
4.23234069319368E-06	0.513722252005734	0.52	0.414	0.111721097278234	RT-12.5	Pdlim2
6.70950827727787E-09	0.511938312247268	0.655	0.513	0.000177110889995304	RT-12.5	Gpx7
5.94328053357996E-27	0.511310147999628	0.98	0.957	1.5688477624491E-22	RT-12.5	1810058I24Rik
0.00718705710507143	0.509469865040572	0.355	0.314	1	RT-12.5	Zswim8
5.96120371168232E-09	0.508324777247779	0.655	0.53	0.000157357894377278	RT-12.5	Timp1
3.00974487315203E-26	0.507843824903289	0.976	0.975	7.9448235416594E-22	RT-12.5	Tpt1-ps3
0.006355636178813	0.507130443027973	0.361	0.314	1	RT-12.5	Impact
2.82740072550762E-13	0.507059375005144	0.882	0.796	7.46348969512245E-09	RT-12.5	Mrps11
3.613229262301E-12	0.506978945973888	0.811	0.619	9.53784128369596E-08	RT-12.5	Mbnl2
0.0000189764255748605	0.505033208978404	0.551	0.485	0.500920705899593	RT-12.5	Ano6
4.41742611945293E-06	0.504335730775745	0.821	0.775	0.116606797275199	RT-12.5	Ppp1cc
0.00421892849806847	0.504091124079397	0.416	0.373	1	RT-12.5	Nfxl1
0.00222031761398944	0.503212897982613	0.402	0.346	1	RT-12.5	Smarcc2
1.58560501547302E-08	0.501756091142873	0.747	0.692	0.000418552155934413	RT-12.5	Mcl1
1.42455860562572E-15	0.501309256360111	0.963	0.924	3.76040735127021E-11	RT-12.5	Kif5b
2.80977141056458E-08	0.50090738504665	0.77	0.684	0.000741695359246732	RT-12.5	Tnrc6b
6.83709205663749E-13	0.500591761647084	0.868	0.771	1.8047871901906E-08	RT-12.5	Cox20
0.00855242483246994	0.499943005537696	0.314	0.265	1	RT-12.5	Tob1
2.32612845397226E-10	0.498173284986233	0.807	0.704	6.14028127995057E-06	RT-12.5	Smarca2
0.000370329126476549	0.49762526449652	0.463	0.374	1	RT-12.5	Gm9347
1.84797514302513E-12	0.496318848300397	0.858	0.779	4.87809998504344E-08	RT-12.5	Tm2d2
8.75733106924432E-08	0.495664017844924	0.74	0.699	0.00231167268234842	RT-12.5	Stt3b
0.00100037963609264	0.495411643986787	0.486	0.429	1	RT-12.5	Abhd8
7.60660234871224E-09	0.492735761054153	0.804	0.736	0.000200791482198957	RT-12.5	Srpk2
0.00013737286267149	0.490976508048217	0.53	0.487	1	RT-12.5	Vcpkmt
0.00293418391540424	0.490409222459126	0.429	0.373	1	RT-12.5	Gstp-ps
4.77975180046494E-09	0.490306885294077	0.709	0.591	0.000126171108276873	RT-12.5	Frmd4b
0.0000735460555236024	0.489955354236238	0.554	0.486	1	RT-12.5	Lrrc42
0.000306911235440016	0.489036232560436	0.527	0.467	1	RT-12.5	Cyhr1
0.000975702668302012	0.487401999409856	0.389	0.323	1	RT-12.5	Vangl2
3.83092189948979E-06	0.487124119820268	0.679	0.589	0.101124845380832	RT-12.5	Tubb2b
5.81886524731363E-08	0.487060020576696	0.662	0.572	0.00153600585933338	RT-12.5	Ctnnd1
9.81502201205231E-11	0.486488718882674	0.78	0.685	2.59087136052145E-06	RT-12.5	Aplp2
2.05423394369715E-31	0.483399898886383	1	1	5.42256134117737E-27	RT-12.5	Tpt1
0.0000106978235977913	0.482442106086999	0.649	0.592	0.282390449510898	RT-12.5	Baz2b
3.36934380395461E-16	0.482235440049743	0.953	0.921	8.89405683929898E-12	RT-12.5	Romo1
2.86235108386227E-07	0.482103304363263	0.72	0.644	0.00755574815607124	RT-12.5	Lgr4
0.00152717823015225	0.481984543737354	0.368	0.3	1	RT-12.5	Npr1
0.00679425605016949	0.481309491223156	0.358	0.315	1	RT-12.5	Crat
0.00119668750712681	0.478894215192466	0.456	0.389	1	RT-12.5	Ptprk
0.000178116575374857	0.478414690676784	0.591	0.545	1	RT-12.5	Bri3
1.39447266772757E-19	0.478269801702113	0.986	0.943	3.68098950100047E-15	RT-12.5	Serf1
0.000196971656001246	0.476894652575811	0.426	0.332	1	RT-12.5	Traf3ip2
0.0000849201904992796	0.476345600859705	0.622	0.57	1	RT-12.5	Iah1
0.00201759708010357	0.474385274996906	0.456	0.407	1	RT-12.5	Hacd3
0.00143638333332287	0.474363810035988	0.473	0.428	1	RT-12.5	Mta3
0.0000130491285680874	0.473991308325439	0.588	0.514	0.344457846811803	RT-12.5	Glrx
1.19595832162595E-09	0.472286944544235	0.892	0.865	0.0000315697118159602	RT-12.5	Tkt
4.07055869214633E-08	0.471014168764116	0.723	0.633	0.00107450537796587	RT-12.5	Dnajb4
0.000810147720277895	0.470478196072949	0.53	0.485	1	RT-12.5	Pard3
0.00341659618302576	0.469416186659043	0.51	0.487	1	RT-12.5	Cul4b
3.95443387025103E-08	0.469404740433878	0.645	0.505	0.00104385190873016	RT-12.5	Tcf7l2
6.23923850612685E-08	0.469393464090488	0.649	0.548	0.00164697178846231	RT-12.5	Pyurf
1.08439384793806E-08	0.4686194695189	0.787	0.752	0.000286247444040209	RT-12.5	Snhg6
0.0000303405062572214	0.466937051631146	0.497	0.401	0.800898343671872	RT-12.5	Tnni1
9.46661655993385E-08	0.466214033342154	0.709	0.625	0.00249890277332574	RT-12.5	Dnmt3a
4.78527108154448E-11	0.465785547242262	0.841	0.767	0.0000012631680073953	RT-12.5	Cnot7
0.0000117649825271123	0.465565630391256	0.608	0.531	0.310560243768183	RT-12.5	Spag9
0.00320525160288351	0.464747795538206	0.507	0.475	1	RT-12.5	Htra2
0.00396690711706565	0.464030825833539	0.389	0.335	1	RT-12.5	Fam172a
1.97271418529475E-07	0.463874391413239	0.736	0.662	0.00520737363492254	RT-12.5	Map1lc3a
0.000419296980659367	0.462535058484395	0.517	0.463	1	RT-12.5	Sirt3
1.24751009392713E-12	0.462138921771208	0.818	0.647	3.29305239493943E-08	RT-12.5	Axl
0.00158333576988379	0.461667967111568	0.466	0.428	1	RT-12.5	Birc2
2.30801614636391E-07	0.460864403574525	0.642	0.536	0.0060924702215568	RT-12.5	Vgll4
0.00518746496241642	0.460516030732819	0.341	0.285	1	RT-12.5	Uty
5.06725446130926E-16	0.460160551384516	0.963	0.932	1.3376031601518E-11	RT-12.5	Dbi
6.74671266977581E-06	0.460054212012367	0.618	0.568	0.178092974344072	RT-12.5	2610524H06Rik
0.000883330014342976	0.460046354135402	0.405	0.33	1	RT-12.5	Ifi27
6.33371996593292E-07	0.459896486799449	0.693	0.616	0.0167191205940731	RT-12.5	Chchd5
0.0000537044200207233	0.459472573615472	0.524	0.439	1	RT-12.5	Plgrkt
0.0000177366573159074	0.459037642951634	0.628	0.598	0.468194543168009	RT-12.5	Zranb1
0.000715314672730897	0.45850880859993	0.486	0.431	1	RT-12.5	Sbk1
0.000190648430996987	0.458284062630521	0.557	0.503	1	RT-12.5	Rbck1
1.2110226659221E-08	0.457880889424435	0.736	0.673	0.000319673653123456	RT-12.5	Commd8
0.00189622541246257	0.457706033961806	0.486	0.45	1	RT-12.5	Arhgef12
0.00192498370059452	0.455831930373988	0.389	0.319	1	RT-12.5	Csrnp1
0.000723915684374732	0.455779585892423	0.459	0.387	1	RT-12.5	Irs2
0.0087673650908999	0.455295961364605	0.392	0.35	1	RT-12.5	Msto1
0.000793438896168159	0.454743149451554	0.568	0.526	1	RT-12.5	Fam120a
3.54910358090984E-15	0.453992975450501	0.916	0.761	9.3685687225277E-11	RT-12.5	Nfib
6.84805568215214E-06	0.453383575014714	0.618	0.525	0.18076812584177	RT-12.5	Ormdl3
0.00184144682199882	0.452882137322023	0.355	0.284	1	RT-12.5	Rab12
0.0000365714742070168	0.452134535752391	0.608	0.544	0.965377204642623	RT-12.5	Josd2
0.00979226717536416	0.451418358954446	0.524	0.523	1	RT-12.5	Rbpms2
1.57358072563342E-06	0.450832839529428	0.679	0.614	0.0415378104145454	RT-12.5	Pttg1ip
0.00030771432390775	0.450809957821558	0.544	0.499	1	RT-12.5	Aff4
2.59148199351903E-11	0.450598925299422	0.912	0.866	6.84073501829217E-07	RT-12.5	Fam32a
0.00221573393279229	0.450025706887477	0.449	0.386	1	RT-12.5	Tet3
0.00476000314732557	0.449895342584172	0.48	0.439	1	RT-12.5	Foxp1
0.000215097321814117	0.449148508054752	0.611	0.578	1	RT-12.5	Suclg2
0.00408816447309731	0.448879396924315	0.277	0.209	1	RT-12.5	Gm53
5.56145404568786E-07	0.448369193371131	0.686	0.627	0.0146805702444023	RT-12.5	Taf7
5.41285232328081E-12	0.447113903801621	0.909	0.886	1.42883062777644E-07	RT-12.5	Clk1
3.02309873694705E-08	0.446180963308772	0.74	0.677	0.000798007373591912	RT-12.5	Cttn
0.0000403564860291573	0.445552849598861	0.507	0.405	1	RT-12.5	Ctsh
0.0000131322968798257	0.444837791136387	0.595	0.528	0.346653240736758	RT-12.5	Ctsz
1.50217763907719E-08	0.444664026054962	0.97	0.952	0.000396529831387205	RT-12.5	mt-Atp6
6.48034112364662E-06	0.444011397847951	0.669	0.589	0.1710615646409	RT-12.5	Slc25a36
0.000211259832567195	0.442530925073479	0.622	0.589	1	RT-12.5	Lztfl1
6.59730760858238E-10	0.44205677850368	0.845	0.738	0.0000174149128943749	RT-12.5	Sri
0.00186771061975263	0.441876630898556	0.466	0.408	1	RT-12.5	Toporsos
5.65195345668415E-08	0.440840392933742	0.652	0.533	0.00149194615396092	RT-12.5	Fyn
3.71047491449962E-07	0.440081338336042	0.537	0.451	0.00979454063180464	RT-12.5	Scarb1
0.00842294430350065	0.439678066099653	0.524	0.5	1	RT-12.5	Ube2w
0.00126490153574084	0.439581965476768	0.591	0.576	1	RT-12.5	Fam173a
0.000530504079377824	0.43946784445979	0.527	0.498	1	RT-12.5	Smyd2
3.74994903989342E-08	0.438226622662108	0.848	0.796	0.000989874048060667	RT-12.5	Wasf2
0.000073277694882934	0.438023279409112	0.527	0.468	1	RT-12.5	Evl
0.0019593373150887	0.437199511214597	0.358	0.29	1	RT-12.5	Tyro3
0.000505183119335033	0.436564910308802	0.368	0.304	1	RT-12.5	Tulp3
0.0000028192857251894	0.436226409810336	0.74	0.715	0.0744206852878246	RT-12.5	Fibp
0.00342395568142171	0.436056709939389	0.459	0.415	1	RT-12.5	Wdr6
0.0016938759952317	0.435322359165439	0.554	0.529	1	RT-12.5	Mau2
0.00159296505325038	0.434422680690436	0.473	0.416	1	RT-12.5	Fbn2
1.01796833577122E-06	0.433143164008113	0.655	0.563	0.0268713101593529	RT-12.5	Ubl3
0.000709558453501806	0.432939142964679	0.372	0.291	1	RT-12.5	Ahnak
1.90177133080865E-09	0.432912092777194	0.764	0.677	0.000050201057819356	RT-12.5	Aph1a
0.00841334943391925	0.432699018952954	0.517	0.491	1	RT-12.5	Pgrmc2
2.22215164777491E-06	0.432054727096304	0.696	0.614	0.0586581370463142	RT-12.5	Creb3l2
1.95245406630764E-07	0.431869449681777	0.73	0.663	0.00515389299883228	RT-12.5	Sfxn1
3.40897016779882E-06	0.43182947445359	0.814	0.749	0.0899865855193855	RT-12.5	Kdm5b
1.76854907607786E-07	0.431278596605308	0.784	0.726	0.00466843899612272	RT-12.5	Usp9x
5.41311999797731E-07	0.43109278772214	0.743	0.681	0.0142890128586607	RT-12.5	Smim10l1
0.000575394951384429	0.428680201192766	0.618	0.577	1	RT-12.5	Jkamp
9.36752964551013E-12	0.428291814041776	0.48	0.284	2.47274680052531E-07	RT-12.5	Gas7
3.76390471031073E-06	0.426739305112063	0.709	0.673	0.0993557926380723	RT-12.5	Kxd1
0.00546916101005686	0.426045175156788	0.432	0.388	1	RT-12.5	Lrrcc1
9.58818036489814E-16	0.425975521155446	0.956	0.907	2.53099197092216E-11	RT-12.5	Atp6v1f
0.00289077203851883	0.425522460142941	0.402	0.341	1	RT-12.5	Glmn
0.00749619433314016	0.425437679316674	0.328	0.274	1	RT-12.5	Tlcd1
0.000886541553332948	0.424862407503744	0.345	0.272	1	RT-12.5	Tmem267
0.00833111175369309	0.424289959548997	0.517	0.497	1	RT-12.5	Ccdc107
0.000011699163088591	0.423500588565587	0.75	0.706	0.308822808049537	RT-12.5	Jund
0.00340651882303695	0.423428402227717	0.537	0.512	1	RT-12.5	Dnajc1
0.00860340932644106	0.42329284086934	0.368	0.315	1	RT-12.5	Fbxw17
5.92076525745113E-06	0.423146000900602	0.682	0.615	0.156290440500938	RT-12.5	Ebpl
0.0000345077125059138	0.423062436456996	0.767	0.708	0.910900087018606	RT-12.5	Serinc1
0.0000013291483449938	0.420728455846306	0.791	0.73	0.0350855288628013	RT-12.5	AC153368.1
1.9843075736642E-07	0.420290932426302	0.797	0.743	0.00523797670220139	RT-12.5	Wnk1
0.00692001067231339	0.420245098890375	0.446	0.395	1	RT-12.5	Mbnl1
2.76737443839176E-11	0.418972352250793	0.973	0.923	7.30503830502272E-07	RT-12.5	Peg3
0.0000212728109758697	0.418717123030174	0.662	0.616	0.561538391330033	RT-12.5	Nit2
0.000210472513245908	0.416811990771679	0.537	0.475	1	RT-12.5	Aebp1
0.0000994716287959454	0.416653540167742	0.476	0.383	1	RT-12.5	Igdcc4
0.00118521326471991	0.416376445911946	0.399	0.325	1	RT-12.5	Ifnar2
9.85573829427751E-20	0.415764888307828	0.99	0.931	2.60161923754043E-15	RT-12.5	GFP
0.0014739926832488	0.415165184923723	0.605	0.599	1	RT-12.5	Ubac2
0.000318377224774147	0.414399274784235	0.601	0.577	1	RT-12.5	Zcchc6
0.00666462340005507	0.414230674120715	0.412	0.36	1	RT-12.5	Mthfsl
0.0000388234637538281	0.413646232522166	0.601	0.543	1	RT-12.5	Borcs8
1.38493446686391E-11	0.412340153365744	0.936	0.896	3.65581151218067E-07	RT-12.5	Higd2a
2.02396872972833E-09	0.41219813399364	0.818	0.718	0.0000534267025586386	RT-12.5	Nme4
0.00319516584513524	0.409526862087654	0.598	0.566	1	RT-12.5	Krit1
0.000396803381466269	0.409125356877206	0.456	0.385	1	RT-12.5	Twsg1
7.85060740830067E-07	0.408475060188475	0.838	0.823	0.0207232483756913	RT-12.5	G3bp2
1.35595478658017E-07	0.407883611571561	0.804	0.739	0.00357931385013567	RT-12.5	Gtf2i
0.00877177380848477	0.405800334383575	0.466	0.438	1	RT-12.5	Bcar1
0.00217101903091268	0.405643083308569	0.52	0.48	1	RT-12.5	Ube2h
4.09632376746111E-26	0.405435656848411	0.993	0.975	1.08130658489671E-21	RT-12.5	Tbca
0.000463858580097446	0.404824336804388	0.52	0.453	1	RT-12.5	Urod
5.78731058031888E-13	0.404785918258245	0.932	0.831	1.52767637388678E-08	RT-12.5	Tead2
0.00514832558184998	0.403615500644887	0.456	0.409	1	RT-12.5	Fbxo33
8.94220489367977E-08	0.403372032496775	0.865	0.815	0.00236047382578465	RT-12.5	Mrps36
0.000813774364873114	0.402995178499484	0.527	0.452	1	RT-12.5	App
1.25735967786615E-08	0.402749149193777	0.635	0.48	0.000331905234166328	RT-12.5	Tmem98
2.34248969300178E-09	0.402372470655558	0.899	0.868	0.0000618347004261679	RT-12.5	Gm1673
4.00443376409345E-11	0.402340221748576	0.899	0.816	1.05705038070775E-06	RT-12.5	Rbms1
0.0000205545189950144	0.401388990933804	0.804	0.755	0.542577637911396	RT-12.5	Kdm5a
3.28179398203914E-08	0.396771727013531	0.919	0.848	0.000866295157438871	RT-12.5	Igfbp4
1.26506128886652E-10	0.395747447882262	0.865	0.804	3.33938228422095E-06	RT-12.5	Mtfr1l
1.22224255601212E-15	0.395112790412053	0.99	0.947	3.22635367510519E-11	RT-12.5	Vdac1
0.000110267153243324	0.395063542897332	0.659	0.591	1	RT-12.5	Faim
3.26012765566572E-09	0.394699918211241	0.932	0.853	0.0000860575897266081	RT-12.5	Jun
0.00586586338595912	0.394661612047066	0.551	0.532	1	RT-12.5	BC005561
0.000343454566836668	0.394568577387277	0.618	0.566	1	RT-12.5	Mgat2
0.00083054991873741	0.394436899573181	0.605	0.57	1	RT-12.5	Araf
0.000152942072378829	0.394430930858615	0.645	0.562	1	RT-12.5	Rnd3
0.000603812213545807	0.3932986806035	0.574	0.529	1	RT-12.5	Slc35a1
4.51595158226264E-08	0.392611144233319	0.828	0.761	0.00119207573916987	RT-12.5	Hadh
1.84548062487981E-06	0.391540910343072	0.74	0.665	0.0487151520549524	RT-12.5	Igbp1
6.38726268749303E-08	0.390994947743901	0.838	0.761	0.00168604573161754	RT-12.5	Stard3nl
1.72215403240759E-06	0.389781002858255	0.831	0.785	0.0454596999934631	RT-12.5	Tmem59
0.00170597144168913	0.389575944129552	0.517	0.47	1	RT-12.5	Naxd
0.000496907459660153	0.389463668715064	0.47	0.407	1	RT-12.5	Fam110b
0.0000661140821776359	0.389332682888603	0.733	0.696	1	RT-12.5	Snhg12
0.000468669301731492	0.389247752171676	0.49	0.403	1	RT-12.5	St5
1.02081148389644E-07	0.38898599961452	0.696	0.584	0.00269463607404143	RT-12.5	Efemp2
9.16023818451506E-07	0.388010360369112	0.824	0.786	0.0241802807356644	RT-12.5	Kmt2e
4.63456434386448E-13	0.387673166307319	0.922	0.803	1.22338594984991E-08	RT-12.5	Pgrmc1
0.00681942731332862	0.387643395263657	0.564	0.54	1	RT-12.5	Tsen15
5.33080429553587E-07	0.387077106804897	0.841	0.821	0.014071724098926	RT-12.5	Etfb
0.0000120138508187696	0.386897300585328	0.699	0.658	0.31712962006306	RT-12.5	Grhpr
6.29314713175526E-34	0.386632027677732	0.993	0.952	1.66120204836944E-29	RT-12.5	Cst3
2.06805214541178E-09	0.386537308347549	0.818	0.761	0.0000545903724824348	RT-12.5	Commd3
0.000789387728046625	0.385496143444676	0.601	0.563	1	RT-12.5	Spr
0.00422269243715522	0.385200251778577	0.385	0.326	1	RT-12.5	Mmgt2
0.000430021355404974	0.382510252260509	0.355	0.271	1	RT-12.5	Fcgrt
9.42644510838564E-06	0.382226230609196	0.72	0.674	0.248829871526056	RT-12.5	Laptm4b
0.0000014869891521019	0.382191916388698	0.635	0.548	0.0392520526480339	RT-12.5	2310039H08Rik
0.00373536116306569	0.380988914234126	0.622	0.618	1	RT-12.5	Taf6l
0.00744753066196598	0.380885210789831	0.389	0.329	1	RT-12.5	Gab1
0.000401614014905696	0.380593710962908	0.541	0.476	1	RT-12.5	Wsb2
2.98810486043855E-06	0.380164032900472	0.784	0.765	0.0788770040009963	RT-12.5	Zfp266
0.000102288078968666	0.37969321034373	0.544	0.463	1	RT-12.5	Pls3
5.32252878720519E-10	0.37918585718565	0.899	0.851	0.0000140498792395855	RT-12.5	Mrpl34
0.00211401907642598	0.378631473237395	0.497	0.426	1	RT-12.5	Trio
0.00258174959083798	0.37850841163243	0.476	0.417	1	RT-12.5	Zfp362
0.000177124710877746	0.378392624524878	0.662	0.615	1	RT-12.5	Zmiz1
0.0000451037763912887	0.377645144999455	0.757	0.734	1	RT-12.5	Zfr
0.0000163893699077445	0.377595570163482	0.713	0.684	0.432630197454732	RT-12.5	Hnrnpll
0.000426494230499978	0.377201656497041	0.652	0.632	1	RT-12.5	Arl2bp
0.00328313116212143	0.377175856886518	0.497	0.433	1	RT-12.5	Cxx1a
0.00116813070552273	0.376734064073413	0.534	0.486	1	RT-12.5	Chmp2b
0.000413656551058818	0.375488447646185	0.726	0.69	1	RT-12.5	Hadha
7.01297239990889E-14	0.375392748814215	0.973	0.901	1.85121432440395E-09	RT-12.5	Zfp36l1
1.10979033254464E-06	0.375065805447316	0.824	0.798	0.0292951354081809	RT-12.5	Arid4b
2.60065358465816E-08	0.37359999130218	0.889	0.846	0.000686494526742214	RT-12.5	Ube2r2
2.50053284954772E-12	0.373589317366934	0.986	0.971	6.60065656295112E-08	RT-12.5	Rpl26
7.63841530985917E-12	0.373226512392693	0.892	0.724	2.01631248934353E-07	RT-12.5	Nfia
0.00354747222426793	0.373097512573283	0.537	0.52	1	RT-12.5	Slc39a10
5.47386017213896E-11	0.372891766671853	0.747	0.63	1.44493486963952E-06	RT-12.5	Pgap2
0.00321019309456294	0.372754525024704	0.561	0.516	1	RT-12.5	Mdp1
0.00524783804774985	0.372478977380955	0.503	0.455	1	RT-12.5	Slc6a6
0.00311346556355371	0.370434923002506	0.554	0.529	1	RT-12.5	Gdi1
3.88693078886575E-19	0.370094495866688	1	0.977	1.02603312033689E-14	RT-12.5	Eif3e
0.000413427235358094	0.3699942441066	0.459	0.371	1	RT-12.5	Fosl2
0.000355357760355043	0.369627289349481	0.49	0.402	1	RT-12.5	Hmgn3
0.00115148788511277	0.369009730769574	0.655	0.613	1	RT-12.5	Mycbp2
0.0000154543489304388	0.368946676477804	0.791	0.75	0.407948448716793	RT-12.5	Ankrd17
0.000557548294694075	0.368762663091096	0.507	0.431	1	RT-12.5	Adamts1
0.000275164278096814	0.368384396260391	0.811	0.792	1	RT-12.5	Phip
0.00254959846347325	0.368156384781973	0.426	0.359	1	RT-12.5	Gtf2ird1
1.66738850122515E-18	0.367358759680448	0.997	0.991	4.40140542668402E-14	RT-12.5	Gas5
0.00962084819904399	0.367333813417352	0.453	0.418	1	RT-12.5	AU022252
0.0000141052897217837	0.366460978151887	0.686	0.621	0.372337332785925	RT-12.5	Ddx3y
0.000992422773884298	0.366159003761217	0.622	0.589	1	RT-12.5	Man1a2
3.41080742883456E-34	0.365531285546489	1	0.998	9.00350836989459E-30	RT-12.5	Gm15772
0.000509004823406394	0.365328328561332	0.598	0.565	1	RT-12.5	Exosc4
0.000271537010039951	0.362695914741238	0.632	0.588	1	RT-12.5	Lrp6
0.000169564875819271	0.361506981408246	0.615	0.563	1	RT-12.5	Ip6k2
0.000368161251848011	0.361420572102207	0.649	0.607	1	RT-12.5	Rnf5
8.91023344241747E-06	0.361337797393769	0.764	0.713	0.235203432179494	RT-12.5	Slc25a11
0.005841616615028	0.36128200515633	0.334	0.268	1	RT-12.5	Csdc2
0.000286792901095859	0.361101550153028	0.733	0.726	1	RT-12.5	Rtn4
2.63870959144743E-07	0.359832254759863	0.841	0.709	0.00696540170854377	RT-12.5	Gpx8
0.000648904505617512	0.35937326622243	0.611	0.576	1	RT-12.5	Cdk16
2.12156736526262E-18	0.358699336110825	0.997	0.987	5.60030137408374E-14	RT-12.5	Tmsb4x
0.00213605290426144	0.357998054472944	0.564	0.518	1	RT-12.5	Sirt2
0.00164186575066496	0.357973298532444	1	0.99	1	RT-12.5	Ndufa4
1.82046973256174E-06	0.357843375643819	0.851	0.826	0.0480549395304323	RT-12.5	Psap
0.00790347700231858	0.356854066966724	0.608	0.576	1	RT-12.5	Tspyl1
0.00163253180360298	0.356602894010168	0.503	0.46	1	RT-12.5	Ppp2r3d
0.00413999137302785	0.356271696481676	0.564	0.551	1	RT-12.5	Slf2
9.92070640698957E-22	0.355916096411229	0.997	0.995	2.61876887025304E-17	RT-12.5	Atpif1
2.73007699712991E-07	0.355761284775889	0.78	0.706	0.00720658424932382	RT-12.5	Rab34
0.0000569053202253406	0.355676928773728	0.591	0.496	1	RT-12.5	Dtx3
1.7944420743883E-08	0.355284628064899	0.899	0.857	0.00047367887437628	RT-12.5	0610012G03Rik
0.00265858060048924	0.354864502469045	0.402	0.33	1	RT-12.5	Lsr
5.07536728949128E-06	0.354571708211965	0.821	0.769	0.133974470340701	RT-12.5	Tia1
0.0000395958564663703	0.354289827752259	0.645	0.605	1	RT-12.5	Tfdp2
2.40764948065478E-44	0.353810063622646	0.841	0.489	6.35547233408442E-40	RT-12.5	Kctd14
0.00111859103782073	0.353806138574079	0.618	0.595	1	RT-12.5	Pde6d
7.23452938512336E-06	0.352156962711842	0.659	0.554	0.190969872179101	RT-12.5	Trip6
4.96116530328896E-08	0.351652135890467	0.838	0.749	0.00130959880510919	RT-12.5	Scand1
0.000953821708580941	0.351272418275338	0.314	0.235	1	RT-12.5	BC028528
6.88561026160588E-23	0.351242359492831	1	0.985	1.8175945407561E-18	RT-12.5	Slc25a3
9.96492844431849E-08	0.351054682502633	0.814	0.777	0.00263044216144675	RT-12.5	Qars
5.64701014845607E-40	0.350592999231543	0.943	0.718	1.49064126888795E-35	RT-12.5	Gstm1
1.1301423281114E-13	0.350571959823557	1	0.986	2.98323670351566E-09	RT-12.5	Marcksl1
5.0893252666145E-12	0.348944901956967	0.949	0.925	1.34342919062823E-07	RT-12.5	Pgls
1.32704495360086E-09	0.348686606449065	0.743	0.6	0.000035030005640202	RT-12.5	Chka
0.0000185616456998192	0.348601214073995	0.838	0.798	0.489971761538127	RT-12.5	Pdcd6
8.24462432282837E-08	0.347650661065591	0.818	0.683	0.00217633348249701	RT-12.5	Cmtm3
0.000226473069856198	0.346577026919422	0.507	0.398	1	RT-12.5	C1qtnf7
0.00353325766266329	0.346280291339493	0.517	0.455	1	RT-12.5	Praf2
0.0000200136193838037	0.345850509887401	0.703	0.617	0.528299510874267	RT-12.5	Idh1
5.89739095821031E-16	0.345263336633957	0.993	0.992	1.55673429123878E-11	RT-12.5	Cox7a2l
0.00737781168167371	0.345081906690603	0.439	0.395	1	RT-12.5	Etfrf1
0.0037410310120172	0.34477169290323	0.517	0.457	1	RT-12.5	Trappc6a
0.00825720925811186	0.34397628933898	0.655	0.655	1	RT-12.5	Bag1
0.00714294300428924	0.34390183162412	0.507	0.472	1	RT-12.5	Abi2
6.36739268112922E-06	0.34385261768342	0.53	0.399	0.168080064603768	RT-12.5	Tulp2
0.000638854854372891	0.343829781033271	0.557	0.513	1	RT-12.5	Gm6394
0.0000214788074365639	0.342599799662383	0.814	0.778	0.566976079902976	RT-12.5	Ssbp3
0.0000157024662122807	0.342226032059628	0.689	0.59	0.414498000605572	RT-12.5	Rab13
2.09351640510464E-18	0.34170224027856	0.993	0.981	5.52625525455473E-14	RT-12.5	Gpx4
0.000181334445103015	0.341111757990412	0.73	0.725	1	RT-12.5	Fnta
5.86113454410794E-06	0.340910683734065	0.693	0.569	0.154716368560817	RT-12.5	Plin3
0.00112534798179536	0.340361748764523	0.703	0.706	1	RT-12.5	Spg21
0.000472023729093913	0.339657692428238	0.588	0.54	1	RT-12.5	Stx4a
0.00373709950804985	0.339581842123874	0.635	0.621	1	RT-12.5	Arid5b
3.39599424601063E-20	0.339376362526528	1	0.998	8.96440601119426E-16	RT-12.5	Cox6c
1.44403425198072E-07	0.338075066193904	0.784	0.635	0.00381181721495351	RT-12.5	6330403K07Rik
9.04671871370351E-08	0.337050026216683	0.814	0.731	0.00238806233885632	RT-12.5	Vamp8
0.000545146904987666	0.335939114119202	0.639	0.602	1	RT-12.5	Zfp637
1.44975555761672E-08	0.335531517525939	0.943	0.916	0.000382691974544084	RT-12.5	Tspan3
0.000635130363794577	0.334791126533988	0.804	0.833	1	RT-12.5	H2afj
0.00661358005760878	0.334370621295852	0.524	0.5	1	RT-12.5	Tmem245
0.00853440485099139	0.33345329930547	0.601	0.577	1	RT-12.5	Cacfd1
0.00391055413762573	0.332085755998797	0.51	0.459	1	RT-12.5	Fundc1
0.00067145856722033	0.331632085218721	0.662	0.624	1	RT-12.5	Tmem55a
0.00329794007215556	0.331502115839587	0.679	0.685	1	RT-12.5	Ehmt1
0.000274502163557179	0.330975633026613	0.713	0.651	1	RT-12.5	Smarcad1
4.13768214019285E-09	0.330115478012945	0.943	0.901	0.000109222395454671	RT-12.5	Paics
3.0915141398173E-15	0.329809692112978	1	0.989	8.16066987487573E-11	RT-12.5	Gabarap
0.00440357036661104	0.329347085234735	0.557	0.526	1	RT-12.5	Pja2
0.00721083302988922	0.328954919306202	0.389	0.34	1	RT-12.5	Rgs10
0.0000197811938959458	0.328902845687369	0.74	0.72	0.522164175271281	RT-12.5	2610001J05Rik
0.000112976815501008	0.328074493509636	0.537	0.477	1	RT-12.5	Selenop
0.00126340797360331	0.327613591399277	0.693	0.693	1	RT-12.5	Ei24
0.0000310318852261593	0.326162321667844	0.713	0.649	0.819148674314927	RT-12.5	H13
0.00116223779080238	0.326105263515632	0.635	0.593	1	RT-12.5	Pdzd11
4.01522840345639E-06	0.32541832836302	0.716	0.583	0.105989984166038	RT-12.5	Mir99ahg
6.73127745992907E-12	0.325343064379428	0.973	0.956	1.77685531109748E-07	RT-12.5	Arf5
0.00595533778315172	0.325104695675483	0.51	0.467	1	RT-12.5	Proser1
2.71215299289453E-08	0.324259027604262	0.939	0.896	0.00071592702553437	RT-12.5	Gm7658
0.00153257043017289	0.324168987452293	0.561	0.51	1	RT-12.5	Stag2
2.70738476756621E-12	0.323522189614832	0.973	0.955	7.14668357094453E-08	RT-12.5	Eif3m
1.60032511505597E-08	0.323088654799511	0.72	0.577	0.000422437820621325	RT-12.5	Gsta4
0.00655371087413178	0.322514278871784	0.51	0.488	1	RT-12.5	Tigd2
0.00884047840620541	0.322398489574408	0.507	0.46	1	RT-12.5	Polr1a
0.000218317245983919	0.322044761437618	0.686	0.644	1	RT-12.5	Ctsb
0.000288337105213184	0.32136492272759	0.916	0.892	1	RT-12.5	Cyb5a
0.0062177836174879	0.320881477687856	0.787	0.779	1	RT-12.5	Ypel3
7.74945231299046E-09	0.319849189777079	0.99	0.974	0.000204562292706009	RT-12.5	mt-Co1
0.00103552520299264	0.319027440674583	0.628	0.581	1	RT-12.5	Gnaq
0.000282275757681609	0.318984020859526	0.632	0.601	1	RT-12.5	Nabp2
0.0000318901860523765	0.318248535424303	0.757	0.713	0.841805241224583	RT-12.5	Itm2c
0.00255871656128253	0.318027102140399	0.753	0.754	1	RT-12.5	Fam136a
3.42083769566031E-06	0.316171011198048	0.821	0.735	0.0902998526523452	RT-12.5	B2m
0.00142285813447722	0.316001979809558	0.662	0.649	1	RT-12.5	Upf3a
4.7371173649912E-08	0.315722549829399	0.909	0.879	0.00125045687083673	RT-12.5	Gm6863
0.00113523860046556	0.315055940117127	0.456	0.372	1	RT-12.5	Lpar6
0.00907839060525652	0.313932508614105	0.551	0.535	1	RT-12.5	Zfand3
5.7379578522511E-18	0.313827280917662	0.983	0.938	1.51464873425872E-13	RT-12.5	Ldhb
9.67117069293508E-07	0.313601161219742	0.916	0.915	0.0255289892781407	RT-12.5	Ube2e3
0.000251122839417259	0.313598881562903	0.669	0.634	1	RT-12.5	Pigyl
0.00500599809424	0.313575573013989	0.551	0.506	1	RT-12.5	Cers2
0.00665811965869601	0.312965052875808	0.544	0.522	1	RT-12.5	Fto
0.000104251114375812	0.312678429126462	0.791	0.742	1	RT-12.5	Map4k4
0.000229486553412502	0.309742871998287	0.787	0.742	1	RT-12.5	Hmg20b
0.000575943309910443	0.30940724583533	0.703	0.636	1	RT-12.5	6820431F20Rik
0.00674574551260874	0.307601664010085	0.564	0.556	1	RT-12.5	Gm6204
2.49379662729348E-08	0.306771224975622	0.905	0.869	0.000658287495706659	RT-12.5	Cstb
0.00244207128403948	0.30589170291697	0.605	0.551	1	RT-12.5	Klhl9
0.000806297930435623	0.302297764755831	0.706	0.704	1	RT-12.5	Alad
0.00535937554419262	0.300200608518156	0.628	0.6	1	RT-12.5	Kifap3
3.58255107386444E-07	0.300110686984324	0.976	0.948	0.00945686006967996	RT-12.5	Snhg1
0.000197180762805909	0.299625652836081	0.834	0.831	1	RT-12.5	Ccnl1
0.00782750616627383	0.299593290079664	0.625	0.617	1	RT-12.5	Dnajb9
0.00675348892523821	0.298385977407481	0.591	0.561	1	RT-12.5	Jmjd1c
0.000158332911872756	0.298033038512891	0.676	0.637	1	RT-12.5	Fkbp5
0.00991044427211782	0.297747001238333	0.774	0.768	1	RT-12.5	Gm13611
0.0000147216454430491	0.297720237219001	0.834	0.792	0.388607274760168	RT-12.5	Slc38a2
0.0098056394099669	0.297076901502406	0.564	0.53	1	RT-12.5	Gcc2
0.00132773666599888	0.296988555973473	0.608	0.559	1	RT-12.5	Zfp395
0.00488514906585425	0.296982791596097	0.693	0.674	1	RT-12.5	Snhg3
3.73111209242144E-19	0.296367671338577	1	0.991	9.84901659036487E-15	RT-12.5	Pfdn5
0.00797672175998878	0.296066213642869	0.615	0.608	1	RT-12.5	Gm4604
6.16504798476963E-18	0.29582361830905	0.997	0.978	1.62738771653964E-13	RT-12.5	mt-Nd2
0.00369631116102735	0.294867432150048	0.639	0.631	1	RT-12.5	Macf1
0.0000525495182934027	0.294579720214608	0.591	0.499	1	RT-12.5	Nr5a1
8.87655971693015E-08	0.294170869540631	0.916	0.838	0.00234314546847805	RT-12.5	Fos
8.11588450653735E-10	0.294066559178157	0.949	0.939	0.0000214235003319066	RT-12.5	Ppdpf
4.45576354465048E-06	0.291339952891152	0.919	0.921	0.117618790288139	RT-12.5	Pgk1
0.00166097328817064	0.290815270473285	0.75	0.735	1	RT-12.5	Irf2bpl
2.64139246035141E-09	0.290419284771433	0.997	0.953	0.0000697248367758962	RT-12.5	Vim
0.00054825449208649	0.289760834238241	0.726	0.704	1	RT-12.5	Rbms2
0.00379634257418978	0.288309584798917	0.696	0.695	1	RT-12.5	Prrc2b
0.00981074250339928	0.288172298673269	0.618	0.587	1	RT-12.5	Zmynd11
1.75944939947723E-35	0.287880355823011	1	0.999	4.64441857980004E-31	RT-12.5	Rps9
0.0087119254220087	0.287065877456643	0.574	0.567	1	RT-12.5	Snd1
0.00173774823236995	0.285350989980017	0.764	0.737	1	RT-12.5	Zfp644
0.00703365467024464	0.284130736040643	0.551	0.499	1	RT-12.5	Me2
4.95399746127913E-06	0.283924301821773	0.703	0.591	0.130770670985385	RT-12.5	Cyba
0.00420136113328518	0.283826688350075	0.672	0.666	1	RT-12.5	Mprip
7.22352205756063E-21	0.283824604885971	1	0.998	1.90679311753428E-16	RT-12.5	Rps27
8.6671061406635E-11	0.283335898248186	0.99	0.968	2.28785600795094E-06	RT-12.5	Dad1
1.48855071528384E-07	0.28224521893859	0.919	0.899	0.00392932732313476	RT-12.5	Cnpy2
0.00913059808050935	0.281825983596562	0.564	0.53	1	RT-12.5	Ext2
0.000404662187815861	0.281744487827851	0.77	0.754	1	RT-12.5	Cyth2
0.00148698645651056	0.280390528376813	0.74	0.752	1	RT-12.5	Ptms
0.00423084526114522	0.279558610175302	0.574	0.489	1	RT-12.5	Lpp
0.000456699759114556	0.279422176109599	0.672	0.587	1	RT-12.5	Tspan6
0.000568127392137828	0.2786127171595	0.689	0.629	1	RT-12.5	Pnrc2
3.17421805433045E-11	0.278505130913177	0.997	0.968	8.37898339801609E-07	RT-12.5	Akr1a1
0.00794263114562327	0.278341492157344	0.517	0.464	1	RT-12.5	Kiz
7.71308156409394E-06	0.277430122260585	0.919	0.905	0.203602214047388	RT-12.5	Cox14
3.68512324639418E-07	0.277159682306415	0.47	0.315	0.00972761983350671	RT-12.5	Nedd9
1.24178281228673E-19	0.276521721818204	1	0.997	3.27793408959327E-15	RT-12.5	Rpl24
0.000808795998609128	0.276328302458736	0.77	0.718	1	RT-12.5	Ppp3ca
6.67227393134699E-06	0.275791536383219	0.895	0.886	0.176128014965766	RT-12.5	Gm5905
6.30446387292236E-08	0.275687565515414	0.503	0.343	0.00166418932853531	RT-12.5	Adamts9
0.00439196989559429	0.274695632416787	0.73	0.733	1	RT-12.5	Nsd1
7.06447075618287E-07	0.27456772293517	0.976	0.953	0.0186480834550959	RT-12.5	Gm12254
0.00150653040226344	0.274347017096409	0.699	0.667	1	RT-12.5	Midn
1.7166148109096E-09	0.273252552484937	0.949	0.898	0.0000453134811635807	RT-12.5	Prdx6
0.000315898556121805	0.273123046435297	0.642	0.572	1	RT-12.5	Obsl1
0.00261511030531123	0.271812951937453	0.554	0.49	1	RT-12.5	Snn
2.11805935580311E-07	0.271283988070642	0.939	0.823	0.00559104128151347	RT-12.5	Anxa2
0.000135966464069219	0.269228097288884	0.72	0.652	1	RT-12.5	Myh10
0.000193302226909339	0.268953989103489	0.875	0.839	1	RT-12.5	N4bp2l2
0.00118495319581493	0.268877173802127	0.736	0.744	1	RT-12.5	Chd6
0.00427139325465682	0.268829628367263	0.652	0.621	1	RT-12.5	Mrps34
0.0000158197236939408	0.268752009051791	0.963	0.951	0.417593246348956	RT-12.5	Rps27rt
0.00590708691474131	0.26867396475813	0.73	0.76	1	RT-12.5	Bola3
0.000405505161876802	0.268561310630177	0.804	0.778	1	RT-12.5	Vkorc1
0.0000338147897772675	0.268424323985379	0.916	0.892	0.892609005750531	RT-12.5	Hypk
9.32138539124594E-25	0.268411173160859	1	1	2.46056610172719E-20	RT-12.5	Rpl9
0.001346332887411	0.267122894985825	0.777	0.76	1	RT-12.5	Ccni
1.36352623623669E-20	0.266636356710963	1	0.999	3.59930020579399E-16	RT-12.5	Rpl36
0.00643862074274081	0.266357564797094	0.639	0.627	1	RT-12.5	Commd6
0.00679128799966446	0.265448797601974	0.73	0.741	1	RT-12.5	Tbl1x
0.00166388186254678	0.265163159450974	0.544	0.481	1	RT-12.5	Prr13
0.0000018671387703852	0.26398511624674	0.966	0.928	0.0492868621218582	RT-12.5	Vdac2
0.0000630613584965652	0.263855052106528	0.699	0.666	1	RT-12.5	Usp50
0.00314220844016995	0.26349218028691	0.662	0.621	1	RT-12.5	Tmem9
0.000426632340214674	0.262971614846819	0.834	0.836	1	RT-12.5	Glo1
0.0000396453513967282	0.262704329561908	0.878	0.858	1	RT-12.5	Gpi1
0.00124962354215342	0.262602671660624	0.726	0.675	1	RT-12.5	Gnai3
0.0000120475217782809	0.261592895404505	0.777	0.644	0.31801843238128	RT-12.5	Mfap2
3.21376704804614E-06	0.261307618055407	0.993	0.968	0.0848338087672739	RT-12.5	Atp6v1g1
6.54940147166398E-07	0.26096446269975	0.598	0.473	0.0172884550647514	RT-12.5	Mmp14
6.79606588892827E-12	0.260649342011846	0.993	0.98	1.7939575127004E-07	RT-12.5	Pcbp2
0.000506605607002537	0.259735748772149	0.682	0.61	1	RT-12.5	Rnh1
6.70910964715045E-20	0.259724477044642	1	0.997	1.77100367355831E-15	RT-12.5	Naca
0.00683598610092822	0.259028032352988	0.503	0.464	1	RT-12.5	Zmym3
0.00434161605954527	0.258743707296431	0.824	0.804	1	RT-12.5	Rbbp6
0.0000125475997077075	0.256598212016478	0.892	0.859	0.331218989484355	RT-12.5	Arpc5
0.00205309052615621	0.256473456427305	0.78	0.786	1	RT-12.5	Cul1
0.00612108897672269	0.255730335186461	0.483	0.415	1	RT-12.5	Akr1b10
0.00090160112162442	0.255493026858344	0.686	0.624	1	RT-12.5	Eif4g3
0.00161921527304658	0.254473439940637	0.767	0.726	1	RT-12.5	Spin1
0.00548026367487236	0.254163740330867	0.743	0.739	1	RT-12.5	Rabggtb
6.40118430711155E-22	0.254137618113807	0.997	0.995	1.68972062154823E-17	RT-12.5	mt-Cytb
0.00146135515882093	0.253591106155337	0.797	0.771	1	RT-12.5	Trappc4
1.49355773087407E-06	0.252687412124306	0.986	0.972	0.0394254434218827	RT-12.5	Gm9843
0.0000416644473764338	0.24874082666272	0.774	0.725	1	RT-12.5	Tcf12
0.00701322836719743	0.245833336318971	0.764	0.729	1	RT-12.5	Psme1
0.00162293723831934	0.244817012763761	0.818	0.822	1	RT-12.5	1810022K09Rik
0.00025664720974267	0.244199034477859	0.939	0.94	1	RT-12.5	Eno1
0.0048532237173778	0.243579078929786	0.703	0.698	1	RT-12.5	Usp22
6.39038097643743E-09	0.243064787662897	0.997	0.978	0.000168686886635019	RT-12.5	Rpl10a-ps1
1.07517381642538E-07	0.241648029492497	0.993	0.96	0.00283813632321807	RT-12.5	Ndufa6
0.00273145847516232	0.240859987910139	0.625	0.578	1	RT-12.5	Hddc3
1.40180932494097E-23	0.240420035242066	1	1	3.70035607504667E-19	RT-12.5	Rps14
0.00283516431770313	0.239436696909554	0.932	0.941	1	RT-12.5	Eif3f
4.30673563962207E-08	0.239058998980658	0.939	0.864	0.00113684900679104	RT-12.5	Cyr61
0.00111424744791728	0.238410218587952	0.706	0.619	1	RT-12.5	Igf2
8.04976448925133E-09	0.236456577610198	0.919	0.829	0.000212489633222767	RT-12.5	Pbx1
2.71595480778062E-07	0.236415934224012	0.99	0.988	0.00716930590609851	RT-12.5	Bsg
0.00219841868175461	0.236204224467546	0.787	0.77	1	RT-12.5	Egr1
0.00722227711655511	0.236016976970936	0.696	0.682	1	RT-12.5	Tmem208
0.00514034395036391	0.235793689187266	0.689	0.671	1	RT-12.5	Ifrd1
0.00217843833031717	0.235664478264405	0.77	0.725	1	RT-12.5	Ppp1r12a
6.71248033854134E-07	0.235312935928279	0.889	0.794	0.0177189343496476	RT-12.5	Rhoc
0.0084423228710698	0.234863760933427	0.872	0.844	1	RT-12.5	Gm5805
0.000270552694476392	0.234664503812225	0.845	0.837	1	RT-12.5	Apex1
9.22420796080586E-27	0.233276267739648	1	0.998	2.43491417541392E-22	RT-12.5	Fau
5.53765159222756E-09	0.233018343570774	0.997	0.974	0.000146177389080031	RT-12.5	Nedd4
0.00295131918845127	0.232594266216916	0.858	0.852	1	RT-12.5	Gm28438
0.00339843941673009	0.232115258747986	0.824	0.81	1	RT-12.5	Ccnl2
0.0000387122418941835	0.231955475663918	0.787	0.764	1	RT-12.5	R3hdm4
0.0071169812301422	0.230930568747454	0.706	0.694	1	RT-12.5	Cnih4
0.00108564103951386	0.230720868853351	0.774	0.738	1	RT-12.5	Idh3b
7.96508679399086E-10	0.23031681101362	0.993	0.968	0.0000210254396100977	RT-12.5	Ndufb5
0.000146270127163056	0.229001349964673	0.966	0.951	1	RT-12.5	Ube2d2a
0.00481382123992804	0.225955850416919	0.405	0.328	1	RT-12.5	Klhl23
0.0000134538176459544	0.225897276885071	0.818	0.711	0.355140424400259	RT-12.5	Dap
0.00165492205671706	0.225882000037012	0.743	0.729	1	RT-12.5	Tm2d1
0.00468172716436036	0.225730400177855	0.845	0.845	1	RT-12.5	Rap1a
0.0000192768360353142	0.224658123623226	0.912	0.89	0.508850640824189	RT-12.5	Ndufs2
6.29354198733189E-12	0.223140251744182	1	0.997	0.0000001661306278396	RT-12.5	Uqcrh
0.00814845673387271	0.221416952346762	0.787	0.782	1	RT-12.5	Ncor1
9.83034891592311E-07	0.22063970549688	0.963	0.955	0.0259491720333622	RT-12.5	Rps3a3
5.48678667514556E-06	0.220611278100079	0.959	0.934	0.144834707863817	RT-12.5	Timm8b
0.00638183252863514	0.217817288066842	0.801	0.78	1	RT-12.5	Btg1
1.75432230426669E-06	0.217537299500414	0.959	0.948	0.0463088458657278	RT-12.5	Cops9
0.000192752250230387	0.217536180949005	0.848	0.786	1	RT-12.5	Trim35
7.90407875866424E-06	0.2168315797886	0.909	0.873	0.20864396699246	RT-12.5	Tmem147
0.0000815246988033086	0.216614237779159	0.899	0.866	1	RT-12.5	Sptssa
3.50914187541136E-07	0.216373073570798	0.845	0.794	0.00926308180852336	RT-12.5	Atp6v0e
0.000320106598021093	0.215816462571095	0.97	0.951	1	RT-12.5	AC121965.1
1.28595503347359E-13	0.213982553000479	1	0.987	3.39453550186022E-09	RT-12.5	mt-Nd4
1.15795776941606E-08	0.213866374188228	0.993	0.983	0.000305666112392758	RT-12.5	Ndufa7
1.57168159385012E-14	0.21380865442174	1	0.998	4.14876790328617E-10	RT-12.5	Rpl3
0.00152620680940254	0.213388371929211	0.885	0.852	1	RT-12.5	Tnrc6a
0.0000648255144479907	0.213188071030791	0.949	0.916	1	RT-12.5	Uqcrfs1
9.76131455465067E-17	0.213056435065211	1	1	2.57669420299114E-12	RT-12.5	Rpl37a
6.65605162277958E-07	0.212897202371932	0.97	0.956	0.0175699794686513	RT-12.5	Ndufc2
9.47183920537472E-06	0.211117340580766	0.976	0.95	0.250028139504276	RT-12.5	Ttc3
0.00728469948453318	0.210925617227164	0.618	0.59	1	RT-12.5	Lyrm2
8.15467953191549E-07	0.210762725454541	0.986	0.971	0.0215259075603973	RT-12.5	Son
2.4434329730697E-16	0.210664281668477	1	0.999	6.44993001901208E-12	RT-12.5	Rpl10a
2.02492525147322E-08	0.209093778182456	0.997	0.985	0.000534519518631385	RT-12.5	Tma7
6.54104655027786E-06	0.208864006749909	0.98	0.966	0.172664005787685	RT-12.5	Ndufb11
6.34958057778059E-06	0.208494963093107	0.993	0.957	0.167609878511674	RT-12.5	Brk1
0.000291568431278356	0.208181082086778	0.905	0.883	1	RT-12.5	Cfl2
0.00101883232523791	0.204866742714078	0.747	0.702	1	RT-12.5	Lamp2
8.31201185087173E-10	0.203293987857633	1	0.998	0.0000219412176827461	RT-12.5	Eef2
0.000193640480394158	0.203266010592109	0.922	0.847	1	RT-12.5	Mdh1
0.00465674432744419	0.202184658991052	0.703	0.643	1	RT-12.5	Ogfr
0.0000620860041864314	0.199986888272365	0.99	0.952	1	RT-12.5	St13
0.00926067254059562	0.199605101755469	0.804	0.774	1	RT-12.5	Guk1
9.86447568166383E-06	0.19749944425503	0.983	0.969	0.26039256456888	RT-12.5	Polr1d
0.00525229696739515	0.19568850902654	0.645	0.607	1	RT-12.5	Manbal
1.77173914553686E-14	0.194925296386427	1	0.997	4.67685982247365E-10	RT-12.5	mt-Nd1
0.000259611934639701	0.194599646469404	0.878	0.825	1	RT-12.5	Echs1
0.00596396219834677	0.194330481114551	0.909	0.904	1	RT-12.5	Atrx
0.000171522397625276	0.194126770340443	0.655	0.544	1	RT-12.5	Sdc4
5.12190812708848E-09	0.191824282491578	0.997	0.976	0.000135203008830755	RT-12.5	Rpl3-ps1
0.000161707111871992	0.191078297206958	0.943	0.916	1	RT-12.5	Ywhaz
0.00725385782770977	0.190842019411572	0.73	0.702	1	RT-12.5	Naa10
0.00754795261870362	0.190711230611984	0.895	0.883	1	RT-12.5	Tecr
0.0000115933274847125	0.190598373948277	0.98	0.944	0.306029065613955	RT-12.5	Atxn7l3b
0.00829604854631829	0.189254884495102	0.878	0.858	1	RT-12.5	Pum1
0.00424065045712899	0.18902856523864	0.713	0.659	1	RT-12.5	Mpst
3.88724603785039E-08	0.188649848405508	0.25	0.136	0.00102611633661137	RT-12.5	Kdr
0.000474471545516927	0.186697954795948	0.77	0.703	1	RT-12.5	Sept9
0.00200075063691291	0.184006068673984	0.872	0.842	1	RT-12.5	Smarce1
1.09792611099698E-11	0.182174853750637	0.615	0.395	2.89819555519873E-07	RT-12.5	Atp1b2
2.84003962481755E-13	0.178798841870788	1	0.999	7.49685259763088E-09	RT-12.5	Rpl17
0.0000027646714402834	0.177697969967711	0.611	0.537	0.072979032009161	RT-12.5	Apoe
0.000128904047780192	0.176274917517307	0.963	0.947	1	RT-12.5	Gm15500
0.0058489076453804	0.17627174730606	0.824	0.77	1	RT-12.5	Drap1
0.000264295934828845	0.176260803373736	0.568	0.456	1	RT-12.5	Agpat4
0.0094814386081895	0.175011545260299	0.78	0.758	1	RT-12.5	Ssbp4
0.00246805262897038	0.174538090848928	0.885	0.839	1	RT-12.5	Fundc2
0.00119680725886671	0.174428203069679	0.993	0.978	1	RT-12.5	Uqcr10
0.000183427367812272	0.172997503803476	0.997	0.978	1	RT-12.5	Srsf5
0.000812379970702894	0.170764946676787	0.905	0.883	1	RT-12.5	Mff
0.00217967586857662	0.170697826503781	0.716	0.671	1	RT-12.5	Adgrl1
0.00307334715534734	0.169727216021444	0.956	0.918	1	RT-12.5	Cnn3
4.21032543512652E-11	0.168772709544771	1	1	1.11139960511035E-06	RT-12.5	Rps27a
0.00015834990861633	0.167127632135696	0.824	0.777	1	RT-12.5	Rab11a
1.44623257478879E-08	0.166957867543084	0.5	0.317	0.000381762012766996	RT-12.5	Wnt6
0.00182895326980561	0.166445672774337	0.882	0.852	1	RT-12.5	Plekhj1
0.00019025497296425	0.166196954652328	0.98	0.957	1	RT-12.5	mt-Nd5
0.0000859880120990059	0.165962973140579	0.851	0.753	1	RT-12.5	Fstl1
0.00334422683884313	0.164520109282813	0.855	0.847	1	RT-12.5	Nxf1
0.00921800000507657	0.163547571493646	0.733	0.705	1	RT-12.5	9530068E07Rik
0.00466399326876535	0.163017732185606	0.824	0.802	1	RT-12.5	Rps13-ps2
0.0000900012050311488	0.162983052162746	0.993	0.971	1	RT-12.5	Clta
0.000331196622326347	0.160994946272244	0.929	0.857	1	RT-12.5	Eva1b
0.00676303482992911	0.160867709815451	0.919	0.899	1	RT-12.5	Gm10288
6.41196827349982E-11	0.159372457370655	1	0.999	1.69256726515575E-06	RT-12.5	Rps3a1
0.00722645984769989	0.158472623008537	0.703	0.678	1	RT-12.5	Polr2l
0.00905789411682782	0.156529457417879	0.868	0.853	1	RT-12.5	Polr2m
1.01488796000463E-06	0.155904383263132	0.993	0.989	0.0267899974802423	RT-12.5	Rbm39
0.0019350226093031	0.155226175995541	0.912	0.907	1	RT-12.5	Eif1ax
0.00181539098140677	0.154692749438766	0.973	0.957	1	RT-12.5	Hsbp1
0.00062775928678938	0.15445505019955	0.97	0.963	1	RT-12.5	Srp14
0.00257652149308462	0.153979715649952	0.97	0.965	1	RT-12.5	Psma7
0.0047943134114905	0.153203776925126	0.986	0.972	1	RT-12.5	Gm8430
0.00456930153849643	0.151083941508182	0.486	0.395	1	RT-12.5	Col6a1
3.34122140633492E-09	0.148392724207032	1	0.999	0.0000881982214630228	RT-12.5	Rps11
5.9528566632755E-14	0.148133026731882	0.676	0.443	1.57137557340483E-09	RT-12.5	Sox9
0.00120229106087435	0.148090462312344	0.77	0.718	1	RT-12.5	Limd2
0.00014246253321102	0.147240861190318	0.861	0.784	1	RT-12.5	Tcf4
0.0000931978100438267	0.14351869261288	1	0.979	1	RT-12.5	Cdk4
0.00304114005722094	0.143019026553974	0.956	0.948	1	RT-12.5	Top1
0.00743243119216533	0.139629847129922	0.932	0.916	1	RT-12.5	Tmem234
0.00634641955720614	0.139374494003006	0.949	0.932	1	RT-12.5	Spcs1
0.000485873893488199	0.138914554628284	0.963	0.893	1	RT-12.5	Tpi1
0.0000778403915770459	0.138900142723232	0.963	0.88	1	RT-12.5	Capns1
1.03179515520781E-08	0.13802690036409	1	0.999	0.000272362967120204	RT-12.5	Rps7
4.51825021480041E-06	0.13559280083381	1	1	0.119268250920086	RT-12.5	Rpl39
4.07082025107415E-06	0.135546180222438	1	0.997	0.107457442167604	RT-12.5	Btf3
1.69619459613614E-06	0.135012444041116	1	0.998	0.0447744487542056	RT-12.5	Rpl36a
4.40425222026701E-06	0.132390651050518	1	0.999	0.116259045858388	RT-12.5	Rpl10
0.0000271538297588131	0.131568738961052	1	0.997	0.716779644143389	RT-12.5	Prdx2
0.00149960274388314	0.131565774175254	0.986	0.977	1	RT-12.5	Atp5d
1.21456017495201E-06	0.130988221394924	1	1	0.0320607449382083	RT-12.5	Rpl28
0.000368046461177433	0.129350103424505	0.97	0.953	1	RT-12.5	Krtcap2
7.26245157781393E-06	0.12764945339481	1	1	0.191706934299554	RT-12.5	Rps4x
0.00161212905609663	0.127102191532918	0.774	0.687	1	RT-12.5	Emp3
0.000817370862018509	0.124627394085136	1	0.987	1	RT-12.5	Eif3k
0.00967053482839738	0.12306665718981	0.99	0.967	1	RT-12.5	Ifitm2
0.000080877795774892	0.119869213323728	1	1	1	RT-12.5	Eef1a1
0.0000313206764547984	0.116603539938805	1	1	0.826771896377315	RT-12.5	Rpl7
0.0000853462011239755	0.115125774480781	1	0.998	1	RT-12.5	Rps26
0.00268589740864395	0.114881820410698	1	0.982	1	RT-12.5	Tomm20
0.0056951889416524	0.114466540934519	0.997	0.992	1	RT-12.5	Uba52
0.00374312280018385	0.110187879870036	1	0.997	1	RT-12.5	Ubb
0.0000135846035426052	0.109625640430849	1	0.999	0.358592779714149	RT-12.5	Rpl11
0.000194275292710796	0.109072418009186	1	1	1	RT-12.5	Rpl23
0.000274522540165821	0.108382153198674	0.787	0.724	1	RT-12.5	Unc119
0.000868340511850791	0.107839496703164	0.953	0.877	1	RT-12.5	Cd63
0.00334346283059187	0.107303212576823	0.97	0.959	1	RT-12.5	Laptm4a
0.00156679645534376	0.105570806369274	0.993	0.982	1	RT-12.5	AC124744.2
9.66411591657251E-07	0.105156630347908	1	0.998	0.0255103667849764	RT-12.5	Rps18
0.0031060487741831	0.103463056246819	0.875	0.869	1	RT-12.5	Gsk3b
0.0000649701323289188	-0.104751431131712	1	1	1	RT-12.5	Fth1
0.00786192068996252	-0.105014783069138	0.986	0.992	1	RT-12.5	Atp5h
0.0058849978321636	-0.108280108592571	0.963	0.944	1	RT-12.5	Srrm1
0.000881961340225013	-0.108800799067337	1	0.998	1	RT-12.5	Atp5e
0.00447419542585639	-0.115064630561773	0.314	0.435	1	RT-12.5	Ccdc115
0.00818088757561155	-0.116574687798497	0.98	0.968	1	RT-12.5	Gm11478
0.00311855038234265	-0.117716108300593	0.99	0.984	1	RT-12.5	Cox7b
0.00516671229423339	-0.120281235327149	0.889	0.905	1	RT-12.5	Rwdd1
0.00864191582392411	-0.122316305212368	0.78	0.825	1	RT-12.5	Gm15920
0.00702568597228421	-0.12393664736617	0.932	0.948	1	RT-12.5	Psmb6
0.000605892104899197	-0.128662737047991	0.24	0.364	1	RT-12.5	Atf6b
0.0000900156715587895	-0.131977431066561	0.993	0.979	1	RT-12.5	Atp5f1
0.00250253656028038	-0.131995528638845	0.264	0.379	1	RT-12.5	Tjap1
0.000316826635278935	-0.132172661825159	0.997	0.997	1	RT-12.5	Atp5j2
0.00475078403531321	-0.135391622182799	0.709	0.811	1	RT-12.5	Mpc1
0.00884823279062678	-0.136541721192399	0.193	0.28	1	RT-12.5	Ccdc91
0.000301839532430169	-0.137247898414762	1	0.999	1	RT-12.5	Rpl14
0.00883112833339799	-0.137639794965499	0.936	0.942	1	RT-12.5	Mrpl30
0.00738546532508043	-0.137669487821967	0.243	0.343	1	RT-12.5	Osbpl1a
0.00917515279575021	-0.141067180404729	0.182	0.268	1	RT-12.5	Kpna6
0.000144539115565639	-0.141476087688423	0.169	0.293	1	RT-12.5	Agfg1
0.0000813519294131198	-0.143492099480138	0.993	0.987	1	RT-12.5	Eif4a1
4.29846074807456E-06	-0.144662834811215	1	0.986	0.113466468366924	RT-12.5	Snrpe
0.00314794878389206	-0.146329879708699	0.963	0.956	1	RT-12.5	Eny2
0.00890542899741333	-0.146607378842288	0.801	0.837	1	RT-12.5	Ndufs7
0.00276485226475042	-0.147250905464413	0.358	0.487	1	RT-12.5	Arl4a
0.00113065644236037	-0.149059096917528	0.97	0.972	1	RT-12.5	Minos1
0.00699043868714384	-0.149118628547522	0.47	0.597	1	RT-12.5	Dnajc10
0.00546424619899964	-0.149568630914679	0.916	0.889	1	RT-12.5	H2afy
0.00010692929498344	-0.149691770136916	0.98	0.972	1	RT-12.5	Rnf7
0.00591068271007074	-0.153521485280953	0.645	0.727	1	RT-12.5	Fam204a
0.000349053312727549	-0.153542422025438	0.973	0.951	1	RT-12.5	Erh
0.00284843154196257	-0.154178501308336	0.936	0.948	1	RT-12.5	Pomp
0.00783834639467536	-0.15509529470248	0.24	0.344	1	RT-12.5	Gm6576
0.00844269335544568	-0.156513705106336	0.787	0.839	1	RT-12.5	Rsl1d1
0.00853890553789037	-0.158875689045342	0.49	0.606	1	RT-12.5	Ttc1
0.00649941473956977	-0.159803725462979	0.824	0.871	1	RT-12.5	Hspa9
1.80675474726044E-15	-0.159875877451471	0.662	0.394	4.76929050634337E-11	RT-12.5	Aldh1a1
0.00374144467348966	-0.161016844974278	0.693	0.777	1	RT-12.5	Ssna1
0.00361198797333637	-0.161937179451506	0.845	0.887	1	RT-12.5	Ndufa10
4.67881170739875E-06	-0.162230629735747	1	0.997	0.123506592640205	RT-12.5	Rpl18
0.00206808833442539	-0.162547406586393	0.892	0.896	1	RT-12.5	Txnl1
0.00168708678227394	-0.16341627117262	0.361	0.49	1	RT-12.5	Myh9
0.00442606025413201	-0.164655774616494	0.294	0.394	1	RT-12.5	Kpna4
3.0083049808548E-08	-0.165063392432078	1	0.995	0.000794102265796241	RT-12.5	Ppia
0.00411567883379122	-0.165093569614268	0.74	0.787	1	RT-12.5	Arglu1
0.00140902281775274	-0.165436693287613	0.899	0.923	1	RT-12.5	Papola
0.00161748047531928	-0.16585473085081	0.889	0.893	1	RT-12.5	Ilf2
0.0000197458705325709	-0.165868281956138	0.97	0.967	0.521231744448275	RT-12.5	Snu13
0.000498386300937025	-0.166368425817096	1	1	1	RT-12.5	Rplp2
0.00305948138383441	-0.167107574395548	0.784	0.847	1	RT-12.5	Thrap3
0.00334690375280989	-0.167615738629571	0.966	0.951	1	RT-12.5	Hspd1
0.00832414869528696	-0.168003573134635	0.236	0.33	1	RT-12.5	Senp2
7.58151585449144E-06	-0.168137546124761	0.986	0.982	0.20012927401101	RT-12.5	Atp5c1
0.00772654154510213	-0.170259355271164	0.186	0.267	1	RT-12.5	Dhodh
0.00762757022068822	-0.171851751769763	0.922	0.913	1	RT-12.5	Fubp1
7.49898778237462E-06	-0.172251361705315	0.993	0.996	0.197950780491343	RT-12.5	Elob
0.0033864424099193	-0.172997980512325	0.524	0.648	1	RT-12.5	Fam103a1
0.00366187104623685	-0.173925201961019	0.824	0.875	1	RT-12.5	Mrpl18
0.00701690065193824	-0.174231146247682	0.321	0.431	1	RT-12.5	Ankrd49
0.00922558428669781	-0.174258240975942	0.899	0.902	1	RT-12.5	Anapc11
0.00182710986231569	-0.175270542427685	0.895	0.925	1	RT-12.5	Impdh2
0.00220378154453278	-0.175356270111847	0.595	0.694	1	RT-12.5	Fam96b
0.00738018582562594	-0.175754843481239	0.233	0.324	1	RT-12.5	Mtmr3
0.0000148622499145983	-0.17578579452288	1	0.989	0.39231881099565	RT-12.5	Hnrnpa1
0.00294122356765201	-0.176730144243659	0.311	0.436	1	RT-12.5	Ppp4r1
2.00227569399888E-11	-0.176806219893433	0.997	0.993	5.28540714944884E-07	RT-12.5	Sumo2
0.00094181418547719	-0.177244034173481	0.872	0.897	1	RT-12.5	Psmd7
0.00622585867871276	-0.177776145588199	0.24	0.335	1	RT-12.5	Mtif2
0.000246104592311437	-0.179095865902214	0.973	0.967	1	RT-12.5	Ppib
0.000228714357248519	-0.179856541690592	0.963	0.968	1	RT-12.5	Sfr1
0.00476267613326673	-0.180454322499652	0.943	0.938	1	RT-12.5	Tmem167
0.00602081060771561	-0.180942846102887	0.304	0.409	1	RT-12.5	Aimp2
0.0000160514068602712	-0.181611816859418	0.976	0.965	0.423708986890579	RT-12.5	Tcp1
0.00230060513244162	-0.181649803093367	0.182	0.288	1	RT-12.5	Eif2ak1
0.00316584445945717	-0.182391420305568	0.848	0.86	1	RT-12.5	Ddx3x
0.00522778383090974	-0.182882053837992	0.939	0.954	1	RT-12.5	Ndufs6
0.00831412002354524	-0.183340669144357	0.676	0.781	1	RT-12.5	Polr2c
0.00195368779391492	-0.184675194756629	0.767	0.858	1	RT-12.5	Coa3
0.00595756236344981	-0.185407434112378	0.378	0.476	1	RT-12.5	Kras
0.00932070863203682	-0.187147572764272	0.628	0.71	1	RT-12.5	Ndufv1
0.000362313107713049	-0.187267393947595	0.946	0.939	1	RT-12.5	Eif5b
6.20142714149906E-06	-0.18795652127478	1	0.982	0.163699072254151	RT-12.5	Ywhae
4.08078556275522E-07	-0.18812840786925	0.98	0.975	0.0107720496500049	RT-12.5	Rbx1
0.00557377068513749	-0.188295868241573	0.997	0.988	1	RT-12.5	Selenow
0.00298939980001116	-0.18858230946755	0.193	0.287	1	RT-12.5	Pex3
0.00041497949200877	-0.189913146885361	0.902	0.933	1	RT-12.5	Nudt21
0.00850278634615927	-0.190667286922879	0.976	0.963	1	RT-12.5	Cdc42
0.00135716479058434	-0.191551205013922	0.216	0.325	1	RT-12.5	Cbll1
0.00735931039080661	-0.191572723031018	0.348	0.467	1	RT-12.5	Srp68
0.00232390156405499	-0.192633809173326	0.179	0.278	1	RT-12.5	Snip1
0.00142595026788039	-0.192666867444936	0.72	0.803	1	RT-12.5	Ube2e1
9.30859219703841E-09	-0.193466329352709	1	0.996	0.000245718908225223	RT-12.5	Npm1
0.000124561285389059	-0.19401938747108	0.902	0.943	1	RT-12.5	Eloc
0.0000367424328177578	-0.195614886939437	0.973	0.967	0.969889999090351	RT-12.5	Psma3
0.00545844683052248	-0.196266877157875	0.672	0.76	1	RT-12.5	Tbcb
0.00756635763718004	-0.196588782515323	0.189	0.274	1	RT-12.5	Coq6
2.66147526818174E-06	-0.196643786225383	0.98	0.977	0.0702549626541934	RT-12.5	Myl12a
0.00516715283863953	-0.196701124121197	0.851	0.892	1	RT-12.5	Srp19
0.000192835610081762	-0.197024793770131	0.889	0.929	1	RT-12.5	Ube2l3
0.00436616264828943	-0.197865489045537	0.28	0.387	1	RT-12.5	Eps15
0.00675185936233493	-0.198032974193881	0.297	0.397	1	RT-12.5	Clpx
0.000103475319497672	-0.198145139259494	0.98	0.979	1	RT-12.5	Atp5a1
0.00583710179911732	-0.198201406167154	0.453	0.576	1	RT-12.5	Srsf4
0.00267892829892809	-0.198374014853151	0.649	0.73	1	RT-12.5	Thoc3
0.00953764098677361	-0.198453292077577	0.588	0.687	1	RT-12.5	Tomm40
0.00266277954518376	-0.199622678421004	0.209	0.308	1	RT-12.5	Nek1
2.82704827049121E-06	-0.200007026877736	0.956	0.968	0.0746255931961564	RT-12.5	Snrpd1
0.00125289910855387	-0.200305410273638	0.216	0.331	1	RT-12.5	Noc4l
0.0000463262089518639	-0.200664719391252	0.889	0.911	1	RT-12.5	Tsn
0.0000222892862839539	-0.201410150564652	0.98	0.977	0.588370290037532	RT-12.5	Cnbp
0.00202539360562311	-0.201607260636012	0.804	0.877	1	RT-12.5	Pcnp
0.00103356339031821	-0.201719480530118	0.382	0.505	1	RT-12.5	Srprb
0.0000681509667023722	-0.202724721433082	0.966	0.971	1	RT-12.5	Selenof
0.00261900140779368	-0.203200962845143	0.828	0.863	1	RT-12.5	Snrnp27
0.00401953907068895	-0.203390418988255	0.872	0.887	1	RT-12.5	Tomm5
0.00774049327295901	-0.205139940534246	0.486	0.611	1	RT-12.5	Stk25
0.00150884890046909	-0.205153005499424	0.625	0.744	1	RT-12.5	Suclg1
0.00540955610522275	-0.205820138667822	0.416	0.537	1	RT-12.5	Ddx52
0.00117149558980438	-0.205941775836642	0.318	0.453	1	RT-12.5	Gnb4
0.000149988833844201	-0.206198907010654	0.895	0.926	1	RT-12.5	Mrpl33
0.00950480924289129	-0.206468728368571	0.514	0.601	1	RT-12.5	Thap11
0.0052123119316092	-0.206516097748764	0.27	0.376	1	RT-12.5	Pigq
0.00311593092164495	-0.206561473891089	0.291	0.41	1	RT-12.5	Tctex1d2
0.00900441324233693	-0.206689652833264	0.689	0.757	1	RT-12.5	Mrpl41
0.00591886908018211	-0.20675548825644	0.963	0.955	1	RT-12.5	Cct2
0.00513416064486228	-0.206928003724096	0.341	0.444	1	RT-12.5	Gnl1
0.000201868569589996	-0.206992979684753	0.916	0.915	1	RT-12.5	Bzw1
0.00182347857867116	-0.207060836937708	0.551	0.666	1	RT-12.5	Tial1
0.00623426172834197	-0.207388154698556	0.206	0.296	1	RT-12.5	Gm11273
0.00344504517566221	-0.207586157258261	0.399	0.519	1	RT-12.5	Snx4
0.00425239070606614	-0.207818933934617	0.189	0.285	1	RT-12.5	Mios
0.00720851329362322	-0.208450589577891	0.226	0.32	1	RT-12.5	Prpsap2
0.00602863869544496	-0.208554191410744	0.236	0.331	1	RT-12.5	Dmap1
0.000830495554421622	-0.208721241440321	0.855	0.891	1	RT-12.5	Dpy30
0.0000165754203509259	-0.208898473983465	0.946	0.963	0.437541371003391	RT-12.5	Park7
0.00734046511746143	-0.209452287133499	0.382	0.5	1	RT-12.5	Ptpn1
3.13923265629118E-08	-0.209467404370338	1	0.998	0.000828663244281183	RT-12.5	Ptma
0.000596608431397653	-0.209655973783471	0.318	0.457	1	RT-12.5	Nup50
1.15726052609384E-13	-0.209840178891245	1	1	3.0548206107299E-09	RT-12.5	Rpsa
0.00682935567679695	-0.210193899778807	0.216	0.307	1	RT-12.5	Por
0.00128641044390447	-0.210207957290205	0.899	0.92	1	RT-12.5	Psmb7
0.00336028401650506	-0.210482471550619	0.78	0.831	1	RT-12.5	Hdac2
0.000900515314306242	-0.211410139450088	0.649	0.747	1	RT-12.5	Ndufa12
0.00962031049200629	-0.212403289210827	0.179	0.264	1	RT-12.5	Gak
0.00931923397531434	-0.212641259667198	0.24	0.331	1	RT-12.5	Rint1
0.000541548752538822	-0.212695310727358	0.814	0.857	1	RT-12.5	Zfp207
0.00673777631955191	-0.212723027764317	0.176	0.259	1	RT-12.5	Zfp652
0.000589738878810278	-0.212836474239881	0.807	0.879	1	RT-12.5	Aimp1
0.00418907871964653	-0.213485226227053	0.25	0.352	1	RT-12.5	Mob1b
0.00790670133866505	-0.213493691730673	0.73	0.803	1	RT-12.5	Nudcd2
0.0000690957723854713	-0.213770283068099	0.966	0.959	1	RT-12.5	Eif2s2
6.28244923022749E-09	-0.213962269670134	0.997	0.995	0.000165837812330315	RT-12.5	Serf2
0.00597895124737722	-0.21428575162781	0.605	0.7	1	RT-12.5	Mrps5
0.000955427012140849	-0.214303183703751	0.605	0.733	1	RT-12.5	Ctnna1
0.00244926035241288	-0.214403552541581	0.699	0.801	1	RT-12.5	Ralgps2
0.00397110607775234	-0.215992477507179	0.301	0.413	1	RT-12.5	Ap1g1
0.00772284423749013	-0.216354744368913	0.966	0.963	1	RT-12.5	Arf4
0.00686985339166381	-0.216643995497934	0.378	0.507	1	RT-12.5	Strn4
0.00535214674352659	-0.216977249066611	0.534	0.628	1	RT-12.5	Fam114a2
0.0013346105657804	-0.218353877088128	0.865	0.906	1	RT-12.5	Rbbp4
0.0007297134369499	-0.218738190034348	0.709	0.804	1	RT-12.5	Pole4
6.29834854646248E-06	-0.218854801160439	0.946	0.95	0.16625750658097	RT-12.5	Eif3i
0.00965429251092885	-0.218950049146915	0.23	0.317	1	RT-12.5	Vkorc1l1
0.0061210295595273	-0.219981945390939	0.297	0.402	1	RT-12.5	Rnf145
0.00479519493184756	-0.220464784298808	0.483	0.611	1	RT-12.5	Actr10
0.00139473860908633	-0.220635367790833	0.301	0.427	1	RT-12.5	Nufip1
0.00606593206258715	-0.220644064905114	0.247	0.35	1	RT-12.5	Ankrd40
3.04270907308088E-08	-0.220685194714784	0.99	0.984	0.000803183914021159	RT-12.5	Ddx5
3.69781438321893E-07	-0.220710679559093	0.98	0.973	0.00976112062738302	RT-12.5	Swi5
0.00805029201153981	-0.222000681125673	0.581	0.675	1	RT-12.5	Erg28
0.00989984524255419	-0.222073112173637	0.389	0.497	1	RT-12.5	Ncln
0.00144532417910492	-0.222316208361476	0.801	0.828	1	RT-12.5	Mbd3
0.00396528507964953	-0.222489647891546	0.679	0.736	1	RT-12.5	Polr2h
0.00154804141344099	-0.223085003705873	0.574	0.698	1	RT-12.5	Rab5c
0.00579145474729419	-0.223090414967165	0.213	0.308	1	RT-12.5	Nfya
0.00130778865498662	-0.22334421021478	0.53	0.665	1	RT-12.5	Mrpl50
9.21020868174003E-08	-0.223571318595852	0.943	0.973	0.00243121878571892	RT-12.5	Ubl5
9.01149994930344E-06	-0.223599774309279	0.953	0.954	0.237876564161763	RT-12.5	Eif5
0.00129964639316309	-0.223625165941067	0.689	0.764	1	RT-12.5	Puf60
0.00290783284062027	-0.223789234694556	0.74	0.824	1	RT-12.5	Cops8
0.00343685323612918	-0.224212754797696	0.253	0.355	1	RT-12.5	Lsm14b
0.000465327786654319	-0.224362240521046	0.189	0.302	1	RT-12.5	Kmt2b
0.00899780131946114	-0.225156022238286	0.51	0.613	1	RT-12.5	Ddx6
0.00922159883675363	-0.225305823666083	0.416	0.533	1	RT-12.5	Taf12
0.00024934941818087	-0.225409472948652	0.169	0.283	1	RT-12.5	Fam118a
0.0010215212682475	-0.226109511153898	0.791	0.841	1	RT-12.5	Rbm17
0.00503176070908546	-0.2261782062028	0.514	0.62	1	RT-12.5	Cul5
0.0000391393259878146	-0.226742968434778	0.797	0.849	1	RT-12.5	Mat2a
0.00156912549787597	-0.226919967591427	0.483	0.613	1	RT-12.5	Stt3a
0.000377041552179458	-0.227002497665072	0.76	0.837	1	RT-12.5	Snrpa
0.0000205050482202526	-0.227184488605052	0.953	0.953	0.541271757870008	RT-12.5	Eif3a
0.00834227472978568	-0.227473463284774	0.699	0.784	1	RT-12.5	Ppp2r1a
0.000675308508024586	-0.227930145335664	0.595	0.733	1	RT-12.5	Igf2bp3
0.0066579125642398	-0.228195919250844	0.372	0.48	1	RT-12.5	Mrpl37
0.0000179329840796644	-0.228399120268262	0.99	0.981	0.473376980750901	RT-12.5	Uqcrq
0.00424594453247803	-0.22845019515072	0.932	0.928	1	RT-12.5	Ddx39b
0.00446410967090966	-0.228540405506444	0.574	0.692	1	RT-12.5	Napa
1.12365003046677E-08	-0.228692054131547	0.97	0.986	0.000296609898542313	RT-12.5	2010107E04Rik
0.00476462571470545	-0.228835695594895	0.166	0.251	1	RT-12.5	Sav1
0.00223866728039352	-0.230206783746071	0.28	0.396	1	RT-12.5	Zfp655
0.00391982740719012	-0.230409239589465	0.73	0.778	1	RT-12.5	Psip1
0.0061859901928727	-0.230741099804485	0.419	0.53	1	RT-12.5	Emsy
0.000988362467525991	-0.232038725726058	0.206	0.316	1	RT-12.5	Crlf2
0.0010572436603068	-0.232060413203067	0.307	0.423	1	RT-12.5	Dlat
0.00731639633787129	-0.23232136487606	0.264	0.362	1	RT-12.5	Ubxn7
0.0000205670744506214	-0.232325447666612	0.905	0.914	0.542909064273052	RT-12.5	Sf3b2
0.00870164960798112	-0.232405570900319	0.429	0.532	1	RT-12.5	Atg5
0.0012073211277689	-0.233488457141927	0.588	0.689	1	RT-12.5	Ccdc58
0.000156397360201572	-0.233592591568435	0.872	0.902	1	RT-12.5	Ndufs5
0.00898180591892707	-0.233807998611455	0.466	0.575	1	RT-12.5	Slc35a4
0.00285533629927404	-0.233915298329379	0.26	0.366	1	RT-12.5	Pank2
1.31938447763466E-06	-0.234591324596843	0.983	0.989	0.0348277920561222	RT-12.5	Cox6a1
0.00044079989473565	-0.234724864345277	0.932	0.939	1	RT-12.5	Zc3h15
0.00115401063066248	-0.235085137893114	0.179	0.286	1	RT-12.5	Cc2d1b
0.000291065182878754	-0.236021138585947	0.703	0.793	1	RT-12.5	Xrn2
0.00375988205009923	-0.236651505814876	0.75	0.796	1	RT-12.5	Gpbp1
0.0000328613074899284	-0.236778532744188	0.889	0.905	0.86743993381164	RT-12.5	Rheb
0.000458875744252777	-0.236868201386657	0.243	0.377	1	RT-12.5	Mettl2
0.00600373790851421	-0.236931081749198	0.389	0.5	1	RT-12.5	Nfx1
0.00694248637136772	-0.237003666289896	0.253	0.35	1	RT-12.5	Cul2
0.00125782151145009	-0.23710677511037	0.27	0.391	1	RT-12.5	Uimc1
0.0000704335630746451	-0.23755867612239	0.848	0.904	1	RT-12.5	Dnajb6
2.09649229230517E-08	-0.237634366252535	1	0.983	0.000553411070399795	RT-12.5	Morf4l1
0.000116016375006324	-0.237660065918159	0.895	0.921	1	RT-12.5	Ap2s1
0.00444704541920755	-0.238423408047589	0.402	0.523	1	RT-12.5	Rpp14
0.000210532007581528	-0.238886801599776	0.872	0.907	1	RT-12.5	Ier3ip1
0.000452522659009017	-0.239125566993541	0.324	0.461	1	RT-12.5	Ppp3cb
0.00649669328010799	-0.239291442020337	0.186	0.268	1	RT-12.5	Cep78
0.0009830228001554	-0.239293505822557	0.436	0.575	1	RT-12.5	Rnf114
0.00660310417678458	-0.239447032894315	0.355	0.47	1	RT-12.5	Tox4
0.00590093481488536	-0.23997755166993	0.24	0.335	1	RT-12.5	Arhgap10
0.00205749721938374	-0.240068173159555	0.632	0.719	1	RT-12.5	Ppp2ca
3.56982959691422E-06	-0.240109184969829	0.932	0.943	0.0942327918697447	RT-12.5	Arpp19
0.000962462889328379	-0.240250742920688	0.77	0.881	1	RT-12.5	Rpsa-ps10
0.00037639655931751	-0.240540102804261	0.686	0.785	1	RT-12.5	Snw1
0.00235675123524126	-0.240664311807331	0.814	0.844	1	RT-12.5	Ssbp1
0.000150389423730761	-0.240833058601281	0.865	0.897	1	RT-12.5	Psmb3
0.00574754562044503	-0.241279312634593	0.76	0.818	1	RT-12.5	Rbmxl1
0.00367760953094785	-0.241539906347159	0.635	0.725	1	RT-12.5	Cdc16
0.00102426274515162	-0.241555931929304	0.696	0.797	1	RT-12.5	Uqcrc1
0.000856495072966593	-0.241561338542293	0.618	0.707	1	RT-12.5	Drg1
0.00199450285859405	-0.241677013297155	0.176	0.276	1	RT-12.5	Tyw5
0.00272649360271956	-0.241874801204867	0.257	0.365	1	RT-12.5	Iars
0.00164353580075122	-0.242483211452501	0.703	0.798	1	RT-12.5	Syncrip
3.71141561849969E-06	-0.242563590603268	0.919	0.952	0.0979702380815364	RT-12.5	Pkm
1.47045988682403E-11	-0.242578059771053	0.997	0.99	3.8815729632494E-07	RT-12.5	Sub1
0.00232069366892479	-0.242626662903413	0.294	0.406	1	RT-12.5	Gm13092
0.00582365602158984	-0.242783787902773	0.236	0.33	1	RT-12.5	Orc3
0.00944580929743775	-0.242803772022099	0.348	0.452	1	RT-12.5	Pias4
0.000105027124264665	-0.243053462390304	0.314	0.465	1	RT-12.5	Fam50a
0.00113133527205524	-0.243173322279185	0.554	0.681	1	RT-12.5	Cmpk1
0.00373621831129292	-0.243494921493827	0.28	0.385	1	RT-12.5	Fam173b
0.00377774537672367	-0.243590297191725	0.659	0.736	1	RT-12.5	Arl6ip4
0.000464701861902191	-0.243658489218571	0.294	0.426	1	RT-12.5	Gpr180
3.9106222762206E-08	-0.243868933783284	0.959	0.965	0.00103228696225395	RT-12.5	Hnrnpu
0.00117772656819695	-0.243898681624318	0.75	0.801	1	RT-12.5	Ddx24
0.0000150669680491003	-0.243990028264267	0.848	0.891	0.397722755592101	RT-12.5	Lamtor1
0.0095166617532113	-0.244018616125336	0.294	0.386	1	RT-12.5	Aatf
0.00468500959290615	-0.24428060511772	0.193	0.274	1	RT-12.5	Pgm3
0.00664475660476593	-0.244711008361873	0.764	0.791	1	RT-12.5	Mrpl57
0.0041550434292819	-0.244894641063777	0.365	0.482	1	RT-12.5	Csnk1g2
0.0033979563454931	-0.244975213686191	0.253	0.357	1	RT-12.5	Mrps22
0.00255735398825381	-0.245097852269958	0.307	0.428	1	RT-12.5	Anapc7
0.000538430563797477	-0.245336316797509	0.899	0.881	1	RT-12.5	Eif3g
0.00354182901591908	-0.245522548821887	0.196	0.29	1	RT-12.5	Ccdc9
0.00800946564599034	-0.246157053003348	0.284	0.382	1	RT-12.5	Smad2
0.00656732320843976	-0.24648048841403	0.439	0.539	1	RT-12.5	Ccdc86
0.000389726411090671	-0.246727159693081	0.659	0.772	1	RT-12.5	Clns1a
0.0000918602493225913	-0.246767907330424	0.682	0.756	1	RT-12.5	Etf1
0.000936566237089768	-0.246797255495145	0.618	0.71	1	RT-12.5	Adss
0.00285208894553455	-0.24766700395201	0.247	0.349	1	RT-12.5	Scarb2
0.000213227143767045	-0.248027632706999	0.878	0.906	1	RT-12.5	Hnrnpr
0.00864313556985871	-0.248277021844631	0.514	0.607	1	RT-12.5	Rpl18-ps2
0.0000882642751214952	-0.249151924801629	0.628	0.741	1	RT-12.5	Hpf1
0.00131359162768655	-0.249248137500433	0.247	0.36	1	RT-12.5	Mrpl47
0.00226133431263289	-0.249580646826113	0.649	0.727	1	RT-12.5	Gtf2e2
0.000652947096001978	-0.249816559381865	0.23	0.354	1	RT-12.5	Exosc10
0.0051158864066907	-0.250166783270481	0.27	0.374	1	RT-12.5	Ikzf5
2.07540151534906E-07	-0.250407682028812	0.939	0.957	0.00547843738006691	RT-12.5	Pdcd5
5.52944284899354E-14	-0.250817268558252	1	0.998	1.45960702884883E-09	RT-12.5	Pabpc1
0.00961183540570122	-0.251126496088345	0.324	0.424	1	RT-12.5	Actr1a
0.00101898468405087	-0.251205854230213	0.372	0.509	1	RT-12.5	Aip
8.47333626450714E-10	-0.251334332256537	0.983	0.982	0.0000223670657374195	RT-12.5	Sec61b
0.00232945310176772	-0.25176780895768	0.49	0.602	1	RT-12.5	Frg1
0.0000643331589367817	-0.252043447488841	0.807	0.862	1	RT-12.5	Yeats4
0.00153803064566082	-0.252203294158144	0.399	0.519	1	RT-12.5	Commd4
0.00102619590195123	-0.252208553326164	0.287	0.41	1	RT-12.5	Pigf
0.00190241489814365	-0.252528950009197	0.314	0.431	1	RT-12.5	Casp2
0.000010854204057931	-0.252655124641907	0.902	0.916	0.286518424517205	RT-12.5	Mrps14
0.000356903202170219	-0.252922503394798	0.47	0.629	1	RT-12.5	Gps2
0.00471079678085908	-0.252929500642543	0.456	0.562	1	RT-12.5	Pop7
0.00395836515714432	-0.253159467307125	0.426	0.537	1	RT-12.5	Gm10093
0.00418965125018938	-0.253248873651142	0.182	0.272	1	RT-12.5	Dhdds
0.00018550187340943	-0.253385255783002	0.831	0.85	1	RT-12.5	Pin1
0.00947414361934596	-0.253398184819501	0.52	0.618	1	RT-12.5	Mapk1ip1l
0.0000155672973637337	-0.253504594880992	0.865	0.901	0.410929948510478	RT-12.5	Ewsr1
0.000423336546219378	-0.25424914207438	0.595	0.703	1	RT-12.5	Mrpl48
6.92527310916361E-06	-0.254525476652601	0.838	0.896	0.182806434262592	RT-12.5	Ctnnb1
0.00165501169894084	-0.254608372488926	0.622	0.71	1	RT-12.5	Ebna1bp2
5.27348199461906E-16	-0.25476416943361	1	1	1.39204104211959E-11	RT-12.5	Rps2
0.0009157765241174	-0.254899086034268	0.632	0.718	1	RT-12.5	Cdc5l
0.00360765288985853	-0.255121080117565	0.483	0.591	1	RT-12.5	Copg1
0.00240207660594465	-0.255312604157221	0.409	0.532	1	RT-12.5	Nme6
0.00985505036732142	-0.255645667895236	0.392	0.486	1	RT-12.5	Rnf216
1.56712788669632E-06	-0.25632559246302	0.905	0.922	0.0413674748251228	RT-12.5	Ssb
0.0000812778683002775	-0.256821344424983	0.902	0.942	1	RT-12.5	Hspa5
0.00162379748379678	-0.257043105082869	0.206	0.314	1	RT-12.5	Aggf1
0.00746953375067148	-0.257408453104325	0.318	0.417	1	RT-12.5	Lrwd1
0.00188015855418566	-0.25760253073554	0.405	0.518	1	RT-12.5	Ube4b
0.00113732838496968	-0.257625239983876	0.605	0.698	1	RT-12.5	Utp3
2.89377274937236E-09	-0.257774792619561	0.997	0.998	0.0000763869192651821	RT-12.5	Pfn1
0.00508667865281714	-0.257897987289632	0.459	0.565	1	RT-12.5	Brd7
0.000298668788871981	-0.258009085824955	0.652	0.752	1	RT-12.5	Pole3
0.00679049793745958	-0.258089944654416	0.432	0.542	1	RT-12.5	Tmem123
0.00918104623862755	-0.258664805078572	0.304	0.402	1	RT-12.5	Rad17
0.00075900658831142	-0.259294411845808	0.307	0.433	1	RT-12.5	Utp14a
0.00564798165062312	-0.259334257322272	0.645	0.695	1	RT-12.5	Asna1
0.0057659530776618	-0.259431992523489	0.247	0.345	1	RT-12.5	Spg20
0.00147381666155452	-0.259494342562214	0.557	0.654	1	RT-12.5	Dkc1
0.000977779459712821	-0.259565098572206	0.284	0.401	1	RT-12.5	Trappc13
0.000375325407608971	-0.26008711981757	0.757	0.814	1	RT-12.5	Ahsa1
0.00108762625600295	-0.260394704505274	0.331	0.457	1	RT-12.5	Rnmt
0.00672169349126557	-0.260834273294449	0.199	0.291	1	RT-12.5	Actr8
6.87504836957457E-06	-0.260959452491032	0.834	0.905	0.18148065181166	RT-12.5	Anapc13
0.00169283038213289	-0.261190397239426	0.399	0.537	1	RT-12.5	Ndel1
3.89717601002937E-07	-0.261538017280629	0.959	0.965	0.0102873755136745	RT-12.5	Snrpb
0.00204928955497486	-0.261563943267218	0.331	0.451	1	RT-12.5	Med7
0.00922156639687037	-0.262004897455054	0.314	0.413	1	RT-12.5	Cpsf3
0.000744088680594902	-0.262326509313392	0.507	0.622	1	RT-12.5	Ptbp3
0.00353002324596137	-0.262558947984807	0.419	0.539	1	RT-12.5	Pih1d1
0.00976015480878249	-0.262655826050554	0.294	0.389	1	RT-12.5	Mapk14
0.00591090518133036	-0.262811903801344	0.176	0.259	1	RT-12.5	Htt
0.0044821704075834	-0.262829205849456	0.834	0.877	1	RT-12.5	Rbbp7
0.00715786875625985	-0.263322238346618	0.22	0.308	1	RT-12.5	Ube3b
0.000919442007416815	-0.263357321318588	0.821	0.862	1	RT-12.5	Txnl4a
0.000803716852644864	-0.263639848958488	0.338	0.462	1	RT-12.5	Gtf2a1
0.00156848844594647	-0.263729558353422	0.517	0.651	1	RT-12.5	Ube2f
0.000111258002925348	-0.263886404459361	0.645	0.755	1	RT-12.5	Bbx
0.000215884269338883	-0.263979512386875	0.686	0.772	1	RT-12.5	Eif6
0.00190535481373964	-0.264345851906752	0.497	0.623	1	RT-12.5	Nrd1
0.00890436742975689	-0.26451506741651	0.578	0.678	1	RT-12.5	Pcif1
8.40309169462422E-07	-0.264657337938084	0.916	0.948	0.0221816411462996	RT-12.5	Calm3
0.0038974751233603	-0.265068726590503	0.328	0.441	1	RT-12.5	Ppp2r5e
0.0045507038367608	-0.26519373434321	0.311	0.416	1	RT-12.5	Rpain
0.00167457940503116	-0.265265740245334	0.902	0.919	1	RT-12.5	Taf1d
0.00920236664284026	-0.265484905398828	0.324	0.412	1	RT-12.5	Enc1
0.00905528045894433	-0.266286494323196	0.321	0.421	1	RT-12.5	Isca1
0.0047281855267249	-0.266334324044375	0.213	0.308	1	RT-12.5	Rictor
0.000619529294992387	-0.266617947209411	0.655	0.746	1	RT-12.5	Hnrnph3
0.00338234848471649	-0.266701677275893	0.551	0.668	1	RT-12.5	Gps1
0.00312423357693424	-0.266814309321932	0.378	0.494	1	RT-12.5	Ptrhd1
0.00531861744314211	-0.266817333330888	0.486	0.597	1	RT-12.5	Rfc3
0.0077495737904573	-0.267226493365228	0.284	0.38	1	RT-12.5	Ap3m1
7.73043209004669E-07	-0.267551060495011	0.642	0.758	0.0204060215880963	RT-12.5	Parp1
0.00193293709640565	-0.268014020320025	0.226	0.332	1	RT-12.5	Gtf2h2
0.00563341420251128	-0.268217599253522	0.318	0.424	1	RT-12.5	Naa16
0.00975114099269177	-0.268431246577363	0.304	0.404	1	RT-12.5	Tomm34
0.000550159854267918	-0.268837908994895	0.301	0.437	1	RT-12.5	Abi1
0.00899113701957028	-0.269025452782284	0.581	0.676	1	RT-12.5	Ap1s1
0.00558227545929551	-0.269098599723493	0.402	0.503	1	RT-12.5	Polr3gl
5.20334892942133E-06	-0.26931838053173	0.865	0.908	0.137352801689935	RT-12.5	Lsm7
0.000707419587474544	-0.269461034847734	0.456	0.587	1	RT-12.5	Nfyc
0.0000308285285807802	-0.269627438031128	0.777	0.841	0.813780668946854	RT-12.5	Mrpl51
0.00738390744344031	-0.270141307051732	0.236	0.328	1	RT-12.5	Fam76b
0.000116079582287402	-0.27020424613628	0.564	0.69	1	RT-12.5	Twistnb
8.29839327598055E-08	-0.27045593413858	0.943	0.933	0.00219052687306059	RT-12.5	Ube2n
0.00176995734246943	-0.270540394705407	0.517	0.622	1	RT-12.5	Orc6
3.37168365921449E-08	-0.270849855436387	0.993	0.991	0.000890023335522849	RT-12.5	Atp5b
0.00361369738009272	-0.271152567567709	0.49	0.598	1	RT-12.5	Mnat1
1.58995253983262E-13	-0.271201208546211	1	0.99	4.19699771939615E-09	RT-12.5	Serbp1
0.000575170322848791	-0.271400414171368	0.176	0.28	1	RT-12.5	Naa60
9.08064697966692E-07	-0.271458943460203	0.993	0.989	0.0239701838322268	RT-12.5	Hspe1
0.00851795519614007	-0.271555080881767	0.267	0.355	1	RT-12.5	Smg7
0.00112624110394778	-0.271650448752921	0.666	0.729	1	RT-12.5	Esf1
6.63361881622348E-08	-0.27165325794477	0.953	0.955	0.00175107635891851	RT-12.5	Tmem258
0.000731893861775152	-0.272043190660481	0.318	0.446	1	RT-12.5	Chmp7
0.00013927424691013	-0.272053848627931	0.645	0.749	1	RT-12.5	U2af2
0.0000946760399001137	-0.272370736235551	0.696	0.804	1	RT-12.5	Copz1
0.00381680715183597	-0.272431093762954	0.547	0.659	1	RT-12.5	Prpf38a
0.0000122906036513061	-0.273579667819224	0.784	0.841	0.324435064583526	RT-12.5	Sfpq
0.0000111191046836247	-0.273846242017815	0.804	0.854	0.293511006333641	RT-12.5	Polr2e
0.0086285223370399	-0.274252653897219	0.311	0.408	1	RT-12.5	Nr2f6
0.00331466962069884	-0.274356623764425	0.216	0.308	1	RT-12.5	Ing5
0.00063928785665222	-0.27459672503203	0.682	0.794	1	RT-12.5	Rnf10
0.000728912356946852	-0.274835189410133	0.51	0.623	1	RT-12.5	Phb
0.0000155660855841684	-0.275026751413766	0.828	0.851	0.410897961165292	RT-12.5	Magoh
0.000163385947055653	-0.275089732442762	0.534	0.68	1	RT-12.5	Actn1
0.00112358123880035	-0.275557933635139	0.409	0.544	1	RT-12.5	N4bp2
0.00364070498497921	-0.275844037455748	0.334	0.449	1	RT-12.5	Rbbp8
0.000520207734413403	-0.275903994227604	0.389	0.519	1	RT-12.5	Ccdc174
0.00079155306001529	-0.276253176765097	0.463	0.582	1	RT-12.5	Gtf2h1
0.00174239056333549	-0.276382024731183	0.456	0.561	1	RT-12.5	Trappc3
0.00250053806724036	-0.276577152221956	0.409	0.518	1	RT-12.5	Kat7
0.00611889047599727	-0.27674152050826	0.22	0.31	1	RT-12.5	Ipo8
0.00272076639798285	-0.276781726529135	0.412	0.524	1	RT-12.5	Cd3eap
9.68124938935996E-09	-0.277121135781305	0.943	0.948	0.000255555940130935	RT-12.5	Smdt1
0.00478559084035092	-0.277227436869053	0.446	0.562	1	RT-12.5	4930453N24Rik
0.00876278243377143	-0.277251801087396	0.213	0.296	1	RT-12.5	Mtmr4
0.000236106698423539	-0.277961113549607	0.429	0.574	1	RT-12.5	Mdm2
0.0055892715326118	-0.278098951185082	0.247	0.334	1	RT-12.5	Mterf3
0.00643686865517056	-0.278613199640097	0.274	0.368	1	RT-12.5	Armt1
5.69536939277284E-08	-0.278630498571268	0.926	0.931	0.00150340665861025	RT-12.5	Bcas2
1.56096328277531E-08	-0.279122144749178	0.966	0.967	0.000412047477754199	RT-12.5	Nap1l1
0.00438176000654828	-0.279693409660895	0.666	0.753	1	RT-12.5	Blmh
0.00180771068716806	-0.280216234007978	0.672	0.745	1	RT-12.5	Psmd6
0.00530283983444697	-0.280402603569559	0.169	0.254	1	RT-12.5	Ier5
3.72963000820585E-06	-0.281039938365748	0.892	0.902	0.0984510433266099	RT-12.5	Snrpc
0.000053452082330754	-0.28119913479591	0.541	0.703	1	RT-12.5	Epb41l2
0.000827391360120409	-0.281218564013923	0.446	0.556	1	RT-12.5	Dhfr
0.00224117227405963	-0.281584238816698	0.162	0.257	1	RT-12.5	Med23
0.000850678959415385	-0.281609672461171	0.557	0.674	1	RT-12.5	Cmc2
0.00140931705426279	-0.282102016028425	0.713	0.79	1	RT-12.5	Psmc3
0.00188586781267075	-0.282136754472603	0.358	0.467	1	RT-12.5	Ap1m1
0.00130528565818867	-0.282347545390903	0.341	0.465	1	RT-12.5	Trnt1
0.000515815509243258	-0.282817920953954	0.571	0.699	1	RT-12.5	Znrd1
0.000602954768359748	-0.283954968288094	0.639	0.742	1	RT-12.5	Ilf3
0.0000229087350256397	-0.284006119472614	0.706	0.798	0.604721878471811	RT-12.5	Zranb2
6.9905358625898E-09	-0.284557465640586	0.983	0.98	0.000184529175164783	RT-12.5	2700060E02Rik
0.00012835990190027	-0.284902128234524	0.294	0.436	1	RT-12.5	Mms22l
8.93791125986691E-08	-0.285316838260591	0.949	0.947	0.00235934043526707	RT-12.5	U2af1
0.00102323653664368	-0.285449746377463	0.257	0.373	1	RT-12.5	Sec23ip
0.00433814871530916	-0.285816521086255	0.541	0.643	1	RT-12.5	Gorasp2
0.00364858469962807	-0.285820141252309	0.284	0.385	1	RT-12.5	Vps50
0.0000110562278938987	-0.285896347948877	0.929	0.932	0.291851247715243	RT-12.5	Prrc2c
4.6573787144879E-08	-0.286091497222826	1	0.984	0.00122940825926337	RT-12.5	Rps27l
0.00629900233726377	-0.28630563205041	0.446	0.551	1	RT-12.5	Ccnh
0.00646642866854518	-0.286450757230383	0.47	0.585	1	RT-12.5	Fam76a
0.000676817828060075	-0.286551763437703	0.561	0.657	1	RT-12.5	Nsrp1
0.0013917565605788	-0.28670816789218	0.53	0.641	1	RT-12.5	Mrpl2
0.000105190935937022	-0.286718065353929	0.723	0.8	1	RT-12.5	Nap1l4
0.00584533070814415	-0.286740089804139	0.236	0.33	1	RT-12.5	Hes6
0.000841746104664239	-0.286745923809282	0.503	0.63	1	RT-12.5	Polr3d
0.0000142582497664273	-0.287556242519826	0.75	0.845	0.376375019084381	RT-12.5	Zfand6
0.00148495170013775	-0.288130214159628	0.179	0.276	1	RT-12.5	Tnk2
3.65713263078465E-09	-0.2882496476817	0.956	0.956	0.0000965373300548224	RT-12.5	Srp9
0.00318539437984495	-0.288786178312239	0.24	0.336	1	RT-12.5	D17Wsu92e
0.0000705047816895256	-0.288800405794224	0.72	0.814	1	RT-12.5	Fip1l1
0.00296682944907497	-0.288853970708732	0.226	0.324	1	RT-12.5	Ube2o
8.02147404254364E-11	-0.289331275019777	0.986	0.978	2.11742850301024E-06	RT-12.5	Calm2
0.00812307532096651	-0.289528405536545	0.25	0.337	1	RT-12.5	Alg2
0.0000854962514603343	-0.290254543781586	0.845	0.91	1	RT-12.5	Hnrnpm
0.00972914850581654	-0.290378060036318	0.253	0.342	1	RT-12.5	Gm10704
0.00615832843514401	-0.290502374539615	0.257	0.347	1	RT-12.5	Tspan14
0.0000300725211363155	-0.290666383439815	0.851	0.874	0.793824340435321	RT-12.5	Dnajc8
0.00271498253255017	-0.291084169441229	0.314	0.43	1	RT-12.5	Ankrd46
0.000652622502057872	-0.291412789442855	0.294	0.409	1	RT-12.5	Pwp1
0.00712732862072825	-0.291462079941056	0.264	0.36	1	RT-12.5	Crnkl1
0.00150764970678574	-0.292010329965595	0.365	0.473	1	RT-12.5	Ncoa4
0.000742858018152271	-0.29213412839891	0.439	0.566	1	RT-12.5	Rpf1
0.00294615096319543	-0.292255681938035	0.264	0.375	1	RT-12.5	Necap1
0.00265784412621537	-0.292267647378401	0.392	0.49	1	RT-12.5	Ahctf1
6.67317450651578E-07	-0.292545993457828	0.824	0.874	0.0176151787448497	RT-12.5	U2surp
0.00343189531940592	-0.292733536415209	0.274	0.377	1	RT-12.5	Fam49b
0.0000516243024353609	-0.29279486588748	0.831	0.875	1	RT-12.5	Gnb1
0.00290494029116225	-0.29279995700132	0.26	0.359	1	RT-12.5	Pou2f1
0.00202106471121408	-0.293019179272034	0.169	0.266	1	RT-12.5	Gm11942
0.000859120137046099	-0.293129060108668	0.591	0.695	1	RT-12.5	Safb
0.00012076945756968	-0.293174956085461	0.372	0.52	1	RT-12.5	E2f4
0.000386553407427818	-0.293277236256665	0.983	0.961	1	RT-12.5	Serpinh1
0.000362750857631636	-0.293501416461787	0.642	0.745	1	RT-12.5	Ube2v2
0.00922957402029351	-0.293896193922932	0.216	0.296	1	RT-12.5	Rngtt
0.00376191549256125	-0.293983193478466	0.47	0.587	1	RT-12.5	Eml4
0.000185274725172968	-0.294152218291154	0.709	0.786	1	RT-12.5	Tardbp
0.00239227358439096	-0.294281501778747	0.203	0.297	1	RT-12.5	Tubgcp3
0.00269256233896146	-0.294302008920187	0.193	0.286	1	RT-12.5	Mitd1
0.0000709136219309887	-0.294379577146469	0.726	0.805	1	RT-12.5	Ergic2
0.00358575471803439	-0.294511824048886	0.22	0.317	1	RT-12.5	1810030O07Rik
0.0023087926861485	-0.294857474455815	0.355	0.46	1	RT-12.5	Cnot9
0.00148586730448077	-0.295245527740975	0.375	0.499	1	RT-12.5	Rpp25l
1.06474898231456E-06	-0.295317088048043	0.929	0.953	0.0281061788861574	RT-12.5	Ostc
0.00544589990751457	-0.295347064773575	0.307	0.411	1	RT-12.5	Rabif
0.0000107028058936019	-0.29547787327662	0.912	0.916	0.282521967173409	RT-12.5	Cct8
0.00201654295068189	-0.295565930718169	0.189	0.289	1	RT-12.5	Vps16
5.02201087584676E-06	-0.295792940175228	0.841	0.899	0.132566021089727	RT-12.5	Tmed2
0.00273030388626821	-0.296377385091516	0.449	0.538	1	RT-12.5	Mettl16
0.00169391064195124	-0.296416741754779	0.334	0.451	1	RT-12.5	Vps4a
0.0000935630582925636	-0.296513810849552	0.672	0.748	1	RT-12.5	Psmd2
0.0043388985146701	-0.296549619802736	0.375	0.464	1	RT-12.5	Pes1
1.03892870634298E-07	-0.297516203595853	0.885	0.918	0.00274246010613356	RT-12.5	Rdx
0.000808855250306693	-0.297722571057963	0.25	0.37	1	RT-12.5	Pisd
0.000574807680080083	-0.297742997236305	0.52	0.626	1	RT-12.5	Phf20
0.00117725266142629	-0.298152665801345	0.243	0.354	1	RT-12.5	Dhcr24
4.54182494051634E-06	-0.29845914202282	0.909	0.94	0.11989055295481	RT-12.5	Rps2-ps10
0.0000228240681379712	-0.298540682599297	0.872	0.892	0.602486926638027	RT-12.5	Zcrb1
0.000857698050254076	-0.298709653639383	0.787	0.83	1	RT-12.5	Hdgf
0.0000176926586380063	-0.298843983333802	0.767	0.848	0.467033110067451	RT-12.5	Psmd11
0.0000841622396766276	-0.29908325257979	0.574	0.701	1	RT-12.5	Nudcd3
0.000157001527128077	-0.299425593341452	0.672	0.788	1	RT-12.5	Diablo
0.000276112239639966	-0.299898545783219	0.436	0.56	1	RT-12.5	1110008P14Rik
0.0000148385657228259	-0.300107310756765	0.929	0.934	0.391693619385436	RT-12.5	Ssr2
0.000451798199436756	-0.300515863446584	0.182	0.291	1	RT-12.5	Wdr4
0.00411021767868033	-0.300531734672493	0.649	0.723	1	RT-12.5	Smarcb1
0.00222515125213413	-0.301147910546442	0.324	0.436	1	RT-12.5	Ddx56
0.0017348159064316	-0.301452402247352	0.203	0.302	1	RT-12.5	Atr
0.00126705002727274	-0.301533969782481	0.318	0.441	1	RT-12.5	Prpf4
0.000102556463963592	-0.302014371676947	0.385	0.539	1	RT-12.5	AC131120.2
0.000295304980319652	-0.302045509570692	0.659	0.74	1	RT-12.5	Naa15
6.17807817447141E-11	-0.302379512021642	0.936	0.96	1.63082729571522E-06	RT-12.5	Raly
0.00400811041936516	-0.302625352395184	0.338	0.45	1	RT-12.5	Dera
9.1310357993431E-08	-0.302975957909763	0.78	0.867	0.0024103195199526	RT-12.5	Snrpd3
0.00205999353745127	-0.30297789238339	0.537	0.625	1	RT-12.5	Max
0.00536141573124845	-0.303075834442938	0.314	0.425	1	RT-12.5	Usp37
0.000713976309005584	-0.303367606865911	0.632	0.715	1	RT-12.5	Ppm1g
2.60329058675809E-06	-0.303577311266608	0.855	0.896	0.0687190616186532	RT-12.5	Arhgdia
0.00040041606443887	-0.303964264171785	0.5	0.635	1	RT-12.5	Atp6v1e1
1.25529882862623E-08	-0.304005140212414	0.916	0.943	0.000331361231792467	RT-12.5	Sumo3
0.00210789629096137	-0.304254341631923	0.365	0.475	1	RT-12.5	Nudt3
0.000943762182426048	-0.304433552125629	0.28	0.397	1	RT-12.5	Rnf126
0.000453026766840025	-0.304556543717285	0.223	0.346	1	RT-12.5	Otud7b
0.00317587919998092	-0.304988472830631	0.209	0.304	1	RT-12.5	Trp53i13
6.79013451346621E-08	-0.305059191475788	0.892	0.925	0.00179239180751968	RT-12.5	Ppig
0.0000138549212306282	-0.305113438317574	0.72	0.809	0.365728355724892	RT-12.5	Rab1a
7.59581418176041E-07	-0.305467899330097	0.831	0.887	0.0200506706955929	RT-12.5	Sarnp
0.00071514589061636	-0.305777908886209	0.304	0.436	1	RT-12.5	Cpsf4
0.00109271457986083	-0.306170815098983	0.176	0.272	1	RT-12.5	Nif3l1
0.00080203035917502	-0.306325223163395	0.645	0.74	1	RT-12.5	Ncbp2
0.0015446697121586	-0.306956666214858	0.314	0.428	1	RT-12.5	Rrn3
0.000297722969183835	-0.307221732700589	0.507	0.623	1	RT-12.5	Dap3
0.00959266233628513	-0.307642981264277	0.304	0.393	1	RT-12.5	Pten
0.00302507348440421	-0.308063301164349	0.226	0.323	1	RT-12.5	Git1
0.000853410468245632	-0.308260168346355	0.507	0.619	1	RT-12.5	Sde2
0.00674033146334093	-0.308706612204406	0.699	0.718	1	RT-12.5	Hspa4
2.01288644269064E-06	-0.308924199334692	0.858	0.921	0.0531341634277049	RT-12.5	Cdc37
9.58330408393988E-06	-0.309347022915009	0.361	0.526	0.252970477903761	RT-12.5	Raph1
0.00254264641000072	-0.309388595952105	0.301	0.41	1	RT-12.5	Gtf2h3
0.00411645853727425	-0.30944400424542	0.233	0.322	1	RT-12.5	Etv1
0.0000958300813802878	-0.309608231883947	0.811	0.827	1	RT-12.5	Nop56
2.94016004150827E-08	-0.309802928448502	0.997	0.988	0.000776114046156937	RT-12.5	Cfl1
0.00375724665653807	-0.309818878079987	0.172	0.257	1	RT-12.5	Zfp507
0.00174728981847331	-0.309871428820321	0.595	0.694	1	RT-12.5	Wdr1
0.00314504274259722	-0.309979116671247	0.497	0.597	1	RT-12.5	Gm4204
0.000935636885403585	-0.309991723548038	0.287	0.415	1	RT-12.5	Tmod3
0.0032362938256314	-0.310547994555698	0.189	0.279	1	RT-12.5	Bmp7
0.00521775101850491	-0.310578555667227	0.307	0.404	1	RT-12.5	Cstf2
0.00180848594690946	-0.310695739802415	0.274	0.38	1	RT-12.5	Aqr
0.0014371197785863	-0.310982395041575	0.186	0.281	1	RT-12.5	Kank1
5.65862130694909E-09	-0.311366275476157	0.851	0.895	0.000149370626639535	RT-12.5	Ppp4c
0.00798264816976132	-0.311632042044389	0.176	0.255	1	RT-12.5	Lyrm4
0.000020043275113173	-0.311687824273803	0.807	0.865	0.529082333162428	RT-12.5	Ddost
0.0064991674438043	-0.311980845761222	0.544	0.624	1	RT-12.5	Luzp1
1.69746377964302E-07	-0.312037540920947	1	0.982	0.00448079513912367	RT-12.5	Hnrnpk
0.0000046029917720004	-0.312180843352197	0.872	0.921	0.121505173805495	RT-12.5	Gtf2a2
0.000856242350511893	-0.312966980654	0.324	0.45	1	RT-12.5	Prkrip1
0.00006195327779257	-0.313017386632527	0.666	0.772	1	RT-12.5	Eif2s1
0.00228606857024194	-0.313067342120964	0.378	0.497	1	RT-12.5	Gm6222
0.00703087047943263	-0.313083723185163	0.382	0.475	1	RT-12.5	Gm6563
0.00026296344843963	-0.313213167378476	0.257	0.372	1	RT-12.5	Coa7
1.54044001249324E-06	-0.313285148756036	0.791	0.875	0.040662995009784	RT-12.5	Dnaja2
0.000590225727730868	-0.313491434264881	0.429	0.552	1	RT-12.5	Fbxo22
0.0000224638786369403	-0.313772799626881	0.706	0.8	0.592979004379313	RT-12.5	Mrpl58
0.000403618856864165	-0.313928392811122	0.666	0.766	1	RT-12.5	Akr1b3
0.0035135823702269	-0.314322689055423	0.199	0.286	1	RT-12.5	Btbd10
0.00121358526087678	-0.315343004753557	0.551	0.645	1	RT-12.5	Mrpl40
4.79981053824711E-07	-0.315501077438026	0.845	0.887	0.0126700598778109	RT-12.5	Polr2j
2.29851676498757E-07	-0.315944192615283	0.892	0.925	0.00606739470453769	RT-12.5	Eif4h
6.35632364019971E-06	-0.316268285575036	0.709	0.798	0.167787875130352	RT-12.5	Mrpl21
0.0021305321497251	-0.31648978289456	0.297	0.408	1	RT-12.5	Zcchc8
0.00139668136778885	-0.316536585368237	0.659	0.751	1	RT-12.5	Gng12
0.00118446527036215	-0.316554366907105	0.47	0.593	1	RT-12.5	Elp5
0.0000163386470426056	-0.316752805453589	0.872	0.898	0.431291265983659	RT-12.5	Cct3
0.00249279559896302	-0.316877629369956	0.27	0.37	1	RT-12.5	Gbf1
0.000413146227113787	-0.31691514584291	0.463	0.606	1	RT-12.5	Rnf2
2.76180652575311E-07	-0.316964795421987	0.78	0.86	0.00729034068603047	RT-12.5	Lamtor5
0.0000721824432245163	-0.317429140079975	0.193	0.325	1	RT-12.5	Caprin2
0.000612715816703631	-0.317623838614286	0.331	0.463	1	RT-12.5	Slc39a6
0.000064322077706975	-0.317694975060662	0.804	0.855	1	RT-12.5	Ccdc34
0.00056469055984673	-0.318123067425316	0.338	0.462	1	RT-12.5	Pno1
0.00113987764897972	-0.318136833710488	0.453	0.565	1	RT-12.5	Sdccag3
0.00187174397130057	-0.318227836558924	0.27	0.377	1	RT-12.5	Ece2
0.000448907478667468	-0.318269440801939	0.541	0.684	1	RT-12.5	2310009B15Rik
0.00753767643448409	-0.318341682624161	0.193	0.273	1	RT-12.5	Tyw1
0.00352340584186546	-0.318617642011363	0.264	0.36	1	RT-12.5	Leo1
5.02732943096188E-07	-0.318783253427057	0.828	0.886	0.0132706414989101	RT-12.5	Mrpl54
0.00291324486409544	-0.318837483845241	0.774	0.802	1	RT-12.5	Sod1
4.3729990519283E-08	-0.3191158061285	0.818	0.879	0.00115434055973751	RT-12.5	Polr2i
0.00178220430569125	-0.319533922577558	0.297	0.414	1	RT-12.5	Cactin
0.0040046553121755	-0.319536367916843	0.253	0.353	1	RT-12.5	Gm11687
0.00941925131112815	-0.319674083834975	0.243	0.332	1	RT-12.5	Acap2
0.00864500999036755	-0.320114153316249	0.297	0.385	1	RT-12.5	Ppat
9.31307278239245E-07	-0.320620548328638	0.902	0.922	0.0245837182236814	RT-12.5	Tmed9
0.00311690603083763	-0.320701710045027	0.226	0.324	1	RT-12.5	Dcaf4
0.000373402634025913	-0.320769421571761	0.473	0.595	1	RT-12.5	Htatsf1
0.00188130517603023	-0.321129929355481	0.318	0.429	1	RT-12.5	Wdr33
0.0000532627117251505	-0.321143718177211	0.307	0.474	1	RT-12.5	Zfp281
0.0000989972715879683	-0.321242898803243	0.436	0.575	1	RT-12.5	Nudt5
0.0000617281758447491	-0.322274081981653	0.264	0.396	1	RT-12.5	Hist1h4i
0.00110296321806524	-0.322437647169239	0.26	0.372	1	RT-12.5	Gabpb1
0.00161111069160065	-0.322476991099693	0.628	0.686	1	RT-12.5	Eef1e1
0.000237301630216207	-0.322548413208893	0.368	0.497	1	RT-12.5	Arfgap1
0.000166293314344995	-0.322765037549746	0.568	0.679	1	RT-12.5	Armc1
0.00463245029072681	-0.322881249521697	0.277	0.376	1	RT-12.5	Gltp
0.000753471743991698	-0.322901302081638	0.321	0.442	1	RT-12.5	Ncbp3
0.000271759335073526	-0.322962576085396	0.524	0.629	1	RT-12.5	Vti1b
0.000296002243097957	-0.323615445016227	0.267	0.393	1	RT-12.5	Mef2d
1.68956526356522E-07	-0.323636686179594	0.841	0.888	0.0044599454262331	RT-12.5	Fbl
0.00493896817376497	-0.324011549005141	0.416	0.528	1	RT-12.5	Chordc1
0.000381146748477065	-0.324296847532926	0.203	0.311	1	RT-12.5	Map1s
0.00228395974581376	-0.324867482732184	0.166	0.254	1	RT-12.5	Mtrr
0.00177780515012246	-0.324967449022328	0.274	0.388	1	RT-12.5	Dxo
0.000155169661837464	-0.325096267009904	0.446	0.588	1	RT-12.5	Nol12
0.00409771296681429	-0.325407849816937	0.23	0.329	1	RT-12.5	Arhgap35
0.00202351990208408	-0.325430594860559	0.358	0.472	1	RT-12.5	Ap2a1
0.00270122338989794	-0.325629153365363	0.28	0.381	1	RT-12.5	Shoc2
8.79601066092464E-07	-0.325907622816913	0.774	0.861	0.0232188293416428	RT-12.5	Eif1b
0.000222553191370734	-0.325918960660434	0.358	0.487	1	RT-12.5	Lypla1
0.00139366108766095	-0.326115570920742	0.22	0.328	1	RT-12.5	Wrnip1
1.09415216188213E-13	-0.326546895123148	0.976	0.973	2.88823346172025E-09	RT-12.5	Snrpd2
2.93696023732173E-07	-0.326575110042084	0.858	0.882	0.00775269393845818	RT-12.5	Fkbp4
0.00474312610713194	-0.326619212406452	0.23	0.327	1	RT-12.5	Ccdc43
0.00126905832548807	-0.32699631057941	0.247	0.36	1	RT-12.5	Rpia
0.00487724552066314	-0.327101285650306	0.213	0.3	1	RT-12.5	Chpf
0.000917063032437038	-0.327161548728035	0.26	0.374	1	RT-12.5	Men1
0.00827556874534062	-0.3271675587748	0.226	0.316	1	RT-12.5	Wrap73
0.00735588283287646	-0.327226428506222	0.355	0.447	1	RT-12.5	Commd10
0.000300309119795261	-0.32744735939451	0.334	0.467	1	RT-12.5	Sdad1
0.0010517997994177	-0.327581486602016	0.24	0.352	1	RT-12.5	Ankrd26
0.000224396947616859	-0.327893579597839	0.652	0.736	1	RT-12.5	Gadd45gip1
1.59846012832078E-10	-0.328399887283336	0.959	0.976	4.21945520072837E-06	RT-12.5	Hnrnpa3
5.31907887589463E-09	-0.328537416319228	0.855	0.899	0.000140407725086991	RT-12.5	Sf3b5
0.00267966783968279	-0.328723048044016	0.439	0.534	1	RT-12.5	Psmg1
3.93238388338416E-06	-0.328985528548077	0.865	0.924	0.103803137369692	RT-12.5	Tpm3
0.00486776870132956	-0.329263981759762	0.226	0.32	1	RT-12.5	Rnf121
0.00204022538396133	-0.329385605103421	0.287	0.386	1	RT-12.5	Fbxw7
0.0000507546615321548	-0.329747384024938	0.321	0.474	1	RT-12.5	Elp3
0.00162876243333031	-0.329952979115518	0.318	0.425	1	RT-12.5	Rpap3
0.00204717979207976	-0.330046498940081	0.351	0.467	1	RT-12.5	Ppp1r7
0.000137885067884795	-0.330150515939353	0.486	0.626	1	RT-12.5	Cdc123
[truncated: 90,489 more rows]
