# Supplementary material for: Evidence of Sertoli cell lineage contribution to the rete testis population during embryonic development
Source: Front Cell Dev Biol. 2026 Jun 5;14:1849381. doi: 10.3389/fcell.2026.1849381 (PMC13278955; doi:10.3389/fcell.2026.1849381)
Supplement: Supplementary file 4 [file DataSheet2.xlsx]

## Sheet: Readme
Supplementary Data 2. Differential expression and GO enrichment for the Lhx9-SC and preSC5-11.5. This Excel file contains stage-specific differential-expression results for the Lhx9-positive supporting cluster versus all other Sertoli and pre-Sertoli clusters at the same stage (E11.5, E12.5, E13.5, E16.5) computed with Seurat FindMarkers (v5.0.1; |log2FC| > 0.25, min.pct ≥ 0.10, Benjamini–Hochber…

## Sheet: EGO_down_SC-Lhx9_vs_SC
	Cluster	ID	Description	GeneRatio	BgRatio	RichFactor	FoldEnrichment	zScore	pvalue	p.adjust	qvalue	gene names	Count
1	E11.5_down	GO:0006735	NADH regeneration	4/86	19/17970	0.210526315789474	43.9902080783354	13.0011231945994	1.79390409398429e-06	0.00120610151918877	0.00104738821487364	Aldoa/Pgk1/Eno1/Tpi1	4
2	E11.5_down	GO:0061621	canonical glycolysis	4/86	19/17970	0.210526315789474	43.9902080783354	13.0011231945994	1.79390409398429e-06	0.00120610151918877	0.00104738821487364	Aldoa/Pgk1/Eno1/Tpi1	4
3	E11.5_down	GO:0061718	glucose catabolic process to pyruvate	4/86	19/17970	0.210526315789474	43.9902080783354	13.0011231945994	1.79390409398429e-06	0.00120610151918877	0.00104738821487364	Aldoa/Pgk1/Eno1/Tpi1	4
4	E11.5_down	GO:0019677	NAD catabolic process	4/86	22/17970	0.181818181818182	37.9915433403806	12.0388391087979	3.34866741952918e-06	0.00135085243703807	0.00117309107075717	Aldoa/Pgk1/Eno1/Tpi1	4
5	E11.5_down	GO:0061620	glycolytic process through glucose-6-phosphate	4/86	22/17970	0.181818181818182	37.9915433403806	12.0388391087979	3.34866741952918e-06	0.00135085243703807	0.00117309107075717	Aldoa/Pgk1/Eno1/Tpi1	4
6	E11.5_down	GO:0046184	aldehyde biosynthetic process	4/86	26/17970	0.153846153846154	32.1466905187835	11.0209187515683	6.74462206858253e-06	0.00221428635977716	0.00192290400160175	Aldoa/Pgk1/Eno1/Tpi1	4
7	E11.5_down	GO:0019674	NAD metabolic process	5/86	57/17970	0.087719298245614	18.3292533659731	9.08682084686935	7.68468245832429e-06	0.00221428635977716	0.00192290400160175	Ldhb/Aldoa/Pgk1/Eno1/Tpi1	5
8	E11.5_down	GO:0061615	glycolytic process through fructose-6-phosphate	4/86	28/17970	0.142857142857143	29.8504983388704	10.5943851684831	9.17002991446019e-06	0.00231199379218327	0.00200775391811339	Aldoa/Pgk1/Eno1/Tpi1	4
9	E11.5_down	GO:0006007	glucose catabolic process	4/86	29/17970	0.137931034482759	28.8211708099439	10.3975239128207	1.05984952998673e-05	0.00237524055775915	0.00206267791567008	Aldoa/Pgk1/Eno1/Tpi1	4
10	E11.5_down	GO:0046166	glyceraldehyde-3-phosphate biosynthetic process	3/86	12/17970	0.25	52.2383720930233	12.3122042641311	2.25679479704915e-05	0.00455195510564814	0.00395295425504188	Pgk1/Eno1/Tpi1	3
11	E11.5_down	GO:2001242	regulation of intrinsic apoptotic signaling pathway	7/86	184/17970	0.0380434782608696	7.94931749241658	6.57038427717269	2.86075044863243e-05	0.00521968079593684	0.00453281259005762	Serinc3/Bmyc/Tmbim6/Eno1/Gata4/Pttg1ip/Dnaja1	7
12	E11.5_down	GO:0006734	NADH metabolic process	4/86	38/17970	0.105263157894737	21.9951040391677	8.98409454588773	3.18752848740166e-05	0.00521968079593684	0.00453281259005762	Aldoa/Pgk1/Eno1/Tpi1	4
13	E11.5_down	GO:0006081	cellular aldehyde metabolic process	5/86	77/17970	0.0649350649350649	13.5684083358502	7.66413088899948	3.36419684418339e-05	0.00521968079593684	0.00453281259005762	Idh1/Aldoa/Pgk1/Eno1/Tpi1	5
14	E11.5_down	GO:0006091	generation of precursor metabolites and energy	10/86	449/17970	0.022271714922049	4.65375252499094	5.43702967733797	5.572015674947e-05	0.00802768258312007	0.00697130382188857	Idh1/Aldoa/Pgk1/Eno1/Mtfr1l/Rhoa/Ndufa6/Dnajc15/Tpi1/Il10rb	10
15	E11.5_down	GO:0019320	hexose catabolic process	4/86	47/17970	0.0851063829787234	17.7832756061356	7.9891238231731	7.45384902378432e-05	0.0099172327469212	0.00861220431118487	Aldoa/Pgk1/Eno1/Tpi1	4
16	E11.5_down	GO:0043086	negative regulation of catalytic activity	10/86	468/17970	0.0213675213675214	4.46481812760883	5.26669755206471	7.86691739964002e-05	0.0099172327469212	0.00861220431118487	Tmbim6/Serpinb6a/Prdx3/Gas6/Cst3/Pkig/Rgs2/Serpini1/Dnaja1/Gadd45g	10
17	E11.5_down	GO:0006163	purine nucleotide metabolic process	9/86	386/17970	0.0233160621761658	4.87197252681046	5.33268500630338	9.48830991778295e-05	0.0102995497604886	0.00894421146645773	Idh1/Ldhb/Aldoa/Pgk1/Eno1/Rhoa/Ndufa6/Tpi1/Gart	9
18	E11.5_down	GO:0046365	monosaccharide catabolic process	4/86	50/17970	0.08	16.7162790697674	7.71693035418723	9.51967121899365e-05	0.0102995497604886	0.00894421146645773	Aldoa/Pgk1/Eno1/Tpi1	4
19	E11.5_down	GO:0019682	glyceraldehyde-3-phosphate metabolic process	3/86	19/17970	0.157894736842105	32.9926560587515	9.67523725366399	9.70210438519002e-05	0.0102995497604886	0.00894421146645773	Pgk1/Eno1/Tpi1	3
20	E11.5_down	GO:2001243	negative regulation of intrinsic apoptotic signaling pathway	5/86	105/17970	0.0476190476190476	9.95016611295681	6.37827271569497	0.000148054009887148	0.0149312468971189	0.0129664143395902	Tmbim6/Eno1/Gata4/Pttg1ip/Dnaja1	5
21	E11.5_down	GO:0019058	viral life cycle	7/86	244/17970	0.0286885245901639	5.99456728936333	5.44711141735046	0.000168588672512515	0.0161925405932259	0.0140617318827481	Ifitm1/Bst2/Bsg/Gas6/Vamp8/Chmp2a/Spcs1	7
22	E11.5_down	GO:0019362	pyridine nucleotide metabolic process	6/86	177/17970	0.0338983050847458	7.08316909735909	5.63989192869844	0.000205493544514089	0.0180208904036921	0.0156494854952606	Idh1/Ldhb/Aldoa/Pgk1/Eno1/Tpi1	6
23	E11.5_down	GO:0046496	nicotinamide nucleotide metabolic process	6/86	177/17970	0.0338983050847458	7.08316909735909	5.63989192869844	0.000205493544514089	0.0180208904036921	0.0156494854952606	Idh1/Ldhb/Aldoa/Pgk1/Eno1/Tpi1	6
24	E11.5_down	GO:0009117	nucleotide metabolic process	9/86	436/17970	0.0206422018348624	4.31326008107532	4.85665351435958	0.00023652581320424	0.019878023551373	0.0172622347882392	Idh1/Ldhb/Aldoa/Pgk1/Eno1/Rhoa/Ndufa6/Tpi1/Gart	9
25	E11.5_down	GO:0072524	pyridine-containing compound metabolic process	6/86	184/17970	0.0326086956521739	6.81370070778564	5.49669054037411	0.000253363935775917	0.020441402338401	0.0177514774371001	Idh1/Ldhb/Aldoa/Pgk1/Eno1/Tpi1	6
26	E11.5_down	GO:0044282	small molecule catabolic process	8/86	352/17970	0.0227272727272727	4.74894291754757	4.92584459340324	0.000281271876372022	0.0210476839969405	0.0182779772830462	Aldoa/Pgk1/Eno1/Hibadh/Dbi/Hadhb/Hadha/Tpi1	8
27	E11.5_down	GO:0008406	gonad development	7/86	266/17970	0.0263157894736842	5.49877600979192	5.1259968831403	0.000285594432112359	0.0210476839969405	0.0182779772830462	Idh1/Serpinb6a/Amhr2/Runx1/Gata4/Nr5a1/Kitl	7
28	E11.5_down	GO:0048608	reproductive structure development	8/86	354/17970	0.0225988700564972	4.72211273157272	4.9047440841084	0.000292184011856388	0.0210476839969405	0.0182779772830462	Idh1/Serpinb6a/Psap/Amhr2/Runx1/Gata4/Nr5a1/Kitl	8
29	E11.5_down	GO:0045137	development of primary sexual characteristics	7/86	270/17970	0.0259259259259259	5.41731266149871	5.07145105441341	0.000312591134918746	0.0215811533476588	0.0187412463379716	Idh1/Serpinb6a/Amhr2/Runx1/Gata4/Nr5a1/Kitl	7
30	E11.5_down	GO:0061458	reproductive system development	8/86	359/17970	0.0222841225626741	4.65634514478202	4.85267548831616	0.000320988894610692	0.0215811533476588	0.0187412463379716	Idh1/Serpinb6a/Psap/Amhr2/Runx1/Gata4/Nr5a1/Kitl	8
31	E11.5_down	GO:0051607	defense response to virus	7/86	274/17970	0.0255474452554745	5.33822780512646	5.01798004038322	0.000341603109180236	0.0222262410069851	0.0193014456256677	Ifitm1/Serinc3/Bnip3l/Bst2/Ifngr2/Vamp8/Il10rb	7
32	E11.5_down	GO:0035455	response to interferon-alpha	3/86	29/17970	0.103448275862069	21.6158781074579	7.70471117374674	0.000353424230342314	0.022276771018764	0.0193453262924214	Ifitm1/Bst2/Gas6	3
33	E11.5_down	GO:0008585	female gonad development	5/86	131/17970	0.0381679389312977	7.97532398366767	5.55640161133921	0.000414063799505487	0.0253080813212899	0.0219777404267027	Idh1/Amhr2/Runx1/Nr5a1/Kitl	5
34	E11.5_down	GO:0046545	development of primary female sexual characteristics	5/86	134/17970	0.0373134328358209	7.79677195418258	5.4762745786644	0.000459336968532587	0.0272494901626538	0.0236636754067562	Idh1/Amhr2/Runx1/Nr5a1/Kitl	5
35	E11.5_down	GO:1902410	mitotic cytokinetic process	3/86	32/17970	0.09375	19.5893895348837	7.29847217612302	0.000474800102972901	0.0273620516484669	0.0237614247021626	Rhoa/Chmp2a/Rab11a	3
36	E11.5_down	GO:0006090	pyruvate metabolic process	5/86	139/17970	0.0359712230215827	7.51631253137025	5.34810967655055	0.000542964231633661	0.0304210793112526	0.0264179088139886	Ldhb/Aldoa/Pgk1/Eno1/Tpi1	5
37	E11.5_down	GO:0009150	purine ribonucleotide metabolic process	7/86	300/17970	0.0233333333333333	4.87558139534884	4.69416190221121	0.000587152802928499	0.0320077622569401	0.0277957969864303	Aldoa/Pgk1/Eno1/Rhoa/Ndufa6/Tpi1/Gart	7
38	E11.5_down	GO:0060191	regulation of lipase activity	3/86	35/17970	0.0857142857142857	17.9102990033223	6.94406004927879	0.000620072913820661	0.0329128175572704	0.0285817542547806	Ppt1/Rhoa/Rgs2	3
39	E11.5_down	GO:0045333	cellular respiration	6/86	223/17970	0.0269058295964126	5.62206695171551	4.81620582125877	0.000702574557708183	0.0352570557595188	0.0306175094767316	Idh1/Mtfr1l/Rhoa/Ndufa6/Dnajc15/Il10rb	6
40	E11.5_down	GO:0046660	female sex differentiation	5/86	149/17970	0.0335570469798658	7.01186202590916	5.10993002888496	0.00074400333560746	0.0352570557595188	0.0306175094767316	Idh1/Amhr2/Runx1/Nr5a1/Kitl	5
41	E11.5_down	GO:0016042	lipid catabolic process	7/86	313/17970	0.0223642172523962	4.67308120959952	4.54593362241693	0.000753977824859853	0.0352570557595188	0.0306175094767316	Idh1/Naaa/Psap/Dbi/Hadhb/Ppt1/Hadha	7
42	E11.5_down	GO:0051701	biological process involved in interaction with host	5/86	150/17970	0.0333333333333333	6.96511627906977	5.08732570064347	0.00076679501558693	0.0352570557595188	0.0306175094767316	Ifitm1/Bsg/Gas6/Vamp8/Chmp2a	5
43	E11.5_down	GO:0009205	purine ribonucleoside triphosphate metabolic process	6/86	227/17970	0.026431718061674	5.52299969265444	4.75559443230706	0.000770824526005653	0.0352570557595188	0.0306175094767316	Aldoa/Pgk1/Eno1/Rhoa/Ndufa6/Tpi1	6
44	E11.5_down	GO:0062197	cellular response to chemical stress	7/86	319/17970	0.0219435736677116	4.58518626521834	4.48023977563781	0.000842667419302189	0.0352570557595188	0.0306175094767316	Serpinb6a/Psap/Prdx3/Mgst1/Cst3/Prdx1/Dnaja1	7
45	E11.5_down	GO:0009199	ribonucleoside triphosphate metabolic process	6/86	231/17970	0.025974025974026	5.42736333434008	4.69640386231314	0.000844097148416613	0.0352570557595188	0.0306175094767316	Aldoa/Pgk1/Eno1/Rhoa/Ndufa6/Tpi1	6
46	E11.5_down	GO:0009259	ribonucleotide metabolic process	7/86	320/17970	0.021875	4.57085755813953	4.46944924863576	0.00085821930230926	0.0352570557595188	0.0306175094767316	Aldoa/Pgk1/Eno1/Rhoa/Ndufa6/Tpi1/Gart	7
47	E11.5_down	GO:0097193	intrinsic apoptotic signaling pathway	7/86	320/17970	0.021875	4.57085755813953	4.46944924863576	0.00085821930230926	0.0352570557595188	0.0306175094767316	Serinc3/Bmyc/Tmbim6/Eno1/Gata4/Pttg1ip/Dnaja1	7
48	E11.5_down	GO:0071456	cellular response to hypoxia	5/86	154/17970	0.0324675324675325	6.7842041679251	4.99893767133457	0.000863216248796877	0.0352570557595188	0.0306175094767316	Bmyc/Tmbim6/Pgk1/Bnip3l/Eno1	5
49	E11.5_down	GO:0007548	sex differentiation	7/86	321/17970	0.0218068535825545	4.55661812649424	4.45870307375191	0.000873997415952376	0.0352570557595188	0.0306175094767316	Idh1/Serpinb6a/Amhr2/Runx1/Gata4/Nr5a1/Kitl	7
50	E11.5_down	GO:0016032	viral process	7/86	321/17970	0.0218068535825545	4.55661812649424	4.45870307375191	0.000873997415952376	0.0352570557595188	0.0306175094767316	Ifitm1/Bst2/Bsg/Gas6/Vamp8/Chmp2a/Spcs1	7
51	E11.5_down	GO:0009144	purine nucleoside triphosphate metabolic process	6/86	234/17970	0.0256410256410256	5.35778175313059	4.65290744928862	0.00090249595835423	0.0356928303529506	0.0309959396223207	Aldoa/Pgk1/Eno1/Rhoa/Ndufa6/Tpi1	6
52	E11.5_down	GO:0019693	ribose phosphate metabolic process	7/86	327/17970	0.0214067278287462	4.47301045444847	4.39513884518653	0.000973548508557771	0.0377624488800197	0.0327932129198407	Aldoa/Pgk1/Eno1/Rhoa/Ndufa6/Tpi1/Gart	7
53	E11.5_down	GO:1903297	regulation of hypoxia-induced intrinsic apoptotic signaling pathway	2/86	10/17970	0.2	41.7906976744186	8.94719322735952	0.000993632836374434	0.0378142911503252	0.0328382331624043	Tmbim6/Eno1	2
54	E11.5_down	GO:1901136	carbohydrate derivative catabolic process	6/86	240/17970	0.025	5.22383720930233	4.56811758362895	0.00102861100888179	0.0384205260169367	0.0333646923738656	Aldoa/Pgk1/Eno1/Psap/Cst3/Tpi1	6
55	E11.5_down	GO:0051346	negative regulation of hydrolase activity	6/86	243/17970	0.0246913580246914	5.15934539190353	4.52677959387634	0.00109654406222006	0.0402132613363246	0.0349215180772091	Tmbim6/Serpinb6a/Gas6/Cst3/Rgs2/Serpini1	6
56	E11.5_down	GO:0036294	cellular response to decreased oxygen levels	5/86	164/17970	0.0304878048780488	6.37053318207601	4.79109732524986	0.00114369786269998	0.0411935462333188	0.0357728053295631	Bmyc/Tmbim6/Pgk1/Bnip3l/Eno1	5
57	E11.5_down	GO:0009141	nucleoside triphosphate metabolic process	6/86	247/17970	0.0242914979757085	5.07579323980793	4.47271114778799	0.00119242577123083	0.0421951365012734	0.0366425943366224	Aldoa/Pgk1/Eno1/Rhoa/Ndufa6/Tpi1	6
58	E11.5_down	GO:0009060	aerobic respiration	5/86	167/17970	0.029940119760479	6.25609246623033	4.73209533817323	0.00123967660903815	0.0431108227660336	0.0374377836195913	Idh1/Mtfr1l/Rhoa/Ndufa6/Dnajc15	5
59	E11.5_down	GO:0009615	response to virus	7/86	349/17970	0.0200573065902579	4.19104417938296	4.17454458921839	0.00141744239187391	0.0484573102442319	0.0420807161476929	Ifitm1/Serinc3/Bnip3l/Bst2/Ifngr2/Vamp8/Il10rb	7
60	E11.5_down	GO:1905941	positive regulation of gonad development	2/86	12/17970	0.166666666666667	34.8255813953488	8.12803862574771	0.00144828531198644	0.0486865245712773	0.0422797677043058	Runx1/Nr5a1	2
61	E11.5_down	GO:0032506	cytokinetic process	3/86	47/17970	0.0638297872340425	13.3374567046017	5.87283862752434	0.00147398307081505	0.0487380959644909	0.0423245527150343	Rhoa/Chmp2a/Rab11a	3
62	E11.5_down	GO:0033673	negative regulation of kinase activity	5/86	175/17970	0.0285714285714286	5.97009966777409	4.58156629828987	0.00152474524363659	0.0496034057486289	0.0430759946589351	Prdx3/Pkig/Rgs2/Dnaja1/Gadd45g	5
63	E12.5_down	GO:0008584	male gonad development	12/206	160/17970	0.075	6.54247572815534	7.58327863626493	3.2625451338758e-07	0.000457578786981728	0.000399888077874637	Tesc/Amh/Dhh/Kitl/Sox9/Adgrg1/Adrm1/Gja1/Cd2ap/Inhbb/Nr5a1/Inha	12
64	E12.5_down	GO:0046546	development of primary male sexual characteristics	12/206	161/17970	0.0745341614906832	6.50183923294941	7.55137867638564	3.4902253003466e-07	0.000457578786981728	0.000399888077874637	Tesc/Amh/Dhh/Kitl/Sox9/Adgrg1/Adrm1/Gja1/Cd2ap/Inhbb/Nr5a1/Inha	12
65	E12.5_down	GO:0030198	extracellular matrix organization	16/206	313/17970	0.0511182108626198	4.45919538447222	6.64835169450783	6.8787569793059e-07	0.000457578786981728	0.000399888077874637	Spint2/Col9a3/Col18a1/Cst3/Col9a2/Sox9/Dag1/Adamts16/Col14a1/Kazald1/Plod2/Adamts9/Gpm6b/Col27a1/Colgalt1/Rgcc	16
66	E12.5_down	GO:0045229	external encapsulating structure organization	16/206	313/17970	0.0511182108626198	4.45919538447222	6.64835169450783	6.8787569793059e-07	0.000457578786981728	0.000399888077874637	Spint2/Col9a3/Col18a1/Cst3/Col9a2/Sox9/Dag1/Adamts16/Col14a1/Kazald1/Plod2/Adamts9/Gpm6b/Col27a1/Colgalt1/Rgcc	16
67	E12.5_down	GO:0043062	extracellular structure organization	16/206	315/17970	0.0507936507936508	4.43088303282478	6.6153451852212	7.48411493264194e-07	0.000457578786981728	0.000399888077874637	Spint2/Col9a3/Col18a1/Cst3/Col9a2/Sox9/Dag1/Adamts16/Col14a1/Kazald1/Plod2/Adamts9/Gpm6b/Col27a1/Colgalt1/Rgcc	16
68	E12.5_down	GO:0006119	oxidative phosphorylation	10/206	121/17970	0.0826446280991736	7.20933964535024	7.3799996067326	1.31960391983623e-06	0.00067171844341068	0.000587029392206431	Chchd10/Cox6a1/Uqcrq/Cycs/Chchd2/Ndufc2/Uqcr11/Ndufc1/Ndufb7/Ndufb4	10
69	E12.5_down	GO:0046661	male sex differentiation	12/206	185/17970	0.0648648648648649	5.65835738651273	6.85830691122861	1.53811877784585e-06	0.00067171844341068	0.000587029392206431	Tesc/Amh/Dhh/Kitl/Sox9/Adgrg1/Adrm1/Gja1/Cd2ap/Inhbb/Nr5a1/Inha	12
70	E12.5_down	GO:0009060	aerobic respiration	11/206	167/17970	0.0658682634730539	5.74588686704261	6.63520282884521	3.64810481572499e-06	0.00139403205270891	0.00121827500293553	Chchd10/Cox6a1/Uqcrq/Cycs/Chchd2/Ndufc2/Uqcr11/Ndufc1/Ndufb7/Mtfr1l/Ndufb4	11
71	E12.5_down	GO:0006091	generation of precursor metabolites and energy	18/206	449/17970	0.0400890868596882	3.49709170324562	5.77036652349222	4.4564917918431e-06	0.00151372171196271	0.00132287440557869	Chchd10/Cox6a1/Uqcrq/Cycs/Mt3/Chchd2/Ucp2/Eno1/Ndufc2/Uqcr11/Ndufc1/Ndufb7/Mtfr1l/Cox17/Gabarapl1/Pgam1/Aldoa/Ndufb4	18
72	E12.5_down	GO:0007530	sex determination	5/206	26/17970	0.192307692307692	16.7755787901419	8.6683717480202	1.0196573555487e-05	0.00311709253591239	0.00272409512461327	Tmem184a/Amh/Dhh/Sox9/Nr5a1	5
73	E12.5_down	GO:0008406	gonad development	13/206	266/17970	0.0488721804511278	4.26326739178042	5.77408218942145	1.26980293550526e-05	0.00352889779439963	0.00308398071800226	Tesc/Amh/Dhh/Kitl/Sox9/Adgrg1/Serpinb6a/Adrm1/Gja1/Cd2ap/Inhbb/Nr5a1/Inha	13
74	E12.5_down	GO:0045137	development of primary sexual characteristics	13/206	270/17970	0.0481481481481481	4.20010787486516	5.70538623124197	1.48789440157138e-05	0.00379041098800308	0.00331252279928785	Tesc/Amh/Dhh/Kitl/Sox9/Adgrg1/Serpinb6a/Adrm1/Gja1/Cd2ap/Inhbb/Nr5a1/Inha	13
75	E12.5_down	GO:0051651	maintenance of location in cell	11/206	217/17970	0.0506912442396313	4.42194980090376	5.46125942136395	4.27990755111651e-05	0.0100643672182794	0.00879546993095847	Dbi/Fkbp1a/Gstm7/Calm3/Gm2a/Gja1/Nr5a1/Tmed2/Ptk2b/Rangap1/Cyba	11
76	E12.5_down	GO:0019674	NAD metabolic process	6/206	57/17970	0.105263157894737	9.18242207460399	6.66285443374812	4.70545518516313e-05	0.0102746975007455	0.00897928215033386	Ldhb/Eno1/Nadk/Me1/Pgam1/Aldoa	6
77	E12.5_down	GO:0045333	cellular respiration	11/206	223/17970	0.0493273542600897	4.30297357307676	5.34466191073728	5.48147042645196e-05	0.0111712367291091	0.00976278732795445	Chchd10/Cox6a1/Uqcrq/Cycs/Chchd2/Ndufc2/Uqcr11/Ndufc1/Ndufb7/Mtfr1l/Ndufb4	11
78	E12.5_down	GO:0048608	reproductive structure development	14/206	354/17970	0.0395480225988701	3.44989303932862	5.01326066344176	6.13887495224363e-05	0.0116028840876219	0.0101400133651445	Tesc/Serpine2/Amh/Dhh/Kitl/Sox9/Adgrg1/Serpinb6a/Adrm1/Gja1/Cd2ap/Inhbb/Nr5a1/Inha	14
79	E12.5_down	GO:1904062	regulation of monoatomic cation transmembrane transport	13/206	311/17970	0.0418006430868167	3.64639590422377	5.06964021565123	6.45237257080706e-05	0.0116028840876219	0.0101400133651445	Tesc/Dbi/Fkbp1a/Gstm7/Fxyd6/1810037I17Rik/Atp1b2/Stim1/Ucp2/Calm3/Cox17/Ptk2b/Cyba	13
80	E12.5_down	GO:0061458	reproductive system development	14/206	359/17970	0.0389972144846797	3.40184438975579	4.95022871439989	7.13209931112229e-05	0.0121126819967227	0.0105855368722973	Tesc/Serpine2/Amh/Dhh/Kitl/Sox9/Adgrg1/Serpinb6a/Adrm1/Gja1/Cd2ap/Inhbb/Nr5a1/Inha	14
81	E12.5_down	GO:0010959	regulation of metal ion transport	15/206	411/17970	0.0364963503649635	3.18368648572036	4.82265828045542	8.29520811740492e-05	0.0133465532710036	0.0116638438792098	Tesc/Serpine2/Dbi/Fkbp1a/Gstm7/Fxyd6/1810037I17Rik/Atp1b2/Stim1/Ucp2/Calm3/Gja1/Atp1a1/Ptk2b/Cyba	15
82	E12.5_down	GO:0007548	sex differentiation	13/206	321/17970	0.0404984423676012	3.53280101624172	4.93081511604423	8.88156389216336e-05	0.0135754704091717	0.0118638995570056	Tesc/Amh/Dhh/Kitl/Sox9/Adgrg1/Serpinb6a/Adrm1/Gja1/Cd2ap/Inhbb/Nr5a1/Inha	13
83	E12.5_down	GO:0015980	energy derivation by oxidation of organic compounds	13/206	325/17970	0.04	3.48932038834951	4.87682113614064	0.000100550948038153	0.0140298214070291	0.0122609667995936	Chchd10/Cox6a1/Uqcrq/Cycs/Mt3/Chchd2/Ndufc2/Uqcr11/Ndufc1/Ndufb7/Mtfr1l/Gabarapl1/Ndufb4	13
84	E12.5_down	GO:0033674	positive regulation of kinase activity	12/206	281/17970	0.0427046263345196	3.72525308364717	4.95830845926741	0.000100966984283493	0.0140298214070291	0.0122609667995936	Tpd52l1/Mt3/Kitl/Mif/Nedd9/Maged1/Unc119/Syap1/Ptk2b/Rgcc/Mmd2/Lmo4	12
85	E12.5_down	GO:0051347	positive regulation of transferase activity	13/206	330/17970	0.0393939393939394	3.43645189761695	4.81050536601378	0.000117088316778908	0.0155625645388313	0.0136004644386667	Dbi/Tpd52l1/Mt3/Kitl/Mif/Nedd9/Maged1/Unc119/Syap1/Ptk2b/Rgcc/Mmd2/Lmo4	13
86	E12.5_down	GO:0006754	ATP biosynthetic process	6/206	69/17970	0.0869565217391304	7.58547910510764	5.90198983926289	0.0001386966177019	0.0164059185627115	0.0143374899065688	Eno1/Ndufc2/Ndufc1/Ndufb7/Aldoa/Ndufb4	6
87	E12.5_down	GO:0046394	carboxylic acid biosynthetic process	12/206	291/17970	0.0412371134020619	3.59723751376239	4.81010432685733	0.00014020456839109	0.0164059185627115	0.0143374899065688	Gstm2/Gstm1/Ptgds/Ldhb/Aldh1a1/Gstm7/Scd2/Gatm/Mgst3/Mif/Phgdh/Plod2	12
88	E12.5_down	GO:0043269	regulation of monoatomic ion transport	16/206	482/17970	0.033195020746888	2.89570156709503	4.54306131417122	0.000144757956082263	0.0164059185627115	0.0143374899065688	Tesc/Serpine2/Dbi/Fkbp1a/Gstm7/Fxyd6/1810037I17Rik/Atp1b2/Stim1/Ucp2/Calm3/Gja1/Atp1a1/Cox17/Ptk2b/Cyba	16
89	E12.5_down	GO:0042773	ATP synthesis coupled electron transport	6/206	70/17970	0.0857142857142857	7.47711511789182	5.84694895852486	0.000150266836688231	0.0164059185627115	0.0143374899065688	Cox6a1/Uqcrq/Cycs/Chchd2/Ndufc2/Uqcr11	6
90	E12.5_down	GO:0042775	mitochondrial ATP synthesis coupled electron transport	6/206	70/17970	0.0857142857142857	7.47711511789182	5.84694895852486	0.000150266836688231	0.0164059185627115	0.0143374899065688	Cox6a1/Uqcrq/Cycs/Chchd2/Ndufc2/Uqcr11	6
91	E12.5_down	GO:0016053	organic acid biosynthetic process	12/206	295/17970	0.0406779661016949	3.54846141188086	4.75263586517598	0.000159214669990006	0.0167834222813603	0.0146673986364659	Gstm2/Gstm1/Ptgds/Ldhb/Aldh1a1/Gstm7/Scd2/Gatm/Mgst3/Mif/Phgdh/Plod2	12
92	E12.5_down	GO:0034765	regulation of monoatomic ion transmembrane transport	13/206	343/17970	0.0379008746355685	3.30620736505421	4.64388434089189	0.000171500320366349	0.017475882645331	0.0152725548452559	Tesc/Dbi/Fkbp1a/Gstm7/Fxyd6/1810037I17Rik/Atp1b2/Stim1/Ucp2/Calm3/Cox17/Ptk2b/Cyba	13
93	E12.5_down	GO:1903169	regulation of calcium ion transmembrane transport	9/206	177/17970	0.0508474576271186	4.43557676485108	4.94637322894963	0.000208862115044451	0.0205964995384157	0.0179997299824386	Dbi/Fkbp1a/Gstm7/1810037I17Rik/Stim1/Ucp2/Calm3/Ptk2b/Cyba	9
94	E12.5_down	GO:0032414	positive regulation of ion transmembrane transporter activity	6/206	78/17970	0.0769230769230769	6.71023151605676	5.4424789193828	0.000272866727192247	0.0256078358597757	0.0223792460486238	Tesc/Gstm7/Atp1b2/Stim1/Calm3/Cox17	6
95	E12.5_down	GO:0045860	positive regulation of protein kinase activity	11/206	268/17970	0.041044776119403	3.58045935371685	4.58330157030369	0.00027643394941858	0.0256078358597757	0.0223792460486238	Tpd52l1/Mt3/Kitl/Mif/Nedd9/Maged1/Unc119/Syap1/Ptk2b/Rgcc/Mmd2	11
96	E12.5_down	GO:0051279	regulation of release of sequestered calcium ion into cytosol	6/206	79/17970	0.0759493670886076	6.625291876613	5.39593216685194	0.000292510080574547	0.0263000975387174	0.0229842286222353	Dbi/Fkbp1a/Gstm7/Calm3/Ptk2b/Cyba	6
97	E12.5_down	GO:0006122	mitochondrial electron transport, ubiquinol to cytochrome c	3/206	12/17970	0.25	21.8082524271845	7.7646597469737	0.000302628798525776	0.0264324639169514	0.0230999064859675	Uqcrq/Cycs/Uqcr11	3
98	E12.5_down	GO:0009206	purine ribonucleoside triphosphate biosynthetic process	6/206	81/17970	0.0740740740740741	6.46170442286947	5.30521333919215	0.000335117580689723	0.028074797680621	0.0245351777674762	Eno1/Ndufc2/Ndufc1/Ndufb7/Aldoa/Ndufb4	6
99	E12.5_down	GO:0033559	unsaturated fatty acid metabolic process	7/206	114/17970	0.0614035087719298	5.35641287685232	5.02475108211599	0.000343162218483584	0.028074797680621	0.0245351777674762	Gstm1/Ptgds/Akr1cl/Gstm7/Scd2/Mgst3/Mif	7
100	E12.5_down	GO:0022898	regulation of transmembrane transporter activity	9/206	190/17970	0.0473684210526316	4.13208993357179	4.67380219452591	0.000352992316383549	0.028074797680621	0.0245351777674762	Tesc/Fkbp1a/Gstm7/1810037I17Rik/Atp1b2/Stim1/Calm3/Gja1/Cox17	9
101	E12.5_down	GO:0009145	purine nucleoside triphosphate biosynthetic process	6/206	82/17970	0.0731707317073171	6.38290314941984	5.26099369491168	0.000358167193177696	0.028074797680621	0.0245351777674762	Eno1/Ndufc2/Ndufc1/Ndufb7/Aldoa/Ndufb4	6
102	E12.5_down	GO:0170036	import into the mitochondrion	5/206	54/17970	0.0925925925925926	8.07713052858684	5.60865518736407	0.000377916903435707	0.0283936763605074	0.0248138527978816	Ucp2/Tomm20/Romo1/Timm17a/Tst	5
103	E12.5_down	GO:0032411	positive regulation of transporter activity	6/206	83/17970	0.072289156626506	6.30600070183647	5.21750384828464	0.000382439088975473	0.0283936763605074	0.0248138527978816	Tesc/Gstm7/Atp1b2/Stim1/Calm3/Cox17	6
104	E12.5_down	GO:0033327	Leydig cell differentiation	3/206	13/17970	0.230769230769231	20.1306945481703	7.43037452362277	0.000390099577082535	0.0283936763605074	0.0248138527978816	Amh/Dhh/Nr5a1	3
105	E12.5_down	GO:0009201	ribonucleoside triphosphate biosynthetic process	6/206	85/17970	0.0705882352941176	6.15762421473444	5.13262894852051	0.00043482982798846	0.0300995586712525	0.026304660540137	Eno1/Ndufc2/Ndufc1/Ndufb7/Aldoa/Ndufb4	6
106	E12.5_down	GO:0033108	mitochondrial respiratory chain complex assembly	6/206	85/17970	0.0705882352941176	6.15762421473444	5.13262894852051	0.00043482982798846	0.0300995586712525	0.026304660540137	Ndufc2/Ndufc1/Ndufb7/Cox17/Ndufb4/Smim20	6
107	E12.5_down	GO:0006692	prostanoid metabolic process	5/206	56/17970	0.0892857142857143	7.78866158113731	5.47907279122482	0.000448090441360767	0.0300995586712525	0.026304660540137	Gstm1/Ptgds/Akr1cl/Mgst3/Mif	5
108	E12.5_down	GO:1903055	positive regulation of extracellular matrix organization	4/206	32/17970	0.125	10.9041262135922	6.03850357503091	0.000468976846865223	0.0300995586712525	0.026304660540137	Sox9/Dag1/Colgalt1/Rgcc	4
109	E12.5_down	GO:0032276	regulation of gonadotropin secretion	3/206	14/17970	0.214285714285714	18.6927877947295	7.13149645097226	0.000492305506562848	0.0300995586712525	0.026304660540137	Gja1/Inhbb/Inha	3
110	E12.5_down	GO:0051121	hepoxilin metabolic process	3/206	14/17970	0.214285714285714	18.6927877947295	7.13149645097226	0.000492305506562848	0.0300995586712525	0.026304660540137	Gstm2/Gstm1/Gstm7	3
111	E12.5_down	GO:0051122	hepoxilin biosynthetic process	3/206	14/17970	0.214285714285714	18.6927877947295	7.13149645097226	0.000492305506562848	0.0300995586712525	0.026304660540137	Gstm2/Gstm1/Gstm7	3
112	E12.5_down	GO:1901203	positive regulation of extracellular matrix assembly	3/206	14/17970	0.214285714285714	18.6927877947295	7.13149645097226	0.000492305506562848	0.0300995586712525	0.026304660540137	Sox9/Dag1/Rgcc	3
113	E12.5_down	GO:0051235	maintenance of location	12/206	336/17970	0.0357142857142857	3.11546463245492	4.21526780686045	0.000519036494237729	0.0306631181206085	0.0267971674294042	Dbi/Fkbp1a/Gstm7/Mt3/Calm3/Gm2a/Gja1/Nr5a1/Tmed2/Ptk2b/Rangap1/Cyba	12
114	E12.5_down	GO:0019646	aerobic electron transport chain	5/206	58/17970	0.0862068965517241	7.52008704385671	5.35575290980634	0.000527657656086337	0.0306631181206085	0.0267971674294042	Cox6a1/Uqcrq/Cycs/Ndufc2/Uqcr11	5
115	E12.5_down	GO:0032409	regulation of transporter activity	9/206	201/17970	0.0447761194029851	3.9059556586002	4.46149797811211	0.000531614412951341	0.0306631181206085	0.0267971674294042	Tesc/Fkbp1a/Gstm7/1810037I17Rik/Atp1b2/Stim1/Calm3/Gja1/Cox17	9
116	E12.5_down	GO:1902600	proton transmembrane transport	7/206	123/17970	0.0569105691056911	4.96448022732655	4.75096009172721	0.000543287583797733	0.0307561137716605	0.0268784383563089	Tesc/Atp6v0e/Ucp2/Atp1a1/Ndufb7/Cox17/Atp6v1f	7
117	E12.5_down	GO:0072330	monocarboxylic acid biosynthetic process	9/206	204/17970	0.0441176470588235	3.84851513420902	4.40619758708754	0.000591463781476135	0.0323854208756212	0.0283023253558965	Gstm2/Gstm1/Ptgds/Ldhb/Aldh1a1/Gstm7/Scd2/Gatm/Mif	9
118	E12.5_down	GO:0034767	positive regulation of monoatomic ion transmembrane transport	8/206	163/17970	0.049079754601227	4.28137470963131	4.53189074870703	0.000593255992487664	0.0323854208756212	0.0283023253558965	Tesc/Dbi/Gstm7/Fxyd6/Atp1b2/Stim1/Calm3/Cox17	8
119	E12.5_down	GO:0030238	male sex determination	3/206	15/17970	0.2	17.4466019417476	6.86205648079958	0.000610197697311043	0.0327258659768396	0.0285998477520854	Dhh/Sox9/Nr5a1	3
120	E12.5_down	GO:0097250	mitochondrial respirasome assembly	6/206	91/17970	0.0659340659340659	5.75162701376294	4.89346638060025	0.000626165026786025	0.0328546422126496	0.0287123881120826	Ndufc2/Ndufc1/Ndufb7/Cox17/Ndufb4/Smim20	6
121	E12.5_down	GO:2001235	positive regulation of apoptotic signaling pathway	8/206	165/17970	0.0484848484848485	4.22947925860547	4.48775009724295	0.000642860696019397	0.0328546422126496	0.0287123881120826	Tpd52l1/Vnn1/Serinc3/Bmyc/Clu/Maged1/Inhbb/Rpl26	8
122	E12.5_down	GO:0009142	nucleoside triphosphate biosynthetic process	6/206	92/17970	0.0652173913043478	5.68910932883073	4.85567921815557	0.000663551036320057	0.0328546422126496	0.0287123881120826	Eno1/Ndufc2/Ndufc1/Ndufb7/Aldoa/Ndufb4	6
123	E12.5_down	GO:0060008	Sertoli cell differentiation	4/206	35/17970	0.114285714285714	9.96948682385576	5.71973766212549	0.000664778558384236	0.0328546422126496	0.0287123881120826	Sox9/Adrm1/Gja1/Nr5a1	4
124	E12.5_down	GO:0006749	glutathione metabolic process	5/206	61/17970	0.0819672131147541	7.15024669743753	5.18139817743487	0.000666335563357631	0.0328546422126496	0.0287123881120826	Gstm2/Gstm1/Gstm7/Mgst1/Gsta4	5
125	E12.5_down	GO:0097352	autophagosome maturation	5/206	62/17970	0.0806451612903226	7.03492013780144	5.12588680554121	0.000718118214562515	0.0343013653424626	0.0299767109960471	Calm3/Vamp8/Gabarapl2/Gabarapl1/Chmp4b	5
126	E12.5_down	GO:1901019	regulation of calcium ion transmembrane transporter activity	5/206	62/17970	0.0806451612903226	7.03492013780144	5.12588680554121	0.000718118214562515	0.0343013653424626	0.0299767109960471	Fkbp1a/Gstm7/1810037I17Rik/Stim1/Calm3	5
127	E12.5_down	GO:0007005	mitochondrion organization	14/206	456/17970	0.0307017543859649	2.67820643842616	3.90895178673375	0.000812913231622536	0.0382319346010784	0.0334117211636923	Chchd10/Chchd2/Vat1/Ucp2/Ndufc2/Ndufc1/Romo1/Pdcd5/Ndufb7/Mtfr1l/Cox17/Ndufb4/Vdac2/Smim20	14
128	E12.5_down	GO:0060314	regulation of ryanodine-sensitive calcium-release channel activity	3/206	17/17970	0.176470588235294	15.3940605368361	6.39387957579097	0.000896655873076419	0.0402574337662702	0.0351818490431946	Fkbp1a/Gstm7/Calm3	3
129	E12.5_down	GO:0140131	positive regulation of lymphocyte chemotaxis	3/206	17/17970	0.176470588235294	15.3940605368361	6.39387957579097	0.000896655873076419	0.0402574337662702	0.0351818490431946	Nedd9/Adam10/Ptk2b	3
130	E12.5_down	GO:0006979	response to oxidative stress	13/206	409/17970	0.0317848410757946	2.77268735015548	3.90520970954498	0.000908421161437728	0.0402574337662702	0.0351818490431946	Cst3/Aldh1a1/Mapk13/Mt3/Chchd2/Ucp2/Gpr37/Mgst1/Cd2ap/Romo1/Ndufb4/Ptk2b/Prdx6	13
131	E12.5_down	GO:0006734	NADH metabolic process	4/206	38/17970	0.105263157894737	9.18242207460399	5.43731499704453	0.000912389542745467	0.0402574337662702	0.0351818490431946	Eno1/Me1/Pgam1/Aldoa	4
132	E12.5_down	GO:0043434	response to peptide hormone	14/206	462/17970	0.0303030303030303	2.64342453662842	3.85369791356136	0.000921825437893003	0.0402574337662702	0.0351818490431946	Socs2/Gatm/Ucp2/Bsg/Dag1/Adrm1/Gja1/Cd2ap/Inhbb/Syap1/Nr5a1/Myo1c/Rangap1/Cited1	14
133	E12.5_down	GO:0051051	negative regulation of transport	14/206	463/17970	0.0302375809935205	2.63771519637652	3.84457370079337	0.00094112340466403	0.0405213274374358	0.0354124714757199	Serpine2/Gstm7/1810037I17Rik/Ucp2/Calm3/Pkig/Unc119/Vamp8/Gja1/Inhbb/Gpm6b/Ptk2b/Rangap1/Inha	14
134	E12.5_down	GO:0051924	regulation of calcium ion transport	10/206	264/17970	0.0378787878787879	3.30428067078553	4.06164809092958	0.000967678353472149	0.0410860100911717	0.0359059599577824	Dbi/Fkbp1a/Gstm7/1810037I17Rik/Stim1/Ucp2/Calm3/Gja1/Ptk2b/Cyba	10
135	E12.5_down	GO:0019362	pyridine nucleotide metabolic process	8/206	177/17970	0.0451977401129944	3.94273490208985	4.2368039301325	0.00101542546126507	0.0411645970362252	0.0359746388023827	Ldhb/Ucp2/Eno1/Nadk/Me1/Fdxr/Pgam1/Aldoa	8
136	E12.5_down	GO:0046496	nicotinamide nucleotide metabolic process	8/206	177/17970	0.0451977401129944	3.94273490208985	4.2368039301325	0.00101542546126507	0.0411645970362252	0.0359746388023827	Ldhb/Ucp2/Eno1/Nadk/Me1/Fdxr/Pgam1/Aldoa	8
137	E12.5_down	GO:0030199	collagen fibril organization	5/206	67/17970	0.0746268656716418	6.509926097667	4.86570137974482	0.0010233920100599	0.0411645970362252	0.0359746388023827	Col18a1/Col14a1/Plod2/Col27a1/Colgalt1	5
138	E12.5_down	GO:1903053	regulation of extracellular matrix organization	5/206	67/17970	0.0746268656716418	6.509926097667	4.86570137974482	0.0010233920100599	0.0411645970362252	0.0359746388023827	Cst3/Sox9/Dag1/Colgalt1/Rgcc	5
139	E12.5_down	GO:0032274	gonadotropin secretion	3/206	18/17970	0.166666666666667	14.5388349514563	6.18851301924917	0.00106693733244861	0.0423517276688158	0.0370120981435031	Gja1/Inhbb/Inha	3
140	E12.5_down	GO:0001658	branching involved in ureteric bud morphogenesis	5/206	68/17970	0.0735294117647059	6.41419189034837	4.81684316729556	0.00109446728355788	0.0423517276688158	0.0370120981435031	Wnt6/Sox9/Adamts16/Maged1/Cited1	5
141	E12.5_down	GO:2001244	positive regulation of intrinsic apoptotic signaling pathway	5/206	68/17970	0.0735294117647059	6.41419189034837	4.81684316729556	0.00109446728355788	0.0423517276688158	0.0370120981435031	Vnn1/Serinc3/Bmyc/Clu/Rpl26	5
142	E12.5_down	GO:0022904	respiratory electron transport chain	6/206	102/17970	0.0588235294117647	5.1313535122787	4.50588034374171	0.0011401726628036	0.0435688478773825	0.0380757660288886	Cox6a1/Uqcrq/Cycs/Chchd2/Ndufc2/Uqcr11	6
143	E12.5_down	GO:0032412	regulation of monoatomic ion transmembrane transporter activity	8/206	181/17970	0.0441988950276243	3.85560263906024	4.15801906988892	0.00117226278975914	0.0441451092728945	0.0385793734258238	Tesc/Fkbp1a/Gstm7/1810037I17Rik/Atp1b2/Stim1/Calm3/Cox17	8
144	E12.5_down	GO:1990542	mitochondrial transmembrane transport	6/206	103/17970	0.058252427184466	5.08153454614007	4.47343830973123	0.001199336609395	0.0441451092728945	0.0385793734258238	Ucp2/Tomm20/Romo1/Vdac2/Timm17a/Tst	6
145	E12.5_down	GO:0006839	mitochondrial transport	8/206	182/17970	0.043956043956044	3.83441800917529	4.13867396081986	0.00121434334552204	0.0441451092728945	0.0385793734258238	Chchd10/Ucp2/Tomm20/Romo1/Pdcd5/Vdac2/Timm17a/Tst	8
146	E12.5_down	GO:0006735	NADH regeneration	3/206	19/17970	0.157894736842105	13.773633111906	5.99890656020078	0.00125633775163291	0.0441451092728945	0.0385793734258238	Eno1/Pgam1/Aldoa	3
147	E12.5_down	GO:0030150	protein import into mitochondrial matrix	3/206	19/17970	0.157894736842105	13.773633111906	5.99890656020078	0.00125633775163291	0.0441451092728945	0.0385793734258238	Tomm20/Romo1/Timm17a	3
148	E12.5_down	GO:0061621	canonical glycolysis	3/206	19/17970	0.157894736842105	13.773633111906	5.99890656020078	0.00125633775163291	0.0441451092728945	0.0385793734258238	Eno1/Pgam1/Aldoa	3
149	E12.5_down	GO:0061718	glucose catabolic process to pyruvate	3/206	19/17970	0.157894736842105	13.773633111906	5.99890656020078	0.00125633775163291	0.0441451092728945	0.0385793734258238	Eno1/Pgam1/Aldoa	3
150	E12.5_down	GO:0034762	regulation of transmembrane transport	14/206	478/17970	0.0292887029288703	2.55494170695048	3.7105091654664	0.00127408935286883	0.0442285723881844	0.0386523136619017	Tesc/Dbi/Fkbp1a/Gstm7/Fxyd6/1810037I17Rik/Atp1b2/Stim1/Ucp2/Calm3/Gja1/Cox17/Ptk2b/Cyba	14
151	E12.5_down	GO:0072524	pyridine-containing compound metabolic process	8/206	184/17970	0.0434782608695652	3.79273955255382	4.10039207637154	0.00130211694960307	0.0442285723881844	0.0386523136619017	Ldhb/Ucp2/Eno1/Nadk/Me1/Fdxr/Pgam1/Aldoa	8
152	E12.5_down	GO:2001242	regulation of intrinsic apoptotic signaling pathway	8/206	184/17970	0.0434782608695652	3.79273955255382	4.10039207637154	0.00130211694960307	0.0442285723881844	0.0386523136619017	Vnn1/Eno1/Mif/Serinc3/Bmyc/Clu/Vdac2/Rpl26	8
153	E12.5_down	GO:0042776	proton motive force-driven mitochondrial ATP synthesis	4/206	42/17970	0.0952380952380952	8.30790568654646	5.10595331431106	0.00133499543282239	0.0443054210137444	0.0387194733511986	Ndufc2/Ndufc1/Ndufb7/Ndufb4	4
154	E12.5_down	GO:0072595	maintenance of protein localization in organelle	4/206	42/17970	0.0952380952380952	8.30790568654646	5.10595331431106	0.00133499543282239	0.0443054210137444	0.0387194733511986	Gja1/Nr5a1/Tmed2/Rangap1	4
155	E12.5_down	GO:0006575	cellular modified amino acid metabolic process	8/206	185/17970	0.0432432432432432	3.77223825767515	4.08145172743369	0.00134785873545248	0.0443054210137444	0.0387194733511986	Gstm2/Gstm1/Gstm7/Vnn1/Gatm/Mgst1/Gsta4/Plod2	8
156	E12.5_down	GO:0015986	proton motive force-driven ATP synthesis	4/206	43/17970	0.0930232558139535	8.11469857755701	5.02993191207268	0.00145885321524599	0.0466710516522371	0.0407868495406152	Ndufc2/Ndufc1/Ndufb7/Ndufb4	4
157	E12.5_down	GO:0036376	sodium ion export across plasma membrane	3/206	20/17970	0.15	13.0849514563107	5.82308143760303	0.00146562674472187	0.0466710516522371	0.0407868495406152	Fxyd6/Atp1b2/Atp1a1	3
158	E12.5_down	GO:1901201	regulation of extracellular matrix assembly	3/206	20/17970	0.15	13.0849514563107	5.82308143760303	0.00146562674472187	0.0466710516522371	0.0407868495406152	Sox9/Dag1/Rgcc	3
159	E13.5_down	GO:0006119	oxidative phosphorylation	19/301	121/17970	0.15702479338843	9.37453666840559	12.0638449177056	1.52115511424354e-13	5.43965068853491e-10	4.80845137691932e-10	Chchd10/Chchd2/Cox6a1/Cycs/Uqcrq/Cox6c/Uqcr11/Ndufb7/Ndufa13/Ndufc1/Ndufs6/Ndufa3/Ndufa7/Ndufs5/Dnajc15/Uqcr10/Pink1/Ndufb2/Ndufc2	19
160	E13.5_down	GO:0009060	aerobic respiration	20/301	167/17970	0.119760479041916	7.14981996140609	10.4210926779791	6.28391819750381e-12	1.12356457371368e-08	9.93189807742312e-09	Chchd10/Chchd2/Cox6a1/Cycs/Uqcrq/Cox6c/Uqcr11/Ndufb7/Mtfr1l/Ndufa13/Ndufc1/Ndufs6/Ndufa3/Ndufa7/Ndufs5/Dnajc15/Uqcr10/Pink1/Ndufb2/Ndufc2	20
161	E13.5_down	GO:0045333	cellular respiration	20/301	223/17970	0.0896860986547085	5.35434947782429	8.53989352569304	1.19401370526044e-09	1.42326433667045e-06	1.25811338838495e-06	Chchd10/Chchd2/Cox6a1/Cycs/Uqcrq/Cox6c/Uqcr11/Ndufb7/Mtfr1l/Ndufa13/Ndufc1/Ndufs6/Ndufa3/Ndufa7/Ndufs5/Dnajc15/Uqcr10/Pink1/Ndufb2/Ndufc2	20
162	E13.5_down	GO:0006091	generation of precursor metabolites and energy	28/301	449/17970	0.0623608017817372	3.72300201999275	7.62659889130546	2.50745566731224e-09	2.24166536657715e-06	1.98154983393123e-06	Chchd10/Chchd2/Cox6a1/Mt3/Cycs/Uqcrq/Pgam1/Ucp2/Aldoa/Cox6c/Eno1/Uqcr11/Cox17/Ndufa4/Ndufb7/Mtfr1l/Ndufa13/Ndufc1/Ndufs6/Ndufa3/Ndufa7/Ndufs5/Dnajc15/Uqcr10/Hk2/Pink1/Ndufb2/Ndufc2	28
163	E13.5_down	GO:0006754	ATP biosynthetic process	11/301	69/17970	0.159420289855072	9.51755019500217	9.25208933367882	1.86724936604645e-08	1.11504958008496e-05	9.85662866182483e-06	Aldoa/Eno1/Ndufb7/Ndufa13/Ndufc1/Ndufs6/Ndufa3/Ndufa7/Ndufs5/Ndufb2/Ndufc2	11
164	E13.5_down	GO:0042773	ATP synthesis coupled electron transport	11/301	70/17970	0.157142857142857	9.38158519221642	9.17039167029741	2.18270331672112e-08	1.11504958008496e-05	9.85662866182483e-06	Chchd2/Cox6a1/Cycs/Uqcrq/Uqcr11/Ndufs6/Ndufa7/Dnajc15/Uqcr10/Pink1/Ndufc2	11
165	E13.5_down	GO:0042775	mitochondrial ATP synthesis coupled electron transport	11/301	70/17970	0.157142857142857	9.38158519221642	9.17039167029741	2.18270331672112e-08	1.11504958008496e-05	9.85662866182483e-06	Chchd2/Cox6a1/Cycs/Uqcrq/Uqcr11/Ndufs6/Ndufa7/Dnajc15/Uqcr10/Pink1/Ndufc2	11
166	E13.5_down	GO:0042776	proton motive force-driven mitochondrial ATP synthesis	9/301	42/17970	0.214285714285714	12.7930707166588	9.98676528582661	2.5289045395704e-08	1.13042032918797e-05	9.99250043727621e-06	Ndufb7/Ndufa13/Ndufc1/Ndufs6/Ndufa3/Ndufa7/Ndufs5/Ndufb2/Ndufc2	9
167	E13.5_down	GO:0015986	proton motive force-driven ATP synthesis	9/301	43/17970	0.209302325581395	12.4955574441783	9.85030484838199	3.15168648114182e-08	1.24849254571598e-05	1.10362154562142e-05	Ndufb7/Ndufa13/Ndufc1/Ndufs6/Ndufa3/Ndufa7/Ndufs5/Ndufb2/Ndufc2	9
168	E13.5_down	GO:0097250	mitochondrial respirasome assembly	12/301	91/17970	0.131868131868132	7.87265890255924	8.57853427261563	3.79954585118144e-08	1.24849254571598e-05	1.10362154562142e-05	Cox17/Smim20/Ndufb7/Ndufa13/Ndufc1/Ndufs6/Ndufa3/Ndufs5/Higd1a/Ndufb2/Ndufc2/Pet100	12
169	E13.5_down	GO:0019646	aerobic electron transport chain	10/301	58/17970	0.172413793103448	10.2932752892657	9.25230573946323	3.84044127597199e-08	1.24849254571598e-05	1.10362154562142e-05	Cox6a1/Cycs/Uqcrq/Uqcr11/Ndufs6/Ndufa7/Dnajc15/Uqcr10/Pink1/Ndufc2	10
170	E13.5_down	GO:0008584	male gonad development	15/301	160/17970	0.09375	5.59696843853821	7.62322556511587	8.19381756282793e-08	2.44175763372272e-05	2.15842404747125e-05	Tesc/Amh/Dhh/Sox9/Ctsl/Inhbb/Kitl/Adrm1/Gja1/Bok/Cd2ap/Inha/Adgrg1/Amhr2/Gata4	15
171	E13.5_down	GO:0046546	development of primary male sexual characteristics	15/301	161/17970	0.093167701863354	5.56220465941685	7.58939490762768	8.90102301252926e-08	2.44846602252343e-05	2.1643540167308e-05	Tesc/Amh/Dhh/Sox9/Ctsl/Inhbb/Kitl/Adrm1/Gja1/Bok/Cd2ap/Inha/Adgrg1/Amhr2/Gata4	15
172	E13.5_down	GO:0009206	purine ribonucleoside triphosphate biosynthetic process	11/301	81/17970	0.135802469135802	8.10754275870555	8.36773995731345	1.03862949426495e-07	2.65295647963676e-05	2.34511606862981e-05	Aldoa/Eno1/Ndufb7/Ndufa13/Ndufc1/Ndufs6/Ndufa3/Ndufa7/Ndufs5/Ndufb2/Ndufc2	11
173	E13.5_down	GO:0009145	purine nucleoside triphosphate biosynthetic process	11/301	82/17970	0.134146341463415	8.00867028603841	8.30234697234077	1.18186525182115e-07	2.81756676034163e-05	2.49062550962731e-05	Aldoa/Eno1/Ndufb7/Ndufa13/Ndufc1/Ndufs6/Ndufa3/Ndufa7/Ndufs5/Ndufb2/Ndufc2	11
174	E13.5_down	GO:0015980	energy derivation by oxidation of organic compounds	21/301	325/17970	0.0646153846153846	3.85760286225403	6.78534506117627	1.47215330213124e-07	3.29026263026332e-05	2.90847129361849e-05	Chchd10/Chchd2/Cox6a1/Mt3/Cycs/Uqcrq/Cox6c/Uqcr11/Ndufb7/Mtfr1l/Ndufa13/Ndufc1/Ndufs6/Ndufa3/Ndufa7/Ndufs5/Dnajc15/Uqcr10/Pink1/Ndufb2/Ndufc2	21
175	E13.5_down	GO:0009201	ribonucleoside triphosphate biosynthetic process	11/301	85/17970	0.129411764705882	7.72601133476647	8.11263248575898	1.72232625177656e-07	3.42168815352944e-05	3.02464662811989e-05	Aldoa/Eno1/Ndufb7/Ndufa13/Ndufc1/Ndufs6/Ndufa3/Ndufa7/Ndufs5/Ndufb2/Ndufc2	11
176	E13.5_down	GO:0033108	mitochondrial respiratory chain complex assembly	11/301	85/17970	0.129411764705882	7.72601133476647	8.11263248575898	1.72232625177656e-07	3.42168815352944e-05	3.02464662811989e-05	Cox17/Smim20/Ndufb7/Ndufa13/Ndufc1/Ndufs6/Ndufa3/Ndufs5/Ndufb2/Ndufc2/Pet100	11
177	E13.5_down	GO:0007005	mitochondrion organization	25/301	456/17970	0.0548245614035088	3.27308095820948	6.41717479858129	2.23823894992713e-07	4.21260130786285e-05	3.72378480145772e-05	Chchd10/Chchd2/Ucp2/Kif5b/Romo1/Cox17/Smim20/Vat1/Ndufb7/Mtfr1l/Ndufa13/Ndufc1/Ndufs6/Bok/Ndufa3/Ndufs5/Higd1a/Hk2/Pink1/Ndufb2/Vdac2/Ndufc2/Pdcd5/Pet100/Mef2a	25
178	E13.5_down	GO:0009142	nucleoside triphosphate biosynthetic process	11/301	92/17970	0.119565217391304	7.13816264625162	7.70392517394976	3.91111899497115e-07	6.99308076300842e-05	6.18162649573598e-05	Aldoa/Eno1/Ndufb7/Ndufa13/Ndufc1/Ndufs6/Ndufa3/Ndufa7/Ndufs5/Ndufb2/Ndufc2	11
179	E13.5_down	GO:0046661	male sex differentiation	15/301	185/17970	0.0810810810810811	4.84062135224926	6.85329834338445	5.45961153870824e-07	9.29693850591459e-05	8.2181521056345e-05	Tesc/Amh/Dhh/Sox9/Ctsl/Inhbb/Kitl/Adrm1/Gja1/Bok/Cd2ap/Inha/Adgrg1/Amhr2/Gata4	15
180	E13.5_down	GO:0061458	reproductive system development	21/301	359/17970	0.0584958217270195	3.49225885858651	6.22569127727585	7.59587696544942e-07	0.000123467527402032	0.000109140758503563	Tesc/Serpine2/Amh/Dhh/Sox9/Serpinb6a/Ctsl/Inhbb/Kitl/Adrm1/Tyro3/Gja1/Ndufs6/Bok/Cd2ap/Inha/Axl/Adgrg1/Psap/Amhr2/Gata4	21
181	E13.5_down	GO:0009152	purine ribonucleotide biosynthetic process	12/301	122/17970	0.0983606557377049	5.87222918141713	7.0477755073519	9.84972823384464e-07	0.000153141861583602	0.000135371779799705	Aldoa/Eno1/Ndufb7/Ndufa13/Ndufc1/Ndufs6/Ndufa3/Ndufa7/Ndufs5/Npr1/Ndufb2/Ndufc2	12
182	E13.5_down	GO:0022904	respiratory electron transport chain	11/301	102/17970	0.107843137254902	6.43834277897205	7.18899047941358	1.11760719156675e-06	0.000166523471543445	0.000147200631415567	Chchd2/Cox6a1/Cycs/Uqcrq/Uqcr11/Ndufs6/Ndufa7/Dnajc15/Uqcr10/Pink1/Ndufc2	11
183	E13.5_down	GO:0046034	ATP metabolic process	15/301	203/17970	0.0738916256157636	4.41140369539957	6.37989160567642	1.76929872795188e-06	0.000253080490046237	0.000223713856001663	Pgam1/Ucp2/Aldoa/Eno1/Ndufb7/Ndufa13/Ndufc1/Ndufs6/Ndufa3/Ndufa7/Ndufs5/Hk2/Ndufb2/Ndufc2/Nt5e	15
184	E13.5_down	GO:0006164	purine nucleotide biosynthetic process	13/301	155/17970	0.0838709677419355	5.0071803665202	6.5395978644834	2.14886090788524e-06	0.000265098031458621	0.000234336921132179	Aldoa/Eno1/Ndufb7/Ndufa13/Ndufc1/Ndufs6/Ndufa3/Ndufa7/Ndufs5/Npr1/Ndufb2/Ndufc2/Nadk	13
185	E13.5_down	GO:2001233	regulation of apoptotic signaling pathway	22/301	416/17970	0.0528846153846154	3.15726424738053	5.81033511025961	2.20463923828278e-06	0.000265098031458621	0.000234336921132179	Clu/Tpd52l1/Tnfrsf12a/Itga6/Maged1/Hspb1/Vnn1/Bmyc/Serinc3/Ctsl/Eno1/Inhbb/Cttn/Ndufa13/Mif/Bok/Ctsh/Higd1a/Sgk3/Pink1/Vdac2/Gata4	22
186	E13.5_down	GO:0010257	NADH dehydrogenase complex assembly	8/301	52/17970	0.153846153846154	9.18476871965244	7.71440676045394	2.24058146916284e-06	0.000265098031458621	0.000234336921132179	Ndufb7/Ndufa13/Ndufc1/Ndufs6/Ndufa3/Ndufs5/Ndufb2/Ndufc2	8
187	E13.5_down	GO:0032981	mitochondrial respiratory chain complex I assembly	8/301	52/17970	0.153846153846154	9.18476871965244	7.71440676045394	2.24058146916284e-06	0.000265098031458621	0.000234336921132179	Ndufb7/Ndufa13/Ndufc1/Ndufs6/Ndufa3/Ndufs5/Ndufb2/Ndufc2	8
188	E13.5_down	GO:0022900	electron transport chain	11/301	110/17970	0.1	5.97009966777409	6.82432859242638	2.37555556817074e-06	0.000265098031458621	0.000234336921132179	Chchd2/Cox6a1/Cycs/Uqcrq/Uqcr11/Ndufs6/Ndufa7/Dnajc15/Uqcr10/Pink1/Ndufc2	11
189	E13.5_down	GO:0048608	reproductive structure development	20/301	354/17970	0.0564971751412429	3.37293766540909	5.88536668957325	2.38620187067625e-06	0.000265098031458621	0.000234336921132179	Tesc/Serpine2/Amh/Dhh/Sox9/Serpinb6a/Ctsl/Inhbb/Kitl/Adrm1/Tyro3/Gja1/Bok/Cd2ap/Inha/Axl/Adgrg1/Psap/Amhr2/Gata4	20
190	E13.5_down	GO:0006163	purine nucleotide metabolic process	21/301	386/17970	0.0544041450777202	3.24798168454031	5.82729225952863	2.41923344279841e-06	0.000265098031458621	0.000234336921132179	Me1/Pgam1/Ucp2/Aldoa/Ldhb/Eno1/Ndufb7/Nudt4/Ndufa13/Ndufc1/Fdxr/Ndufs6/Ndufa3/Ndufa7/Ndufs5/Hk2/Npr1/Ndufb2/Ndufc2/Nt5e/Nadk	21
191	E13.5_down	GO:0006839	mitochondrial transport	14/301	182/17970	0.0769230769230769	4.59238435982622	6.35761386740275	2.44637445137989e-06	0.000265098031458621	0.000234336921132179	Chchd10/Tomm20/Ucp2/Kif5b/Romo1/Ndufa13/Timm17a/Bok/AU015836/Dnajc15/Hk2/Pink1/Vdac2/Pdcd5	14
192	E13.5_down	GO:0009260	ribonucleotide biosynthetic process	12/301	136/17970	0.0882352941176471	5.26773500097714	6.52051254026409	3.124926281856e-06	0.000328668717174031	0.000290531071963269	Aldoa/Eno1/Ndufb7/Ndufa13/Ndufc1/Ndufs6/Ndufa3/Ndufa7/Ndufs5/Npr1/Ndufb2/Ndufc2	12
193	E13.5_down	GO:0009117	nucleotide metabolic process	22/301	436/17970	0.0504587155963303	3.01243561217959	5.55218533038452	4.70458796396652e-06	0.000480674473118408	0.000424898576114029	Me1/Pgam1/Ucp2/Aldoa/Ldhb/Eno1/Ndufb7/Nudt4/Ndufa13/Ndufc1/Fdxr/Ndufs6/Ndufa3/Ndufa7/Ndufs5/Hk2/Nt5c3/Npr1/Ndufb2/Ndufc2/Nt5e/Nadk	22
194	E13.5_down	GO:0046390	ribose phosphate biosynthetic process	12/301	142/17970	0.0845070422535211	5.04515464882317	6.3163648181337	4.90362317466889e-06	0.000487093235350443	0.000430572526126628	Aldoa/Eno1/Ndufb7/Ndufa13/Ndufc1/Ndufs6/Ndufa3/Ndufa7/Ndufs5/Npr1/Ndufb2/Ndufc2	12
195	E13.5_down	GO:0009205	purine ribonucleoside triphosphate metabolic process	15/301	227/17970	0.066079295154185	3.94499978046746	5.82805827757951	6.98902345784553e-06	0.000675479672574476	0.000597099216042963	Pgam1/Ucp2/Aldoa/Eno1/Ndufb7/Ndufa13/Ndufc1/Ndufs6/Ndufa3/Ndufa7/Ndufs5/Hk2/Ndufb2/Ndufc2/Nt5e	15
196	E13.5_down	GO:0009259	ribonucleotide metabolic process	18/301	320/17970	0.05625	3.35818106312292	5.55544687082183	8.15121107637996e-06	0.000767071863398282	0.000678063347988061	Pgam1/Ucp2/Aldoa/Eno1/Ndufb7/Nudt4/Ndufa13/Ndufc1/Ndufs6/Ndufa3/Ndufa7/Ndufs5/Hk2/Nt5c3/Npr1/Ndufb2/Ndufc2/Nt5e	18
197	E13.5_down	GO:0007548	sex differentiation	18/301	321/17970	0.0560747663551402	3.34771943987332	5.53959325103971	8.50653424220255e-06	0.000771181019429697	0.000681695690965319	Tesc/Amh/Dhh/Sox9/Serpinb6a/Ctsl/Inhbb/Kitl/Adrm1/Tyro3/Gja1/Bok/Cd2ap/Inha/Axl/Adgrg1/Amhr2/Gata4	18
198	E13.5_down	GO:0009199	ribonucleoside triphosphate metabolic process	15/301	231/17970	0.0649350649350649	3.8766880959572	5.74345755678157	8.62618589966104e-06	0.000771181019429697	0.000681695690965319	Pgam1/Ucp2/Aldoa/Eno1/Ndufb7/Ndufa13/Ndufc1/Ndufs6/Ndufa3/Ndufa7/Ndufs5/Hk2/Ndufb2/Ndufc2/Nt5e	15
199	E13.5_down	GO:0009144	purine nucleoside triphosphate metabolic process	15/301	234/17970	0.0641025641025641	3.82698696652185	5.68123967979534	1.0069411410702e-05	0.000878249151333425	0.000776339986298798	Pgam1/Ucp2/Aldoa/Eno1/Ndufb7/Ndufa13/Ndufc1/Ndufs6/Ndufa3/Ndufa7/Ndufs5/Hk2/Ndufb2/Ndufc2/Nt5e	15
200	E13.5_down	GO:0072522	purine-containing compound biosynthetic process	14/301	207/17970	0.0676328502415459	4.03774856757668	5.73743867185179	1.08711855282832e-05	0.000910337544542431	0.000804704947091993	Aldoa/Eno1/Ndufb7/Ndufa13/Ndufc1/Ndufs6/Ndufa3/Ndufa7/Ndufs5/Npr1/Ndufb2/Ndufc2/Nt5e/Nadk	14
201	E13.5_down	GO:0019693	ribose phosphate metabolic process	18/301	327/17970	0.055045871559633	3.286293395105	5.44576426472621	1.09464525769923e-05	0.000910337544542431	0.000804704947091993	Pgam1/Ucp2/Aldoa/Eno1/Ndufb7/Nudt4/Ndufa13/Ndufc1/Ndufs6/Ndufa3/Ndufa7/Ndufs5/Hk2/Nt5c3/Npr1/Ndufb2/Ndufc2/Nt5e	18
202	E13.5_down	GO:0008406	gonad development	16/301	266/17970	0.0601503759398496	3.59103739414983	5.55671362769618	1.13783098224473e-05	0.000924746271024355	0.000817441731981084	Tesc/Amh/Dhh/Sox9/Serpinb6a/Ctsl/Inhbb/Kitl/Adrm1/Gja1/Bok/Cd2ap/Inha/Adgrg1/Amhr2/Gata4	16
203	E13.5_down	GO:0009150	purine ribonucleotide metabolic process	17/301	300/17970	0.0566666666666667	3.38305647840532	5.43270226625569	1.32336317146547e-05	0.00105163260025789	0.000929604585710129	Pgam1/Ucp2/Aldoa/Eno1/Ndufb7/Nudt4/Ndufa13/Ndufc1/Ndufs6/Ndufa3/Ndufa7/Ndufs5/Hk2/Npr1/Ndufb2/Ndufc2/Nt5e	17
204	E13.5_down	GO:0045137	development of primary sexual characteristics	16/301	270/17970	0.0592592592592593	3.53783684016242	5.48400905407598	1.37010243676429e-05	0.00106510572040633	0.000941514328970978	Tesc/Amh/Dhh/Sox9/Serpinb6a/Ctsl/Inhbb/Kitl/Adrm1/Gja1/Bok/Cd2ap/Inha/Adgrg1/Amhr2/Gata4	16
205	E13.5_down	GO:0032526	response to retinoic acid	10/301	111/17970	0.0900900900900901	5.37846816916584	6.03940750493164	1.73637691289336e-05	0.00132112422138439	0.00116782527870521	Tesc/Sox9/Ptk2b/Ndufa13/Mef2c/Rpl36al/Gja1/Ctsh/Cyp26b1/Gata4	10
206	E13.5_down	GO:0009165	nucleotide biosynthetic process	13/301	189/17970	0.0687830687830688	4.10641776090281	5.60340338954334	1.87536741384634e-05	0.00139500354799471	0.00123313188938776	Aldoa/Eno1/Ndufb7/Ndufa13/Ndufc1/Ndufs6/Ndufa3/Ndufa7/Ndufs5/Npr1/Ndufb2/Ndufc2/Nadk	13
207	E13.5_down	GO:0009141	nucleoside triphosphate metabolic process	15/301	247/17970	0.0607287449392713	3.62556659986281	5.42303133296689	1.91149815021646e-05	0.00139500354799471	0.00123313188938776	Pgam1/Ucp2/Aldoa/Eno1/Ndufb7/Ndufa13/Ndufc1/Ndufs6/Ndufa3/Ndufa7/Ndufs5/Hk2/Ndufb2/Ndufc2/Nt5e	15
208	E13.5_down	GO:0033032	regulation of myeloid cell apoptotic process	6/301	35/17970	0.171428571428571	10.234456573327	7.13729901422668	2.26551835615731e-05	0.00162029872832371	0.00143228455232429	Thra/Kitl/Mef2c/Mif/Trim35/Gas6	6
209	E13.5_down	GO:0072655	establishment of protein localization to mitochondrion	9/301	96/17970	0.09375	5.59696843853821	5.89434400517158	3.3352371795129e-05	0.00230383205612229	0.0020365029037252	Tomm20/Romo1/Ndufa13/Timm17a/AU015836/Dnajc15/Hk2/Pink1/Pdcd5	9
210	E13.5_down	GO:0006120	mitochondrial electron transport, NADH to ubiquinone	5/301	23/17970	0.217391304347826	12.9784775386393	7.50254875269652	3.35009135677739e-05	0.00230383205612229	0.0020365029037252	Ndufs6/Ndufa7/Dnajc15/Pink1/Ndufc2	5
211	E13.5_down	GO:0006122	mitochondrial electron transport, ubiquinol to cytochrome c	4/301	12/17970	0.333333333333333	19.9003322259136	8.54811378256839	3.43528141050835e-05	0.00231784270263734	0.00204888780054749	Cycs/Uqcrq/Uqcr11/Uqcr10	4
212	E13.5_down	GO:1902600	proton transmembrane transport	10/301	123/17970	0.0813008130081301	4.853739567296	5.59746675293541	4.2369162137542e-05	0.0027988535597227	0.00247408372773086	Tesc/Atp6v0e/Ucp2/Atp1a1/Cox17/Ndufa4/Atp6v1f/Ndufb7/Slc45a4/Atp6v1g1	10
213	E13.5_down	GO:0044743	protein transmembrane import into intracellular organelle	6/301	39/17970	0.153846153846154	9.18476871965244	6.67844996972385	4.30472443469654e-05	0.0027988535597227	0.00247408372773086	Tomm20/Romo1/Timm17a/AU015836/Dnajc15/Usp9x	6
214	E13.5_down	GO:0006626	protein targeting to mitochondrion	8/301	78/17970	0.102564102564103	6.12317914643496	5.91829509371374	4.79051579038976e-05	0.00305908651186318	0.00270412009747001	Tomm20/Romo1/Ndufa13/Timm17a/AU015836/Dnajc15/Pink1/Pdcd5	8
215	E13.5_down	GO:0033028	myeloid cell apoptotic process	6/301	41/17970	0.146341463414634	8.73673122113281	6.47307473165379	5.76817787083064e-05	0.00359417260707368	0.00317711654864072	Thra/Kitl/Mef2c/Mif/Trim35/Gas6	6
216	E13.5_down	GO:0070585	protein localization to mitochondrion	9/301	103/17970	0.087378640776699	5.21659194271522	5.6013612800892	5.82947458641704e-05	0.00359417260707368	0.00317711654864072	Tomm20/Romo1/Ndufa13/Timm17a/AU015836/Dnajc15/Hk2/Pink1/Pdcd5	9
217	E13.5_down	GO:0030318	melanocyte differentiation	5/301	26/17970	0.192307692307692	11.4809608995656	6.98019188105989	6.28477522887297e-05	0.00380921291838131	0.00336720428408663	Cited1/Kitl/Mef2c/Adamts9/Slc24a5	5
218	E13.5_down	GO:2001242	regulation of intrinsic apoptotic signaling pathway	12/301	184/17970	0.0652173913043478	3.8935432615918	5.149190557779	6.58445064527209e-05	0.00387941193183718	0.00342925763314113	Clu/Hspb1/Vnn1/Bmyc/Serinc3/Eno1/Ndufa13/Mif/Bok/Pink1/Vdac2/Gata4	12
219	E13.5_down	GO:0051121	hepoxilin metabolic process	4/301	14/17970	0.285714285714286	17.0574276222117	7.84466513098568	6.76517158507101e-05	0.00387941193183718	0.00342925763314113	Gstm2/Gstm1/Gstm7/Gstm6	4
220	E13.5_down	GO:0051122	hepoxilin biosynthetic process	4/301	14/17970	0.285714285714286	17.0574276222117	7.84466513098568	6.76517158507101e-05	0.00387941193183718	0.00342925763314113	Gstm2/Gstm1/Gstm7/Gstm6	4
221	E13.5_down	GO:0043524	negative regulation of neuron apoptotic process	13/301	214/17970	0.0607476635514019	3.62669605986276	5.04525774655224	6.83453444367288e-05	0.00387941193183718	0.00342925763314113	Mt3/Ppt1/Clu/Cited1/Ucp2/Mt1/Tyro3/Ptk2b/Mef2c/Bok/Cd2ap/Axl/Pink1	13
222	E13.5_down	GO:0030198	extracellular matrix organization	16/301	313/17970	0.0511182108626198	3.05180813688132	4.77957933566616	8.15147141657872e-05	0.00448456335164392	0.00396418925732565	Spint2/Col9a3/Cst3/Sox9/Kazald1/Col18a1/Dag1/Col9a2/Gpm6b/Col14a1/Adamts16/Ier3ip1/Adamts9/Aplp2/Colgalt1/Gas6	16
223	E13.5_down	GO:0045229	external encapsulating structure organization	16/301	313/17970	0.0511182108626198	3.05180813688132	4.77957933566616	8.15147141657872e-05	0.00448456335164392	0.00396418925732565	Spint2/Col9a3/Cst3/Sox9/Kazald1/Col18a1/Dag1/Col9a2/Gpm6b/Col14a1/Adamts16/Ier3ip1/Adamts9/Aplp2/Colgalt1/Gas6	16
224	E13.5_down	GO:0043062	extracellular structure organization	16/301	315/17970	0.0507936507936508	3.03243157728208	4.74981359833248	8.78173527673585e-05	0.00475810384084961	0.00420598900096296	Spint2/Col9a3/Cst3/Sox9/Kazald1/Col18a1/Dag1/Col9a2/Gpm6b/Col14a1/Adamts16/Ier3ip1/Adamts9/Aplp2/Colgalt1/Gas6	16
225	E13.5_down	GO:2001235	positive regulation of apoptotic signaling pathway	11/301	165/17970	0.0666666666666667	3.98006644518272	5.01921902270032	0.000108691671301908	0.00580121517277051	0.00512806109850166	Clu/Tpd52l1/Tnfrsf12a/Maged1/Vnn1/Bmyc/Serinc3/Ctsl/Inhbb/Bok/Ctsh	11
226	E13.5_down	GO:0033559	unsaturated fatty acid metabolic process	9/301	114/17970	0.0789473684210526	4.71323657982165	5.19101368650079	0.000128268735248378	0.0067454264301206	0.00596270916332632	Gstm1/Ptgds/Gstm7/Akr1cl/Scd2/Gstm6/Mgst3/Gpx4/Mif	9
227	E13.5_down	GO:0072593	reactive oxygen species metabolic process	13/301	236/17970	0.0550847457627119	3.28861422377386	4.61917545632643	0.000182189481918096	0.0094421679324509	0.00834652958352469	Mt3/Cycs/Ucp2/Romo1/Ptk2b/Ndufa13/Ndufs6/Hk2/Hba-x/Prdx6/Pink1/Ndufc2/Mycn	13
228	E13.5_down	GO:0006631	fatty acid metabolic process	18/301	407/17970	0.0442260442260442	2.64033891940869	4.36888547136315	0.000185928726804446	0.00949830181503853	0.00839614987359023	Gstm2/Gstm1/Ptgds/Gstm7/Dbi/Akr1cl/Sox9/Scd2/Gstm6/Mgst3/Nudt19/Gpx4/Mif/Ndufs6/Fabp3/Adipor1/Cyb5a/Hadh	18
229	E13.5_down	GO:0043269	regulation of monoatomic ion transport	20/301	482/17970	0.04149377593361	2.47721977915937	4.29079511553017	0.000193011686221973	0.00972126464689824	0.00859324082616137	Tesc/Fkbp1a/Serpine2/Gstm7/Dbi/Atp1b2/Fxyd6/1810037I17Rik/Ucp2/Atp1a1/Kif5b/Cox17/Ndufa4/Ywhaq/Ptk2b/Stim1/Ywhah/Gja1/Atp2b1/Jsrp1	20
230	E13.5_down	GO:1901136	carbohydrate derivative catabolic process	13/301	240/17970	0.0541666666666667	3.23380398671096	4.54711074429688	0.000214832548995593	0.0106700166001144	0.00943190269932406	Aldh1a1/Cst3/Pgam1/Ucp2/Aldoa/Ctsl/Eno1/Gm2a/Nudt4/Hk2/Nt5c3/Psap/Nt5e	13
231	E13.5_down	GO:0052547	regulation of peptidase activity	16/301	341/17970	0.0469208211143695	2.80121978546585	4.3829778531028	0.000218119691174439	0.0106848769265725	0.00944503868200201	Spint2/Serpine2/Cst3/Cst9/Pebp1/Cycs/Serpinb6a/Rps27l/Cst8/Bmyc/Usp50/Serpina3a/Bok/Ctsh/Pdcd5/Gas6	16
232	E13.5_down	GO:0030150	protein import into mitochondrial matrix	4/301	19/17970	0.210526315789474	12.5686308795244	6.58496783645497	0.000245189288585324	0.0118486067024475	0.0104737330529407	Tomm20/Romo1/Timm17a/Dnajc15	4
233	E13.5_down	GO:2001234	negative regulation of apoptotic signaling pathway	13/301	244/17970	0.0532786885245902	3.18079080660095	4.47654304747287	0.000252367348635459	0.0120328751829387	0.0106366196203829	Clu/Itga6/Hspb1/Eno1/Cttn/Ndufa13/Mif/Bok/Higd1a/Sgk3/Pink1/Vdac2/Gata4	13
234	E13.5_down	GO:0060008	Sertoli cell differentiation	5/301	35/17970	0.142857142857143	8.52871381110584	5.81893273694186	0.00027418553943002	0.012856344731879	0.0113645364505571	Sox9/Ctsl/Adrm1/Gja1/Gata4	5
235	E13.5_down	GO:0070167	regulation of biomineral tissue development	8/301	100/17970	0.08	4.77607973421927	4.94217473982637	0.000276828452000751	0.012856344731879	0.0113645364505571	Wnt6/Sox9/Gpm6b/Ptk2b/Mef2c/Gja1/Atp2b1/Gas6	8
236	E13.5_down	GO:0006692	prostanoid metabolic process	6/301	56/17970	0.107142857142857	6.39653535832938	5.27900377124061	0.000337546247912823	0.0154751972120033	0.013679505836467	Gstm1/Ptgds/Akr1cl/Gstm6/Mgst3/Mif	6
237	E13.5_down	GO:0031333	negative regulation of protein-containing complex assembly	10/301	159/17970	0.0628930817610063	3.75477966526672	4.55386860590462	0.000355272643944642	0.0158373920141934	0.0139996727359658	Clu/Sox9/Thra/Abhd17a/Mapre1/Eif4ebp1/Lmo4/Dnajc15/Eps8/Vdac2	10
238	E13.5_down	GO:0050931	pigment cell differentiation	5/301	37/17970	0.135135135135135	8.06770225374876	5.61683737583529	0.000358231863143707	0.0158373920141934	0.0139996727359658	Cited1/Kitl/Mef2c/Adamts9/Slc24a5	5
239	E13.5_down	GO:0043254	regulation of protein-containing complex assembly	18/301	430/17970	0.0418604651162791	2.49911148883566	4.10669625859863	0.000361560697016424	0.0158373920141934	0.0139996727359658	Clu/Sox9/Usp50/Thra/Abhd17a/Cttn/Ptk2b/Pak3/Mapre1/Eif4ebp1/Lmo4/Brk1/Dnajc15/Kif21a/Pink1/Map1b/Eps8/Vdac2	18
240	E13.5_down	GO:0042178	xenobiotic catabolic process	4/301	21/17970	0.19047619047619	11.3716184148078	6.20690738912523	0.000368733729306154	0.0158373920141934	0.0139996727359658	Gstm2/Gstm1/Gstm7/Gstm6	4
241	E13.5_down	GO:0022898	regulation of transmembrane transporter activity	11/301	190/17970	0.0578947368421053	3.45637349186921	4.44267496903588	0.0003716539984321	0.0158373920141934	0.0139996727359658	Tesc/Fkbp1a/Gstm7/Atp1b2/1810037I17Rik/Cox17/Ndufa4/Stim1/Ywhah/Gja1/Jsrp1	11
242	E13.5_down	GO:0019674	NAD metabolic process	6/301	57/17970	0.105263157894737	6.2843154397622	5.21532306318725	0.000372019275501188	0.0158373920141934	0.0139996727359658	Me1/Pgam1/Aldoa/Ldhb/Eno1/Nadk	6
243	E13.5_down	GO:2001243	negative regulation of intrinsic apoptotic signaling pathway	8/301	105/17970	0.0761904761904762	4.54864736592311	4.75987120010172	0.000385987289080713	0.0162387123029721	0.0143544251282896	Clu/Hspb1/Eno1/Ndufa13/Mif/Pink1/Vdac2/Gata4	8
244	E13.5_down	GO:0072520	seminiferous tubule development	4/301	22/17970	0.181818181818182	10.8547266686802	6.03652647793729	0.000444767704940344	0.0182533051865399	0.016135251229006	Inhbb/Adrm1/Adgrg1/Gata4	4
245	E13.5_down	GO:0009636	response to toxic substance	12/301	226/17970	0.0530973451327434	3.16996442536677	4.28469868253207	0.000446936154420439	0.0182533051865399	0.016135251229006	Aldh1a1/Mt3/Gstm7/Gstm6/Mt1/Inhbb/Srsf9/Mgst3/Gpx4/Prdx6/Pink1/Map1b	12
246	E13.5_down	GO:0071300	cellular response to retinoic acid	6/301	59/17970	0.101694915254237	6.07128779773636	5.0924123567856	0.000449186481100534	0.0182533051865399	0.016135251229006	Tesc/Sox9/Ptk2b/Ndufa13/Mef2c/Cyp26b1	6
247	E13.5_down	GO:0007006	mitochondrial membrane organization	8/301	108/17970	0.0740740740740741	4.42229605020303	4.65589982985555	0.000466760735162866	0.0187284639002466	0.0165552740764278	Chchd10/Romo1/Ndufa13/Bok/Hk2/Pink1/Vdac2/Pdcd5	8
248	E13.5_down	GO:0034762	regulation of transmembrane transport	19/301	478/17970	0.0397489539748954	2.3730521691989	3.97118819978617	0.000473172732462686	0.0187284639002466	0.0165552740764278	Tesc/Fkbp1a/Gstm7/Dbi/Atp1b2/Fxyd6/1810037I17Rik/Ucp2/Cox17/Ndufa4/Ywhaq/Ptk2b/Stim1/Ywhah/Gja1/Hk2/Slc38a1/Jsrp1/Mef2a	19
249	E13.5_down	GO:0051347	positive regulation of transferase activity	15/301	330/17970	0.0454545454545455	2.71368166717004	4.10087986661794	0.000476591223412315	0.0187284639002466	0.0165552740764278	Mt3/Dbi/Tpd52l1/Maged1/Unc119/Nedd9/Kitl/Syap1/Ptk2b/Mmd2/Mif/Lmo4/Higd1a/Pabpn1/Gas6	15
250	E13.5_down	GO:1901293	nucleoside phosphate biosynthetic process	13/301	262/17970	0.049618320610687	2.96226319393371	4.17601801649639	0.000498665986300585	0.0193829300762054	0.0171337981334171	Aldoa/Eno1/Ndufb7/Ndufa13/Ndufc1/Ndufs6/Ndufa3/Ndufa7/Ndufs5/Npr1/Ndufb2/Ndufc2/Nadk	13
251	E13.5_down	GO:0006749	glutathione metabolic process	6/301	61/17970	0.0983606557377049	5.87222918141713	4.97503539199755	0.000538293469176269	0.0206982521051004	0.0182964944871119	Gstm2/Gstm1/Gstm7/Mgst1/Gstm6/Gsta4	6
252	E13.5_down	GO:0006979	response to oxidative stress	17/301	409/17970	0.0415647921760391	2.4814595196127	3.95563342807594	0.000567835394421465	0.0216019081962889	0.0190952932748898	Aldh1a1/Chchd2/Mapk13/Mt3/Cst3/Mgst1/Ucp2/Hspb1/Romo1/Ncoa7/Ptk2b/Gpx4/Cd2ap/Axl/Prdx6/Pink1/Psap	17
253	E13.5_down	GO:0032409	regulation of transporter activity	11/301	201/17970	0.054726368159204	3.26721872365746	4.21889941542201	0.000596950138852318	0.0223401569794204	0.0197478780787706	Tesc/Fkbp1a/Gstm7/Atp1b2/1810037I17Rik/Cox17/Ndufa4/Stim1/Ywhah/Gja1/Jsrp1	11
254	E13.5_down	GO:0010959	regulation of metal ion transport	17/301	411/17970	0.0413625304136253	2.4693842908068	3.93319638000712	0.000599735757836789	0.0223401569794204	0.0197478780787706	Tesc/Fkbp1a/Serpine2/Gstm7/Dbi/Atp1b2/Fxyd6/1810037I17Rik/Ucp2/Atp1a1/Kif5b/Ptk2b/Stim1/Ywhah/Gja1/Atp2b1/Jsrp1	17
255	E13.5_down	GO:0007409	axonogenesis	19/301	488/17970	0.0389344262295082	2.32442405097762	3.87151216803403	0.000608045591412971	0.0224161962360081	0.0198150939882057	Mt3/Rnd2/Tnfrsf12a/Dag1/Kif5b/Dst/Cttn/Pak3/Plppr4/Mef2c/Islr2/Cd2ap/Lmo4/Aplp2/Kif21a/Usp9x/Map1b/Sema6c/Tubb2b	19
256	E13.5_down	GO:0097237	cellular response to toxic substance	8/301	113/17970	0.0707964601769911	4.22661923382236	4.49078132026489	0.000631477060819733	0.0230424690764425	0.0203686961723057	Aldh1a1/Mt3/Gstm7/Gstm6/Mgst3/Gpx4/Prdx6/Pink1	8
257	E13.5_down	GO:0034765	regulation of monoatomic ion transmembrane transport	15/301	343/17970	0.043731778425656	2.61083075850179	3.93139778208101	0.000709738820957927	0.0256366265024803	0.022661836037604	Tesc/Fkbp1a/Gstm7/Dbi/Atp1b2/Fxyd6/1810037I17Rik/Ucp2/Cox17/Ndufa4/Ywhaq/Ptk2b/Stim1/Ywhah/Jsrp1	15
258	E13.5_down	GO:0042759	long-chain fatty acid biosynthetic process	4/301	25/17970	0.16	9.55215946843854	5.58487272275084	0.000739331172383575	0.0264384827244366	0.0233706474807145	Gstm2/Gstm1/Gstm7/Gstm6	4
259	E13.5_down	GO:0031214	biomineral tissue development	10/301	175/17970	0.0571428571428571	3.41148552444234	4.184021468351	0.000753630744616532	0.0266830053737497	0.02358679651989	Wnt6/Sox9/Gpm6b/Ptk2b/Stim1/Mef2c/Slc20a1/Gja1/Atp2b1/Gas6	10
260	E13.5_down	GO:1904062	regulation of monoatomic cation transmembrane transport	14/301	311/17970	0.045016077170418	2.68750467359605	3.91815256279537	0.000802682232784796	0.0281410947493964	0.0248756939633926	Tesc/Fkbp1a/Gstm7/Dbi/Atp1b2/Fxyd6/1810037I17Rik/Ucp2/Cox17/Ndufa4/Ptk2b/Stim1/Ywhah/Jsrp1	14
261	E13.5_down	GO:0007530	sex determination	4/301	26/17970	0.153846153846154	9.18476871965244	5.45095594886143	0.000862328157855366	0.0298898036463743	0.0264214883875138	Tmem184a/Amh/Dhh/Sox9	4
262	E13.5_down	GO:0009410	response to xenobiotic stimulus	17/301	425/17970	0.04	2.38803986710963	3.779713967733	0.000869278405822966	0.0298898036463743	0.0264214883875138	Gstm2/Gstm1/Aldh1a1/Gstm7/Mgst1/Gstm6/Bmyc/Atp1a1/Gsta4/Ptk2b/Mef2c/Map1b/Cyp26b1/Hadh/Gata4/Ube2b/Gas6	17
263	E13.5_down	GO:0071107	response to parathyroid hormone	3/301	12/17970	0.25	14.9252491694352	6.29801703632192	0.00091504235821058	0.0311637283139146	0.0275475909945501	Cited1/Mef2c/Gja1	3
264	E13.5_down	GO:0033674	positive regulation of kinase activity	13/301	281/17970	0.0462633451957295	2.76196781783143	3.88542658645039	0.0009547676188437	0.0322098962734441	0.0284723650386061	Mt3/Tpd52l1/Maged1/Unc119/Nedd9/Kitl/Syap1/Ptk2b/Mmd2/Mif/Lmo4/Higd1a/Gas6	13
265	E13.5_down	GO:0032412	regulation of monoatomic ion transmembrane transporter activity	10/301	181/17970	0.0552486187845304	3.29839760650502	4.05627973095038	0.000975883973480559	0.0326145896183783	0.0288300990886583	Tesc/Fkbp1a/Gstm7/Atp1b2/1810037I17Rik/Cox17/Ndufa4/Stim1/Ywhah/Jsrp1	10
266	E13.5_down	GO:0098754	detoxification	8/301	121/17970	0.0661157024793388	3.94717333406551	4.24551750807878	0.000989922167001395	0.0326888851666027	0.0288957736239573	Aldh1a1/Mt3/Gstm7/Gstm6/Mt1/Mgst3/Gpx4/Prdx6	8
267	E13.5_down	GO:2000378	negative regulation of reactive oxygen species metabolic process	5/301	46/17970	0.108695652173913	6.48923876931966	4.86533542853719	0.000996389396856737	0.0326888851666027	0.0288957736239573	Mt3/Hk2/Pink1/Ndufc2/Mycn	5
268	E13.5_down	GO:0071806	protein transmembrane transport	6/301	69/17970	0.0869565217391304	5.19139101545573	4.55284949540181	0.00103946753909895	0.0337148357156509	0.0298026762198574	Tomm20/Romo1/Timm17a/AU015836/Dnajc15/Usp9x	6
269	E13.5_down	GO:0043523	regulation of neuron apoptotic process	14/301	320/17970	0.04375	2.61191860465116	3.79738787163775	0.00105594563762665	0.0337148357156509	0.0298026762198574	Mt3/Ppt1/Clu/Cited1/Ucp2/Mt1/Tyro3/Ptk2b/Pak3/Mef2c/Bok/Cd2ap/Axl/Pink1	14
270	E13.5_down	GO:0097193	intrinsic apoptotic signaling pathway	14/301	320/17970	0.04375	2.61191860465116	3.79738787163775	0.00105594563762665	0.0337148357156509	0.0298026762198574	Clu/Cycs/Rps27l/Hspb1/Vnn1/Bmyc/Serinc3/Eno1/Ndufa13/Mif/Bok/Pink1/Vdac2/Gata4	14
271	E13.5_down	GO:1901292	nucleoside phosphate catabolic process	10/301	184/17970	0.0543478260869565	3.24461938465983	3.99440129156384	0.00110566631923854	0.0349899359079384	0.0309298179475859	Pgam1/Ucp2/Aldoa/Vnn1/Eno1/Nudt4/Nudt19/Hk2/Nt5c3/Nt5e	10
272	E13.5_down	GO:0046394	carboxylic acid biosynthetic process	13/301	291/17970	0.0446735395189003	2.66705483440079	3.74202555158397	0.00131025480926304	0.0411006245431984	0.0363314422180692	Gstm2/Gstm1/Ptgds/Aldh1a1/Gatm/Gstm7/Scd2/Gstm6/Ldhb/Mgst3/Mif/Bcat2/Slc38a1	13
273	E13.5_down	GO:0009267	cellular response to starvation	10/301	190/17970	0.0526315789473684	3.1421577198811	3.87437436258959	0.00140765734182097	0.04377202308132	0.0386928603889096	Ucp2/Ctsl/Inhbb/Gabarapl2/Pak3/Map1lc3b/Dnajc15/Higd1a/Chka/Gas6	10
274	E13.5_down	GO:0032276	regulation of gonadotropin secretion	3/301	14/17970	0.214285714285714	12.7930707166588	5.76136432402483	0.00147683213198519	0.0452471159026096	0.0399967882537197	Inhbb/Gja1/Inha	3
275	E13.5_down	GO:0016053	organic acid biosynthetic process	13/301	295/17970	0.0440677966101695	2.63089137901909	3.68634137335245	0.00148040060419612	0.0452471159026096	0.0399967882537197	Gstm2/Gstm1/Ptgds/Aldh1a1/Gatm/Gstm7/Scd2/Gstm6/Ldhb/Mgst3/Mif/Bcat2/Slc38a1	13
276	E13.5_down	GO:1990748	cellular detoxification	7/301	101/17970	0.0693069306930693	4.13769283905135	4.12724457927257	0.00155001198443875	0.0465791327433753	0.0411742422078053	Aldh1a1/Mt3/Gstm7/Gstm6/Mgst3/Gpx4/Prdx6	7
277	E13.5_down	GO:0042594	response to starvation	11/301	226/17970	0.0486725663716814	2.90580072325287	3.76309480129383	0.00155003266120293	0.0465791327433753	0.0411742422078053	Ucp2/Ctsl/Inhbb/Gabarapl2/Pak3/Map1lc3b/Eif4ebp1/Dnajc15/Higd1a/Chka/Gas6	11
278	E13.5_down	GO:0048066	developmental pigmentation	5/301	51/17970	0.0980392156862745	5.85303888997459	4.52982257325884	0.00159525812416718	0.047538692100182	0.0420224574287197	Cited1/Kitl/Mef2c/Adamts9/Slc24a5	5
279	E16.5_down	GO:0006119	oxidative phosphorylation	20/281	121/17970	0.165289256198347	10.570277344784	13.3129327273617	3.33057230281491e-15	1.13339375464791e-11	1.00863752791563e-11	Chchd10/Chchd2/Cycs/Cox6a1/Uqcrq/Cox5a/Uqcr10/Ndufb7/Ndufa13/Dnajc15/Ndufb4/Uqcr11/Ndufc2/Uqcrb/Ndufab1/Ndufa3/Ndufb2/Ndufb8/Ndufs5/Ndufs6	20
280	E16.5_down	GO:0009060	aerobic respiration	20/281	167/17970	0.119760479041916	7.65870394442432	10.8959429070985	1.77511302316032e-12	3.02035480890729e-09	2.6878948250696e-09	Chchd10/Chchd2/Cycs/Cox6a1/Uqcrq/Cox5a/Uqcr10/Ndufb7/Ndufa13/Dnajc15/Ndufb4/Uqcr11/Ndufc2/Uqcrb/Ndufab1/Ndufa3/Ndufb2/Ndufb8/Ndufs5/Ndufs6	20
281	E16.5_down	GO:0006091	generation of precursor metabolites and energy	30/281	449/17970	0.066815144766147	4.2728403966109	8.85180883018794	2.24446946346304e-11	2.54597652805491e-08	2.26573285838006e-08	Chchd10/Chchd2/Pgam1/Cycs/Cox6a1/Aldoa/Uqcrq/Ucp2/Mt3/Eno1/Cox5a/Ndufa4/Uqcr10/Ndufb7/Cxxc5/Ppp1cc/Ndufa13/Dnajc15/Ier3/Ndufb4/Uqcr11/Ndufc2/Uqcrb/Ndufab1/Cox17/Ndufa3/Ndufb2/Ndufb8/Ndufs5/Ndufs6	30
282	E16.5_down	GO:0045333	cellular respiration	20/281	223/17970	0.0896860986547085	5.73544196734915	8.96837891408121	3.58149247581821e-10	3.04695472380234e-07	2.71156680340236e-07	Chchd10/Chchd2/Cycs/Cox6a1/Uqcrq/Cox5a/Uqcr10/Ndufb7/Ndufa13/Dnajc15/Ndufb4/Uqcr11/Ndufc2/Uqcrb/Ndufab1/Ndufa3/Ndufb2/Ndufb8/Ndufs5/Ndufs6	20
283	E16.5_down	GO:0006754	ATP biosynthetic process	12/281	69/17970	0.173913043478261	11.1217700758162	10.6170983438421	6.74462294320308e-10	3.41480113792519e-07	3.03892320206962e-07	Aldoa/Eno1/Ndufb7/Ndufa13/Ndufb4/Ndufc2/Ndufab1/Ndufa3/Ndufb2/Ndufb8/Ndufs5/Ndufs6	12
284	E16.5_down	GO:0042776	proton motive force-driven mitochondrial ATP synthesis	10/281	42/17970	0.238095238095238	15.2262328418912	11.6335459436873	7.05203004202615e-10	3.41480113792519e-07	3.03892320206962e-07	Ndufb7/Ndufa13/Ndufb4/Ndufc2/Ndufab1/Ndufa3/Ndufb2/Ndufb8/Ndufs5/Ndufs6	10
285	E16.5_down	GO:0042773	ATP synthesis coupled electron transport	12/281	70/17970	0.171428571428571	10.9628876461617	10.5261901378763	8.02774290432017e-10	3.41480113792519e-07	3.03892320206962e-07	Chchd2/Cycs/Cox6a1/Uqcrq/Cox5a/Uqcr10/Dnajc15/Uqcr11/Ndufc2/Uqcrb/Ndufb8/Ndufs6	12
286	E16.5_down	GO:0042775	mitochondrial ATP synthesis coupled electron transport	12/281	70/17970	0.171428571428571	10.9628876461617	10.5261901378763	8.02774290432017e-10	3.41480113792519e-07	3.03892320206962e-07	Chchd2/Cycs/Cox6a1/Uqcrq/Cox5a/Uqcr10/Dnajc15/Uqcr11/Ndufc2/Uqcrb/Ndufb8/Ndufs6	12
287	E16.5_down	GO:0015986	proton motive force-driven ATP synthesis	10/281	43/17970	0.232558139534884	14.8721344037077	11.4785539506156	9.0632379540047e-10	3.42691097305311e-07	3.04970006943527e-07	Ndufb7/Ndufa13/Ndufb4/Ndufc2/Ndufab1/Ndufa3/Ndufb2/Ndufb8/Ndufs5/Ndufs6	10
288	E16.5_down	GO:0019646	aerobic electron transport chain	11/281	58/17970	0.189655172413793	12.128482022334	10.6989549384565	1.33474975416926e-09	4.542153413438e-07	4.04218425552102e-07	Cycs/Cox6a1/Uqcrq/Cox5a/Uqcr10/Dnajc15/Uqcr11/Ndufc2/Uqcrb/Ndufb8/Ndufs6	11
289	E16.5_down	GO:0097250	mitochondrial respirasome assembly	13/281	91/17970	0.142857142857143	9.13573970513472	9.80639996860444	1.63660146183101e-09	5.06304979510085e-07	4.50574392888787e-07	Smim20/Ndufb7/Ndufa13/Ndufb4/Ndufc2/Ndufab1/Cox17/Ndufa3/Ndufb2/Ndufb8/Ndufs5/Ndufs6/Higd2a	13
290	E16.5_down	GO:0009141	nucleoside triphosphate metabolic process	20/281	247/17970	0.0809716599190283	5.17815205959053	8.33350255399519	2.15840852072902e-09	6.12088683003405e-07	5.44714150362929e-07	Pgam1/Aldoa/Ucp2/Eno1/Hspa8/Ndufb7/Dut/Ak2/Ndufa13/Ier3/Ndufb4/Ndufc2/Ndufab1/Dctpp1/Ran/Ndufa3/Ndufb2/Ndufb8/Ndufs5/Ndufs6	20
291	E16.5_down	GO:0007005	mitochondrion organization	27/281	456/17970	0.0592105263157895	3.78652369357558	7.59654232934966	3.35204099022573e-09	8.77461191518319e-07	7.80876269544892e-07	Chchd10/Chchd2/Ifi27/Ucp2/Bok/Vdac2/Dynlt1f/Smim20/Ndufb7/Kif5b/Ndufa13/Ier3/Ndufb4/Ndufc2/Rnf7/Ndufab1/Pdcd5/Cox17/Slirp/Ndufa3/Nectin2/Ndufb2/Ndufb8/Ndufs5/Ndufs6/Timm13/Higd2a	27
292	E16.5_down	GO:0009206	purine ribonucleoside triphosphate biosynthetic process	12/281	81/17970	0.148148148148148	9.47410043495453	9.63399813009511	4.580425490097e-09	1.11337056734286e-06	9.9081835601572e-07	Aldoa/Eno1/Ndufb7/Ndufa13/Ndufb4/Ndufc2/Ndufab1/Ndufa3/Ndufb2/Ndufb8/Ndufs5/Ndufs6	12
293	E16.5_down	GO:0009145	purine nucleoside triphosphate biosynthetic process	12/281	82/17970	0.146341463414634	9.35856262477215	9.56139163076841	5.29164242639454e-09	1.20049727846804e-06	1.06835475513945e-06	Aldoa/Eno1/Ndufb7/Ndufa13/Ndufb4/Ndufc2/Ndufab1/Ndufa3/Ndufb2/Ndufb8/Ndufs5/Ndufs6	12
294	E16.5_down	GO:0010257	NADH dehydrogenase complex assembly	10/281	52/17970	0.192307692307692	12.2981111415275	10.2831512023688	6.60609945013645e-09	1.3223856722832e-06	1.17682650885713e-06	Ndufb7/Ndufa13/Ndufb4/Ndufc2/Ndufab1/Ndufa3/Ndufb2/Ndufb8/Ndufs5/Ndufs6	10
295	E16.5_down	GO:0032981	mitochondrial respiratory chain complex I assembly	10/281	52/17970	0.192307692307692	12.2981111415275	10.2831512023688	6.60609945013645e-09	1.3223856722832e-06	1.17682650885713e-06	Ndufb7/Ndufa13/Ndufb4/Ndufc2/Ndufab1/Ndufa3/Ndufb2/Ndufb8/Ndufs5/Ndufs6	10
296	E16.5_down	GO:0009201	ribonucleoside triphosphate biosynthetic process	12/281	85/17970	0.141176470588235	9.02826041448608	9.35082469880535	8.06048664192442e-09	1.44367558118257e-06	1.28476565478208e-06	Aldoa/Eno1/Ndufb7/Ndufa13/Ndufb4/Ndufc2/Ndufab1/Ndufa3/Ndufb2/Ndufb8/Ndufs5/Ndufs6	12
297	E16.5_down	GO:0033108	mitochondrial respiratory chain complex assembly	12/281	85/17970	0.141176470588235	9.02826041448608	9.35082469880535	8.06048664192442e-09	1.44367558118257e-06	1.28476565478208e-06	Smim20/Ndufb7/Ndufa13/Ndufb4/Ndufc2/Ndufab1/Cox17/Ndufa3/Ndufb2/Ndufb8/Ndufs5/Ndufs6	12
298	E16.5_down	GO:0015980	energy derivation by oxidation of organic compounds	22/281	325/17970	0.0676923076923077	4.32893512181768	7.633077180058	9.33312835406804e-09	1.58803178944468e-06	1.41323211971862e-06	Chchd10/Chchd2/Cycs/Cox6a1/Uqcrq/Mt3/Cox5a/Uqcr10/Ndufb7/Ppp1cc/Ndufa13/Dnajc15/Ndufb4/Uqcr11/Ndufc2/Uqcrb/Ndufab1/Ndufa3/Ndufb2/Ndufb8/Ndufs5/Ndufs6	22
299	E16.5_down	GO:0009205	purine ribonucleoside triphosphate metabolic process	18/281	227/17970	0.079295154185022	5.0709392195902	7.77960405330131	1.94417663963896e-08	3.11995940331546e-06	2.77653562749233e-06	Pgam1/Aldoa/Ucp2/Eno1/Hspa8/Ndufb7/Ak2/Ndufa13/Ier3/Ndufb4/Ndufc2/Ndufab1/Ran/Ndufa3/Ndufb2/Ndufb8/Ndufs5/Ndufs6	18
300	E16.5_down	GO:0009142	nucleoside triphosphate biosynthetic process	12/281	92/17970	0.130434782608696	8.34132755686214	8.89759272165449	2.01701753961035e-08	3.11995940331546e-06	2.77653562749233e-06	Aldoa/Eno1/Ndufb7/Ndufa13/Ndufb4/Ndufc2/Ndufab1/Ndufa3/Ndufb2/Ndufb8/Ndufs5/Ndufs6	12
301	E16.5_down	GO:0046034	ATP metabolic process	17/281	203/17970	0.083743842364532	5.35543362025139	7.86567214502701	2.17026669292765e-08	3.21105111131861e-06	2.85760058377705e-06	Pgam1/Aldoa/Ucp2/Eno1/Hspa8/Ndufb7/Ak2/Ndufa13/Ier3/Ndufb4/Ndufc2/Ndufab1/Ndufa3/Ndufb2/Ndufb8/Ndufs5/Ndufs6	17
302	E16.5_down	GO:0009117	nucleotide metabolic process	25/281	436/17970	0.0573394495412844	3.66686800091417	7.1050597956763	2.48268869141204e-08	3.46924687156902e-06	3.08737592202053e-06	Pgam1/Me1/Aldoa/Ucp2/Eno1/Ldhb/Fdxr/Hspa8/Ndufb7/Dut/Ak2/Ndufa13/Ier3/Ndufb4/Ndufc2/Ndufab1/Nt5c3/Dctpp1/Ran/Ndufa3/Nudt4/Ndufb2/Ndufb8/Ndufs5/Ndufs6	25
303	E16.5_down	GO:0009199	ribonucleoside triphosphate metabolic process	18/281	231/17970	0.0779220779220779	4.9831307482553	7.67943836295792	2.54866799263078e-08	3.46924687156902e-06	3.08737592202053e-06	Pgam1/Aldoa/Ucp2/Eno1/Hspa8/Ndufb7/Ak2/Ndufa13/Ier3/Ndufb4/Ndufc2/Ndufab1/Ran/Ndufa3/Ndufb2/Ndufb8/Ndufs5/Ndufs6	18
304	E16.5_down	GO:0009144	purine nucleoside triphosphate metabolic process	18/281	234/17970	0.0769230769230769	4.919244456611	7.60581775100004	3.11050261470752e-08	4.07116938378835e-06	3.62304292409455e-06	Pgam1/Aldoa/Ucp2/Eno1/Hspa8/Ndufb7/Ak2/Ndufa13/Ier3/Ndufb4/Ndufc2/Ndufab1/Ran/Ndufa3/Ndufb2/Ndufb8/Ndufs5/Ndufs6	18
305	E16.5_down	GO:0009152	purine ribonucleotide biosynthetic process	13/281	122/17970	0.10655737704918	6.81436322268246	8.12177153493962	6.08944651112737e-08	7.67495795458017e-06	6.83015111598965e-06	Aldoa/Eno1/Ndufb7/Ak2/Ndufa13/Ndufb4/Ndufc2/Ndufab1/Ndufa3/Ndufb2/Ndufb8/Ndufs5/Ndufs6	13
306	E16.5_down	GO:0022904	respiratory electron transport chain	12/281	102/17970	0.117647058823529	7.52355034540507	8.32740344292835	6.5372213619298e-08	7.94505867665968e-06	7.07052099935039e-06	Chchd2/Cycs/Cox6a1/Uqcrq/Cox5a/Uqcr10/Dnajc15/Uqcr11/Ndufc2/Uqcrb/Ndufb8/Ndufs6	12
307	E16.5_down	GO:0022900	electron transport chain	12/281	110/17970	0.109090909090909	6.97638304755742	7.92423805384431	1.52320727264923e-07	1.78740494787081e-05	1.59065964552154e-05	Chchd2/Cycs/Cox6a1/Uqcrq/Cox5a/Uqcr10/Dnajc15/Uqcr11/Ndufc2/Uqcrb/Ndufb8/Ndufs6	12
308	E16.5_down	GO:0009259	ribonucleotide metabolic process	20/281	320/17970	0.0625	3.99688612099644	6.8176758415046	1.65705799841157e-07	1.87965612286486e-05	1.67275644260705e-05	Pgam1/Aldoa/Ucp2/Eno1/Hspa8/Ndufb7/Ak2/Ndufa13/Ier3/Ndufb4/Ndufc2/Ndufab1/Nt5c3/Ran/Ndufa3/Nudt4/Ndufb2/Ndufb8/Ndufs5/Ndufs6	20
309	E16.5_down	GO:0006163	purine nucleotide metabolic process	22/281	386/17970	0.0569948186528497	3.64482879427655	6.62057717677626	1.96622517254881e-07	2.15840782651083e-05	1.92082506669708e-05	Pgam1/Me1/Aldoa/Ucp2/Eno1/Ldhb/Fdxr/Hspa8/Ndufb7/Ak2/Ndufa13/Ier3/Ndufb4/Ndufc2/Ndufab1/Ran/Ndufa3/Nudt4/Ndufb2/Ndufb8/Ndufs5/Ndufs6	22
310	E16.5_down	GO:0009260	ribonucleotide biosynthetic process	13/281	136/17970	0.0955882352941176	6.11288465564161	7.5435286083023	2.20758432513224e-07	2.34762795575782e-05	2.08921713927811e-05	Aldoa/Eno1/Ndufb7/Ak2/Ndufa13/Ndufb4/Ndufc2/Ndufab1/Ndufa3/Ndufb2/Ndufb8/Ndufs5/Ndufs6	13
311	E16.5_down	GO:0019693	ribose phosphate metabolic process	20/281	327/17970	0.0611620795107034	3.91132586764178	6.69640869709334	2.34680726894025e-07	2.4200561018799e-05	2.1536728908265e-05	Pgam1/Aldoa/Ucp2/Eno1/Hspa8/Ndufb7/Ak2/Ndufa13/Ier3/Ndufb4/Ndufc2/Ndufab1/Nt5c3/Ran/Ndufa3/Nudt4/Ndufb2/Ndufb8/Ndufs5/Ndufs6	20
312	E16.5_down	GO:0009150	purine ribonucleotide metabolic process	19/281	300/17970	0.0633333333333333	4.05017793594306	6.71476783070944	2.77517313723474e-07	2.77762181941465e-05	2.47188022161744e-05	Pgam1/Aldoa/Ucp2/Eno1/Hspa8/Ndufb7/Ak2/Ndufa13/Ier3/Ndufb4/Ndufc2/Ndufab1/Ran/Ndufa3/Nudt4/Ndufb2/Ndufb8/Ndufs5/Ndufs6	19
313	E16.5_down	GO:0046390	ribose phosphate biosynthetic process	13/281	142/17970	0.0915492957746479	5.85459375469901	7.31996872749436	3.65284693139094e-07	3.55161088786382e-05	3.16067387116143e-05	Aldoa/Eno1/Ndufb7/Ak2/Ndufa13/Ndufb4/Ndufc2/Ndufab1/Ndufa3/Ndufb2/Ndufb8/Ndufs5/Ndufs6	13
314	E16.5_down	GO:0006122	mitochondrial electron transport, ubiquinol to cytochrome c	5/281	12/17970	0.416666666666667	26.6459074733096	11.2006488980807	6.5325962211013e-07	6.17511803900215e-05	5.49540331231241e-05	Cycs/Uqcrq/Uqcr10/Uqcr11/Uqcrb	5
315	E16.5_down	GO:0006164	purine nucleotide biosynthetic process	13/281	155/17970	0.0838709677419355	5.36356331075651	6.87666219076523	9.99852583300972e-07	9.19594146208975e-05	8.1837151697209e-05	Aldoa/Eno1/Ndufb7/Ak2/Ndufa13/Ndufb4/Ndufc2/Ndufab1/Ndufa3/Ndufb2/Ndufb8/Ndufs5/Ndufs6	13
316	E16.5_down	GO:0008584	male gonad development	13/281	160/17970	0.08125	5.19595195729537	6.71926875039316	1.43294358641474e-06	0.000128323869067615	0.000114198855903468	Inha/Amh/Tesc/Ctsl/Dhh/H3f3b/Gja1/Adrm1/Bok/Sox9/Amhr2/Adgrg1/Gata4	13
317	E16.5_down	GO:0046546	development of primary male sexual characteristics	13/281	161/17970	0.0807453416149068	5.1636789637718	6.68857930368754	1.53730599119598e-06	0.000134139802257434	0.000119374610976271	Inha/Amh/Tesc/Ctsl/Dhh/H3f3b/Gja1/Adrm1/Bok/Sox9/Amhr2/Adgrg1/Gata4	13
318	E16.5_down	GO:0009165	nucleotide biosynthetic process	14/281	189/17970	0.0740740740740741	4.73705021747726	6.50946383123524	1.70895625123417e-06	0.000145389453073747	0.000129385977231597	Aldoa/Eno1/Ndufb7/Dut/Ak2/Ndufa13/Ndufb4/Ndufc2/Ndufab1/Ndufa3/Ndufb2/Ndufb8/Ndufs5/Ndufs6	14
319	E16.5_down	GO:0006692	prostanoid metabolic process	8/281	56/17970	0.142857142857143	9.13573970513472	7.68525438174255	2.39895876585775e-06	0.000199113577566193	0.000177196517827285	Gstm1/Gstm6/Ptgds/Mif/Akr1cl/Fabp5/Mgst3/Ptges	8
320	E16.5_down	GO:1990748	cellular detoxification	10/281	101/17970	0.099009900990099	6.33170078573694	6.77235639371373	4.09106344758597e-06	0.000331473545527025	0.000294987206483831	Gstm6/Aldh1a1/Gstm7/Mt3/Prdx6/Gpx4/Mgst3/Prdx1/Gsr/Ptges	10
321	E16.5_down	GO:0006839	mitochondrial transport	13/281	182/17970	0.0714285714285714	4.56786985256736	6.0973989395165	5.99589128039455e-06	0.000474512047143783	0.000422281008903185	Chchd10/Tomm20/Ucp2/Bok/Vdac2/Dynlt1f/Kif5b/Ndufa13/Dnajc15/Ier3/Pdcd5/Timm17a/Timm13	13
322	E16.5_down	GO:0046661	male sex differentiation	13/281	185/17970	0.0702702702702703	4.49379628739059	6.02032562396025	7.16541367706737e-06	0.000554179607796824	0.000493179309782843	Inha/Amh/Tesc/Ctsl/Dhh/H3f3b/Gja1/Adrm1/Bok/Sox9/Amhr2/Adgrg1/Gata4	13
323	E16.5_down	GO:0052547	regulation of peptidase activity	18/281	341/17970	0.0527859237536657	3.37566921656004	5.58229513920675	7.57338018527598e-06	0.000572715839344315	0.00050967519983717	Spint2/Usp50/Cst9/Cst12/Serpine2/Cycs/Cst3/Pebp1/Rps27l/Gas6/Bok/Ctsh/Bmyc/Serpinb6a/Rnf7/Pdcd5/Cst8/Serpina3a	18
324	E16.5_down	GO:2001233	regulation of apoptotic signaling pathway	20/281	416/17970	0.0480769230769231	3.07452778538188	5.39561989805742	9.46469464626352e-06	0.00070018164959206	0.000623110446162475	Clu/Hspb1/Ctsl/Mif/Tnfrsf12a/Vnn1/Eno1/Bok/Ctsh/Vdac2/Maged1/Tpd52l1/Serinc3/Ndufa13/Bmyc/Ier3/Ivns1abp/Itga6/Eef1e1/Gata4	20
325	E16.5_down	GO:0097237	cellular response to toxic substance	10/281	113/17970	0.0884955752212389	5.65930778194186	6.26209779265032	1.12156608950936e-05	0.000812061575021352	0.000722675395188898	Gstm6/Aldh1a1/Gstm7/Mt3/Prdx6/Gpx4/Mgst3/Prdx1/Gsr/Ptges	10
326	E16.5_down	GO:0033559	unsaturated fatty acid metabolic process	10/281	114/17970	0.087719298245614	5.60966473122308	6.22290469782485	1.2126817691766e-05	0.00085974084593916	0.000765106458316026	Gstm1/Gstm6/Ptgds/Gstm7/Mif/Akr1cl/Fabp5/Gpx4/Mgst3/Ptges	10
327	E16.5_down	GO:0097193	intrinsic apoptotic signaling pathway	17/281	320/17970	0.053125	3.39735320284698	5.45378648193983	1.25155488120174e-05	0.00086919209402643	0.000773517377705133	Clu/Hspb1/Ifi27/Cycs/Mif/Rps27l/Vnn1/Eno1/Bok/Vdac2/Serinc3/Ndufa13/Bmyc/Ier3/Rnf7/Ivns1abp/Gata4	17
328	E16.5_down	GO:0046394	carboxylic acid biosynthetic process	16/281	291/17970	0.0549828178694158	3.51616098616869	5.45405538877441	1.47941234171819e-05	0.0010068880397734	0.000896056696236469	Gstm2/Gstm1/Gstm6/Ptgds/Aldh1a1/Gatm/Gstm7/Mif/Ldhb/Fabp5/Bcat2/Mgst3/Gamt/Ndufab1/Phgdh/Ptges	16
329	E16.5_down	GO:0016053	organic acid biosynthetic process	16/281	295/17970	0.0542372881355932	3.4684842270342	5.38796947516785	1.75078851404567e-05	0.00116822221829361	0.0010396323126748	Gstm2/Gstm1/Gstm6/Ptgds/Aldh1a1/Gatm/Gstm7/Mif/Ldhb/Fabp5/Bcat2/Mgst3/Gamt/Ndufab1/Phgdh/Ptges	16
330	E16.5_down	GO:0072330	monocarboxylic acid biosynthetic process	13/281	204/17970	0.0637254901960784	4.07525643709441	5.56756203050578	2.04448092733525e-05	0.00131520874101832	0.0011704395650617	Gstm2/Gstm1/Gstm6/Ptgds/Aldh1a1/Gatm/Gstm7/Mif/Ldhb/Fabp5/Gamt/Ndufab1/Ptges	13
331	E16.5_down	GO:0098754	detoxification	10/281	121/17970	0.0826446280991736	5.28513867239199	5.96093099684961	2.04837094545904e-05	0.00131520874101832	0.0011704395650617	Gstm6/Aldh1a1/Gstm7/Mt3/Prdx6/Gpx4/Mgst3/Prdx1/Gsr/Ptges	10
332	E16.5_down	GO:0006693	prostaglandin metabolic process	7/281	55/17970	0.127272727272727	8.13911355548366	6.68314219822386	2.26618914975258e-05	0.00142811882900149	0.00127092128339926	Gstm1/Gstm6/Ptgds/Mif/Akr1cl/Fabp5/Ptges	7
333	E16.5_down	GO:0006631	fatty acid metabolic process	19/281	407/17970	0.0466830466830467	2.98538914197277	5.1063075631536	2.38400859787299e-05	0.00144920095870286	0.00128968283656468	Gstm2/Gstm1/Gstm6/Ptgds/Dbi/Gstm7/Mif/Akr1cl/Fabp3/Adipor1/Sox9/Fabp5/Gpx4/Cyb5a/Mgst3/Ndufab1/Nudt19/Ndufs6/Ptges	19
334	E16.5_down	GO:0072522	purine-containing compound biosynthetic process	13/281	207/17970	0.0628019323671498	4.01619474960029	5.5011041555856	2.38481497758919e-05	0.00144920095870286	0.00128968283656468	Aldoa/Eno1/Ndufb7/Ak2/Ndufa13/Ndufb4/Ndufc2/Ndufab1/Ndufa3/Ndufb2/Ndufb8/Ndufs5/Ndufs6	13
335	E16.5_down	GO:0098869	cellular oxidant detoxification	8/281	76/17970	0.105263157894737	6.73159767746769	6.31091383991634	2.43107155245427e-05	0.00145139236719331	0.00129163302980811	Gstm7/Mt3/Prdx6/Gpx4/Mgst3/Prdx1/Gsr/Ptges	8
336	E16.5_down	GO:2001242	regulation of intrinsic apoptotic signaling pathway	12/281	184/17970	0.0652173913043478	4.17066377843107	5.44858125732522	3.38922494846839e-05	0.00198854008614447	0.00176965520449066	Clu/Hspb1/Mif/Vnn1/Eno1/Bok/Vdac2/Serinc3/Ndufa13/Bmyc/Ivns1abp/Gata4	12
337	E16.5_down	GO:0006575	cellular modified amino acid metabolic process	12/281	185/17970	0.0648648648648649	4.14811964989901	5.4246738609179	3.57461340493739e-05	0.00206176430796643	0.00183481940517482	Gstm2/Gstm1/Gstm6/Gatm/Mgst1/Ctsl/Gstm7/Folr1/Vnn1/Gsta4/Gamt/Gsr	12
338	E16.5_down	GO:0006749	glutathione metabolic process	7/281	61/17970	0.114754098360656	7.33854500904265	6.2500328665418	4.49797935998202e-05	0.00255110396033647	0.00227029589801198	Gstm2/Gstm1/Gstm6/Mgst1/Gstm7/Gsta4/Gsr	7
339	E16.5_down	GO:0051121	hepoxilin metabolic process	4/281	14/17970	0.285714285714286	18.2714794102694	8.14802273282328	5.17745182073225e-05	0.00284175299128255	0.00252895227304697	Gstm2/Gstm1/Gstm6/Gstm7	4
340	E16.5_down	GO:0051122	hepoxilin biosynthetic process	4/281	14/17970	0.285714285714286	18.2714794102694	8.14802273282328	5.17745182073225e-05	0.00284175299128255	0.00252895227304697	Gstm2/Gstm1/Gstm6/Gstm7	4
341	E16.5_down	GO:0006690	icosanoid metabolic process	9/281	110/17970	0.0818181818181818	5.23228728566807	5.61169719159808	5.75440163021904e-05	0.00310829027740245	0.00276615095908775	Gstm1/Gstm6/Ptgds/Mif/Akr1cl/Fabp5/Gpx4/Mgst3/Ptges	9
342	E16.5_down	GO:2001235	positive regulation of apoptotic signaling pathway	11/281	165/17970	0.0666666666666667	4.26334519572954	5.30759128357596	5.89119416072514e-05	0.00313245839514807	0.00278765881585629	Clu/Ctsl/Tnfrsf12a/Vnn1/Bok/Ctsh/Maged1/Tpd52l1/Serinc3/Bmyc/Eef1e1	11
343	E16.5_down	GO:1901293	nucleoside phosphate biosynthetic process	14/281	262/17970	0.0534351145038168	3.41718508054658	4.96751591689133	6.89411124598882e-05	0.00360933239539999	0.00321204179023641	Aldoa/Eno1/Ndufb7/Dut/Ak2/Ndufa13/Ndufb4/Ndufc2/Ndufab1/Ndufa3/Ndufb2/Ndufb8/Ndufs5/Ndufs6	14
344	E16.5_down	GO:0008406	gonad development	14/281	266/17970	0.0526315789473684	3.36579883873385	4.89943957049726	8.10662839657658e-05	0.00417982673235608	0.00371974001546265	Inha/Amh/Tesc/Ctsl/Dhh/H3f3b/Gja1/Adrm1/Bok/Sox9/Amhr2/Serpinb6a/Adgrg1/Gata4	14
345	E16.5_down	GO:0045137	development of primary sexual characteristics	14/281	270/17970	0.0518518518518519	3.31593515223408	4.83264748505728	9.50081963257753e-05	0.0048255655536808	0.00429440032724675	Inha/Amh/Tesc/Ctsl/Dhh/H3f3b/Gja1/Adrm1/Bok/Sox9/Amhr2/Serpinb6a/Adgrg1/Gata4	14
346	E16.5_down	GO:1901136	carbohydrate derivative catabolic process	13/281	240/17970	0.0541666666666667	3.46396797153025	4.84339383493922	0.000109021415588013	0.00545588054773542	0.00485533456109464	Aldh1a1/Ctsl/Pgam1/Cst3/Aldoa/Ucp2/Gm2a/Eno1/Dut/Ier3/Nt5c3/Dctpp1/Nudt4	13
347	E16.5_down	GO:1902600	proton transmembrane transport	9/281	123/17970	0.0731707317073171	4.67928131238608	5.1605550096937	0.000136719022778982	0.00674282368865036	0.00600061980984181	Tesc/Ucp2/Atp6v0e/Ndufa4/Atp6v1g1/Ndufb7/Atp1a1/Cox17/Atp6v1f	9
348	E16.5_down	GO:1901292	nucleoside phosphate catabolic process	11/281	184/17970	0.0597826086956522	3.82310846356181	4.85132985925443	0.000156015178623866	0.00748187445921493	0.00665832093018895	Pgam1/Aldoa/Ucp2/Vnn1/Eno1/Dut/Ier3/Nt5c3/Nudt19/Dctpp1/Nudt4	11
349	E16.5_down	GO:0090559	regulation of membrane permeability	7/281	74/17970	0.0945945945945946	6.04934115610272	5.48575063705807	0.000156101406583679	0.00748187445921493	0.00665832093018895	Chchd10/Hspa8/F11r/Bok/Vdac2/Dynlt1f/Ier3	7
350	E16.5_down	GO:0061458	reproductive system development	16/281	359/17970	0.0445682451253482	2.85014720605874	4.46298033550752	0.000178941923840334	0.00845749120595354	0.00752654846328421	Inha/Amh/Tesc/Ctsl/Serpine2/Dhh/H3f3b/Gja1/Adrm1/Bok/Sox9/Amhr2/Serpinb6a/Adgrg1/Ndufs6/Gata4	16
351	E16.5_down	GO:0060008	Sertoli cell differentiation	5/281	35/17970	0.142857142857143	9.13573970513472	6.07216900028062	0.000199443735085787	0.00929735658214977	0.00827396720752429	Ctsl/Gja1/Adrm1/Sox9/Gata4	5
352	E16.5_down	GO:0009636	response to toxic substance	12/281	226/17970	0.0530973451327434	3.39558466916512	4.56776185673892	0.000239979668072048	0.0110358217628268	0.00982107404044499	Gstm6/Aldh1a1/Gstm7/Alad/Mt3/Prdx6/Gpx4/Mgst3/Prdx1/Gsr/Ptges/Map1b	12
353	E16.5_down	GO:2001243	negative regulation of intrinsic apoptotic signaling pathway	8/281	105/17970	0.0761904761904762	4.87239450940519	5.01575377015967	0.000243406676208756	0.0110441722551786	0.00982850536775567	Clu/Hspb1/Mif/Eno1/Vdac2/Ndufa13/Ivns1abp/Gata4	8
354	E16.5_down	GO:0042178	xenobiotic catabolic process	4/281	21/17970	0.19047619047619	12.180986273513	6.46149639293657	0.000283958063512735	0.0127145959228137	0.011315060231664	Gstm2/Gstm1/Gstm6/Gstm7	4
355	E16.5_down	GO:0007006	mitochondrial membrane organization	8/281	108/17970	0.0740740740740741	4.73705021747726	4.90952236059659	0.000295197595249949	0.0130462002160464	0.011610163794041	Chchd10/Bok/Vdac2/Dynlt1f/Ndufa13/Ier3/Pdcd5/Timm13	8
356	E16.5_down	GO:0042176	regulation of protein catabolic process	15/281	348/17970	0.0431034482758621	2.7564731868941	4.17029734328834	0.000404101308194506	0.017630214766486	0.0156896013991308	Clu/Serpine2/Cst3/Alad/Tspan15/Gja1/Sumo2/Sox9/Snx3/Ndufa13/Ier3/Sumo1/Pin1/Gabarapl2/Rad23b	15
357	E16.5_down	GO:0006120	mitochondrial electron transport, NADH to ubiquinone	4/281	23/17970	0.173913043478261	11.1217700758162	6.12192391366801	0.000409912198001542	0.0176573570860664	0.0157137560779539	Dnajc15/Ndufc2/Ndufb8/Ndufs6	4
358	E16.5_down	GO:0046456	icosanoid biosynthetic process	5/281	41/17970	0.121951219512195	7.79880218731013	5.4930022073259	0.000426519297577884	0.0181430646207192	0.0161460002517312	Ptgds/Mif/Fabp5/Mgst3/Ptges	5
359	E16.5_down	GO:0043603	amide metabolic process	17/281	429/17970	0.0396270396270396	2.53415623522385	4.05354066904721	0.000446154666233173	0.0185257281915148	0.0164865428358842	Gstm2/Gstm1/Gstm6/Clu/Vapa/Mgst1/Ctsl/Gstm7/Cpe/Gm2a/Folr1/Vnn1/Gsta4/Ctsh/Nudt19/Gsr/Pin1	17
360	E16.5_down	GO:0046434	organophosphate catabolic process	12/281	242/17970	0.0495867768595041	3.17108320343519	4.28566038121208	0.000446403088952165	0.0185257281915148	0.0164865428358842	Pgam1/Aldoa/Ucp2/Vnn1/Eno1/Prdx6/Dut/Ier3/Nt5c3/Nudt19/Dctpp1/Nudt4	12
361	E16.5_down	GO:0048608	reproductive structure development	15/281	354/17970	0.0423728813559322	2.70975330237047	4.09491512658423	0.000483026499543471	0.0198040864812823	0.0176241881951372	Inha/Amh/Tesc/Ctsl/Serpine2/Dhh/H3f3b/Gja1/Adrm1/Bok/Sox9/Amhr2/Serpinb6a/Adgrg1/Gata4	15
362	E16.5_down	GO:0007548	sex differentiation	14/281	321/17970	0.043613707165109	2.78910433365484	4.07653903858969	0.000558232110241943	0.022348986719451	0.0198889632342547	Inha/Amh/Tesc/Ctsl/Dhh/H3f3b/Gja1/Adrm1/Bok/Sox9/Amhr2/Serpinb6a/Adgrg1/Gata4	14
363	E16.5_down	GO:0045862	positive regulation of proteolysis	14/281	321/17970	0.043613707165109	2.78910433365484	4.07653903858969	0.000558232110241943	0.022348986719451	0.0198889632342547	Clu/Usp50/Cycs/Rps27l/Eno1/Sumo2/Hspa8/Bok/Ctsh/Bmyc/Rnf7/Pdcd5/Sumo1/Timm17a	14
364	E16.5_down	GO:0009223	pyrimidine deoxyribonucleotide catabolic process	3/281	11/17970	0.272727272727273	17.4409576188936	6.87457493877643	0.000568764540782242	0.0223490262645216	0.0198889984264747	Dut/Nt5c3/Dctpp1	3
365	E16.5_down	GO:0042759	long-chain fatty acid biosynthetic process	4/281	25/17970	0.16	10.2320284697509	5.8218214437505	0.000571367994420623	0.0223490262645216	0.0198889984264747	Gstm2/Gstm1/Gstm6/Gstm7	4
366	E16.5_down	GO:1905710	positive regulation of membrane permeability	5/281	44/17970	0.113636363636364	7.26706567453898	5.24580764096387	0.000594956324519556	0.0230072315038642	0.0204747529383106	Chchd10/Hspa8/Bok/Vdac2/Ier3	5
367	E16.5_down	GO:0032386	regulation of intracellular transport	13/281	288/17970	0.0451388888888889	2.88663997627521	4.06801978640735	0.000635662177089748	0.024305150434117	0.0216298058366316	Ifi27/Gas6/Ppp1cc/Snx3/Kif5b/Pkig/Ier3/Rab11a/Pdcd5/Sumo1/Ran/Reep2/Map1b	13
368	E16.5_down	GO:0007530	sex determination	4/281	26/17970	0.153846153846154	9.83848891322201	5.68418937530004	0.000667009826403447	0.0252203826583437	0.0224442955621371	Tmem184a/Amh/Dhh/Sox9	4
369	E16.5_down	GO:0006633	fatty acid biosynthetic process	9/281	153/17970	0.0588235294117647	3.76177517270253	4.32394558487546	0.000689774622472474	0.025794538904108	0.0229552526183147	Gstm2/Gstm1/Gstm6/Ptgds/Gstm7/Mif/Fabp5/Ndufab1/Ptges	9
370	E16.5_down	GO:0051347	positive regulation of transferase activity	14/281	330/17970	0.0424242424242424	2.71303785182789	3.958568023972	0.00073168454053272	0.0270643749068788	0.0240853137655908	Dbi/Mif/Mt3/Gas6/Syap1/Ube2i/Pdgfa/Maged1/Unc119/Tpd52l1/Rgcc/Mmd2/Ajuba/Nedd9	14
371	E16.5_down	GO:0010466	negative regulation of peptidase activity	10/281	187/17970	0.053475935828877	3.41979561154776	4.19237813339421	0.000742247200234851	0.0271449480119506	0.0241570179347578	Spint2/Cst9/Cst12/Serpine2/Cst3/Pebp1/Gas6/Serpinb6a/Cst8/Serpina3a	10
372	E16.5_down	GO:0006979	response to oxidative stress	16/281	409/17970	0.039119804400978	2.50171845226183	3.87203275972914	0.000749816371767075	0.0271449480119506	0.0241570179347578	Hspb1/Aldh1a1/Mgst1/Chchd2/Cst3/Mapk13/Alad/Ucp2/Mt3/Prdx6/Hspa8/Gpx4/Ndufb4/Gpr37/Prdx1/Gsr	16
373	E16.5_down	GO:0022898	regulation of transmembrane transporter activity	10/281	190/17970	0.0526315789473684	3.36579883873385	4.13192290574355	0.000838828844206453	0.0300477321772059	0.0267402834878888	Fkbp1a/Tesc/Gstm7/Gja1/1810037I17Rik/Ndufa4/Ywhah/Atp1b2/Sumo1/Cox17	10
374	E16.5_down	GO:0006244	pyrimidine nucleotide catabolic process	3/281	13/17970	0.230769230769231	14.757733369833	6.25410468651534	0.000963253831742834	0.0341453415564673	0.0303868560737295	Dut/Nt5c3/Dctpp1	3
375	E16.5_down	GO:0097345	mitochondrial outer membrane permeabilization	4/281	29/17970	0.137931034482759	8.82071419806111	5.31233634832112	0.00102137779905741	0.0358324603112614	0.0318882683438759	Chchd10/Bok/Vdac2/Ier3	4
376	E16.5_down	GO:0045860	positive regulation of protein kinase activity	12/281	268/17970	0.0447761194029851	2.86344080310193	3.87378312534707	0.00109227155863468	0.0379285725921817	0.0337536549322445	Mif/Mt3/Gas6/Syap1/Pdgfa/Maged1/Unc119/Tpd52l1/Rgcc/Mmd2/Ajuba/Nedd9	12
377	E16.5_down	GO:0009166	nucleotide catabolic process	9/281	164/17970	0.0548780487804878	3.50946098428956	4.0689528813394	0.00112919731540751	0.0388147319629469	0.0345422719450016	Pgam1/Aldoa/Ucp2/Eno1/Dut/Ier3/Nt5c3/Dctpp1/Nudt4	9
378	E16.5_down	GO:0001516	prostaglandin biosynthetic process	4/281	30/17970	0.133333333333333	8.52669039145908	5.20016271570562	0.00116415554124874	0.0392239733353413	0.0349064668282714	Ptgds/Mif/Fabp5/Ptges	4
379	E16.5_down	GO:0046457	prostanoid biosynthetic process	4/281	30/17970	0.133333333333333	8.52669039145908	5.20016271570562	0.00116415554124874	0.0392239733353413	0.0349064668282714	Ptgds/Mif/Fabp5/Ptges	4
380	E16.5_down	GO:1901203	positive regulation of extracellular matrix assembly	3/281	14/17970	0.214285714285714	13.7036095577021	5.99307662107521	0.0012118390990707	0.0404302789621333	0.0359799905885078	Sox9/Rgcc/Dag1	3
381	E16.5_down	GO:0032409	regulation of transporter activity	10/281	201/17970	0.0497512437810945	3.18160089233548	3.92017370194971	0.00128547230413114	0.042470507290857	0.0377956445476269	Fkbp1a/Tesc/Gstm7/Gja1/1810037I17Rik/Ndufa4/Ywhah/Atp1b2/Sumo1/Cox17	10
382	E16.5_down	GO:0006626	protein targeting to mitochondrion	6/281	78/17970	0.0769230769230769	4.919244456611	4.37203553019711	0.00138766496516764	0.0449735607282426	0.0400231789953614	Tomm20/Ndufa13/Dnajc15/Pdcd5/Timm17a/Timm13	6
383	E16.5_down	GO:0032414	positive regulation of ion transmembrane transporter activity	6/281	78/17970	0.0769230769230769	4.919244456611	4.37203553019711	0.00138766496516764	0.0449735607282426	0.0400231789953614	Tesc/Gstm7/Ndufa4/Atp1b2/Sumo1/Cox17	6

## Sheet: EGO_up_SC-Lhx9_vs_SC
	Cluster	ID	Description	GeneRatio	BgRatio	RichFactor	FoldEnrichment	zScore	pvalue	p.adjust	qvalue	gene names	Count
1	E11.5_up	GO:0007059	chromosome segregation	145/1543	415/17970	0.349397590361446	4.06913460712585	19.3867654722857	1.90853802843998e-52	1.0636282432496e-48	8.0640754170085e-49	Mki67/Top2a/Spc24/Esco2/Kif15/Kif4/Knstrn/Birc5/Bub1/Tpx2/Knl1/Ncapg/Cit/Plk1/Cenpf/Uhrf1/Ska1/Cdca8/Smc2/Bub1b/Stil/Ndc80/Prc1/Ccnb1/Fbxo5/Cdca5/Cdca2/Cenpe/Cdc6/Nuf2/Mybl2/Nsl1/Cenph/Ccne1/Kif2c/Sgo1/Ran/Ncaph/Nusap1/Ube2c/Aurkb/Spc25/Ncapg2/Smc4/Tacc3/Sgo2a/Ccnb2/Cenpm/Brip1/Ncapd2/Aspm/Cenpk/Mad2l1/Ska3/Brca2/Racgap1/Tubb5/Cenpw/Kif11/Smc1a/Haus6/Incenp/Spag5/Cdk1/Brca1/Spdl1/Ect2/Baz1b/Dlgap…	145
2	E11.5_up	GO:0000280	nuclear division	137/1543	444/17970	0.308558558558559	3.59351736701056	16.9591870684413	1.85672202432127e-42	5.17375592077121e-39	3.92256958190819e-39	Mki67/Top2a/Spc24/Pdgfrb/Rad51ap1/Wnt5a/Kif15/Kif4/Knstrn/Birc5/Bub1/Rad54l/Tpx2/Knl1/Ncapg/Cit/Plk1/Uhrf1/Ska1/Cdca8/Smc2/Bub1b/Ndc80/Prc1/Ccnb1/Fbxo5/Cdca5/Cdca2/Cenpe/Rad51/Nuf2/Mybl2/Nsl1/Ccne1/Kif2c/Ankle1/Sgo1/Ran/Ncaph/Nusap1/Ube2c/Aurkb/Spc25/Ncapg2/Nfib/Smc4/Sgo2a/Ccnb2/Brip1/Ncapd2/Aspm/Cenpk/Mad2l1/Fignl1/Ska3/Brca2/Racgap1/Kif11/Smc1a/Topbp1/Incenp/Spag5/Cdk1/Spdl1/Baz1b/Kif22/Ccne2/K…	137
3	E11.5_up	GO:0098813	nuclear chromosome segregation	112/1543	317/17970	0.353312302839117	4.11472591187228	17.1477046690972	4.20537539741633e-41	7.81218569660039e-38	5.92293924394004e-38	Top2a/Spc24/Kif15/Kif4/Knstrn/Birc5/Bub1/Tpx2/Knl1/Ncapg/Cit/Plk1/Cenpf/Uhrf1/Ska1/Cdca8/Smc2/Bub1b/Ndc80/Prc1/Ccnb1/Fbxo5/Cdca5/Cenpe/Cdc6/Nuf2/Mybl2/Nsl1/Ccne1/Kif2c/Sgo1/Ran/Ncaph/Nusap1/Ube2c/Aurkb/Spc25/Ncapg2/Smc4/Tacc3/Ccnb2/Brip1/Ncapd2/Aspm/Cenpk/Mad2l1/Ska3/Brca2/Racgap1/Kif11/Smc1a/Incenp/Spag5/Cdk1/Spdl1/Ect2/Baz1b/Kif22/Arid1a/Ccne2/Kntc1/Syce2/Ttk/Cdt1/Espl1/Kifc1/Cenpq/Nek2/Cenpi/B…	112
4	E11.5_up	GO:0048285	organelle fission	141/1543	497/17970	0.283702213279678	3.30403679367195	15.9642917088193	4.82738446159406e-39	6.72575340111592e-36	5.09924242864172e-36	Dcn/Mki67/Top2a/Spc24/Pdgfrb/Rad51ap1/Wnt5a/Kif15/Kif4/Knstrn/Birc5/Bub1/Rad54l/Tpx2/Knl1/Ncapg/Cit/Plk1/Uhrf1/Ska1/Cdca8/Smc2/Bub1b/Ndc80/Prc1/Ccnb1/Fbxo5/Cdca5/Cdca2/Cenpe/Rad51/Nuf2/Mybl2/Nsl1/Ccne1/Kif2c/Ankle1/Sgo1/Ran/Ncaph/Nusap1/Ube2c/Aurkb/Spc25/Ncapg2/Nfib/Smc4/Sgo2a/Ccnb2/Brip1/Ncapd2/Aspm/Cenpk/Mad2l1/Fignl1/Ska3/Brca2/Racgap1/Kif11/Smc1a/Topbp1/Incenp/Spag5/Cdk1/Spdl1/Baz1b/Kif22/Ccn…	141
5	E11.5_up	GO:0140014	mitotic nuclear division	100/1543	272/17970	0.367647058823529	4.2816705424879	16.7141049225359	1.65668152160165e-38	1.84653722397719e-35	1.39998307951768e-35	Mki67/Spc24/Pdgfrb/Kif15/Kif4/Knstrn/Birc5/Bub1/Tpx2/Knl1/Ncapg/Cit/Plk1/Uhrf1/Ska1/Cdca8/Smc2/Bub1b/Ndc80/Prc1/Ccnb1/Fbxo5/Cdca5/Cdca2/Cenpe/Nuf2/Mybl2/Nsl1/Kif2c/Ran/Ncaph/Nusap1/Ube2c/Aurkb/Spc25/Ncapg2/Nfib/Smc4/Ncapd2/Cenpk/Mad2l1/Ska3/Racgap1/Kif11/Smc1a/Incenp/Spag5/Cdk1/Spdl1/Baz1b/Kif22/Kntc1/Ttk/Cdt1/Espl1/Kifc1/Ube2s/Nek2/Cenpi/Ranbp1/Cdc20/Kif23/Ska2/Zwilch/Chek1/Ncapd3/Nde1/Haspin/Ce…	100
6	E11.5_up	GO:0000819	sister chromatid segregation	90/1543	227/17970	0.39647577092511	4.61741387137021	16.8098326840256	8.48308402743645e-38	7.87937121415056e-35	5.97387706774209e-35	Top2a/Spc24/Kif15/Kif4/Knstrn/Birc5/Bub1/Tpx2/Knl1/Ncapg/Cit/Plk1/Uhrf1/Ska1/Cdca8/Smc2/Bub1b/Ndc80/Prc1/Ccnb1/Fbxo5/Cdca5/Cenpe/Cdc6/Nuf2/Mybl2/Nsl1/Kif2c/Ran/Ncaph/Nusap1/Ube2c/Aurkb/Spc25/Ncapg2/Smc4/Tacc3/Ncapd2/Cenpk/Mad2l1/Ska3/Racgap1/Kif11/Smc1a/Incenp/Spag5/Cdk1/Spdl1/Baz1b/Kif22/Arid1a/Kntc1/Ttk/Cdt1/Espl1/Kifc1/Nek2/Cenpi/Bcl7a/Cdc20/Kif23/Ska2/Zwilch/Ncapd3/Haspin/Cep97/Kif18a/Flna/Ge…	90
7	E11.5_up	GO:0000070	mitotic sister chromatid segregation	80/1543	188/17970	0.425531914893617	4.95580590449663	16.7104976950935	2.35288006004496e-36	1.87322865351865e-33	1.42021963323616e-33	Spc24/Kif15/Kif4/Knstrn/Birc5/Bub1/Tpx2/Knl1/Ncapg/Cit/Plk1/Uhrf1/Ska1/Cdca8/Smc2/Bub1b/Ndc80/Prc1/Ccnb1/Fbxo5/Cdca5/Cenpe/Nuf2/Mybl2/Nsl1/Kif2c/Ran/Ncaph/Nusap1/Ube2c/Aurkb/Spc25/Ncapg2/Smc4/Ncapd2/Cenpk/Mad2l1/Ska3/Racgap1/Kif11/Smc1a/Incenp/Spag5/Cdk1/Spdl1/Baz1b/Kif22/Kntc1/Ttk/Cdt1/Espl1/Kifc1/Nek2/Cenpi/Cdc20/Kif23/Ska2/Zwilch/Ncapd3/Haspin/Cep97/Kif18a/Flna/Gen1/Clasp1/Nup62/Psrc1/Numa1/Si…	80
8	E11.5_up	GO:0045787	positive regulation of cell cycle	110/1543	342/17970	0.321637426900585	3.7458357494514	15.7127382518569	4.95644194063119e-36	3.4527813668922e-33	2.61778394074916e-33	Rrm2/Pdgfrb/Rad51ap1/Meis2/Wnt5a/Birc5/Bub1/Knl1/Cit/Bard1/Ska1/Cdca8/Smc2/Lmnb1/Stil/Ndc80/Ccnb1/Fbxo5/Cdca5/Plk4/Cenpe/Cdc6/E2f7/Ddr2/Ezh2/Ccne1/Kif20b/Cdc25c/Dtl/Ncaph/Nusap1/Ube2c/Aurkb/Ncapg2/Smc4/Sgo2a/Tgfb2/Ncapd2/Mad2l1/Anp32b/E2f8/Ska3/Brca2/Racgap1/Fgfr1/Ccnd1/Id2/Tbx3/Hmgb1/Incenp/Spag5/Cdk1/Brca1/Ect2/Atad5/Ccne2/Cdc7/Gli1/Cdk4/Rrm1/Dbf4/Ranbp1/Cdc20/Kif23/Pbx1/Cep295/Tfdp1/Chek1/Slf1…	110
9	E11.5_up	GO:0006261	DNA-templated DNA replication	70/1543	151/17970	0.463576158940397	5.39887464430262	16.6362019804022	7.05966130000064e-35	4.37149915832262e-32	3.31432519978977e-32	Fam111a/Bard1/Tk1/Mcm10/Exo1/Fbxo5/Cdc6/Rad51/E2f7/Ccne1/Cdc45/Lig1/Prim1/Gmnn/Dscc1/Wdhd1/E2f8/Tipin/Brca2/Pole/Ticrr/Blm/Fgfr1/Traip/Topbp1/Brca1/Nucks1/Atad5/Ccne2/Purb/Dach1/Cdc7/Eme1/Cdt1/Timeless/Mcm3/Pola2/Rfc5/Rrm1/Dbf4/Pcna/Gins2/Mcm4/Pold1/Pola1/Mcm5/Gen1/Mcm7/Donson/Gins3/Mms22l/Rfc4/Etaa1/Prim2/Dna2/Rny1/Pold3/Chtf18/Orc6/Rfc3/Mcm6/Mcmbp/Fancm/Pold2/Baz1a/Pole2/Rtel1/Mcm2/Rfc1/Gins4	70
10	E11.5_up	GO:0044772	mitotic cell cycle phase transition	124/1543	438/17970	0.28310502283105	3.29708182778611	14.9163848275175	2.80991030813192e-34	1.56596301472192e-31	1.18726105019385e-31	Rrm2/Ccna2/Spc24/Clspn/Tm4sf5/Birc5/Bub1/Knl1/Cit/Plk1/Cenpf/Bard1/Ska1/Cdca8/Nasp/Lmnb1/Bub1b/Stil/Ndc80/Ccnb1/Fbxo5/Cdca5/Pkmyt1/Tcf19/Cenpe/Cdc6/Nuf2/E2f7/Ddr2/Ezh2/Ccne1/Cdc25c/Dtl/Ube2c/Aurkb/Spc25/Dact1/Cks1b/Nfib/Tacc3/Ccnb2/Cdk14/Mad2l1/Anp32b/Ska3/Pole/E2f3/Ticrr/Blm/Pidd1/E2f1/Ccnd1/Topbp1/Nes/Id2/Incenp/Cdk1/Brca1/Spdl1/Mbd4/Arid1a/Atad5/Ccne2/Kntc1/Cdc7/Ttk/Cdk4/Ube2s/Dgkz/Bcl7a/Rrm1/…	124
11	E11.5_up	GO:0006260	DNA replication	92/1543	265/17970	0.347169811320755	4.04318957189498	15.295714448642	3.2965749340688e-33	1.6701647370514e-30	1.26626332874183e-30	Pclaf/Ccna2/Esco2/Fam111a/Bard1/Tk1/Mcm10/Exo1/Nasp/Fbxo5/Cdc6/Rad51/E2f7/Ccne1/Cdc45/Dtl/Lig1/Nfib/Prim1/Gmnn/Dscc1/Wdhd1/E2f8/Tipin/Brca2/Pole/Ticrr/Chaf1a/Blm/Fgfr1/Traip/Topbp1/Cdk1/Brca1/Nucks1/Atad5/Ssrp1/Ccne2/Purb/Dach1/Cdc7/Eme1/Cdt1/Timeless/Gli1/Mcm3/Pola2/Chaf1b/Rfc5/Rrm1/Dbf4/Id3/Pcna/Gins2/Mcm4/Pold1/Pola1/Mcm5/Rpa1/Rpa2/Gen1/Mcm7/Pds5a/Donson/Gins3/Fen1/Mms22l/Rfc4/Etaa1/Prim2/Rbms…	92
12	E11.5_up	GO:0090068	positive regulation of cell cycle process	90/1543	260/17970	0.346153846153846	4.0313574953886	15.0896907364092	2.14660570732469e-32	9.96919467243376e-30	7.558311674738e-30	Rrm2/Pdgfrb/Rad51ap1/Wnt5a/Birc5/Bub1/Knl1/Cit/Ska1/Cdca8/Smc2/Lmnb1/Stil/Ndc80/Ccnb1/Fbxo5/Cdca5/Plk4/Cenpe/Cdc6/E2f7/Ddr2/Ezh2/Ccne1/Kif20b/Cdc25c/Dtl/Ncaph/Nusap1/Ube2c/Aurkb/Ncapg2/Smc4/Sgo2a/Ncapd2/Mad2l1/Anp32b/E2f8/Ska3/Racgap1/Fgfr1/Ccnd1/Incenp/Spag5/Cdk1/Ect2/Atad5/Ccne2/Cdc7/Gli1/Cdk4/Rrm1/Dbf4/Ranbp1/Cdc20/Kif23/Pbx1/Cep295/Tfdp1/Slf1/Ncapd3/Sfpq/Aurka/Igf1r/Ddx3x/Gen1/Lef1/Plcb1/Rad1…	90
13	E11.5_up	GO:1901987	regulation of cell cycle phase transition	120/1543	443/17970	0.270880361173815	3.15471165929582	14.073529255494	3.39820749655193e-31	1.45678541371415e-28	1.10448622600481e-28	Rrm2/Spc24/Clspn/Tm4sf5/Birc5/Bub1/Knl1/Plk1/Cenpf/Bard1/Ska1/Cdca8/Mn1/Lmnb1/Bub1b/Stil/Ndc80/Ccnb1/Fbxo5/Cdca5/Pkmyt1/Cenpe/Cdc6/Rad51/Nuf2/E2f7/Ddr2/Ezh2/Ccne1/Cdc25c/Dtl/Ube2c/Aurkb/Spc25/Dact1/Cdk14/Mad2l1/Anp32b/Ska3/Tipin/Brca2/Ticrr/Blm/Pidd1/E2f1/Ccnd1/Topbp1/Id2/Incenp/Cdk1/Brca1/Spdl1/Mbd4/Arid1a/Atad5/Ccne2/Kntc1/Cdc7/Ttk/Atp2b4/Eme1/Cdt1/Timeless/Gli1/Cdk4/Diaph3/Wdr76/Dgkz/Bcl7a/Rrm…	120
14	E11.5_up	GO:0045786	negative regulation of cell cycle	105/1543	382/17970	0.274869109947644	3.20116520139933	13.3272909860321	5.80224330136123e-28	2.30970727989187e-25	1.75114320388451e-25	Spc24/Clspn/Birc5/Bub1/Knl1/Plk1/Bard1/Ska1/Cdca8/Bub1b/Stil/Ndc80/Ccnb1/Fbxo5/Pkmyt1/Nr2f2/Cenpe/Cdc6/Rad51/Nuf2/E2f7/Ezh2/Dtl/Aurkb/Spc25/Dact1/Gmnn/Foxc1/Mad2l1/Timp2/E2f8/Ska3/Tipin/Brca2/Ticrr/Blm/Pidd1/E2f1/Ccnd1/Topbp1/Incenp/Cdk1/Brca1/Spdl1/Baz1b/Mbd4/Kntc1/Ttk/Eme1/Cdt1/Timeless/Kifc1/Nek2/Diaph3/Wdr76/Dgkz/Cdc20/Creb3l1/Zwilch/Chek1/Haspin/Gas1/Rpa2/Aurka/Bmp4/Mdm1/Gen1/Tfap4/Ccnf/Rbl1…	105
15	E11.5_up	GO:0051983	regulation of chromosome segregation	58/1543	131/17970	0.442748091603053	5.15630797544191	14.6326809864023	8.68476833508635e-28	3.22668092876242e-25	2.44636211207275e-25	Mki67/Spc24/Birc5/Bub1/Knl1/Cit/Plk1/Ska1/Cdca8/Smc2/Bub1b/Ndc80/Ccnb1/Fbxo5/Cdca2/Cenpe/Cdc6/Nuf2/Kif2c/Ncaph/Ube2c/Aurkb/Spc25/Ncapg2/Smc4/Tacc3/Ncapd2/Mad2l1/Ska3/Incenp/Cdk1/Spdl1/Arid1a/Kntc1/Ttk/Bcl7a/Cdc20/Zwilch/Ncapd3/Haspin/Gen1/Rad18/Anapc1/Rcc2/Smarcd3/Numa1/Sirt1/Smc6/Cep192/Chtf18/Zw10/Pbrm1/Rad21/Pum2/Kat2b/Smarcd2/Bub3/Atm	58
16	E11.5_up	GO:1901990	regulation of mitotic cell cycle phase transition	97/1543	339/17970	0.286135693215339	3.33237745112096	13.2869713726797	2.24011151867033e-27	7.80258843346858e-25	5.91566291838335e-25	Rrm2/Spc24/Clspn/Tm4sf5/Birc5/Bub1/Knl1/Plk1/Cenpf/Bard1/Ska1/Cdca8/Lmnb1/Bub1b/Stil/Ndc80/Ccnb1/Fbxo5/Cdca5/Pkmyt1/Cenpe/Cdc6/Nuf2/E2f7/Ddr2/Ezh2/Ccne1/Cdc25c/Dtl/Ube2c/Aurkb/Spc25/Dact1/Mad2l1/Anp32b/Ska3/Ticrr/Blm/Pidd1/E2f1/Ccnd1/Topbp1/Id2/Incenp/Cdk1/Brca1/Spdl1/Mbd4/Arid1a/Atad5/Ccne2/Kntc1/Cdc7/Ttk/Cdk4/Dgkz/Bcl7a/Rrm1/Dbf4/Cdc20/Pbx1/Creb3l1/Zwilch/Tfdp1/Chek1/Haspin/Rpa2/Ddx3x/Tcf3/Gen1…	97
17	E11.5_up	GO:0010948	negative regulation of cell cycle process	91/1543	307/17970	0.296416938110749	3.45211430839285	13.2813876726073	5.50748726250015e-27	1.80548391258314e-24	1.36885782487155e-24	Spc24/Clspn/Birc5/Bub1/Knl1/Plk1/Bard1/Ska1/Cdca8/Bub1b/Stil/Ndc80/Ccnb1/Fbxo5/Pkmyt1/Cenpe/Cdc6/Rad51/Nuf2/E2f7/Ezh2/Dtl/Aurkb/Spc25/Dact1/Mad2l1/E2f8/Ska3/Tipin/Brca2/Ticrr/Blm/Pidd1/E2f1/Ccnd1/Topbp1/Incenp/Cdk1/Brca1/Spdl1/Baz1b/Mbd4/Kntc1/Ttk/Eme1/Cdt1/Timeless/Kifc1/Nek2/Diaph3/Wdr76/Dgkz/Cdc20/Creb3l1/Zwilch/Chek1/Haspin/Gas1/Rpa2/Aurka/Bmp4/Mdm1/Gen1/Ccnf/Rbl1/Mdc1/Donson/Tmsb4x/Etaa1/Fgf…	91
18	E11.5_up	GO:0007051	spindle organization	69/1543	199/17970	0.346733668341709	4.03811018801069	13.2080868093325	3.81420260366722e-25	1.1809195061243e-22	8.95333874334517e-23	Stmn1/Kif15/Kif4/Knstrn/Birc5/Tpx2/Plk1/Uhrf1/Ska1/Cdca8/Stil/Ndc80/Prc1/Ccnb1/Fbxo5/Cenpe/Nuf2/Mybl2/Cenph/Aurkb/Spc25/Eml1/Tacc3/Ccnb2/Aspm/Ska3/Racgap1/Tubb5/Kif11/Smc1a/Haus6/Incenp/Spag5/Dlgap5/Espl1/Kifc1/Nek2/Haus4/Ranbp1/Cdc20/Kif23/Ska2/Haus8/Cep97/Aurka/Flna/Pde4dip/Clasp1/Cenpj/Nup62/Psrc1/Numa1/Bora/Cep192/Haus3/Chek2/Sac3d1/Sass6/Haus5/Fsd1/Poc1a/Pcnt/Ckap5/Ezr/Kpnb1/Gpsm2/Stag1/Hspa…	69
19	E11.5_up	GO:0045930	negative regulation of mitotic cell cycle	75/1543	239/17970	0.313807531380753	3.65464765969678	12.6620787878281	3.93773853505196e-24	1.15500088714971e-21	8.75683239872497e-22	Spc24/Clspn/Birc5/Bub1/Knl1/Plk1/Bard1/Ska1/Cdca8/Bub1b/Stil/Ndc80/Ccnb1/Fbxo5/Pkmyt1/Cenpe/Cdc6/Nuf2/E2f7/Ezh2/Dtl/Aurkb/Spc25/Dact1/Foxc1/Mad2l1/Timp2/Ska3/Tipin/Ticrr/Blm/Pidd1/Ccnd1/Topbp1/Incenp/Cdk1/Brca1/Spdl1/Mbd4/Kntc1/Ttk/Eme1/Dgkz/Cdc20/Creb3l1/Zwilch/Chek1/Haspin/Gas1/Rpa2/Bmp4/Gen1/Rbl1/Donson/Nle1/Etaa1/Fgfr3/Mtbp/Cep192/Rbm38/Chek2/Inhba/Zw10/Rad21/Rbm46/Fgfr2/Rad9a/Casp2/Ythdc2/He…	75
20	E11.5_up	GO:1902850	microtubule cytoskeleton organization involved in mitosis	60/1543	162/17970	0.37037037037037	4.3133866205804	12.9833820485179	9.65902040584742e-24	2.69148603608938e-21	2.04059515310903e-21	Stmn1/Kif15/Kif4/Birc5/Tpx2/Plk1/Uhrf1/Cdca8/Stil/Ndc80/Prc1/Ccnb1/Cenpe/Nuf2/Mybl2/Cenph/Cenpa/Nusap1/Aurkb/Spc25/Eml1/Tacc3/Mad2l1/Racgap1/Kif11/Smc1a/Incenp/Cdk1/Spdl1/Dlgap5/Kifc1/Nek2/Sapcd2/Cdc20/Kif23/Spry1/Gpsm1/Nde1/Cep97/Aurka/Flna/Clasp1/Cenpj/Nup62/Psrc1/Numa1/Bora/Cep192/Chek2/Sass6/Zw10/Fsd1/Poc1a/Pcnt/Htt/Ckap5/Kpnb1/Gpsm2/Stag1/Hspa1a	60
21	E11.5_up	GO:1901988	negative regulation of cell cycle phase transition	78/1543	265/17970	0.294339622641509	3.42792159356314	12.2032474551721	4.47877528691634e-23	1.18858165114213e-20	9.01143057728431e-21	Spc24/Clspn/Birc5/Bub1/Knl1/Plk1/Bard1/Ska1/Cdca8/Bub1b/Stil/Ndc80/Ccnb1/Fbxo5/Pkmyt1/Cenpe/Cdc6/Rad51/Nuf2/E2f7/Ezh2/Dtl/Aurkb/Spc25/Dact1/Mad2l1/Ska3/Tipin/Brca2/Ticrr/Blm/Pidd1/E2f1/Ccnd1/Topbp1/Incenp/Cdk1/Brca1/Spdl1/Mbd4/Kntc1/Ttk/Eme1/Cdt1/Timeless/Diaph3/Wdr76/Dgkz/Cdc20/Creb3l1/Zwilch/Chek1/Haspin/Gas1/Rpa2/Aurka/Gen1/Rbl1/Mdc1/Donson/Tmsb4x/Etaa1/Mapk14/Dna2/Mtbp/Cep192/Rbm38/Chek2/Inhb…	78
22	E11.5_up	GO:0000075	cell cycle checkpoint signaling	67/1543	204/17970	0.32843137254902	3.82495901795585	12.4365006089426	6.24683552072974e-23	1.58243701622849e-20	1.19975108996216e-20	Spc24/Clspn/Birc5/Bub1/Knl1/Plk1/Bard1/Ska1/Cdca8/Bub1b/Stil/Ndc80/Ccnb1/Cenpe/Cdc6/Rad51/Nuf2/E2f7/Dtl/Aurkb/Spc25/Mad2l1/Ska3/Tipin/Brca2/Ticrr/Blm/Pidd1/E2f1/Ccnd1/Topbp1/Incenp/Cdk1/Brca1/Spdl1/Mbd4/Kntc1/Ttk/Eme1/Cdt1/Timeless/Diaph3/Wdr76/Dgkz/Cdc20/Creb3l1/Zwilch/Chek1/Haspin/Rpa2/Aurka/Gen1/Mdc1/Donson/Etaa1/Mapk14/Dna2/Mtbp/Cep192/Rbm38/Chek2/Zw10/Rad9a/Casp2/Bub3/Trp53bp1/Atm	67
23	E11.5_up	GO:0051321	meiotic cell cycle	85/1543	314/17970	0.270700636942675	3.15261856504204	11.7937395921367	2.39280401140343e-22	5.79786815458753e-20	4.39575071019377e-20	Mki67/Top2a/Rad51ap1/Wnt5a/Birc5/Rad54l/Knl1/Plk1/Exo1/Ska1/Smc2/Hmga2/Ndc80/Fbxo5/Pkmyt1/Cenpe/Rad51/Nuf2/Ccne1/Ankle1/Sgo1/Cdc25c/Ncaph/Ednra/Smc4/Sgo2a/Ccnb2/Brip1/Ncapd2/Aspm/Fignl1/Ska3/Brca2/Smc1a/Topbp1/Incenp/Ccne2/Syce2/Ttk/Eme1/Espl1/Mcm3/Pde3a/Nek2/Sun2/Cdc20/Mns1/Suv39h2/Ska2/Mcm4/Ncapd3/Mcm5/Haspin/Rad54b/Rpa1/Aurka/Kif18a/Igf1r/Ndc1/Psmc3ip/Plcb1/Mcm7/Prkaca/Mastl/Xrn1/Cdc25b/Numa1/…	85
24	E11.5_up	GO:0051310	metaphase chromosome alignment	44/1543	98/17970	0.448979591836735	5.22888092372399	12.8652344582557	1.06577673252117e-21	2.47482238764186e-19	1.87632798435963e-19	Spc24/Knstrn/Birc5/Knl1/Cenpf/Ska1/Cdca8/Ndc80/Ccnb1/Cdca5/Cenpe/Nuf2/Nsl1/Kif2c/Sgo1/Aurkb/Spc25/Ska3/Brca2/Racgap1/Incenp/Spag5/Cdk1/Spdl1/Ect2/Kif22/Ttk/Cdt1/Kifc1/Cenpq/Nek2/Ska2/Kif18a/Rcc2/Nup62/Psrc1/Numa1/Sirt1/Ttl/Zw10/Fam83d/Kpnb1/Kat2b/Bub3	44
25	E11.5_up	GO:0048705	skeletal system morphogenesis	73/1543	253/17970	0.288537549407115	3.3603498138988	11.5879691100492	4.10529138946662e-21	9.15151556539898e-19	6.93837458413431e-19	Col1a1/Pdgfrb/Col3a1/Prrx1/Sox11/Hoxb2/Hoxa5/Hoxb3/Hoxa7/Frem1/Sfrp1/Hoxd10/Hoxb6/Hoxb4/Hoxd9/Tgfb2/Foxc1/Alx1/Hoxa9/Foxc2/Mmp2/Fbn2/Twist2/Hoxa3/Sh3pxd2b/Hoxd8/Gli3/Hoxc8/Tmem119/Tmem107/Osr1/Hoxd4/Mmp16/Rarb/Hoxb5/Col13a1/Twist1/Hoxa2/Hoxc9/Gnas/Hoxc4/Col11a1/Ror2/Gas1/Axin2/Ankrd11/Bmp4/Tgfbr2/Acvr2b/Sp5/Rarg/Chsy1/Arid5b/Ndst1/Lrp6/Ski/Stc1/Rdh10/Nle1/Axin1/Ppargc1b/Hspg2/Hoxb7/Fgfr3/Six4/Map…	73
26	E11.5_up	GO:0045839	negative regulation of mitotic nuclear division	35/1543	65/17970	0.538461538461538	6.27100054838227	13.0475318552623	7.88691800661607e-21	1.69053054041813e-18	1.28170400318044e-18	Spc24/Birc5/Bub1/Knl1/Plk1/Ska1/Cdca8/Bub1b/Ndc80/Ccnb1/Fbxo5/Cenpe/Nuf2/Aurkb/Spc25/Mad2l1/Ska3/Incenp/Spdl1/Kntc1/Ttk/Cdc20/Zwilch/Chek1/Haspin/Bmp4/Gen1/Fgfr3/Mtbp/Cep192/Zw10/Rad21/Fgfr2/Bub3/Atm	35
27	E11.5_up	GO:0007093	mitotic cell cycle checkpoint signaling	55/1543	156/17970	0.352564102564103	4.10601226382173	11.9412703305816	1.0744439415822e-20	2.21773188386577e-18	1.68141051910758e-18	Spc24/Clspn/Birc5/Bub1/Knl1/Plk1/Bard1/Ska1/Cdca8/Bub1b/Stil/Ndc80/Ccnb1/Cenpe/Cdc6/Nuf2/E2f7/Dtl/Aurkb/Spc25/Mad2l1/Ska3/Tipin/Ticrr/Blm/Pidd1/Ccnd1/Topbp1/Incenp/Cdk1/Brca1/Spdl1/Mbd4/Kntc1/Ttk/Eme1/Dgkz/Cdc20/Creb3l1/Zwilch/Chek1/Haspin/Rpa2/Gen1/Donson/Etaa1/Mtbp/Cep192/Rbm38/Chek2/Zw10/Rad9a/Casp2/Bub3/Atm	55
28	E11.5_up	GO:0051303	establishment of chromosome localization	46/1543	112/17970	0.410714285714286	4.78323766317934	12.3089785642548	1.14875580500446e-20	2.28643432188923e-18	1.7334984215368e-18	Spc24/Knstrn/Birc5/Knl1/Cenpf/Ska1/Cdca8/Ndc80/Ccnb1/Cdca5/Cenpe/Nuf2/Nsl1/Kif2c/Sgo1/Aurkb/Spc25/Ska3/Brca2/Racgap1/Incenp/Spag5/Cdk1/Spdl1/Ect2/Kif22/Ttk/Cdt1/Kifc1/Cenpq/Nek2/Ska2/Nde1/Kif18a/Rcc2/Nup62/Psrc1/Numa1/Sirt1/Ttl/Zw10/Fam83d/Kpnb1/Kat2b/Bub3/Atm	46
29	E11.5_up	GO:0033047	regulation of mitotic sister chromatid segregation	34/1543	62/17970	0.548387096774194	6.38659502853678	13.0212421882736	1.29246142260692e-20	2.47254522384832e-18	1.87460151454421e-18	Spc24/Birc5/Bub1/Knl1/Plk1/Ska1/Cdca8/Bub1b/Ndc80/Ccnb1/Fbxo5/Cenpe/Nuf2/Aurkb/Spc25/Mad2l1/Ska3/Incenp/Cdk1/Spdl1/Kntc1/Ttk/Cdc20/Zwilch/Haspin/Gen1/Numa1/Sirt1/Cep192/Zw10/Rad21/Kat2b/Bub3/Atm	34
30	E11.5_up	GO:1903046	meiotic cell cycle process	69/1543	234/17970	0.294871794871795	3.43411934792363	11.4865007658755	1.33099509627579e-20	2.47254522384832e-18	1.87460151454421e-18	Top2a/Rad51ap1/Wnt5a/Birc5/Rad54l/Knl1/Plk1/Ska1/Smc2/Ndc80/Fbxo5/Pkmyt1/Cenpe/Rad51/Nuf2/Ccne1/Ankle1/Sgo1/Cdc25c/Ncaph/Ednra/Smc4/Sgo2a/Ccnb2/Brip1/Ncapd2/Aspm/Fignl1/Ska3/Brca2/Topbp1/Incenp/Ccne2/Syce2/Ttk/Eme1/Espl1/Mcm3/Pde3a/Cdc20/Suv39h2/Ska2/Mcm4/Ncapd3/Mcm5/Haspin/Rad54b/Aurka/Kif18a/Ndc1/Psmc3ip/Plcb1/Mcm7/Mastl/Cdc25b/Mnd1/Mcmdc2/Rad51c/Cks2/Chtf18/Bcl2l11/Ago4/Pttg1/Mcm6/Rbm46/Fancm/…	69
31	E11.5_up	GO:1905818	regulation of chromosome separation	38/1543	78/17970	0.487179487179487	5.67376240091729	12.6779862342148	1.75636455047467e-20	3.1347147107738e-18	2.37663638577843e-18	Spc24/Birc5/Bub1/Knl1/Plk1/Ska1/Cdca8/Smc2/Bub1b/Ndc80/Ccnb1/Fbxo5/Cenpe/Nuf2/Ncaph/Ube2c/Aurkb/Spc25/Ncapg2/Smc4/Ncapd2/Mad2l1/Ska3/Incenp/Spdl1/Kntc1/Ttk/Cdc20/Zwilch/Ncapd3/Haspin/Gen1/Numa1/Cep192/Zw10/Rad21/Bub3/Atm	38
32	E11.5_up	GO:0044786	cell cycle DNA replication	28/1543	42/17970	0.666666666666667	7.76409591704472	13.4503711872541	1.7999438497176e-20	3.1347147107738e-18	2.37663638577843e-18	Tk1/Fbxo5/Rad51/E2f7/Cdc45/Lig1/Gmnn/E2f8/Brca2/Fgfr1/Atad5/Dach1/Cdc7/Cdt1/Mcm3/Dbf4/Pcna/Mcm4/Pola1/Mcm5/Mcm7/Donson/Gins3/Dna2/Rny1/Mcm6/Rtel1/Mcm2	28
33	E11.5_up	GO:0051304	chromosome separation	40/1543	87/17970	0.459770114942529	5.3545489083067	12.4780982125583	2.55982858460634e-20	4.32300748545791e-18	3.27756042698878e-18	Top2a/Spc24/Birc5/Bub1/Knl1/Plk1/Ska1/Cdca8/Smc2/Bub1b/Ndc80/Ccnb1/Fbxo5/Cenpe/Nuf2/Ncaph/Ube2c/Aurkb/Spc25/Ncapg2/Smc4/Ncapd2/Mad2l1/Ska3/Incenp/Spdl1/Kntc1/Ttk/Espl1/Cdc20/Zwilch/Ncapd3/Haspin/Gen1/Numa1/Cep192/Zw10/Rad21/Bub3/Atm	40
34	E11.5_up	GO:0007052	mitotic spindle organization	49/1543	129/17970	0.37984496124031	4.42372906901385	11.9605303534842	3.51446305340862e-20	5.7606184107783e-18	4.36750919392638e-18	Stmn1/Kif15/Kif4/Birc5/Tpx2/Plk1/Uhrf1/Cdca8/Stil/Ndc80/Prc1/Ccnb1/Cenpe/Nuf2/Mybl2/Cenph/Aurkb/Spc25/Eml1/Tacc3/Racgap1/Kif11/Smc1a/Incenp/Dlgap5/Kifc1/Nek2/Cdc20/Kif23/Cep97/Aurka/Flna/Clasp1/Cenpj/Nup62/Psrc1/Numa1/Bora/Cep192/Chek2/Sass6/Fsd1/Poc1a/Pcnt/Ckap5/Kpnb1/Gpsm2/Stag1/Hspa1a	49
35	E11.5_up	GO:0007088	regulation of mitotic nuclear division	47/1543	121/17970	0.388429752066116	4.52370877811283	11.9193215924781	6.96229061249654e-20	1.10859558809838e-17	8.40500286272515e-18	Mki67/Spc24/Pdgfrb/Birc5/Bub1/Knl1/Plk1/Ska1/Cdca8/Bub1b/Ndc80/Ccnb1/Fbxo5/Cdca2/Cenpe/Nuf2/Nusap1/Ube2c/Aurkb/Spc25/Mad2l1/Ska3/Incenp/Spdl1/Kntc1/Ttk/Cdc20/Zwilch/Chek1/Haspin/Cul9/Bmp4/Igf1r/Gen1/Igf2/Nup62/Fgfr3/Edn3/Bora/Mtbp/Cep192/Phip/Zw10/Rad21/Fgfr2/Bub3/Atm	47
36	E11.5_up	GO:0033045	regulation of sister chromatid segregation	44/1543	108/17970	0.407407407407407	4.74472528263844	11.962792971709	1.16073233410395e-19	1.79687813832259e-17	1.36233321318517e-17	Spc24/Birc5/Bub1/Knl1/Cit/Plk1/Ska1/Cdca8/Bub1b/Ndc80/Ccnb1/Fbxo5/Cenpe/Cdc6/Nuf2/Ube2c/Aurkb/Spc25/Tacc3/Mad2l1/Ska3/Incenp/Cdk1/Spdl1/Arid1a/Kntc1/Ttk/Bcl7a/Cdc20/Zwilch/Haspin/Gen1/Anapc1/Smarcd3/Numa1/Sirt1/Cep192/Zw10/Pbrm1/Rad21/Kat2b/Smarcd2/Bub3/Atm	44
37	E11.5_up	GO:0050000	chromosome localization	46/1543	119/17970	0.38655462184874	4.50187074181585	11.746489808662	2.17336591363693e-19	3.27355898289151e-17	2.48190349284171e-17	Spc24/Knstrn/Birc5/Knl1/Cenpf/Ska1/Cdca8/Ndc80/Ccnb1/Cdca5/Cenpe/Nuf2/Nsl1/Kif2c/Sgo1/Aurkb/Spc25/Ska3/Brca2/Racgap1/Incenp/Spag5/Cdk1/Spdl1/Ect2/Kif22/Ttk/Cdt1/Kifc1/Cenpq/Nek2/Ska2/Nde1/Kif18a/Rcc2/Nup62/Psrc1/Numa1/Sirt1/Ttl/Zw10/Fam83d/Kpnb1/Kat2b/Bub3/Atm	46
38	E11.5_up	GO:0031577	spindle checkpoint signaling	32/1543	59/17970	0.542372881355932	6.31655261047706	12.5360868862955	2.75239016620354e-19	3.93309497339803e-17	2.98194173472092e-17	Spc24/Birc5/Bub1/Knl1/Plk1/Ska1/Cdca8/Bub1b/Stil/Ndc80/Ccnb1/Cenpe/Nuf2/Aurkb/Spc25/Mad2l1/Ska3/Incenp/Spdl1/Kntc1/Ttk/Diaph3/Cdc20/Zwilch/Haspin/Aurka/Gen1/Mtbp/Cep192/Zw10/Bub3/Atm	32
39	E11.5_up	GO:0051985	negative regulation of chromosome segregation	32/1543	59/17970	0.542372881355932	6.31655261047706	12.5360868862955	2.75239016620354e-19	3.93309497339803e-17	2.98194173472092e-17	Spc24/Birc5/Bub1/Knl1/Plk1/Ska1/Cdca8/Bub1b/Ndc80/Ccnb1/Fbxo5/Cenpe/Nuf2/Aurkb/Spc25/Mad2l1/Ska3/Incenp/Spdl1/Kntc1/Ttk/Cdc20/Zwilch/Haspin/Gen1/Sirt1/Cep192/Chtf18/Zw10/Rad21/Bub3/Atm	32
40	E11.5_up	GO:1901991	negative regulation of mitotic cell cycle phase transition	58/1543	183/17970	0.316939890710383	3.69112756711962	11.2143541282946	3.50521038606989e-19	4.88363437039187e-17	3.70260907623277e-17	Spc24/Clspn/Birc5/Bub1/Knl1/Plk1/Bard1/Ska1/Cdca8/Bub1b/Ndc80/Ccnb1/Fbxo5/Pkmyt1/Cenpe/Cdc6/Nuf2/E2f7/Ezh2/Dtl/Aurkb/Spc25/Dact1/Mad2l1/Ska3/Ticrr/Blm/Pidd1/Ccnd1/Topbp1/Incenp/Cdk1/Brca1/Spdl1/Mbd4/Kntc1/Ttk/Dgkz/Cdc20/Creb3l1/Zwilch/Chek1/Haspin/Rpa2/Gen1/Rbl1/Donson/Etaa1/Cep192/Rbm38/Inhba/Zw10/Rad21/Casp2/Acvr1/Bub3/Dlg1/Atm	58
41	E11.5_up	GO:0051225	spindle assembly	48/1543	131/17970	0.366412213740458	4.26728935898641	11.5028056541532	4.93251133782856e-19	6.70460626480941e-17	5.0832093735671e-17	Kif15/Kif4/Birc5/Tpx2/Plk1/Uhrf1/Ska1/Cdca8/Stil/Ndc80/Prc1/Fbxo5/Cenpe/Mybl2/Aurkb/Ccnb2/Aspm/Ska3/Racgap1/Tubb5/Kif11/Smc1a/Haus6/Incenp/Spag5/Kifc1/Nek2/Haus4/Cdc20/Kif23/Ska2/Haus8/Cep97/Aurka/Flna/Clasp1/Cenpj/Numa1/Cep192/Haus3/Chek2/Sac3d1/Sass6/Haus5/Kpnb1/Gpsm2/Stag1/Hspa1a	48
42	E11.5_up	GO:0048706	embryonic skeletal system development	51/1543	147/17970	0.346938775510204	4.0404988956049	11.344331338255	6.13961249581671e-19	8.14668105694918e-17	6.17654249579155e-17	Col1a1/Wnt5a/Sulf2/Prrx1/Sox11/Hoxb2/Hoxa5/Hoxc5/Hoxb3/Hoxa7/Ednra/Hoxd10/Hoxb6/Hoxb4/Hoxd9/Tgfb2/Alx1/Hoxa9/Foxc2/Twist2/Hoxa3/Gli3/Osr1/Hoxd4/Dlk1/Mmp16/Hoxb5/Pbx1/Twist1/Hoxa2/Hoxc9/Gnas/Hoxc4/Col11a1/Gas1/Hoxc6/Bmp4/Tgfbr2/Ndst1/Rdh10/Deaf1/Axin1/Hspg2/Hoxb7/Six4/Hoxb9/Hand2/Fgfr2/Bmi1/Pcgf2/Dlg1	51
43	E11.5_up	GO:0003002	regionalization	95/1543	422/17970	0.225118483412322	2.62176224686937	10.3322614621762	9.78983908827397e-19	1.2688086799756e-16	9.61968521427948e-17	Wnt5a/Aldh1a2/Hoxc10/Stil/Hoxb2/Nr2f2/Hoxa5/Hoxc5/Hoxb3/Nr2f1/Hoxa7/Sfrp1/Ednra/Hoxd10/Hoxb6/Hoxb4/Tbx18/Hoxd9/Foxc1/Alx1/Hoxa9/Foxc2/Hoxa3/Hoxd8/Bicc1/Gli3/Hoxc8/Fgfr1/Tmem107/Tbx3/Osr1/Hoxd4/Hoxa10/Sema3a/Gli1/Crb2/Hoxb5/Pbx1/Mns1/Hoxa2/Sfrp2/Foxd1/Hoxc9/Hoxc4/Spry1/Smad6/Nbl1/Ror2/Gas1/Axin2/Mafb/Sema3c/Aurka/Hoxc6/Bmp4/Tgfbr2/Acvr2b/Lef1/Mical2/Pds5a/Ssbp3/Rarg/Chsy1/Lrp6/Ski/Nle1/Vangl2/Axin…	95
44	E11.5_up	GO:0033260	nuclear DNA replication	25/1543	37/17970	0.675675675675676	7.86901613213992	12.8184263646851	1.24061506910708e-18	1.57135176821222e-16	1.1913466237789e-16	Tk1/Rad51/Cdc45/Lig1/Gmnn/Brca2/Fgfr1/Atad5/Dach1/Cdc7/Cdt1/Mcm3/Dbf4/Pcna/Mcm4/Pola1/Mcm5/Mcm7/Donson/Gins3/Dna2/Rny1/Mcm6/Rtel1/Mcm2	25
45	E11.5_up	GO:0033046	negative regulation of sister chromatid segregation	30/1543	55/17970	0.545454545454545	6.35244211394568	12.184022895971	2.93296618427749e-18	3.33580011122009e-16	2.52909264526097e-16	Spc24/Birc5/Bub1/Knl1/Plk1/Ska1/Cdca8/Bub1b/Ndc80/Ccnb1/Fbxo5/Cenpe/Nuf2/Aurkb/Spc25/Mad2l1/Ska3/Incenp/Spdl1/Kntc1/Ttk/Cdc20/Zwilch/Haspin/Gen1/Cep192/Zw10/Rad21/Bub3/Atm	30
46	E11.5_up	GO:0033048	negative regulation of mitotic sister chromatid segregation	30/1543	55/17970	0.545454545454545	6.35244211394568	12.184022895971	2.93296618427749e-18	3.33580011122009e-16	2.52909264526097e-16	Spc24/Birc5/Bub1/Knl1/Plk1/Ska1/Cdca8/Bub1b/Ndc80/Ccnb1/Fbxo5/Cenpe/Nuf2/Aurkb/Spc25/Mad2l1/Ska3/Incenp/Spdl1/Kntc1/Ttk/Cdc20/Zwilch/Haspin/Gen1/Cep192/Zw10/Rad21/Bub3/Atm	30
47	E11.5_up	GO:0045841	negative regulation of mitotic metaphase/anaphase transition	30/1543	55/17970	0.545454545454545	6.35244211394568	12.184022895971	2.93296618427749e-18	3.33580011122009e-16	2.52909264526097e-16	Spc24/Birc5/Bub1/Knl1/Plk1/Ska1/Cdca8/Bub1b/Ndc80/Ccnb1/Fbxo5/Cenpe/Nuf2/Aurkb/Spc25/Mad2l1/Ska3/Incenp/Spdl1/Kntc1/Ttk/Cdc20/Zwilch/Haspin/Gen1/Cep192/Zw10/Rad21/Bub3/Atm	30
48	E11.5_up	GO:0071174	mitotic spindle checkpoint signaling	30/1543	55/17970	0.545454545454545	6.35244211394568	12.184022895971	2.93296618427749e-18	3.33580011122009e-16	2.52909264526097e-16	Spc24/Birc5/Bub1/Knl1/Plk1/Ska1/Cdca8/Bub1b/Stil/Ndc80/Ccnb1/Cenpe/Nuf2/Aurkb/Spc25/Mad2l1/Ska3/Incenp/Spdl1/Kntc1/Ttk/Cdc20/Zwilch/Haspin/Gen1/Mtbp/Cep192/Zw10/Bub3/Atm	30
49	E11.5_up	GO:2000816	negative regulation of mitotic sister chromatid separation	30/1543	55/17970	0.545454545454545	6.35244211394568	12.184022895971	2.93296618427749e-18	3.33580011122009e-16	2.52909264526097e-16	Spc24/Birc5/Bub1/Knl1/Plk1/Ska1/Cdca8/Bub1b/Ndc80/Ccnb1/Fbxo5/Cenpe/Nuf2/Aurkb/Spc25/Mad2l1/Ska3/Incenp/Spdl1/Kntc1/Ttk/Cdc20/Zwilch/Haspin/Gen1/Cep192/Zw10/Rad21/Bub3/Atm	30
50	E11.5_up	GO:0007091	metaphase/anaphase transition of mitotic cell cycle	40/1543	97/17970	0.412371134020619	4.80253355693488	11.5086924275024	3.17700283962854e-18	3.54108736504997e-16	2.68473461016188e-16	Spc24/Birc5/Bub1/Knl1/Cit/Plk1/Ska1/Cdca8/Bub1b/Ndc80/Ccnb1/Fbxo5/Cenpe/Cdc6/Nuf2/Ube2c/Aurkb/Spc25/Tacc3/Mad2l1/Ska3/Incenp/Spdl1/Arid1a/Kntc1/Ttk/Bcl7a/Cdc20/Zwilch/Haspin/Gen1/Anapc1/Smarcd3/Cep192/Zw10/Pbrm1/Rad21/Smarcd2/Bub3/Atm	40
51	E11.5_up	GO:0051784	negative regulation of nuclear division	35/1543	75/17970	0.466666666666667	5.4348671419313	11.7953595320827	3.28933456243562e-18	3.59440421891249e-16	2.72515767463706e-16	Spc24/Birc5/Bub1/Knl1/Plk1/Ska1/Cdca8/Bub1b/Ndc80/Ccnb1/Fbxo5/Cenpe/Nuf2/Aurkb/Spc25/Mad2l1/Ska3/Incenp/Spdl1/Kntc1/Ttk/Cdc20/Zwilch/Chek1/Haspin/Bmp4/Gen1/Fgfr3/Mtbp/Cep192/Zw10/Rad21/Fgfr2/Bub3/Atm	35
52	E11.5_up	GO:0033044	regulation of chromosome organization	68/1543	252/17970	0.26984126984127	3.14261025213715	10.4978868904705	4.82668666258308e-18	5.17290860972606e-16	3.92192717886811e-16	Top2a/Spc24/Birc5/Bub1/Knl1/Ncapg/Cit/Plk1/Ska1/Cdca8/Smc2/Bub1b/Ndc80/Ccnb1/Fbxo5/Cenpe/Cdc6/Nuf2/Ncaph/Ube2c/Aurkb/Spc25/Ncapg2/Smc4/Tacc3/Sgo2a/Ncapd2/Wdhd1/Mad2l1/Ska3/Incenp/Cdk1/Spdl1/Baz1b/Arid1a/Kntc1/Ttk/Hnrnpd/Nek2/Bcl7a/Cdc20/Zwilch/Slf1/Ncapd3/Sfpq/Haspin/Axin2/Trim28/Gen1/Anapc1/Fen1/Smarcd3/Numa1/Sirt1/Cep192/Xrcc1/Zw10/Pbrm1/Rad21/Hdac8/Hmbox1/Smarca5/Rtel1/Kat2b/Smarcd2/Bub3/Mcm2/…	68
53	E11.5_up	GO:0007389	pattern specification process	100/1543	468/17970	0.213675213675214	2.48849228110408	9.99980341757017	5.51428077737074e-18	5.7983182589221e-16	4.39609196432297e-16	Meis2/Wnt5a/Aldh1a2/Hoxc10/Stil/Hoxb2/Nr2f2/Hoxa5/Hoxc5/Hoxb3/Nr2f1/Hoxa7/Sfrp1/Ednra/Hoxd10/Hoxb6/Hoxb4/Tbx18/Hoxd9/Foxc1/Alx1/Hoxa9/Foxc2/Hoxa3/Hoxd8/Bicc1/Gli3/Hoxc8/Fgfr1/Tmem107/Tbx3/Osr1/Hoxd4/Hoxa10/Sema3a/Gli1/Crb2/Hoxb5/Pbx1/Mns1/Hoxa2/Sfrp2/Bmp5/Foxd1/Hoxc9/Hoxc4/Spry1/Smad6/Nbl1/Ror2/Gas1/Axin2/Mafb/Sema3c/Aurka/Hoxc6/Bmp4/Tgfbr2/Acvr2b/Lef1/Mical2/Pds5a/Ssbp3/Rarg/Chsy1/Lrp6/Ski/Stc1/…	100
54	E11.5_up	GO:0051783	regulation of nuclear division	51/1543	154/17970	0.331168831168831	3.85683985489559	10.912064971329	6.05242694855949e-18	6.24632877487445e-16	4.73575862992549e-16	Mki67/Spc24/Pdgfrb/Rad51ap1/Wnt5a/Birc5/Bub1/Knl1/Plk1/Ska1/Cdca8/Bub1b/Ndc80/Ccnb1/Fbxo5/Cdca2/Cenpe/Nuf2/Nusap1/Ube2c/Aurkb/Spc25/Mad2l1/Ska3/Incenp/Spdl1/Kntc1/Ttk/Pde3a/Cdc20/Zwilch/Chek1/Haspin/Cul9/Bmp4/Igf1r/Gen1/Plcb1/Igf2/Nup62/Fgfr3/Edn3/Bora/Mtbp/Cep192/Phip/Zw10/Rad21/Fgfr2/Bub3/Atm	51
55	E11.5_up	GO:1902100	negative regulation of metaphase/anaphase transition of cell cycle	30/1543	57/17970	0.526315789473684	6.1295494081932	11.8877118903613	1.12504654998826e-17	1.11962221840796e-15	8.48860310461069e-16	Spc24/Birc5/Bub1/Knl1/Plk1/Ska1/Cdca8/Bub1b/Ndc80/Ccnb1/Fbxo5/Cenpe/Nuf2/Aurkb/Spc25/Mad2l1/Ska3/Incenp/Spdl1/Kntc1/Ttk/Cdc20/Zwilch/Haspin/Gen1/Cep192/Zw10/Rad21/Bub3/Atm	30
56	E11.5_up	GO:1905819	negative regulation of chromosome separation	30/1543	57/17970	0.526315789473684	6.1295494081932	11.8877118903613	1.12504654998826e-17	1.11962221840796e-15	8.48860310461069e-16	Spc24/Birc5/Bub1/Knl1/Plk1/Ska1/Cdca8/Bub1b/Ndc80/Ccnb1/Fbxo5/Cenpe/Nuf2/Aurkb/Spc25/Mad2l1/Ska3/Incenp/Spdl1/Kntc1/Ttk/Cdc20/Zwilch/Haspin/Gen1/Cep192/Zw10/Rad21/Bub3/Atm	30
57	E11.5_up	GO:0044784	metaphase/anaphase transition of cell cycle	40/1543	100/17970	0.4	4.65845755022683	11.2435002205679	1.16232006446945e-17	1.13642275776987e-15	8.61597920365722e-16	Spc24/Birc5/Bub1/Knl1/Cit/Plk1/Ska1/Cdca8/Bub1b/Ndc80/Ccnb1/Fbxo5/Cenpe/Cdc6/Nuf2/Ube2c/Aurkb/Spc25/Tacc3/Mad2l1/Ska3/Incenp/Spdl1/Arid1a/Kntc1/Ttk/Bcl7a/Cdc20/Zwilch/Haspin/Gen1/Anapc1/Smarcd3/Cep192/Zw10/Pbrm1/Rad21/Smarcd2/Bub3/Atm	40
58	E11.5_up	GO:0048704	embryonic skeletal system morphogenesis	41/1543	105/17970	0.39047619047619	4.54754189426905	11.173428673334	1.28326494333856e-17	1.23304060848721e-15	9.34850359811431e-16	Prrx1/Sox11/Hoxb2/Hoxa5/Hoxb3/Hoxa7/Hoxd10/Hoxb6/Hoxb4/Hoxd9/Tgfb2/Alx1/Hoxa9/Foxc2/Twist2/Hoxa3/Gli3/Osr1/Hoxd4/Mmp16/Hoxb5/Twist1/Hoxa2/Hoxc9/Gnas/Hoxc4/Col11a1/Gas1/Bmp4/Tgfbr2/Ndst1/Rdh10/Axin1/Hspg2/Hoxb7/Six4/Hoxb9/Fgfr2/Bmi1/Pcgf2/Dlg1	41
59	E11.5_up	GO:0008608	attachment of spindle microtubules to kinetochore	28/1543	51/17970	0.549019607843137	6.39396134344859	11.8222958107388	3.11957989658015e-17	2.94668114637986e-15	2.23407559408969e-15	Spc24/Knstrn/Birc5/Knl1/Ska1/Cdca8/Ndc80/Ccnb1/Cenpe/Nuf2/Nsl1/Kif2c/Sgo1/Aurkb/Spc25/Ska3/Racgap1/Incenp/Spag5/Cdk1/Ect2/Cdt1/Nek2/Ska2/Rcc2/Sirt1/Kat2b/Bub3	28
60	E11.5_up	GO:0001503	ossification	91/1543	416/17970	0.21875	2.5475939727803	9.78771774385204	3.79231660553527e-17	3.48466043015476e-15	2.64195358573597e-15	Col1a1/Col1a2/Wnt5a/Col5a2/Ptn/Sox11/Mn1/Fbxo5/Ddr2/Sfrp1/Foxc1/Pkdcc/Foxc2/Mmp2/Fbn2/Twist2/Pth1r/Fignl1/Sh3pxd2b/Gli3/Tmem119/Fgfr1/Id2/Igfbp3/Hdac7/Osr1/Ecm1/Dlk1/Dnm3os/Map2k6/Ptger4/Mmp16/Gli1/Mdk/Id4/Col13a1/Id3/Pbx1/Twist1/Hoxa2/Creb3l1/Sfrp2/Bmp5/Gnas/Igfbp2/Mgp/Smad6/Col11a1/Axin2/Igfbp5/Ankrd11/Bmp4/Plxnb1/Acvr2b/Lef1/Adamts7/Chsy1/Crim1/Igf2/Lrp6/Atp2b1/Ski/Stc1/Prkaca/Cthrc1/Ppargc1b/…	91
61	E11.5_up	GO:0140013	meiotic nuclear division	59/1543	206/17970	0.286407766990291	3.33554606144882	10.3327864439341	3.81418062514697e-17	3.48466043015476e-15	2.64195358573597e-15	Top2a/Rad51ap1/Wnt5a/Birc5/Rad54l/Knl1/Plk1/Ska1/Smc2/Ndc80/Fbxo5/Cenpe/Rad51/Nuf2/Ccne1/Ankle1/Sgo1/Ncaph/Smc4/Sgo2a/Ccnb2/Brip1/Aspm/Fignl1/Ska3/Brca2/Topbp1/Incenp/Ccne2/Syce2/Ttk/Eme1/Espl1/Pde3a/Cdc20/Suv39h2/Ska2/Ncapd3/Haspin/Rad54b/Aurka/Kif18a/Ndc1/Psmc3ip/Plcb1/Mastl/Cdc25b/Mnd1/Mcmdc2/Rad51c/Cks2/Chtf18/Bcl2l11/Ago4/Pttg1/Rbm46/Fancm/Zcwpw1/Atm	59
62	E11.5_up	GO:0010965	regulation of mitotic sister chromatid separation	31/1543	64/17970	0.484375	5.6411009397278	11.3992820579421	7.20406406595818e-17	6.47552403864273e-15	4.9095268524204e-15	Spc24/Birc5/Bub1/Knl1/Plk1/Ska1/Cdca8/Bub1b/Ndc80/Ccnb1/Fbxo5/Cenpe/Nuf2/Ube2c/Aurkb/Spc25/Mad2l1/Ska3/Incenp/Spdl1/Kntc1/Ttk/Cdc20/Zwilch/Haspin/Gen1/Cep192/Zw10/Rad21/Bub3/Atm	31
63	E11.5_up	GO:0048562	embryonic organ morphogenesis	78/1543	332/17970	0.234939759036145	2.736142235826	9.78578036257219	1.05781280211399e-16	9.35744562885917e-15	7.09450390590738e-15	Wnt5a/Prrx1/Aldh1a2/Tcf21/Sox11/Stil/Hoxb2/Hoxa5/Hoxb3/Fzd2/Hoxa7/Ednra/Hoxd10/Hoxb6/Hoxb4/Tbx18/Hoxd9/Tgfb2/Alx1/Hoxa9/Foxc2/Fbn1/Fbn2/Twist2/Hoxa3/Gli3/Ephb2/Fgfr1/Id2/Tbx3/Osr1/Hoxd4/Gata2/Arid1a/Mfap2/Mmp16/Rarb/Gli1/Crb2/Hoxb5/Twist1/Hoxa2/Lrig3/Hoxc9/Gnas/Hoxc4/Col11a1/Ror2/Gas1/Mafb/Bmp4/Tgfbr2/Mical2/Rarg/Itga8/Ndst1/Lrp6/Rdh10/Vangl2/Cthrc1/Axin1/Hspg2/Hoxb7/Six4/Epha2/Tead2/Hoxb9/Celsr1…	78
64	E11.5_up	GO:0007094	mitotic spindle assembly checkpoint signaling	28/1543	53/17970	0.528301886792453	6.15267978331846	11.5134168953121	1.20910533875056e-16	1.03666831582414e-14	7.85967421821014e-15	Spc24/Birc5/Bub1/Knl1/Plk1/Ska1/Cdca8/Bub1b/Ndc80/Ccnb1/Cenpe/Nuf2/Aurkb/Spc25/Mad2l1/Ska3/Incenp/Spdl1/Kntc1/Ttk/Cdc20/Zwilch/Haspin/Gen1/Cep192/Zw10/Bub3/Atm	28
65	E11.5_up	GO:0071173	spindle assembly checkpoint signaling	28/1543	53/17970	0.528301886792453	6.15267978331846	11.5134168953121	1.20910533875056e-16	1.03666831582414e-14	7.85967421821014e-15	Spc24/Birc5/Bub1/Knl1/Plk1/Ska1/Cdca8/Bub1b/Ndc80/Ccnb1/Cenpe/Nuf2/Aurkb/Spc25/Mad2l1/Ska3/Incenp/Spdl1/Kntc1/Ttk/Cdc20/Zwilch/Haspin/Gen1/Cep192/Zw10/Bub3/Atm	28
66	E11.5_up	GO:0044839	cell cycle G2/M phase transition	49/1543	153/17970	0.320261437908497	3.72981078367834	10.3926609537461	1.27072858549203e-16	1.0729955162041e-14	8.13509496358055e-15	Ccna2/Clspn/Birc5/Cit/Plk1/Cenpf/Bard1/Lmnb1/Ndc80/Ccnb1/Fbxo5/Pkmyt1/Cdc6/Cdc25c/Dtl/Aurkb/Ccnb2/Cdk14/Ticrr/Blm/Ccnd1/Topbp1/Nes/Cdk1/Brca1/Mbd4/Atad5/Cdc7/Cdk4/Rrm1/Pbx1/Creb3l1/Chek1/Plcb1/Donson/Rcc2/Foxm1/Mastl/Smarcd3/Etaa1/Cdc25b/Rad51c/Chek2/Rad21/Paxip1/Ppm1d/Skp2/Lats1/Atm	49
67	E11.5_up	GO:0030071	regulation of mitotic metaphase/anaphase transition	37/1543	92/17970	0.402173913043478	4.68377525430415	10.8565881308849	1.56263839267952e-16	1.29978862125418e-14	9.85456482044871e-15	Spc24/Birc5/Bub1/Knl1/Plk1/Ska1/Cdca8/Bub1b/Ndc80/Ccnb1/Fbxo5/Cenpe/Cdc6/Nuf2/Ube2c/Aurkb/Spc25/Mad2l1/Ska3/Incenp/Spdl1/Arid1a/Kntc1/Ttk/Bcl7a/Cdc20/Zwilch/Haspin/Gen1/Smarcd3/Cep192/Zw10/Pbrm1/Rad21/Smarcd2/Bub3/Atm	37
68	E11.5_up	GO:0009952	anterior/posterior pattern specification	62/1543	232/17970	0.267241379310345	3.11233155295327	9.92474923304501	2.39891299070987e-16	1.96605030841561e-14	1.49059392332963e-14	Wnt5a/Aldh1a2/Hoxc10/Hoxb2/Nr2f2/Hoxa5/Hoxc5/Hoxb3/Hoxa7/Sfrp1/Hoxd10/Hoxb6/Hoxb4/Tbx18/Hoxd9/Foxc1/Alx1/Hoxa9/Foxc2/Hoxa3/Hoxd8/Gli3/Hoxc8/Tbx3/Osr1/Hoxd4/Hoxa10/Crb2/Hoxb5/Pbx1/Hoxa2/Sfrp2/Hoxc9/Hoxc4/Ror2/Axin2/Sema3c/Aurka/Hoxc6/Bmp4/Acvr2b/Lef1/Pds5a/Ssbp3/Rarg/Lrp6/Ski/Nle1/Vangl2/Tcf7l1/Hoxb7/Mllt3/Bptf/Hoxb9/Celsr1/Celsr2/Bmi1/Htt/Lfng/Notch1/Pcgf2/Atm	62
69	E11.5_up	GO:1901989	positive regulation of cell cycle phase transition	42/1543	118/17970	0.355932203389831	4.14523765062557	10.5055022279002	2.6802773416524e-16	2.16480951087374e-14	1.64128653690202e-14	Rrm2/Birc5/Ska1/Lmnb1/Stil/Ccnb1/Fbxo5/Cdca5/Cenpe/Ddr2/Ezh2/Ccne1/Cdc25c/Dtl/Ube2c/Anp32b/Ska3/Ccnd1/Cdk1/Atad5/Ccne2/Cdc7/Gli1/Cdk4/Rrm1/Dbf4/Cdc20/Pbx1/Tfdp1/Aurka/Ddx3x/Plcb1/Rcc2/Cenpj/Smarcd3/Cdc25b/Rad51c/Mtbp/Chek2/Sass6/Fam83d/Eif4g1	42
70	E11.5_up	GO:0051306	mitotic sister chromatid separation	31/1543	67/17970	0.462686567164179	5.38851433048626	11.0295502888986	3.7449413437186e-16	2.98150830122054e-14	2.260480384013e-14	Spc24/Birc5/Bub1/Knl1/Plk1/Ska1/Cdca8/Bub1b/Ndc80/Ccnb1/Fbxo5/Cenpe/Nuf2/Ube2c/Aurkb/Spc25/Mad2l1/Ska3/Incenp/Spdl1/Kntc1/Ttk/Cdc20/Zwilch/Haspin/Gen1/Cep192/Zw10/Rad21/Bub3/Atm	31
71	E11.5_up	GO:1902099	regulation of metaphase/anaphase transition of cell cycle	37/1543	95/17970	0.389473684210526	4.53586656206297	10.5901090761877	5.42829058080006e-16	4.24272500921372e-14	3.21669292490747e-14	Spc24/Birc5/Bub1/Knl1/Plk1/Ska1/Cdca8/Bub1b/Ndc80/Ccnb1/Fbxo5/Cenpe/Cdc6/Nuf2/Ube2c/Aurkb/Spc25/Mad2l1/Ska3/Incenp/Spdl1/Arid1a/Kntc1/Ttk/Bcl7a/Cdc20/Zwilch/Haspin/Gen1/Smarcd3/Cep192/Zw10/Pbrm1/Rad21/Smarcd2/Bub3/Atm	37
72	E11.5_up	GO:0010639	negative regulation of organelle organization	83/1543	376/17970	0.220744680851064	2.57082431295763	9.43419898380065	5.48136014109794e-16	4.24272500921372e-14	3.21669292490747e-14	Stmn1/Top2a/Spc24/Birc5/Bub1/Tmsb10/Tpx2/Knl1/Plk1/Ska1/Cdca8/Bub1b/Ndc80/Ccnb1/Fbxo5/Cenpe/Nuf2/Lpar1/Clip3/Aurkb/Spc25/Ckap2/Dlc1/Mad2l1/Ska3/Tubb4a/Arap1/Slit2/Incenp/Arhgap28/Spdl1/Baz1b/Kntc1/Ttk/Tpm1/Kifc1/Diaph3/Cdc20/Zwilch/Mid1/Chek1/Hdgfl3/Haspin/Cep97/Map3k1/Evl/Bmp4/Mdm1/Gen1/Ccnf/Ccp110/Bok/Fez1/Plekhh2/Map1a/Clasp1/Tmsb4x/Fgfr3/Map2/Pik3ca/Pik3r1/Mtbp/Cep192/Mapt/Gclc/Xrcc1/Zw10/Cam…	83
73	E11.5_up	GO:0006270	DNA replication initiation	22/1543	34/17970	0.647058823529412	7.5357401547787	11.6906114650528	6.06819419786666e-16	4.63260907735766e-14	3.51229005194474e-14	Mcm10/Cdc6/Ccne1/Cdc45/Prim1/Gmnn/Ticrr/Topbp1/Ccne2/Cdt1/Mcm3/Pola2/Mcm4/Pola1/Mcm5/Mcm7/Gins3/Prim2/Rny1/Orc6/Mcm6/Mcm2	22
74	E11.5_up	GO:0051984	positive regulation of chromosome segregation	21/1543	31/17970	0.67741935483871	7.88932327054544	11.7658710564971	6.86209767803789e-16	5.16790139996016e-14	3.91813087903899e-14	Birc5/Ska1/Cdca8/Smc2/Ccnb1/Cenpe/Cdc6/Ncaph/Aurkb/Ncapg2/Smc4/Ncapd2/Ska3/Incenp/Cdk1/Ncapd3/Rad18/Rcc2/Numa1/Smc6/Kat2b	21
75	E11.5_up	GO:0000086	G2/M transition of mitotic cell cycle	45/1543	138/17970	0.326086956521739	3.79765561159796	10.1111267947946	1.04079997409823e-15	7.73383767419924e-14	5.86353838039339e-14	Ccna2/Clspn/Birc5/Cit/Plk1/Cenpf/Bard1/Lmnb1/Ccnb1/Fbxo5/Pkmyt1/Cdc6/Cdc25c/Dtl/Aurkb/Cdk14/Ticrr/Blm/Ccnd1/Topbp1/Nes/Cdk1/Brca1/Mbd4/Cdc7/Cdk4/Rrm1/Pbx1/Creb3l1/Chek1/Plcb1/Donson/Rcc2/Foxm1/Mastl/Smarcd3/Etaa1/Cdc25b/Rad51c/Chek2/Rad21/Ppm1d/Skp2/Lats1/Atm	45
76	E11.5_up	GO:0140694	non-membrane-bounded organelle assembly	88/1543	421/17970	0.209026128266033	2.43434836353896	9.12715218565564	2.32965941832402e-15	1.70831472872628e-13	1.29518738298513e-13	Pdgfrb/Kif15/Flnc/Kif4/Birc5/Tpx2/Csrp2/Plk1/Uhrf1/Ska1/Cdca8/Stil/Ndc80/Prc1/Fbxo5/Plk4/Cenpe/Mybl2/Cenph/Cenpa/Aurkb/Negr1/Ccnb2/Myh10/Krt19/Aspm/Cenpk/Sh3pxd2b/Ska3/Racgap1/Tubb5/Cenpw/Kif11/Smc1a/Haus6/Incenp/Spag5/Dlgap5/Kntc1/Csrp1/Tpm1/Kifc1/Nek2/Diaph3/Haus4/Cdc20/Kif23/Poc1b/Cep295/Ska2/Haus8/Pgm5/Cep97/Aurka/Flna/Ddx3x/Mdm1/Ccp110/Lsm3/Clasp1/Cenpj/Nup62/Six4/Cnot6/Numa1/Cep192/Atxn2l/A…	88
77	E11.5_up	GO:0061448	connective tissue development	71/1543	304/17970	0.233552631578947	2.71998754988573	9.26955254982418	3.55015858946576e-15	2.56948491157048e-13	1.94809796009782e-13	Col1a1/Pdgfrb/Col3a1/Wnt5a/Sulf2/Prrx1/Hmga2/Hoxa5/Hoxb3/Loxl2/Nfib/Selenom/Tgfb2/Pkdcc/Foxc2/Hoxa3/Pth1r/Sh3pxd2b/Gli3/Fgfr1/Id2/Osr1/Ecm1/Col5a1/Rarb/Mdk/Id4/Bgn/Sfrp2/Bmp5/Foxd1/Gnas/Hoxc4/Mgp/Col11a1/Ror2/Axin2/Egr1/Trps1/Bmp4/Tgfbr2/Evc/Itgb8/Adamts7/Rarg/Chsy1/Arid5b/Maf/Lrp6/Stc1/Tyms/Pdgfd/Hspg2/Fgfr3/Mapk14/Snai1/Zfp516/Pik3ca/Sirt1/Smad1/Hand2/Slc25a25/Bmp1/Lnpk/Col6a1/Poc1a/Paxip1/Ap1s…	71
78	E11.5_up	GO:0045931	positive regulation of mitotic cell cycle	43/1543	134/17970	0.32089552238806	3.7371954227566	9.74709639811244	8.61089069867281e-15	6.15237100816713e-13	4.66452297766163e-13	Rrm2/Meis2/Birc5/Ska1/Lmnb1/Stil/Ccnb1/Fbxo5/Cdca5/Cenpe/Ddr2/Ccne1/Cdc25c/Dtl/Ube2c/Anp32b/Ska3/Brca2/Fgfr1/Ccnd1/Hmgb1/Cdk1/Ccne2/Cdc7/Cdk4/Rrm1/Dbf4/Cdc20/Pbx1/Tfdp1/Aurka/Ddx3x/Plcb1/Rcc2/Cenpj/Smarcd3/Cdc25b/Rad51c/Mtbp/Ttl/Sass6/Eif4g1/Abl1	43
79	E11.5_up	GO:1901992	positive regulation of mitotic cell cycle phase transition	36/1543	98/17970	0.36734693877551	4.27817530122872	9.97296793318817	1.16015860186331e-14	8.18425808630917e-13	6.20503214907307e-13	Rrm2/Birc5/Ska1/Lmnb1/Stil/Ccnb1/Fbxo5/Cdca5/Cenpe/Ddr2/Ccne1/Cdc25c/Dtl/Ube2c/Anp32b/Ska3/Ccnd1/Cdk1/Ccne2/Cdc7/Cdk4/Rrm1/Dbf4/Cdc20/Pbx1/Tfdp1/Ddx3x/Plcb1/Rcc2/Cenpj/Smarcd3/Cdc25b/Rad51c/Mtbp/Sass6/Eif4g1	36
80	E11.5_up	GO:0001822	kidney development	77/1543	353/17970	0.218130311614731	2.54037699268744	8.95806455162861	1.25523807026201e-14	8.74430220696271e-13	6.62963896583119e-13	Kif26b/Pdgfrb/Wnt5a/Sulf2/Aldh1a2/Tcf21/Sox11/Tshz3/Ezh2/Prom1/Sfrp1/Ednra/Tgfb2/Foxc1/Foxc2/Fbn1/Hells/Bicc1/Gli3/Fras1/Notch3/Fgfr1/Cd24a/Id2/Slit2/Basp1/Agtr2/Vcan/Osr1/Bmper/Timeless/Rarb/Angpt1/Id3/Pbx1/Foxd1/Spry1/Smad6/Pygo1/Cux1/Egr1/Bmp4/Acvr2b/Pds5a/Magi2/Nup107/Itga8/Arid5b/Nup160/Dtnbp1/Rdh10/Nle1/Vangl2/Itga3/Nup85/Pdgfd/Bdnf/Hoxb7/Six4/Tns2/Nid1/Smad1/Jag1/Odc1/Stra6/Bcl2l11/Ptk7/Fg…	77
81	E11.5_up	GO:0072001	renal system development	79/1543	368/17970	0.214673913043478	2.50012327763532	8.9111886940498	1.42116103792933e-14	9.7779388449138e-13	7.41330787036822e-13	Kif26b/Pdgfrb/Wnt5a/Sulf2/Aldh1a2/Tcf21/Sox11/Tshz3/Ezh2/Prom1/Sfrp1/Ednra/Tbx18/Tgfb2/Foxc1/Foxc2/Fbn1/Hells/Bicc1/Gli3/Fras1/Notch3/Fgfr1/Cd24a/Id2/Slit2/Basp1/Agtr2/Vcan/Osr1/Bmper/Timeless/Rarb/Angpt1/Id3/Pbx1/Foxd1/Spry1/Smad6/Pygo1/Cux1/Egr1/Bmp4/Acvr2b/Pds5a/Magi2/Nup107/Itga8/Arid5b/Nup160/Dtnbp1/Rdh10/Nle1/Vangl2/Itga3/Nup85/Pdgfd/Bdnf/Hoxb7/Six4/Tns2/Nid1/Smad1/Jag1/Odc1/Stra6/Bcl2l11/P…	79
82	E11.5_up	GO:2001251	negative regulation of chromosome organization	36/1543	101/17970	0.356435643564356	4.15110078733084	9.73281896786965	3.42822245086973e-14	2.32993703886549e-12	1.76648073399116e-12	Top2a/Spc24/Birc5/Bub1/Knl1/Plk1/Ska1/Cdca8/Bub1b/Ndc80/Ccnb1/Fbxo5/Cenpe/Nuf2/Aurkb/Spc25/Mad2l1/Ska3/Incenp/Spdl1/Baz1b/Kntc1/Ttk/Cdc20/Zwilch/Haspin/Gen1/Cep192/Xrcc1/Zw10/Rad21/Smarca5/Rtel1/Bub3/Mcm2/Atm	36
83	E11.5_up	GO:0051656	establishment of organelle localization	92/1543	473/17970	0.194503171247357	2.26521191660078	8.54629416034531	5.24600096841188e-14	3.52240522854933e-12	2.67057043591697e-12	Spc24/Knstrn/Birc5/Knl1/Plk1/Cenpf/Ska1/Cdca8/Lmnb1/Ndc80/Ccnb1/Cdca5/Cenpe/Nuf2/Nsl1/Kif2c/Sgo1/Ran/Cenpa/Nusap1/Aurkb/Spc25/Tacc3/Myh10/Mad2l1/Ska3/Brca2/Racgap1/Incenp/Spag5/Cdk1/Spdl1/Ect2/Gata2/Kif22/Ttk/Cdt1/Kifc1/Cenpq/Nek2/Sapcd2/Sun2/Kif1a/Clmn/Myo5a/Ska2/Spry1/Gpsm1/Nde1/Lmnb2/Nefl/Kif18a/Syt11/Tspan4/Bicd2/Fez1/Llgl1/Clasp1/Rcc2/Dtnbp1/Nup62/Psrc1/Map4k2/Map2/Btbd8/Numa1/Sirt1/Mapt/Agt…	92
84	E11.5_up	GO:0044843	cell cycle G1/S phase transition	61/1543	253/17970	0.241106719367589	2.80796354312092	8.87606810075927	6.96974129118033e-14	4.62409145425571e-12	3.50583227353356e-12	Rrm2/Ccna2/Tm4sf5/Mn1/Nasp/Stil/Ccnb1/Tcf19/E2f7/Ddr2/Ezh2/Ccne1/Dact1/Ccnb2/Anp32b/Pole/E2f3/Pidd1/E2f1/Ccnd1/Id2/Cdk1/Arid1a/Ccne2/Atp2b4/Gli1/Cdk4/Dgkz/Bcl7a/Rrm1/Id4/Dbf4/Tfdp1/Haspin/Gas1/Rpa2/Ddx3x/Tcf3/Ccnf/Plcb1/Rbl1/E2f5/Cdk8/Cenpj/Tmsb4x/Smarcd3/Mtbp/Rbm38/Inhba/Sass6/Pbrm1/Fam83d/Casp2/Eif4g1/Ambra1/Acvr1/Skp2/Smarcd2/Lats1/Dlg1/Ppp2ca	61
85	E11.5_up	GO:0006310	DNA recombination	68/1543	303/17970	0.224422442244224	2.61365605128238	8.68193778751557	1.0774564790219e-13	7.06431171481062e-12	5.35592607652494e-12	Top2a/Rad51ap1/Rad54l/Plk1/Bard1/Hmgb2/Exo1/Rad51/Ezh2/Ankle1/Cdc45/Lig1/Brip1/Nsd2/Fignl1/Brca2/Blm/Topbp1/Hmgb1/Brca1/Nucks1/Clcf1/Atad5/Foxp1/Cdc7/Eme1/Timeless/Mcm3/Chek1/Gins2/Mcm4/Sfpq/Mcm5/Rad54b/Rpa1/Rpa2/Tcf3/Gen1/Lef1/Psmc3ip/Mcm7/Rad18/Msh6/Zgrf1/Mms22l/Mad2l2/Mnd1/Mcmdc2/Rnf168/Smc6/Rad51c/Xrcc1/Chtf18/Mcm6/Rad21/Fancm/Pgbd5/Paxip1/Zcwpw1/Rtel1/Abl1/Mcm8/Skp2/Mcm2/Trp53bp1/Gins4/Smchd…	68
86	E11.5_up	GO:0007098	centrosome cycle	42/1543	138/17970	0.304347826086957	3.54447857082476	9.19610882397066	1.36693795635125e-13	8.8580758497041e-12	6.71589835592891e-12	Pclaf/Kif15/Plk1/Stil/Ndc80/Plk4/Sgo1/Brca2/Kif11/Haus6/Brca1/Kifc1/Nek2/Haus4/Ranbp1/Poc1b/Cep295/Chek1/Nde1/Haus8/Aurka/Mdm1/Gen1/Ccnf/Ccp110/Pde4dip/Cenpj/Nup62/Sirt1/Cep192/Alms1/Haus3/Sac3d1/Cntln/Sass6/Haus5/Poc1a/Ckap5/Nin/Mapk8/Kat2b/Rttn	42
87	E11.5_up	GO:0006302	double-strand break repair	67/1543	298/17970	0.224832214765101	2.61842832101676	8.63424840422292	1.49425331674175e-13	9.57180888988708e-12	7.25702699746083e-12	Esco2/Rad51ap1/Dek/Rad54l/Plk1/Hmga2/Cdca5/Rad51/Ankle1/Cdc45/Lig1/Brip1/Nsd2/Fignl1/Brca2/Blm/Topbp1/Brca1/Nucks1/Arid1a/Cdc7/Eme1/Timeless/Mcm3/Bcl7a/Twist1/Chek1/Slf1/Gins2/Mcm4/Pola1/Sfpq/Mcm5/Rad54b/Rpa1/Rpa2/Gen1/Mcm7/Foxm1/Smarcd3/Mms22l/Mad2l2/Sirt1/Dna2/Mcmdc2/Rnf168/Smc6/Rad51c/Xrcc1/Mta1/Chek2/Pbrm1/Mcm6/Rad21/Fancm/Zcwpw1/Rtel1/Abl1/Mcm8/Skp2/Smarcd2/Mcm2/Trp53bp1/Gins4/Hpf1/Smchd1/Atm	67
88	E11.5_up	GO:0031023	microtubule organizing center organization	44/1543	150/17970	0.293333333333333	3.41620220349968	9.10732520217073	1.53994739986498e-13	9.75241688573584e-12	7.39395797016511e-12	Pclaf/Kif15/Plk1/Stil/Ndc80/Plk4/Sgo1/Brca2/Kif11/Haus6/Brca1/Kifc1/Nek2/Haus4/Ranbp1/Poc1b/Cep295/Chek1/Nde1/Haus8/Aurka/Mdm1/Gen1/Ccnf/Ccp110/Dzip1/Pde4dip/Clasp1/Cenpj/Nup62/Sirt1/Cep192/Alms1/Haus3/Sac3d1/Cntln/Sass6/Haus5/Poc1a/Ckap5/Nin/Mapk8/Kat2b/Rttn	44
89	E11.5_up	GO:0001649	osteoblast differentiation	54/1543	214/17970	0.252336448598131	2.93874658542347	8.74422156103497	2.6682270801881e-13	1.67078983347059e-11	1.26673725604672e-11	Col1a1/Sox11/Fbxo5/Ddr2/Sfrp1/Fbn2/Twist2/Pth1r/Fignl1/Sh3pxd2b/Gli3/Tmem119/Fgfr1/Id2/Igfbp3/Hdac7/Dlk1/Map2k6/Ptger4/Gli1/Id4/Id3/Twist1/Hoxa2/Creb3l1/Sfrp2/Gnas/Igfbp2/Smad6/Axin2/Igfbp5/Bmp4/Acvr2b/Lef1/Crim1/Igf2/Ski/Prkaca/Cthrc1/Mapk14/Snai1/Epha2/Smad1/Lrp3/Jag1/Hand2/Hdac8/Prkd1/Id1/Cd276/Hdac5/Notch1/Acvr1/Hira	54
90	E11.5_up	GO:0016055	Wnt signaling pathway	84/1543	432/17970	0.194444444444444	2.26452797580471	8.15353746783099	6.88751667208725e-13	4.26490337928247e-11	3.23350782710622e-11	Col1a1/Wnt5a/Sulf2/Adgra2/Hic1/Hmga2/Draxin/Fzd2/Ccne1/Cpz/Shisa3/Sfrp1/Nkd1/Ednra/Dact1/Rbms3/Tbx18/Mcc/Ror1/Cdk14/Aspm/Bicc1/Gli3/Ccnd1/Gli1/Rac3/Mdk/Fzd4/Sfrp2/Foxd1/Pygo1/Ror2/Axin2/Egr1/Rspo3/Map3k1/Dact3/Tmem132a/Rapgef1/Fzd7/Ddx3x/Lef1/Nfatc4/Lrp6/Tmem88/Nle1/Vangl2/Cthrc1/Axin1/Itga3/Grb10/Tcf7l1/Fgfr3/Mllt3/Mapk14/Dab2/Snai1/Siah1b/Mad2l2/Nid1/Amer2/Daam2/Ubr5/Reck/Nxn/Rac1/Nfkb1/Col6a1/…	84
91	E11.5_up	GO:0060485	mesenchyme development	69/1543	322/17970	0.214285714285714	2.49560225905009	8.29969416873682	7.45656777527761e-13	4.56653321006837e-11	3.46219352804677e-11	Col1a1/Fn1/Wnt5a/Aldh1a2/Tcf21/Hmga2/Hoxa5/Ezh2/Loxl2/Sfrp1/Ednra/Hnrnpab/Ncam1/Tgfb2/Foxc1/Alx1/Foxc2/Fgfr1/Tbx3/Osr1/Glipr2/Sema3a/Mdk/Crb2/Twist1/Sfrp2/Bmp5/Foxd1/Spry1/Axin2/Sema3d/Sema3c/Dact3/Flna/Tcof1/Bmp4/Trim28/Tgfbr2/Bnc2/Rian/Lef1/Adamts5/Sema6a/Clasp1/Lrp6/Rdh10/Vangl2/Six4/Timp3/Dab2/Snai1/Mad2l2/Edn3/Tead2/Jag1/Hand2/Spred3/Sema3f/Ptk7/Fam83d/Fgfr2/Nolc1/Dchs1/Htt/Notch1/Acvr1/Mtor…	69
92	E11.5_up	GO:0060541	respiratory system development	62/1543	273/17970	0.227106227106227	2.64491179591633	8.39343829227889	7.61065009680307e-13	4.61023402059603e-11	3.49532602844022e-11	Pdgfrb/Col3a1/Wnt5a/Aldh1a2/Tcf21/Sox11/Foxp2/Hmga2/Hoxa5/Tshz3/Crispld2/Nfib/Pkdcc/Fbn1/Gli3/Fgfr1/Hmgb1/Meg3/Foxp1/Timeless/Gli1/Edn2/Kdr/Spry1/Mgp/Cux1/Hmga1/Igfbp5/Bmp4/Tgfbr2/Lama1/Acvr2b/Ano1/Lef1/Rarg/Lrp6/Ski/Rdh10/Vangl2/Itga3/Fgfr3/Six4/Sav1/Disp1/Tnrc6c/Celsr1/Atxn1l/Rc3h2/Stra6/Col6a1/Pou2f1/Ptk7/Fgfr2/Id1/Eif4g1/Notch1/Rbbp9/Thra/Ccbe1/Smchd1/Creb1/Tab1	62
93	E11.5_up	GO:0000082	G1/S transition of mitotic cell cycle	55/1543	226/17970	0.243362831858407	2.83423855378845	8.50452498938548	7.92202895276566e-13	4.74725455416807e-11	3.59921043762325e-11	Rrm2/Ccna2/Tm4sf5/Nasp/Stil/Ccnb1/Tcf19/E2f7/Ddr2/Ezh2/Ccne1/Dact1/Ccnb2/Anp32b/Pole/E2f3/Pidd1/E2f1/Ccnd1/Id2/Cdk1/Arid1a/Ccne2/Cdk4/Dgkz/Bcl7a/Rrm1/Id4/Dbf4/Tfdp1/Haspin/Rpa2/Ddx3x/Tcf3/Ccnf/Plcb1/Rbl1/E2f5/Cdk8/Cenpj/Smarcd3/Mtbp/Rbm38/Inhba/Sass6/Pbrm1/Casp2/Eif4g1/Ambra1/Acvr1/Skp2/Smarcd2/Lats1/Dlg1/Ppp2ca	55
94	E11.5_up	GO:0007080	mitotic metaphase chromosome alignment	26/1543	61/17970	0.426229508196721	4.96393017647121	9.50431964730476	9.81343113400202e-13	5.81811188402056e-11	4.41109883223786e-11	Birc5/Ska1/Cdca8/Ndc80/Ccnb1/Cdca5/Cenpe/Nuf2/Kif2c/Aurkb/Ska3/Incenp/Cdk1/Spdl1/Kif22/Ttk/Cdt1/Kifc1/Ska2/Kif18a/Nup62/Psrc1/Sirt1/Zw10/Kpnb1/Kat2b	26
95	E11.5_up	GO:0061982	meiosis I cell cycle process	40/1543	135/17970	0.296296296296296	3.45070929646432	8.75967340846788	1.36545682935785e-12	8.01020095790666e-11	6.07306782608579e-11	Top2a/Rad51ap1/Birc5/Rad54l/Knl1/Plk1/Ndc80/Fbxo5/Pkmyt1/Cenpe/Rad51/Ccne1/Ankle1/Cdc25c/Ccnb2/Brip1/Brca2/Topbp1/Ccne2/Syce2/Eme1/Espl1/Cdc20/Haspin/Rad54b/Aurka/Ndc1/Psmc3ip/Cdc25b/Mnd1/Mcmdc2/Rad51c/Cks2/Chtf18/Bcl2l11/Ago4/Pttg1/Fancm/Zcwpw1/Atm	40
96	E11.5_up	GO:0045132	meiotic chromosome segregation	34/1543	102/17970	0.333333333333333	3.88204795852236	8.94600437385449	1.61090674283732e-12	9.3516492477421e-11	7.09010928261954e-11	Top2a/Knl1/Plk1/Ska1/Smc2/Ndc80/Fbxo5/Cenpe/Nuf2/Ccne1/Sgo1/Ncaph/Smc4/Ccnb2/Brip1/Aspm/Ska3/Brca2/Ccne2/Syce2/Ttk/Espl1/Ska2/Ncapd3/Haspin/Aurka/Ndc1/Psmc3ip/Mnd1/Mcmdc2/Ago4/Pttg1/Zcwpw1/Atm	34
97	E11.5_up	GO:0032508	DNA duplex unwinding	27/1543	67/17970	0.402985074626866	4.69322215881061	9.28208875739568	1.82510062679927e-12	1.04858616424251e-10	7.95003137924283e-11	Top2a/Rad51/Cdc45/Brip1/Dscc1/Blm/Purb/Mcm3/Rfc5/Gins2/Mcm4/Mcm5/Ddx3x/Mcm7/Gins3/Zgrf1/Rfc4/Dna2/Mcmdc2/Chtf18/Rfc3/Mcm6/Fancm/Rtel1/Mcm8/Mcm2/Gins4	27
98	E11.5_up	GO:0048762	mesenchymal cell differentiation	59/1543	258/17970	0.228682170542636	2.6632654599165	8.24714079490051	2.00856574324599e-12	1.14221804970509e-10	8.65991717872117e-11	Col1a1/Fn1/Wnt5a/Aldh1a2/Tcf21/Hmga2/Ezh2/Loxl2/Sfrp1/Ednra/Hnrnpab/Ncam1/Tgfb2/Foxc1/Alx1/Foxc2/Fgfr1/Tbx3/Osr1/Glipr2/Sema3a/Mdk/Crb2/Twist1/Sfrp2/Spry1/Axin2/Sema3d/Sema3c/Dact3/Flna/Tcof1/Bmp4/Trim28/Tgfbr2/Rian/Lef1/Sema6a/Clasp1/Lrp6/Rdh10/Vangl2/Timp3/Dab2/Snai1/Mad2l2/Edn3/Jag1/Hand2/Spred3/Sema3f/Fam83d/Fgfr2/Nolc1/Notch1/Acvr1/Mtor/Il17rd/Ppp2ca	59
99	E11.5_up	GO:0071103	DNA conformation change	30/1543	82/17970	0.365853658536585	4.26078434471966	9.07013809072695	2.12944359053436e-12	1.19872617475232e-10	9.08834297969688e-11	Top2a/Hmgb2/Rad51/Cdc45/Brip1/Dscc1/Blm/Hmgb1/Purb/Mcm3/Rfc5/Gins2/Mcm4/Mcm5/Ddx3x/Mcm7/Gins3/Zgrf1/Rfc4/Dna2/Mcmdc2/Chtf18/Rfc3/Mcm6/Fancm/Rtel1/Abl1/Mcm8/Mcm2/Gins4	30
100	E11.5_up	GO:0070507	regulation of microtubule cytoskeleton organization	44/1543	162/17970	0.271604938271605	3.16315018842563	8.47622343562606	2.91450462104925e-12	1.62425342531075e-10	1.23145489988334e-10	Stmn1/Tpx2/Plk1/Ska1/Stil/Clip3/Aurkb/Tacc3/Ckap2/Ska3/Tubb4a/Spag5/Efna5/Diaph3/Ska2/Mid1/Hdgfl3/Cep97/Kif18a/Bicd2/Pde4dip/Map1a/Clasp1/Agrn/Cenpj/Nup62/Psrc1/Map2/Pak1/Numa1/Bora/Mapt/Sass6/Rac1/Fsd1/Camsap1/Ttbk2/Ckap5/Spef1/Mapk8/Abl1/Gba2/Gpsm2/Hspa1a	44
101	E11.5_up	GO:0032392	DNA geometric change	28/1543	73/17970	0.383561643835616	4.4670140892586	9.09688503841564	3.00406454843511e-12	1.65758928004246e-10	1.25672903568718e-10	Top2a/Rad51/Cdc45/Brip1/Dscc1/Blm/Hmgb1/Purb/Mcm3/Rfc5/Gins2/Mcm4/Mcm5/Ddx3x/Mcm7/Gins3/Zgrf1/Rfc4/Dna2/Mcmdc2/Chtf18/Rfc3/Mcm6/Fancm/Rtel1/Mcm8/Mcm2/Gins4	28
102	E11.5_up	GO:0001837	epithelial to mesenchymal transition	45/1543	170/17970	0.264705882352941	3.08280279059129	8.36235112739563	4.37661663801955e-12	2.39126318859637e-10	1.81297618008364e-10	Col1a1/Wnt5a/Hmga2/Ezh2/Loxl2/Sfrp1/Ednra/Hnrnpab/Ncam1/Tgfb2/Foxc1/Alx1/Fgfr1/Tbx3/Glipr2/Mdk/Crb2/Twist1/Sfrp2/Spry1/Axin2/Dact3/Flna/Tcof1/Bmp4/Trim28/Tgfbr2/Rian/Lef1/Clasp1/Lrp6/Vangl2/Dab2/Snai1/Mad2l2/Jag1/Spred3/Fam83d/Fgfr2/Nolc1/Notch1/Acvr1/Mtor/Il17rd/Ppp2ca	45
103	E11.5_up	GO:0060070	canonical Wnt signaling pathway	64/1543	298/17970	0.214765100671141	2.50118526186675	8.00876151473488	4.59105485817093e-12	2.48407269170744e-10	1.8833412570974e-10	Col1a1/Wnt5a/Sulf2/Adgra2/Draxin/Fzd2/Shisa3/Sfrp1/Nkd1/Ednra/Dact1/Rbms3/Tbx18/Mcc/Cdk14/Aspm/Bicc1/Gli3/Gli1/Mdk/Fzd4/Sfrp2/Foxd1/Pygo1/Ror2/Axin2/Egr1/Rspo3/Map3k1/Dact3/Rapgef1/Fzd7/Ddx3x/Lef1/Lrp6/Tmem88/Nle1/Cthrc1/Axin1/Tcf7l1/Fgfr3/Mllt3/Mapk14/Dab2/Snai1/Siah1b/Mad2l2/Nid1/Amer2/Daam2/Ubr5/Reck/Nfkb1/Col6a1/Csnk1e/Jup/Ptk7/Rnf220/Fgfr2/Notch1/Thra/Lats1/Bcl9/Wnt5b	64
104	E11.5_up	GO:0051216	cartilage development	52/1543	216/17970	0.240740740740741	2.80370130337726	8.17352086697126	5.20347839325036e-12	2.78836395053695e-10	2.11404476422135e-10	Col1a1/Col3a1/Wnt5a/Sulf2/Prrx1/Hmga2/Hoxa5/Hoxb3/Loxl2/Nfib/Tgfb2/Pkdcc/Hoxa3/Pth1r/Gli3/Fgfr1/Osr1/Ecm1/Rarb/Mdk/Bgn/Sfrp2/Bmp5/Gnas/Hoxc4/Mgp/Col11a1/Ror2/Axin2/Trps1/Bmp4/Tgfbr2/Evc/Itgb8/Adamts7/Rarg/Chsy1/Maf/Lrp6/Stc1/Tyms/Hspg2/Fgfr3/Mapk14/Snai1/Smad1/Hand2/Bmp1/Lnpk/Col6a1/Poc1a/Thra	52
105	E11.5_up	GO:0032886	regulation of microtubule-based process	58/1543	258/17970	0.224806201550388	2.61812536737554	8.02331801516287	6.53802647087646e-12	3.47013538306614e-10	2.6309411783557e-10	Stmn1/Tpx2/Plk1/Ska1/Stil/Plk4/Clip3/Aurkb/Tacc3/Ckap2/Ska3/Tubb4a/Spag5/Efna5/Kifc1/Diaph3/Cep295/Ska2/Mid1/Hdgfl3/Cep97/Kif18a/Mdm1/Gen1/Ccnf/Bicd2/Fez1/Pde4dip/Map1a/Clasp1/Agrn/Cenpj/Nup62/Psrc1/Map2/Pak1/Numa1/Sirt1/Bora/Cep192/Mapt/Alms1/Cfap43/Sass6/Rac1/Cnih2/Fsd1/Camsap1/Poc1a/Ttbk2/Ckap5/Spef1/Mapk8/Kat2b/Abl1/Gba2/Gpsm2/Hspa1a	58
106	E11.5_up	GO:0051052	regulation of DNA metabolic process	86/1543	467/17970	0.184154175588865	2.14468602419437	7.68164730531103	7.86162232993713e-12	4.13328502308864e-10	3.13371916905339e-10	Ccna2/Esco2/Pdgfrb/Rad51ap1/Dek/Plk1/Bard1/Hmga2/Fbxo5/Rad51/E2f7/Ankle1/Aurkb/Gmnn/Cyp1b1/Nsd2/Dscc1/Fignl1/E2f8/Tipin/Ticrr/Blm/Fgfr1/Igfbp3/Hmgb1/Cdk1/Brca1/Usp1/Nucks1/Clcf1/Arid1a/Atad5/Dach1/Cdc7/Cdt1/Timeless/Gli1/Hnrnpd/Nek2/Bcl7a/Rfc5/Dbf4/Id3/Twist1/Pcna/Tfdp1/Chek1/Slf1/Axin2/Rpa2/Igf1r/Trim28/Pds5a/Atxn7l3/Rad18/Msh6/Foxm1/Smarcd3/Rfc4/Prim2/Mad2l2/Sirt1/Dna2/Rnf168/Xrcc1/Chtf18/Rfc3/…	86
107	E11.5_up	GO:0051988	regulation of attachment of spindle microtubules to kinetochore	15/1543	22/17970	0.681818181818182	7.9405526424321	9.98304781842298	9.10878207360363e-12	4.74422827067225e-10	3.59691601017658e-10	Knstrn/Birc5/Cdca8/Ccnb1/Cenpe/Aurkb/Racgap1/Incenp/Spag5/Cdk1/Ect2/Nek2/Rcc2/Sirt1/Kat2b	15
108	E11.5_up	GO:0007409	axonogenesis	88/1543	488/17970	0.180327868852459	2.10012430543013	7.55130308257424	1.4434667320325e-11	7.44855564594179e-10	5.64724703935522e-10	Fn1/Unc5b/Stmn1/Wnt5a/Unc5c/Cdh11/Aplp1/Draxin/Alcam/Crabp2/Ntrk2/Ednra/Nfib/Ncam1/Myh10/Tgfb2/Gli3/Ephb2/Notch3/Nefm/Flrt2/Slit2/Efna5/Efna2/Foxp1/Sema3a/Efnb3/Rac3/Edn2/Ptprs/Cxcl12/B4galt6/Slit3/Hoxa2/Foxd1/Fam168b/Dpysl5/Gas1/Sema3d/Sema3c/Ptprz1/Evl/Nefl/Dclk1/Igf1r/Lama1/Plxnb1/Llgl1/Bcl11a/Arhgap32/Braf/Efna3/Sema6a/Map1a/Raph1/Arx/Numbl/Agrn/Vangl2/Prtg/Bdnf/Hspg2/Fgfr3/Map2/Rgma/Edn3/Efn…	88
109	E11.5_up	GO:0000727	double-strand break repair via break-induced replication	11/1543	12/17970	0.916666666666667	10.6756318859365	10.2755899492442	2.00276394928652e-11	1.02398197150218e-09	7.76349057695421e-10	Cdc45/Cdc7/Mcm3/Gins2/Mcm4/Mcm5/Mcm7/Mcmdc2/Mcm6/Mcm2/Gins4	11
110	E11.5_up	GO:0035107	appendage morphogenesis	44/1543	171/17970	0.257309941520468	2.99666859956112	8.0402958733494	2.12312179168324e-11	1.06596015721178e-09	8.08175521272312e-10	Col3a1/Wnt5a/Prrx1/Aldh1a2/Hoxc10/Crabp2/Hoxd10/Hoxd9/Tgfb2/Pkdcc/Alx1/Hoxa9/Fbn2/Gli3/Fras1/Fgfr1/Tmem107/Tbx3/Osr1/Hoxa10/Rarb/Pbx1/Twist1/Sfrp2/Gnas/Ror2/Gas1/Sema3c/Bmp4/Lef1/Rarg/Lrp6/Ski/Rdh10/Hand2/Reck/Lnpk/Bcl2l11/Col6a1/Fgfr2/Ttbk2/Pcnt/Dync2h1/Notch1	44
111	E11.5_up	GO:0035108	limb morphogenesis	44/1543	171/17970	0.257309941520468	2.99666859956112	8.0402958733494	2.12312179168324e-11	1.06596015721178e-09	8.08175521272312e-10	Col3a1/Wnt5a/Prrx1/Aldh1a2/Hoxc10/Crabp2/Hoxd10/Hoxd9/Tgfb2/Pkdcc/Alx1/Hoxa9/Fbn2/Gli3/Fras1/Fgfr1/Tmem107/Tbx3/Osr1/Hoxa10/Rarb/Pbx1/Twist1/Sfrp2/Gnas/Ror2/Gas1/Sema3c/Bmp4/Lef1/Rarg/Lrp6/Ski/Rdh10/Hand2/Reck/Lnpk/Bcl2l11/Col6a1/Fgfr2/Ttbk2/Pcnt/Dync2h1/Notch1	44
112	E11.5_up	GO:1902749	regulation of cell cycle G2/M phase transition	35/1543	117/17970	0.299145299145299	3.48388919354571	8.2610516069513	2.52896407109207e-11	1.2583854257318e-09	9.54065956895073e-10	Clspn/Plk1/Cenpf/Bard1/Lmnb1/Ccnb1/Fbxo5/Pkmyt1/Cdc6/Cdc25c/Dtl/Aurkb/Ticrr/Blm/Ccnd1/Topbp1/Cdk1/Brca1/Mbd4/Atad5/Cdc7/Cdk4/Rrm1/Pbx1/Creb3l1/Chek1/Donson/Rcc2/Smarcd3/Etaa1/Cdc25b/Rad51c/Rad21/Paxip1/Atm	35
113	E11.5_up	GO:0007127	meiosis I	37/1543	129/17970	0.286821705426357	3.34036684803087	8.17588896782187	2.72925222873069e-11	1.33422128690493e-09	1.01156218339104e-09	Top2a/Rad51ap1/Birc5/Rad54l/Knl1/Plk1/Ndc80/Fbxo5/Cenpe/Rad51/Ccne1/Ankle1/Ccnb2/Brip1/Brca2/Topbp1/Ccne2/Syce2/Eme1/Espl1/Haspin/Rad54b/Aurka/Ndc1/Psmc3ip/Cdc25b/Mnd1/Mcmdc2/Rad51c/Cks2/Chtf18/Bcl2l11/Ago4/Pttg1/Fancm/Zcwpw1/Atm	37
114	E11.5_up	GO:0031570	DNA integrity checkpoint signaling	37/1543	129/17970	0.286821705426357	3.34036684803087	8.17588896782187	2.72925222873069e-11	1.33422128690493e-09	1.01156218339104e-09	Clspn/Plk1/Bard1/Cdc6/Rad51/E2f7/Dtl/Tipin/Brca2/Ticrr/Blm/Pidd1/E2f1/Ccnd1/Topbp1/Cdk1/Brca1/Mbd4/Eme1/Cdt1/Timeless/Wdr76/Dgkz/Creb3l1/Chek1/Rpa2/Mdc1/Donson/Etaa1/Mapk14/Dna2/Rbm38/Chek2/Rad9a/Casp2/Trp53bp1/Atm	37
115	E11.5_up	GO:0010389	regulation of G2/M transition of mitotic cell cycle	33/1543	106/17970	0.311320754716981	3.62568630088409	8.30944858024745	2.82093039165258e-11	1.36704739762433e-09	1.03644984824654e-09	Clspn/Plk1/Cenpf/Bard1/Lmnb1/Ccnb1/Fbxo5/Pkmyt1/Cdc6/Cdc25c/Dtl/Aurkb/Ticrr/Blm/Ccnd1/Topbp1/Cdk1/Brca1/Mbd4/Cdc7/Cdk4/Rrm1/Pbx1/Creb3l1/Chek1/Donson/Rcc2/Smarcd3/Etaa1/Cdc25b/Rad51c/Rad21/Atm	33
116	E11.5_up	GO:0031109	microtubule polymerization or depolymerization	38/1543	136/17970	0.279411764705882	3.2540696122908	8.08682762592015	3.50454349538303e-11	1.68369145687669e-09	1.27651883761048e-09	Stmn1/Tpx2/Ska1/Fbxo5/Kif2c/Clip3/Aurkb/Ckap2/Ska3/Tubb4a/Diaph3/Ska2/Mid1/Hdgfl3/Nde1/Kif18a/Pde4dip/Map1a/Clasp1/Cenpj/Psrc1/Map2/Pak1/Numa1/Cep192/Mapt/Rac1/Camsap1/Ttbk2/Pcnt/Htt/Ckap5/Spef1/Nin/Mapk8/Abl1/Gba2/Hspa1a	38
117	E11.5_up	GO:0000725	recombinational repair	44/1543	174/17970	0.252873563218391	2.94500189956869	7.90131260126756	3.96528885354839e-11	1.88876536588249e-09	1.43199905156484e-09	Rad51ap1/Rad54l/Plk1/Rad51/Ankle1/Cdc45/Fignl1/Brca2/Blm/Topbp1/Brca1/Nucks1/Cdc7/Timeless/Mcm3/Chek1/Gins2/Mcm4/Sfpq/Mcm5/Rad54b/Rpa1/Rpa2/Gen1/Mcm7/Zgrf1/Mms22l/Mad2l2/Mcmdc2/Smc6/Rad51c/Xrcc1/Mcm6/Rad21/Fancm/Rtel1/Abl1/Mcm8/Skp2/Mcm2/Trp53bp1/Gins4/Smchd1/Atm	44
118	E11.5_up	GO:0060021	roof of mouth development	32/1543	102/17970	0.313725490196078	3.65369219625634	8.23717798462463	4.47788920695534e-11	2.11485394494594e-09	1.60341188909177e-09	Wnt5a/Prrx1/Tcf21/Sox11/Fzd2/Tgfb2/Pkdcc/Alx1/Anp32b/Gli3/Fras1/Ephb2/Tmem107/Tbx3/Osr1/Twist1/Gas1/Ankrd11/Tgfbr2/Bnc2/Acvr2b/Itgb8/Lef1/Pds5a/Arid5b/Lrp6/Ski/Snai1/Hand2/Inhba/B3glct/Dlg1	32
119	E11.5_up	GO:0045667	regulation of osteoblast differentiation	39/1543	144/17970	0.270833333333333	3.15416396629942	7.95424274897972	5.48313500381326e-11	2.55249763253778e-09	1.93521877038856e-09	Sox11/Fbxo5/Ddr2/Sfrp1/Fbn2/Twist2/Gli3/Tmem119/Fgfr1/Id2/Hdac7/Dlk1/Ptger4/Gli1/Id3/Twist1/Hoxa2/Sfrp2/Gnas/Smad6/Axin2/Igfbp5/Bmp4/Acvr2b/Crim1/Ski/Prkaca/Cthrc1/Smad1/Lrp3/Jag1/Hand2/Hdac8/Prkd1/Id1/Cd276/Hdac5/Notch1/Acvr1	39
120	E11.5_up	GO:1902969	mitotic DNA replication	12/1543	15/17970	0.8	9.31691510045366	9.87599773833293	5.49613701605121e-11	2.55249763253778e-09	1.93521877038856e-09	Tk1/Rad51/Cdc45/Lig1/Brca2/Fgfr1/Mcm3/Mcm4/Pola1/Gins3/Mcm6/Mcm2	12
121	E11.5_up	GO:0071459	protein localization to chromosome, centromeric region	15/1543	24/17970	0.625	7.27883992222942	9.43337260716132	5.91583553940845e-11	2.72470673232424e-09	2.06578197957247e-09	Knl1/Bub1b/Cenpa/Aurkb/Cdk1/Spdl1/Kntc1/Ttk/Cenpq/Zwilch/Haspin/Rcc2/Mtbp/Zw10/Bub3	15
122	E11.5_up	GO:0000724	double-strand break repair via homologous recombination	43/1543	170/17970	0.252941176470588	2.94578933323167	7.81224881103842	6.53455603126106e-11	2.98500661985393e-09	2.26313269279395e-09	Rad51ap1/Rad54l/Plk1/Rad51/Ankle1/Cdc45/Fignl1/Brca2/Blm/Topbp1/Brca1/Nucks1/Cdc7/Timeless/Mcm3/Chek1/Gins2/Mcm4/Sfpq/Mcm5/Rad54b/Rpa1/Rpa2/Gen1/Mcm7/Mms22l/Mad2l2/Mcmdc2/Smc6/Rad51c/Xrcc1/Mcm6/Rad21/Fancm/Rtel1/Abl1/Mcm8/Skp2/Mcm2/Trp53bp1/Gins4/Smchd1/Atm	43
123	E11.5_up	GO:0030900	forebrain development	81/1543	446/17970	0.181614349775785	2.11510684735635	7.30858123528048	6.60999768068596e-11	2.9949200873547e-09	2.27064875398147e-09	Col3a1/Wnt5a/Aldh1a2/Foxp2/Aplp1/Hmga2/Stil/Nr2f2/Draxin/Nr2f1/Ezh2/Ran/Ntrk2/Lpar1/Nfib/Ncam1/Tacc3/Myh10/Dlc1/Aspm/Gli3/Ephb2/Notch3/E2f1/Fgfr1/Id2/Tbx3/Slit2/Mdga1/Gata2/Efna2/Arid1a/Atp2b4/Sema3a/Rarb/Gli1/Rac3/Mdk/Ptprs/Cxcl12/Rrm1/Id4/Sun2/Kif1a/Nde1/Pou3f1/Igf2bp1/Nefl/Flna/Bmp4/Dclk1/Kif21b/Zswim6/Lef1/Fez1/Plcb1/Ndst1/Arx/Lrp6/Ski/Numbl/Fgfr3/Pak1/Agtpbp1/Xrcc1/Inhba/Tmem108/Rac1/Fbxo45/…	81
124	E11.5_up	GO:1902806	regulation of cell cycle G1/S phase transition	46/1543	190/17970	0.242105263157895	2.81959272776887	7.72771155860412	7.11541760473896e-11	3.19792115412985e-09	2.42455740793057e-09	Rrm2/Tm4sf5/Mn1/Stil/E2f7/Ddr2/Ezh2/Ccne1/Dact1/Anp32b/Pidd1/E2f1/Ccnd1/Id2/Arid1a/Ccne2/Atp2b4/Gli1/Dgkz/Bcl7a/Rrm1/Dbf4/Tfdp1/Haspin/Gas1/Rpa2/Ddx3x/Tcf3/Plcb1/Rbl1/Cenpj/Tmsb4x/Smarcd3/Mtbp/Rbm38/Inhba/Sass6/Pbrm1/Fam83d/Casp2/Eif4g1/Ambra1/Acvr1/Smarcd2/Dlg1/Ppp2ca	46
125	E11.5_up	GO:0021915	neural tube development	46/1543	191/17970	0.240837696335079	2.80483046217846	7.68537777123263	8.60659818680529e-11	3.83716573560527e-09	2.90921137868096e-09	Wnt5a/Aldh1a2/Stil/Marcks/Kif20b/Sfrp1/Dact1/Tgfb2/Dlc1/Alx1/Gli3/Tmem107/Arid1a/Twist1/Sfrp2/Bmp5/Luzp1/Gas1/Sema3c/Bmp4/Sall2/Ssbp3/Rarg/Lrp6/Ski/Prkaca/Deaf1/Vangl2/Cthrc1/Rgma/Epha2/Tead2/Celsr1/Ptk7/Rnf220/Dchs1/Ttbk2/Apaf1/Bmi1/Plxnb2/Notch1/Gpr161/Arhgap35/Ambra1/Abl1/Cecr2	46
126	E11.5_up	GO:0030326	embryonic limb morphogenesis	38/1543	140/17970	0.271428571428571	3.16109619479678	7.86734569503722	8.99344502239508e-11	3.94649363069353e-09	2.99210015084077e-09	Wnt5a/Prrx1/Aldh1a2/Hoxc10/Crabp2/Hoxd10/Hoxd9/Tgfb2/Alx1/Hoxa9/Fbn2/Gli3/Fras1/Fgfr1/Tmem107/Tbx3/Osr1/Hoxa10/Rarb/Pbx1/Twist1/Sfrp2/Gnas/Ror2/Gas1/Bmp4/Lef1/Rarg/Lrp6/Ski/Rdh10/Hand2/Reck/Lnpk/Bcl2l11/Ttbk2/Dync2h1/Notch1	38
127	E11.5_up	GO:0035113	embryonic appendage morphogenesis	38/1543	140/17970	0.271428571428571	3.16109619479678	7.86734569503722	8.99344502239508e-11	3.94649363069353e-09	2.99210015084077e-09	Wnt5a/Prrx1/Aldh1a2/Hoxc10/Crabp2/Hoxd10/Hoxd9/Tgfb2/Alx1/Hoxa9/Fbn2/Gli3/Fras1/Fgfr1/Tmem107/Tbx3/Osr1/Hoxa10/Rarb/Pbx1/Twist1/Sfrp2/Gnas/Ror2/Gas1/Bmp4/Lef1/Rarg/Lrp6/Ski/Rdh10/Hand2/Reck/Lnpk/Bcl2l11/Ttbk2/Dync2h1/Notch1	38
128	E11.5_up	GO:0030324	lung development	53/1543	239/17970	0.221757322175732	2.58261767951906	7.54873426455729	9.08028579770925e-11	3.95347130864325e-09	2.99739039407935e-09	Pdgfrb/Col3a1/Wnt5a/Aldh1a2/Tcf21/Sox11/Foxp2/Hmga2/Hoxa5/Tshz3/Crispld2/Nfib/Pkdcc/Fbn1/Gli3/Fgfr1/Hmgb1/Meg3/Foxp1/Timeless/Gli1/Edn2/Kdr/Spry1/Mgp/Cux1/Hmga1/Igfbp5/Bmp4/Tgfbr2/Lama1/Acvr2b/Rdh10/Vangl2/Itga3/Fgfr3/Sav1/Tnrc6c/Celsr1/Atxn1l/Rc3h2/Stra6/Col6a1/Ptk7/Fgfr2/Id1/Eif4g1/Notch1/Rbbp9/Thra/Ccbe1/Creb1/Tab1	53
129	E11.5_up	GO:0051315	attachment of mitotic spindle microtubules to kinetochore	15/1543	25/17970	0.6	6.98768632534025	9.18170008862281	1.3612828392027e-10	5.87055538577104e-09	4.45085975020257e-09	Birc5/Ska1/Cdca8/Ndc80/Cenpe/Nuf2/Kif2c/Aurkb/Ska3/Incenp/Cdk1/Cdt1/Ska2/Sirt1/Kat2b	15
130	E11.5_up	GO:0048736	appendage development	48/1543	207/17970	0.231884057971014	2.70055510158077	7.54194762608387	1.37994393600575e-10	5.87055538577104e-09	4.45085975020257e-09	Col3a1/Wnt5a/Prrx1/Aldh1a2/Hoxc10/Crabp2/Hoxd10/Hoxd9/Tgfb2/Pkdcc/Alx1/Hoxa9/Fbn2/Gli3/Fras1/Fgfr1/Tmem107/Tbx3/Osr1/Hoxa10/Rarb/Pbx1/Twist1/Sfrp2/Gnas/Ror2/Gas1/Sema3c/Rspo3/Bmp4/Lef1/Rarg/Lrp6/Ski/Rdh10/Hand2/Reck/Lnpk/Rc3h2/Bcl2l11/B3glct/Col6a1/Fgfr2/Ttbk2/Pcnt/Dync2h1/Notch1/Kat2b	48
131	E11.5_up	GO:0060173	limb development	48/1543	207/17970	0.231884057971014	2.70055510158077	7.54194762608387	1.37994393600575e-10	5.87055538577104e-09	4.45085975020257e-09	Col3a1/Wnt5a/Prrx1/Aldh1a2/Hoxc10/Crabp2/Hoxd10/Hoxd9/Tgfb2/Pkdcc/Alx1/Hoxa9/Fbn2/Gli3/Fras1/Fgfr1/Tmem107/Tbx3/Osr1/Hoxa10/Rarb/Pbx1/Twist1/Sfrp2/Gnas/Ror2/Gas1/Sema3c/Rspo3/Bmp4/Lef1/Rarg/Lrp6/Ski/Rdh10/Hand2/Reck/Lnpk/Rc3h2/Bcl2l11/B3glct/Col6a1/Fgfr2/Ttbk2/Pcnt/Dync2h1/Notch1/Kat2b	48
132	E11.5_up	GO:0030323	respiratory tube development	53/1543	242/17970	0.21900826446281	2.55060175787213	7.44292893290478	1.48083415505804e-10	6.25203692889278e-09	4.74008636236282e-09	Pdgfrb/Col3a1/Wnt5a/Aldh1a2/Tcf21/Sox11/Foxp2/Hmga2/Hoxa5/Tshz3/Crispld2/Nfib/Pkdcc/Fbn1/Gli3/Fgfr1/Hmgb1/Meg3/Foxp1/Timeless/Gli1/Edn2/Kdr/Spry1/Mgp/Cux1/Hmga1/Igfbp5/Bmp4/Tgfbr2/Lama1/Acvr2b/Rdh10/Vangl2/Itga3/Fgfr3/Sav1/Tnrc6c/Celsr1/Atxn1l/Rc3h2/Stra6/Col6a1/Ptk7/Fgfr2/Id1/Eif4g1/Notch1/Rbbp9/Thra/Ccbe1/Creb1/Tab1	53
133	E11.5_up	GO:0045005	DNA-templated DNA replication maintenance of fidelity	22/1543	54/17970	0.407407407407407	4.74472528263844	8.44621446345969	1.60037808644338e-10	6.70594516973607e-09	5.08422448673031e-09	Fam111a/Bard1/Exo1/Rad51/Tipin/Brca2/Pole/Blm/Traip/Brca1/Nucks1/Eme1/Timeless/Pcna/Pold1/Gen1/Donson/Mms22l/Etaa1/Dna2/Fancm/Rtel1	22
134	E11.5_up	GO:0090329	regulation of DNA-templated DNA replication	19/1543	41/17970	0.463414634146341	5.39699350331157	8.63844370710469	1.92771565929255e-10	8.01728311137118e-09	6.07843727918326e-09	Fbxo5/E2f7/Gmnn/Dscc1/E2f8/Tipin/Ticrr/Blm/Fgfr1/Dach1/Cdc7/Cdt1/Timeless/Rfc5/Dbf4/Pcna/Rfc4/Chtf18/Rfc3	19
135	E11.5_up	GO:0034501	protein localization to kinetochore	12/1543	16/17970	0.75	8.73460790667531	9.48600769146364	2.02568429955852e-10	8.3008372069409e-09	6.29341855915472e-09	Knl1/Aurkb/Cdk1/Spdl1/Kntc1/Ttk/Cenpq/Zwilch/Rcc2/Mtbp/Zw10/Bub3	12
136	E11.5_up	GO:1903083	protein localization to condensed chromosome	12/1543	16/17970	0.75	8.73460790667531	9.48600769146364	2.02568429955852e-10	8.3008372069409e-09	6.29341855915472e-09	Knl1/Aurkb/Cdk1/Spdl1/Kntc1/Ttk/Cenpq/Zwilch/Rcc2/Mtbp/Zw10/Bub3	12
137	E11.5_up	GO:0042770	signal transduction in response to DNA damage	44/1543	183/17970	0.240437158469945	2.8001657405735	7.50157530659996	2.33379840913739e-10	9.49361936797274e-09	7.19774630370916e-09	Clspn/Plk1/Bard1/Hic1/Rad51/E2f7/Dtl/Tipin/Brca2/Ticrr/Blm/Pidd1/E2f1/Ccnd1/Topbp1/Cdk1/Brca1/Mbd4/Atad5/Eme1/Wdr76/Dgkz/Twist1/Creb3l1/Chek1/Rpa2/Tfap4/Donson/Foxm1/Etaa1/Mapk14/Snai1/Mad2l2/Sirt1/Rbm38/Chek2/Rad9a/Paxip1/Casp2/Rps6ka6/Ppm1d/Abl1/Trp53bp1/Atm	44
138	E11.5_up	GO:0060562	epithelial tube morphogenesis	73/1543	395/17970	0.184810126582278	2.15232532383898	7.09727733144429	2.6011004474466e-10	1.05042991258115e-08	7.9640100656374e-09	Kif26b/Wnt5a/Aldh1a2/Tcf21/Hmga2/Stil/Hoxa5/Kif20b/Sfrp1/Ednra/Tgfb2/Dlc1/Alx1/Foxc2/Gli3/Tbx3/Slit2/Agtr2/Osr1/Arid1a/Foxp1/Timeless/Angpt1/Mdk/Kdr/Cxcl12/Pbx1/Twist1/Sfrp2/Bmp5/Foxd1/Spry1/Mgp/Luzp1/Bmp4/Nr3c1/Tgfbr2/Lama1/Lef1/Clic4/Mical2/Rarg/Nfatc4/Lrp6/Ski/Rdh10/Prkaca/Deaf1/Vangl2/Cthrc1/Hoxb7/Six4/Ccm2/Rgma/Epha2/Pak1/Tead2/Celsr1/Hand2/Ptk7/Fgfr2/Dchs1/Apaf1/Plxnb2/Hdac5/Epha7/Notch1/Ar…	73
139	E11.5_up	GO:0060348	bone development	51/1543	233/17970	0.218884120171674	2.54915595559623	7.29455506901895	3.35473658111743e-10	1.34503215586816e-08	1.01975862450627e-08	Col1a1/Col3a1/Sulf2/Ddr2/Frem1/Hoxb4/Foxc1/Fbn1/Nsd2/Sh3pxd2b/Gli3/Tmem119/Tmem107/Ecm1/Tgm2/Map2k6/Foxp1/Ptger4/Mmp16/Rarb/Kdr/Bgn/Col13a1/Twist1/Gnas/Axin2/Ankrd11/Bmp4/Tgfbr2/Plxnb1/Evc/Bnc2/Sp5/Adamts7/Rarg/Chsy1/Lrp6/Ski/Stc1/Hspg2/Fgfr3/Mapk14/Timp3/Smad1/Col6a1/Poc1a/Fbln5/Fgfr2/Dchs1/Prpsap2/Slc10a7	51
140	E11.5_up	GO:0090307	mitotic spindle assembly	26/1543	76/17970	0.342105263157895	3.98420711532558	7.9900193297465	3.48179492781431e-10	1.38550127535455e-08	1.05044096428706e-08	Kif15/Kif4/Birc5/Tpx2/Plk1/Uhrf1/Cdca8/Prc1/Mybl2/Aurkb/Racgap1/Kif11/Smc1a/Incenp/Kifc1/Nek2/Cdc20/Kif23/Cep97/Flna/Clasp1/Cep192/Chek2/Kpnb1/Stag1/Hspa1a	26
141	E11.5_up	GO:0001654	eye development	78/1543	437/17970	0.178489702517162	2.07871675582204	6.9965801824449	3.50539529562161e-10	1.38550127535455e-08	1.05044096428706e-08	Pdgfrb/Meis2/Tenm3/Aldh1a2/Col5a2/Ptn/Sox11/Foxp2/Prom1/Ntrk2/Nfib/Myh10/Cyp1b1/Tgfb2/Foxc1/Foxc2/Fbn1/Fbn2/Twist2/Sh3pxd2b/Gli3/Ephb2/Nes/Hmgb1/Hmgn1/Arid1a/Mfap2/Rhoj/Col5a1/Pbx3/Atp2b4/Rarb/Kdr/Crb2/Rrm1/Pbx1/Twist1/Fzd4/Spry1/Gas1/Map3k1/Bmp4/Tgfbr2/Lama1/Mdm1/Acvr2b/Sall2/Clic4/Pds5a/Rarg/Celf4/Maf/Lrp6/Ski/Dtnbp1/Rdh10/Bdnf/Smarcd3/Fgfr3/Epha2/Jag1/Agtpbp1/Alms1/Spred3/Slc25a25/Inhba/Stra6/…	78
142	E11.5_up	GO:1905820	positive regulation of chromosome separation	16/1543	30/17970	0.533333333333333	6.21127673363577	8.75506415552736	3.68417980710845e-10	1.44591084964897e-08	1.09624149338275e-08	Birc5/Ska1/Cdca8/Smc2/Cenpe/Ncaph/Ube2c/Aurkb/Ncapg2/Smc4/Ncapd2/Ska3/Incenp/Cdc20/Ncapd3/Numa1	16
143	E11.5_up	GO:0030111	regulation of Wnt signaling pathway	62/1543	315/17970	0.196825396825397	2.29225688979415	7.09146658889774	4.42529266464077e-10	1.7246262951079e-08	1.30755426984675e-08	Col1a1/Wnt5a/Sulf2/Adgra2/Hic1/Hmga2/Draxin/Shisa3/Sfrp1/Nkd1/Dact1/Rbms3/Tbx18/Mcc/Cdk14/Aspm/Bicc1/Gli3/Gli1/Mdk/Sfrp2/Ror2/Axin2/Egr1/Rspo3/Map3k1/Dact3/Tmem132a/Rapgef1/Fzd7/Ddx3x/Lef1/Nfatc4/Lrp6/Tmem88/Nle1/Vangl2/Cthrc1/Axin1/Itga3/Grb10/Fgfr3/Mllt3/Mapk14/Dab2/Mad2l2/Amer2/Daam2/Ubr5/Reck/Nxn/Nfkb1/Csnk1e/Ptk7/Rnf220/Fgfr2/Spef1/Notch1/Abl1/Thra/Lats1/Wnt5b	62
144	E11.5_up	GO:0150063	visual system development	78/1543	440/17970	0.177272727272727	2.06454368703235	6.92890581260896	4.88049569218183e-10	1.88881961753676e-08	1.43204018336388e-08	Pdgfrb/Meis2/Tenm3/Aldh1a2/Col5a2/Ptn/Sox11/Foxp2/Prom1/Ntrk2/Nfib/Myh10/Cyp1b1/Tgfb2/Foxc1/Foxc2/Fbn1/Fbn2/Twist2/Sh3pxd2b/Gli3/Ephb2/Nes/Hmgb1/Hmgn1/Arid1a/Mfap2/Rhoj/Col5a1/Pbx3/Atp2b4/Rarb/Kdr/Crb2/Rrm1/Pbx1/Twist1/Fzd4/Spry1/Gas1/Map3k1/Bmp4/Tgfbr2/Lama1/Mdm1/Acvr2b/Sall2/Clic4/Pds5a/Rarg/Celf4/Maf/Lrp6/Ski/Dtnbp1/Rdh10/Bdnf/Smarcd3/Fgfr3/Epha2/Jag1/Agtpbp1/Alms1/Spred3/Slc25a25/Inhba/Stra6/…	78
145	E11.5_up	GO:0007062	sister chromatid cohesion	22/1543	57/17970	0.385964912280702	4.49500289934168	8.09965636689048	5.55851331069467e-10	2.13638584003458e-08	1.61973665547212e-08	Esco2/Bub1/Bub1b/Cdca5/Sgo1/Sgo2a/Dscc1/Smc1a/Kif22/Cdc20/Slf1/Sfpq/Haspin/Axin2/Pds5a/Fen1/Rad51c/Pttg1/Rad21/Hdac8/Mcmbp/Stag1	22
146	E11.5_up	GO:1902751	positive regulation of cell cycle G2/M phase transition	16/1543	31/17970	0.516129032258065	6.01091296803462	8.55784429644811	7.00677715915523e-10	2.67457322657343e-08	2.02777242370938e-08	Lmnb1/Ccnb1/Fbxo5/Cdc25c/Dtl/Ccnd1/Cdk1/Atad5/Cdc7/Cdk4/Rrm1/Pbx1/Rcc2/Smarcd3/Cdc25b/Rad51c	16
147	E11.5_up	GO:0031110	regulation of microtubule polymerization or depolymerization	29/1543	95/17970	0.305263157894737	3.55513865675205	7.6527766545581	7.46391770522548e-10	2.82968798443684e-08	2.14537527166309e-08	Stmn1/Tpx2/Ska1/Clip3/Aurkb/Ckap2/Ska3/Tubb4a/Diaph3/Ska2/Mid1/Hdgfl3/Pde4dip/Map1a/Clasp1/Psrc1/Map2/Pak1/Numa1/Mapt/Rac1/Camsap1/Ttbk2/Ckap5/Spef1/Mapk8/Abl1/Gba2/Hspa1a	29
148	E11.5_up	GO:0071824	protein-DNA complex organization	42/1543	177/17970	0.23728813559322	2.76349176708371	7.22605510464521	9.18691114400083e-10	3.45936863550788e-08	2.62277818862158e-08	Atad2/Nasp/Cenpe/Rad51/Cenph/Cenpa/Asf1b/Cdc45/Gmnn/Cenpk/Anp32b/Chaf1a/Cenpw/Hmgb1/Nap1l1/Dlgap5/Cenpp/Arid1a/Ssrp1/Kntc1/Dnajc9/Cdt1/Set/Chaf1b/Cenpi/Hjurp/Cenpn/Smarcd3/Mcmdc2/Rad51c/Itgb3bp/Taf1/Tcf4/Med26/Lin54/Smarca5/Baz1a/Smarcd2/Thra/Hira/Mcm2/Creb1	42
149	E11.5_up	GO:0048880	sensory system development	78/1543	447/17970	0.174496644295302	2.03221302526674	6.77305582115478	1.03855528312943e-09	3.8687724602751e-08	2.93317454560886e-08	Pdgfrb/Meis2/Tenm3/Aldh1a2/Col5a2/Ptn/Sox11/Foxp2/Prom1/Ntrk2/Nfib/Myh10/Cyp1b1/Tgfb2/Foxc1/Foxc2/Fbn1/Fbn2/Twist2/Sh3pxd2b/Gli3/Ephb2/Nes/Hmgb1/Hmgn1/Arid1a/Mfap2/Rhoj/Col5a1/Pbx3/Atp2b4/Rarb/Kdr/Crb2/Rrm1/Pbx1/Twist1/Fzd4/Spry1/Gas1/Map3k1/Bmp4/Tgfbr2/Lama1/Mdm1/Acvr2b/Sall2/Clic4/Pds5a/Rarg/Celf4/Maf/Lrp6/Ski/Dtnbp1/Rdh10/Bdnf/Smarcd3/Fgfr3/Epha2/Jag1/Agtpbp1/Alms1/Spred3/Slc25a25/Inhba/Stra6/…	78
150	E11.5_up	GO:0030010	establishment of cell polarity	41/1543	171/17970	0.239766081871345	2.79235028595468	7.21753555443586	1.04129888577295e-09	3.8687724602751e-08	2.93317454560886e-08	Kif26b/Wnt5a/Plk1/Ska1/Ndc80/Kif20b/Cenpa/Mad2l1/Ska3/Spag5/Spdl1/Rhoj/Diaph3/Sapcd2/Crb2/Ska2/Rhoq/Spry1/Gpsm1/Nde1/Frmd4a/Sh3bp1/Igf1r/Lama1/Fez1/Llgl1/Clasp1/Vangl2/Map2/Pak1/Numa1/Myo9a/Fscn1/Zw10/Ptk7/Amotl1/Htt/Fbf1/Gbf1/Abl1/Gpsm2	41
151	E11.5_up	GO:0007411	axon guidance	51/1543	241/17970	0.211618257261411	2.46453667076316	7.01507697160998	1.17287220140608e-09	4.30073307182277e-08	3.26067270775385e-08	Unc5b/Wnt5a/Unc5c/Draxin/Alcam/Ednra/Nfib/Ncam1/Myh10/Tgfb2/Gli3/Ephb2/Notch3/Flrt2/Slit2/Efna5/Efna2/Foxp1/Sema3a/Efnb3/Rac3/Cxcl12/Slit3/Hoxa2/Foxd1/Dpysl5/Gas1/Sema3d/Sema3c/Evl/Lama1/Efna3/Sema6a/Arx/Agrn/Vangl2/Prtg/Bdnf/Hspg2/Edn3/Efna4/Ablim1/Rac1/Sema3f/Chn1/Epha7/Lamb2/Notch1/Arhgap35/Ythdf1/Trio	51
152	E11.5_up	GO:2000045	regulation of G1/S transition of mitotic cell cycle	40/1543	165/17970	0.242424242424242	2.82330760619808	7.21102025755877	1.17299735675051e-09	4.30073307182277e-08	3.26067270775385e-08	Rrm2/Tm4sf5/Stil/E2f7/Ddr2/Ezh2/Ccne1/Dact1/Anp32b/Pidd1/E2f1/Ccnd1/Id2/Arid1a/Ccne2/Dgkz/Bcl7a/Rrm1/Dbf4/Tfdp1/Haspin/Rpa2/Ddx3x/Tcf3/Plcb1/Rbl1/Cenpj/Smarcd3/Mtbp/Rbm38/Inhba/Sass6/Pbrm1/Casp2/Eif4g1/Ambra1/Acvr1/Smarcd2/Dlg1/Ppp2ca	40
153	E11.5_up	GO:0051231	spindle elongation	10/1543	12/17970	0.833333333333333	9.7051198963059	9.24489930662431	1.19119762819981e-09	4.33891789670427e-08	3.28962317137533e-08	Kif4/Birc5/Cdca8/Prc1/Aurkb/Racgap1/Kif11/Incenp/Kif23/Numa1	10
154	E11.5_up	GO:0010971	positive regulation of G2/M transition of mitotic cell cycle	15/1543	28/17970	0.535714285714286	6.23900564762522	8.50272718919992	1.21611675515731e-09	4.4009212185011e-08	3.33663202679525e-08	Lmnb1/Ccnb1/Fbxo5/Cdc25c/Dtl/Ccnd1/Cdk1/Cdc7/Cdk4/Rrm1/Pbx1/Rcc2/Smarcd3/Cdc25b/Rad51c	15
155	E11.5_up	GO:0097485	neuron projection guidance	51/1543	242/17970	0.210743801652893	2.45435263493356	6.98093062918218	1.36454189293001e-09	4.90618836728964e-08	3.71970876619427e-08	Unc5b/Wnt5a/Unc5c/Draxin/Alcam/Ednra/Nfib/Ncam1/Myh10/Tgfb2/Gli3/Ephb2/Notch3/Flrt2/Slit2/Efna5/Efna2/Foxp1/Sema3a/Efnb3/Rac3/Cxcl12/Slit3/Hoxa2/Foxd1/Dpysl5/Gas1/Sema3d/Sema3c/Evl/Lama1/Efna3/Sema6a/Arx/Agrn/Vangl2/Prtg/Bdnf/Hspg2/Edn3/Efna4/Ablim1/Rac1/Sema3f/Chn1/Epha7/Lamb2/Notch1/Arhgap35/Ythdf1/Trio	51
156	E11.5_up	GO:0006268	DNA unwinding involved in DNA replication	13/1543	21/17970	0.619047619047619	7.20951763725581	8.72595908627154	1.38706373715267e-09	4.9551962866358e-08	3.75686493989935e-08	Rad51/Cdc45/Blm/Purb/Mcm3/Gins2/Mcm4/Mcm5/Mcm7/Gins3/Mcm6/Mcm2/Gins4	13
157	E11.5_up	GO:0051098	regulation of binding	62/1543	324/17970	0.191358024691358	2.22858308729987	6.83942653495718	1.42616572601077e-09	5.06243413443186e-08	3.83816910774873e-08	Stmn1/Wnt5a/Runx1t1/Sox11/Plk1/Hmgb2/Hmga2/Ran/Aurkb/Dact1/Nfib/Gmnn/Tgfb2/Foxc1/Twist2/Blm/E2f1/Nes/Id2/Hmgb1/Arhgap28/Nucks1/Mdga1/Cdt1/Nme1/Angpt1/Nek2/Twist1/Hjurp/Spon1/Plcl1/Gpsm1/Aurka/Tmem132a/Bmp4/Trim28/Tfap4/Lef1/Nfatc4/Dzip1/Ski/Agrn/Dtnbp1/Cthrc1/Bdnf/Smarcd3/Rgma/Dab2/Mad2l2/Epb41/Hand2/Rnf220/Sumo3/Ttbk2/Hipk3/Id1/Eif4g1/Hdac5/Zfpm1/Lfng/Mapk8/Abl1	62
158	E11.5_up	GO:0060537	muscle tissue development	82/1543	483/17970	0.169772256728778	1.97719212794306	6.67208635911515	1.4878593923944e-09	5.24800024924935e-08	3.97885916127322e-08	Pdgfrb/Col3a1/Aldh1a2/Tcf21/Csrp2/Sox11/Cenpf/Foxp2/Ccnb1/Nr2f2/Tshz3/Ednra/Hoxd10/Gjc1/Ncam1/Tbx18/Hoxd9/Myh10/Tgfb2/Foxc1/Foxc2/Fgfr1/Id2/Tbx3/Agtr2/Hdac7/Cdk1/Osr1/Arid1a/Meg3/Foxp1/Rarb/Csrp1/Gli1/Tpm1/Angpt1/Tenm4/Twist1/Bmp5/Pgm5/Col11a1/Sema3c/Egr1/Igfbp5/Bmp4/Fzd7/Nr3c1/Tgfbr2/Myl7/Lef1/Itga8/Igf2/Lrp6/Plagl1/Ski/Bdnf/Hspg2/Six4/Mapk14/Pak1/Sirt1/Smad1/Sav1/Nr1d2/Hand2/Stra6/Col6a1/Ppp3cb…	82
159	E11.5_up	GO:0051294	establishment of spindle orientation	19/1543	46/17970	0.41304347826087	4.81036377469075	7.9303741344988	2.15390591342834e-09	7.54950795945671e-08	5.7237857242644e-08	Plk1/Ska1/Ndc80/Cenpa/Mad2l1/Ska3/Spag5/Spdl1/Sapcd2/Ska2/Spry1/Gpsm1/Nde1/Llgl1/Clasp1/Numa1/Zw10/Htt/Gpsm2	19
160	E11.5_up	GO:0007163	establishment or maintenance of cell polarity	49/1543	231/17970	0.212121212121212	2.47039415542332	6.89351904367544	2.27519997888203e-09	7.92480592644348e-08	6.00832415475821e-08	Kif26b/Wnt5a/Plk1/Ska1/Ndc80/Kif2c/Kif20b/Cenpa/Mad2l1/Prickle2/Ska3/Spag5/Spdl1/Rhoj/Rac3/Diaph3/Sapcd2/Crb2/Ska2/Rhoq/Spry1/Gpsm1/Nde1/Frmd4a/Sh3bp1/Igf1r/Lama1/Fez1/Llgl1/Clasp1/Vangl2/Map2/Pak1/Numa1/Myo9a/Fscn1/Zw10/Rac1/Ptk7/Amotl1/Htt/Fbf1/Ckap5/Ezr/Gbf1/Arhgap35/Abl1/Gpsm2/Dlg1	49
161	E11.5_up	GO:0000022	mitotic spindle elongation	9/1543	10/17970	0.9	10.4815294880104	9.19159801549241	2.29268321079903e-09	7.93610157377824e-08	6.01688813870368e-08	Kif4/Birc5/Cdca8/Prc1/Aurkb/Racgap1/Incenp/Kif23/Numa1	9
162	E11.5_up	GO:0001763	morphogenesis of a branching structure	51/1543	246/17970	0.207317073170732	2.41444446200781	6.84602327454286	2.47293155115152e-09	8.50718983615274e-08	6.44986825621976e-08	Wnt5a/Tcf21/Hmga2/Hoxa5/Sfrp1/Ednra/Foxc2/Gli3/Fgfr1/Tbx3/Slit2/Agtr2/Tgm2/Sema3a/Timeless/Angpt1/Mdk/Kdr/Cxcl12/Col13a1/Pbx1/Sfrp2/Foxd1/Spry1/Mgp/Sema3c/Rspo3/Bmp4/Socs3/Tgfbr2/Lama1/Lef1/Clic4/Bcl11a/Nfatc4/Lrp6/Rdh10/Vangl2/Hoxb7/Six4/Epha2/Pak1/Celsr1/Fgfr2/Dchs1/Epha7/Notch1/Abl1/Acvr1/Dlg1/Hs3st3b1	51
163	E11.5_up	GO:0010718	positive regulation of epithelial to mesenchymal transition	21/1543	56/17970	0.375	4.36730395333765	7.73474210033433	2.5438107215301e-09	8.69733567551364e-08	6.5940305045023e-08	Col1a1/Ezh2/Loxl2/Tgfb2/Foxc1/Alx1/Glipr2/Mdk/Crb2/Twist1/Axin2/Bmp4/Tgfbr2/Lef1/Dab2/Snai1/Mad2l2/Jag1/Notch1/Acvr1/Mtor	21
164	E11.5_up	GO:0061351	neural precursor cell proliferation	47/1543	219/17970	0.214611872146119	2.4994007404185	6.84217464394503	3.23830134478737e-09	1.10043008503049e-07	8.34309473554333e-08	Wnt5a/Ptn/Shcbp1/Hmga2/Eml1/Nfib/Melk/Tacc3/Aspm/Racgap1/Gli3/Fgfr1/Cd24a/Nes/Id2/Zfp503/Vcan/Nap1l1/Gata2/Tead3/Rarb/Mdk/Rrm1/Id4/Kif1a/Nde1/Zfp423/Igf2bp1/Ptprz1/Rapgef1/Flna/Ankrd11/Lef1/Hapln3/Arx/Lrp6/Numbl/Bdnf/Smarcd3/Fgfr3/Fgfr2/Pcnt/Plxnb2/Prdm4/Hdac5/Mapk8/Notch1	47
165	E11.5_up	GO:0006275	regulation of DNA replication	32/1543	119/17970	0.26890756302521	3.13173616821972	7.15058293721166	3.4855519519738e-09	1.17727157747576e-07	8.92568136218362e-08	Ccna2/Esco2/Fbxo5/E2f7/Gmnn/Dscc1/E2f8/Tipin/Ticrr/Blm/Fgfr1/Cdk1/Nucks1/Atad5/Dach1/Cdc7/Cdt1/Timeless/Gli1/Rfc5/Dbf4/Id3/Pcna/Pds5a/Rfc4/Dna2/Chtf18/Rfc3/Rac1/Smarca5/Baz1a/Mapk8	32
166	E11.5_up	GO:0065004	protein-DNA complex assembly	38/1543	158/17970	0.240506329113924	2.80097131184525	6.96858792310952	3.84693970137046e-09	1.29150572022516e-07	9.79176662098987e-08	Atad2/Nasp/Cenpe/Rad51/Cenph/Cenpa/Asf1b/Cdc45/Gmnn/Cenpk/Anp32b/Chaf1a/Cenpw/Hmgb1/Nap1l1/Dlgap5/Cenpp/Ssrp1/Kntc1/Dnajc9/Cdt1/Set/Chaf1b/Cenpi/Hjurp/Cenpn/Mcmdc2/Rad51c/Itgb3bp/Taf1/Tcf4/Med26/Smarca5/Baz1a/Thra/Hira/Mcm2/Creb1	38
167	E11.5_up	GO:0061138	morphogenesis of a branching epithelium	48/1543	228/17970	0.210526315789474	2.45181976327728	6.76152454498869	4.29118247814165e-09	1.43202155393314e-07	1.08571109153864e-07	Wnt5a/Tcf21/Hmga2/Hoxa5/Sfrp1/Ednra/Foxc2/Gli3/Fgfr1/Tbx3/Slit2/Agtr2/Tgm2/Sema3a/Timeless/Angpt1/Mdk/Kdr/Cxcl12/Pbx1/Sfrp2/Foxd1/Spry1/Mgp/Sema3c/Rspo3/Bmp4/Socs3/Tgfbr2/Lama1/Lef1/Clic4/Nfatc4/Lrp6/Rdh10/Vangl2/Hoxb7/Six4/Epha2/Pak1/Celsr1/Fgfr2/Dchs1/Notch1/Abl1/Acvr1/Dlg1/Hs3st3b1	48
168	E11.5_up	GO:0007178	cell surface receptor protein serine/threonine kinase signaling pathway	65/1543	357/17970	0.182072829131653	2.12044636389877	6.5535150463755	4.63883326162388e-09	1.53882248613273e-07	1.16668400452119e-07	Col1a2/Col3a1/Wnt5a/Sox11/Sfrp1/Tgfb2/Fbn1/Nrep/Fbn2/Arap1/Bmper/Kdr/Crb2/Pmepa1/Sfrp2/Bmp5/Foxd1/Spry1/Zfp423/Smad6/Nbl1/Ror2/Atoh8/Egr1/Map3k1/Trps1/Bmp4/Tgfbr2/Acvr2b/Itgb8/Lef1/Magi2/Kcp/Crim1/Ltbp4/Itga8/Ski/Axin1/Itga3/Mapk14/Rgma/Dab2/Numa1/Sirt1/Smad1/Peg10/Tnrc6c/Spred3/Emilin1/Zcchc12/Inhba/Zmiz1/Id1/Mapk8/Notch1/Mtmr4/Abl1/Ltbp1/Acvr1/Fstl1/Lats1/Il17rd/Hivep1/Creb1/Tab1	65
169	E11.5_up	GO:0006271	DNA strand elongation involved in DNA replication	10/1543	13/17970	0.769230769230769	8.95857221197467	8.79742827676446	4.7618378376722e-09	1.57027942422173e-07	1.19053360824766e-07	Lig1/Pole/Mcm3/Pcna/Mcm4/Pola1/Mcm7/Dna2/Pold3/Pold2	10
170	E11.5_up	GO:1901976	regulation of cell cycle checkpoint	20/1543	53/17970	0.377358490566038	4.3947712737989	7.58545428458671	5.35904644614841e-09	1.75682152025795e-07	1.33196361825633e-07	Birc5/Knl1/Bard1/Ska1/Cdca8/Ndc80/Ccnb1/Rad51/Aurkb/Mad2l1/Ska3/Brca2/Incenp/Brca1/Wdr76/Rpa2/Aurka/Gen1/Etaa1/Chek2	20
171	E11.5_up	GO:0000077	DNA damage checkpoint signaling	32/1543	121/17970	0.264462809917355	3.07997193403427	7.03572739582656	5.45373494920485e-09	1.77740730245138e-07	1.34757107332153e-07	Clspn/Plk1/Bard1/Rad51/E2f7/Dtl/Tipin/Brca2/Ticrr/Blm/Pidd1/E2f1/Ccnd1/Topbp1/Cdk1/Brca1/Mbd4/Eme1/Wdr76/Dgkz/Creb3l1/Chek1/Rpa2/Donson/Etaa1/Mapk14/Rbm38/Chek2/Rad9a/Casp2/Trp53bp1/Atm	32
172	E11.5_up	GO:0060828	regulation of canonical Wnt signaling pathway	50/1543	245/17970	0.204081632653061	2.37676405623818	6.64990174106714	6.14924074885035e-09	1.99242550542692e-07	1.51059072006642e-07	Col1a1/Wnt5a/Sulf2/Adgra2/Draxin/Shisa3/Sfrp1/Nkd1/Dact1/Rbms3/Tbx18/Mcc/Cdk14/Aspm/Bicc1/Gli3/Gli1/Mdk/Sfrp2/Ror2/Axin2/Egr1/Rspo3/Map3k1/Dact3/Rapgef1/Fzd7/Ddx3x/Tmem88/Nle1/Cthrc1/Axin1/Fgfr3/Mllt3/Mapk14/Dab2/Mad2l2/Amer2/Daam2/Ubr5/Reck/Nfkb1/Csnk1e/Ptk7/Rnf220/Fgfr2/Notch1/Thra/Lats1/Wnt5b	50
173	E11.5_up	GO:0003231	cardiac ventricle development	35/1543	141/17970	0.24822695035461	2.89088677762303	6.90839844286095	6.5203257140991e-09	2.1004494337962e-07	1.59249086804951e-07	Wnt5a/Sox11/Fzd2/Ednra/Tgfb2/Foxc1/Foxc2/Nsd2/Id2/Tbx3/Slit2/Tpm1/Slit3/Sfrp2/Smad6/Col11a1/Luzp1/Sema3c/Bmp4/Tgfbr2/Lrp6/Vangl2/Smarcd3/Sav1/Jag1/Tmem65/Hand2/Stra6/Ptk7/Fgfr2/Zfpm1/Notch1/Ltbp1/Acvr1/Egln1	35
174	E11.5_up	GO:0031346	positive regulation of cell projection organization	76/1543	449/17970	0.169265033407572	1.97128493216726	6.38787142297428	6.81834932070432e-09	2.18383107840719e-07	1.65570805646141e-07	Fn1/Wnt5a/Tenm3/Ptn/Marcks/Ddr2/Ezh2/Crabp2/Ntrk2/Negr1/Anln/Ror1/Arap1/Ephb2/Fgfr1/Cd24a/Dpysl3/Efna5/Nme1/Mdk/Cxcl12/Ranbp1/Mns1/Fzd4/Bmp5/Rhoq/Cdc42ep1/Ror2/Cux1/Ptprz1/Rapgef1/Nefl/Ptprd/Flna/Grip1/Bmp4/Igf1r/Plxnb1/Ccp110/Fez1/Magi2/Bcl11a/Dzip1/Arhgap32/Braf/Lrp6/Dock11/Numbl/Agrn/Cenpj/Itga3/Bdnf/Rgma/Pak1/Vldlr/Sirt1/Pik3r1/Mapt/Fscn1/Atmin/Rac1/Cask/Ptk7/Ttbk2/Htt/Plxnb2/Fnbp1l/Prkd1/Pum…	76
175	E11.5_up	GO:0051653	spindle localization	22/1543	64/17970	0.34375	4.00336195722618	7.37673464057908	7.10565992630860e-09	2.26284815824673e-07	1.7156161770949e-07	Plk1/Ska1/Ndc80/Cenpa/Nusap1/Aspm/Mad2l1/Ska3/Spag5/Spdl1/Sapcd2/Ska2/Spry1/Gpsm1/Nde1/Llgl1/Clasp1/Numa1/Zw10/Htt/Kpnb1/Gpsm2	22
176	E11.5_up	GO:0031297	replication fork processing	19/1543	49/17970	0.387755102040816	4.51585170685254	7.55289170659413	7.60569859742639e-09	2.40832717519644e-07	1.82591352691803e-07	Fam111a/Bard1/Exo1/Rad51/Tipin/Brca2/Blm/Traip/Brca1/Nucks1/Eme1/Pcna/Gen1/Donson/Mms22l/Etaa1/Dna2/Fancm/Rtel1	19
177	E11.5_up	GO:0051054	positive regulation of DNA metabolic process	57/1543	301/17970	0.18936877076412	2.20541594985822	6.46368204498709	9.68023128109986e-09	3.04790558924122e-07	2.3108205984142e-07	Ccna2/Pdgfrb/Rad51ap1/Rad51/E2f7/Aurkb/Cyp1b1/Nsd2/Dscc1/E2f8/Blm/Fgfr1/Igfbp3/Hmgb1/Cdk1/Brca1/Clcf1/Arid1a/Atad5/Cdc7/Cdt1/Timeless/Gli1/Hnrnpd/Nek2/Bcl7a/Rfc5/Dbf4/Pcna/Slf1/Igf1r/Trim28/Foxm1/Smarcd3/Rfc4/Prim2/Mad2l2/Sirt1/Dna2/Rnf168/Xrcc1/Chtf18/Rfc3/Rac1/Pbrm1/Hmbox1/Paxip1/Smarca5/Baz1a/Mapk8/Zcwpw1/Rtel1/Skp2/Smarcd2/Trp53bp1/Smchd1/Atm	57
178	E11.5_up	GO:0035567	non-canonical Wnt signaling pathway	21/1543	60/17970	0.35	4.07615035644848	7.31477850840475	1.07815224649568e-08	3.35672763671531e-07	2.54495919872605e-07	Wnt5a/Fzd2/Sfrp1/Nkd1/Dact1/Fzd4/Sfrp2/Ror2/Rspo3/Fzd7/Lrp6/Vangl2/Cthrc1/Mllt3/Dab2/Daam2/Rac1/Csnk1e/Spef1/Abl1/Wnt5b	21
179	E11.5_up	GO:0051293	establishment of spindle localization	21/1543	60/17970	0.35	4.07615035644848	7.31477850840475	1.07815224649568e-08	3.35672763671531e-07	2.54495919872605e-07	Plk1/Ska1/Ndc80/Cenpa/Nusap1/Mad2l1/Ska3/Spag5/Spdl1/Sapcd2/Ska2/Spry1/Gpsm1/Nde1/Llgl1/Clasp1/Numa1/Zw10/Htt/Kpnb1/Gpsm2	21
180	E11.5_up	GO:0051298	centrosome duplication	24/1543	77/17970	0.311688311688312	3.62996692225467	7.08793713023938	1.35956746388094e-08	4.20937193122694e-07	3.19140573100474e-07	Stil/Ndc80/Plk4/Brca2/Brca1/Kifc1/Poc1b/Cep295/Nde1/Mdm1/Gen1/Ccnf/Ccp110/Cenpj/Nup62/Sirt1/Cep192/Alms1/Sac3d1/Sass6/Poc1a/Ckap5/Kat2b/Rttn	24
181	E11.5_up	GO:0141091	transforming growth factor beta receptor superfamily signaling pathway	61/1543	335/17970	0.182089552238806	2.12064112361072	6.34551705678587	1.37541712673157e-08	4.23491693219616e-07	3.21077310072726e-07	Col1a2/Col3a1/Wnt5a/Sox11/Sfrp1/Tgfb2/Fbn1/Nrep/Fbn2/Arap1/Bmper/Kdr/Crb2/Pmepa1/Sfrp2/Bmp5/Foxd1/Spry1/Zfp423/Smad6/Nbl1/Ror2/Egr1/Map3k1/Bmp4/Tgfbr2/Acvr2b/Itgb8/Lef1/Magi2/Kcp/Crim1/Ltbp4/Itga8/Ski/Axin1/Itga3/Rgma/Dab2/Numa1/Sirt1/Smad1/Peg10/Tnrc6c/Spred3/Emilin1/Zcchc12/Inhba/Zmiz1/Id1/Notch1/Mtmr4/Abl1/Ltbp1/Acvr1/Fstl1/Lats1/Il17rd/Hivep1/Creb1/Tab1	61
182	E11.5_up	GO:0060623	regulation of chromosome condensation	10/1543	14/17970	0.714285714285714	8.31867419683363	8.39570987443446	1.53757284152306e-08	4.69727559478074e-07	3.5613180536704e-07	Ncapg/Smc2/Ccnb1/Ncaph/Ncapg2/Smc4/Ncapd2/Baz1b/Ncapd3/Smarca5	10
183	E11.5_up	GO:0010717	regulation of epithelial to mesenchymal transition	29/1543	107/17970	0.271028037383178	3.15643151767706	6.85671580342666	1.54243932145142e-08	4.69727559478074e-07	3.5613180536704e-07	Col1a1/Ezh2/Loxl2/Sfrp1/Tgfb2/Foxc1/Alx1/Glipr2/Mdk/Crb2/Twist1/Sfrp2/Spry1/Axin2/Dact3/Bmp4/Tgfbr2/Lef1/Clasp1/Dab2/Snai1/Mad2l2/Jag1/Spred3/Notch1/Acvr1/Mtor/Il17rd/Ppp2ca	29
184	E11.5_up	GO:0003279	cardiac septum development	31/1543	121/17970	0.256198347107438	2.9837228110957	6.71015444938313	2.12485947762712e-08	6.43578362435648e-07	4.87939699267463e-07	Wnt5a/Sox11/Fzd2/Myh10/Tgfb2/Nsd2/Id2/Tbx3/Slit2/Slit3/Ank2/Bmp5/Smad6/Luzp1/Sema3c/Bmp4/Tgfbr2/Ndst1/Lrp6/Vangl2/Sav1/Jag1/Stra6/Ptk7/Fgfr2/Zfpm1/Notch1/Ltbp1/Acvr1/Egln1/Tab1	31
185	E11.5_up	GO:0009314	response to radiation	73/1543	436/17970	0.16743119266055	1.94992775898256	6.15402294596643	2.16097156749173e-08	6.50978083547643e-07	4.93549921588153e-07	Pclaf/Rad51ap1/Col3a1/Meis2/Rad54l/Mfap4/Bard1/Rad51/Dtl/Sfrp1/Aurkb/Mmp2/Fignl1/Tipin/Brca2/Ticrr/Blm/Ccnd1/Smc1a/Topbp1/Id2/Brca1/Ect2/Usp1/Nucks1/Mbd4/Hmgn1/Bmf/Casp7/Rrm1/Slc1a3/Sfrp2/Pcna/Pold1/Tanc1/Rad54b/Lrrn4/Egr1/Col6a2/Rad18/Nfatc4/Braf/Msh6/Deaf1/Krt14/Mapk14/Sirt1/Rnf168/Pik3r1/Bbc3/Mta1/Pold3/Net1/Clk2/Chek2/Noc2l/Map4k3/Col6a1/Trp53i13/Rad9a/Paxip1/Htt/Ap1s2/Ckap5/Col6a3/Trp53bp2/U…	73
186	E11.5_up	GO:0030261	chromosome condensation	15/1543	33/17970	0.454545454545455	5.2937017616214	7.56623332761788	2.22735787486718e-08	6.67369109496495e-07	5.05977052049625e-07	Top2a/Ncapg/Smc2/Hmga2/Ccnb1/Cdca5/Ncaph/Nusap1/Ncapg2/Smc4/Ncapd2/Cdk1/Baz1b/Ncapd3/Smarca5	15
187	E11.5_up	GO:0003205	cardiac chamber development	41/1543	189/17970	0.216931216931217	2.52641216348281	6.46532584984317	2.3365657747412e-08	6.96346580889449e-07	5.27946806631645e-07	Wnt5a/Sox11/Fzd2/Ednra/Myh10/Tgfb2/Foxc1/Foxc2/Nsd2/Id2/Tbx3/Slit2/Arid1a/Tpm1/Slit3/Ank2/Sfrp2/Bmp5/Smad6/Col11a1/Luzp1/Sema3c/Bmp4/Tgfbr2/Ndst1/Lrp6/Vangl2/Smarcd3/Sav1/Jag1/Tmem65/Hand2/Stra6/Ptk7/Fgfr2/Zfpm1/Notch1/Ltbp1/Acvr1/Egln1/Tab1	41
188	E11.5_up	GO:0060412	ventricular septum morphogenesis	18/1543	47/17970	0.382978723404255	4.46022531404697	7.27970439447486	2.37420604443218e-08	7.03800547107475e-07	5.33598155786717e-07	Sox11/Fzd2/Tgfb2/Nsd2/Id2/Tbx3/Slit2/Slit3/Bmp4/Tgfbr2/Lrp6/Vangl2/Sav1/Fgfr2/Zfpm1/Notch1/Acvr1/Egln1	18
189	E11.5_up	GO:0043010	camera-type eye development	67/1543	388/17970	0.172680412371134	2.01106092696648	6.17056371292276	2.40629665042005e-08	7.09539218666186e-07	5.37949025607689e-07	Pdgfrb/Tenm3/Aldh1a2/Ptn/Sox11/Foxp2/Prom1/Ntrk2/Nfib/Myh10/Cyp1b1/Tgfb2/Foxc1/Foxc2/Fbn1/Fbn2/Twist2/Gli3/Ephb2/Nes/Hmgn1/Arid1a/Rhoj/Atp2b4/Kdr/Crb2/Rrm1/Twist1/Fzd4/Spry1/Gas1/Map3k1/Bmp4/Tgfbr2/Lama1/Mdm1/Acvr2b/Clic4/Pds5a/Rarg/Celf4/Maf/Lrp6/Ski/Dtnbp1/Rdh10/Smarcd3/Fgfr3/Epha2/Jag1/Agtpbp1/Alms1/Spred3/Slc25a25/Inhba/Stra6/B3glct/Pou2f1/Fgfr2/Pcnt/Casp2/Tspan12/Lamb2/Notch1/Arhgap35/Kmt2c/…	67
190	E11.5_up	GO:1902903	regulation of supramolecular fiber organization	66/1543	380/17970	0.173684210526316	2.02275130470376	6.17582113732145	2.42867902218472e-08	7.12369904770285e-07	5.40095157620468e-07	Stmn1/Tmsb10/Tpx2/Cit/Lpar1/Clip3/Aurkb/Ckap2/Dlc1/Sh3pxd2b/Tubb4a/Arap1/Slit2/Arhgap28/Wasf3/Ptger4/Tpm1/Diaph3/Mid1/Cdc42ep1/Hdgfl3/Sh3bp1/Map3k1/Plekhg2/Evl/Flna/Plekhh2/Braf/Pde4dip/Map1a/Clasp1/Cd47/Psrc1/Tmsb4x/Hspg2/Map2/Pik3ca/Pak1/Numa1/Daam2/Pik3r1/Mapt/Alms1/Emilin1/Rac1/Col6a1/Camsap1/Ap1ar/Ttbk2/Limch1/Ckap5/Prkd1/Id1/Spef1/Mapk8/Arhgap35/Abl1/Baiap2/Pdlim4/Gba2/Mtor/Lats1/Ppfia1/Hsp…	66
191	E11.5_up	GO:0030178	negative regulation of Wnt signaling pathway	37/1543	162/17970	0.228395061728395	2.65992174935791	6.50434154248588	2.69295294838874e-08	7.85750093265469e-07	5.95729574804762e-07	Wnt5a/Hic1/Hmga2/Draxin/Shisa3/Sfrp1/Nkd1/Dact1/Rbms3/Tbx18/Mcc/Bicc1/Gli3/Gli1/Mdk/Sfrp2/Ror2/Axin2/Egr1/Dact3/Rapgef1/Nfatc4/Lrp6/Tmem88/Cthrc1/Axin1/Grb10/Mllt3/Mapk14/Dab2/Mad2l2/Amer2/Nxn/Csnk1e/Notch1/Lats1/Wnt5b	37
192	E11.5_up	GO:0048754	branching morphogenesis of an epithelial tube	41/1543	190/17970	0.215789473684211	2.51311525735921	6.42611837547435	2.73648532401545e-08	7.94293370350942e-07	6.0220680321261e-07	Wnt5a/Tcf21/Hmga2/Hoxa5/Ednra/Foxc2/Gli3/Tbx3/Slit2/Agtr2/Timeless/Angpt1/Mdk/Kdr/Cxcl12/Pbx1/Sfrp2/Foxd1/Spry1/Mgp/Bmp4/Tgfbr2/Lama1/Lef1/Clic4/Nfatc4/Lrp6/Rdh10/Vangl2/Hoxb7/Six4/Epha2/Pak1/Celsr1/Fgfr2/Dchs1/Notch1/Abl1/Acvr1/Dlg1/Hs3st3b1	41
193	E11.5_up	GO:0003281	ventricular septum development	24/1543	80/17970	0.3	3.49384316267012	6.85132784094656	3.13025240270216e-08	9.03880654935707e-07	6.85292235857457e-07	Wnt5a/Sox11/Fzd2/Tgfb2/Nsd2/Id2/Tbx3/Slit2/Slit3/Smad6/Luzp1/Bmp4/Tgfbr2/Lrp6/Vangl2/Sav1/Stra6/Ptk7/Fgfr2/Zfpm1/Notch1/Ltbp1/Acvr1/Egln1	24
194	E11.5_up	GO:0000076	DNA replication checkpoint signaling	11/1543	18/17970	0.611111111111111	7.11708792395766	7.9577509743548	3.26182879380335e-08	9.36023296102579e-07	7.09661716840736e-07	Clspn/Cdc6/Tipin/Ticrr/Topbp1/Cdt1/Timeless/Mdc1/Donson/Dna2/Rad9a	11
195	E11.5_up	GO:0044774	mitotic DNA integrity checkpoint signaling	25/1543	86/17970	0.290697674418605	3.38550694057183	6.79615645569191	3.27515777390997e-08	9.36023296102579e-07	7.09661716840736e-07	Clspn/Plk1/Cdc6/E2f7/Dtl/Tipin/Ticrr/Blm/Pidd1/Ccnd1/Topbp1/Cdk1/Brca1/Mbd4/Eme1/Dgkz/Creb3l1/Chek1/Rpa2/Donson/Rbm38/Chek2/Rad9a/Casp2/Atm	25
196	E11.5_up	GO:0046785	microtubule polymerization	26/1543	92/17970	0.282608695652174	3.29130153005157	6.75277813606333	3.32350015572134e-08	9.44993182032399e-07	7.16462385878918e-07	Stmn1/Tpx2/Fbxo5/Clip3/Tubb4a/Diaph3/Hdgfl3/Nde1/Pde4dip/Clasp1/Cenpj/Psrc1/Map2/Pak1/Numa1/Cep192/Mapt/Rac1/Camsap1/Pcnt/Ckap5/Nin/Mapk8/Abl1/Gba2/Hspa1a	26
197	E11.5_up	GO:0090235	regulation of metaphase plate congression	10/1543	15/17970	0.666666666666667	7.76409591704472	8.0320882408619	4.25573607317086e-08	1.2039196515625e-06	9.1277181927373e-07	Birc5/Cdca8/Aurkb/Incenp/Spag5/Cdk1/Numa1/Sirt1/Ttl/Kat2b	10
198	E11.5_up	GO:0044773	mitotic DNA damage checkpoint signaling	24/1543	82/17970	0.292682926829268	3.40862747577573	6.69979413075328	5.31470456522674e-08	1.49590144151559e-06	1.13414269669432e-06	Clspn/Plk1/E2f7/Dtl/Tipin/Ticrr/Blm/Pidd1/Ccnd1/Topbp1/Cdk1/Brca1/Mbd4/Eme1/Dgkz/Creb3l1/Chek1/Rpa2/Donson/Rbm38/Chek2/Rad9a/Casp2/Atm	24
199	E11.5_up	GO:0072089	stem cell proliferation	33/1543	139/17970	0.237410071942446	2.76491185535046	6.40189223573181	5.60479932636699e-08	1.56962545959011e-06	1.19003779402471e-06	Mki67/Wnt5a/Prrx1/Sox11/Hmgb2/Fbln1/Hmga2/Ccne1/Nfib/Hoxb4/Tbx18/Hoxa3/Brca2/Gli3/Fgfr1/Nes/Tbx3/Rarb/Kdr/Pbx1/Sfrp2/Axin2/Bmp4/Tgfbr2/Rarg/Lrp6/Foxm1/Dab2/Dgcr8/Atxn1l/Fgfr2/Hdac5/Notch1	33
200	E11.5_up	GO:0003007	heart morphogenesis	52/1543	277/17970	0.187725631768953	2.18627971671295	6.09806486137659	5.75302086064557e-08	1.5923853775949e-06	1.2072936065175e-06	Wnt5a/Aldh1a2/Sox11/Stil/Fzd2/Ednra/Tgfb2/Dlc1/Foxc1/Foxc2/Nsd2/Id2/Flrt2/Tbx3/Slit2/Col5a1/Tpm1/Angpt1/Twist1/Slit3/Sfrp2/Bmp5/Spry1/Smad6/Col11a1/Axin2/Sema3c/Flna/Bmp4/Tgfbr2/Mical2/Pds5a/Adamts5/Lrp6/Vangl2/Smarcd3/Snai1/Tead2/Sav1/Jag1/Hand2/Rac1/Pbrm1/Fgfr2/Dchs1/Zmiz1/Zfpm1/Notch1/Acvr1/Egln1/Mtor/Tab1	52
201	E11.5_up	GO:0060560	developmental growth involved in morphogenesis	52/1543	277/17970	0.187725631768953	2.18627971671295	6.09806486137659	5.75302086064557e-08	1.5923853775949e-06	1.2072936065175e-06	Kif26b/Fn1/Wnt5a/Draxin/Alcam/Crabp2/Sfrp1/Nkd1/Ednra/St8sia2/Slit2/Efna5/Sema3a/Cacng7/Edn2/Ptprs/Cxcl12/Postn/Slit3/Sfrp2/Spry1/Aurka/Bmp4/Dclk1/Trim28/Tgfbr2/Rnf157/Rarg/Bcl11a/Arhgap32/Raph1/Lrp6/Rdh10/Vangl2/Bdnf/Six4/Map2/Rgma/Edn3/Pak1/Mapt/Ttl/Tmem108/Sema3f/Ptk7/Fgfr2/Epha7/Pum2/Lamb2/Nin/Notch1/Abl1	52
202	E11.5_up	GO:0034502	protein localization to chromosome	29/1543	113/17970	0.256637168141593	2.98883338399509	6.49978756307971	5.77178981292247e-08	1.5923853775949e-06	1.2072936065175e-06	Esco2/Knl1/Plk1/Bub1b/Ezh2/Cenpa/Aurkb/Brca2/Topbp1/Cdk1/Spdl1/Kntc1/Ttk/Cenpq/Zwilch/Slf1/Haspin/Rpa1/Rpa2/Lef1/Mdc1/Rcc2/Mms22l/Mtbp/Zw10/Rad21/Mcm8/Bub3/Trp53bp1	29
203	E11.5_up	GO:0007143	female meiotic nuclear division	17/1543	45/17970	0.377777777777778	4.39965435299201	6.99805300409931	7.38231122153856e-08	2.02668080973568e-06	1.53656195194482e-06	Top2a/Plk1/Ska1/Ndc80/Fbxo5/Cenpe/Ncaph/Sgo2a/Ccnb2/Ska3/Ttk/Ska2/Aurka/Mastl/Cdc25b/Rbm46/Atm	17
204	E11.5_up	GO:0007369	gastrulation	42/1543	204/17970	0.205882352941176	2.39773550379322	6.15334181259854	7.63977801112333e-08	2.0870824929407e-06	1.58235649827911e-06	Fn1/Wnt5a/Col5a2/Hmga2/Sfrp1/Dact1/Foxc1/Foxc2/Mmp2/Fgfr1/Osr1/Arid1a/Col5a1/Crb2/Tenm4/Sfrp2/Col11a1/Atoh8/Bmp4/Fzd7/Tgfbr2/Tcf3/Acvr2b/Lef1/Itga8/Clasp1/Lrp6/Prkaca/Vangl2/Axin1/Itga3/Snai1/Epha2/Zbtb17/Smad1/Tnrc6c/Inhba/Col6a1/Htt/Acvr1/Hira/Wnt5b	42
205	E11.5_up	GO:0034508	centromere complex assembly	13/1543	27/17970	0.481481481481481	5.60740260675452	7.34270881476466	8.35680019720485e-08	2.2718267072694e-06	1.72242341420181e-06	Nasp/Cenpe/Cenph/Cenpa/Cenpk/Cenpw/Dlgap5/Cenpp/Kntc1/Cenpi/Hjurp/Cenpn/Itgb3bp	13
206	E11.5_up	GO:0072073	kidney epithelium development	37/1543	169/17970	0.218934911242604	2.54974747571587	6.20365844227738	8.68492087016001e-08	2.34956621404863e-06	1.78136292145234e-06	Kif26b/Tcf21/Tshz3/Prom1/Sfrp1/Ednra/Foxc1/Foxc2/Gli3/Fgfr1/Cd24a/Slit2/Basp1/Agtr2/Vcan/Osr1/Bmper/Timeless/Rarb/Pbx1/Foxd1/Spry1/Smad6/Bmp4/Magi2/Bdnf/Hoxb7/Six4/Smad1/Jag1/Fgfr2/Dchs1/Epha7/Lamb2/Notch1/Dlg1/Hs3st3b1	37
207	E11.5_up	GO:0014020	primary neural tube formation	29/1543	115/17970	0.252173913043478	2.93685367296909	6.386039393417	8.74112197540306e-08	2.35334651057591e-06	1.7842290164896e-06	Wnt5a/Stil/Kif20b/Sfrp1/Tgfb2/Dlc1/Alx1/Arid1a/Twist1/Sfrp2/Bmp5/Luzp1/Bmp4/Rarg/Lrp6/Ski/Prkaca/Deaf1/Vangl2/Cthrc1/Rgma/Tead2/Celsr1/Ptk7/Apaf1/Plxnb2/Arhgap35/Abl1/Cecr2	29
208	E11.5_up	GO:0050767	regulation of neurogenesis	74/1543	460/17970	0.160869565217391	1.87351010172166	5.81660488044475	9.36312210958365e-08	2.50868651522643e-06	1.90200263906218e-06	Fn1/Wnt5a/Ptn/Cit/Sox11/Hmgb2/Hmga2/Marcks/Myrf/Hoxb3/Draxin/Ezh2/Crabp2/Ntrk2/Aspm/Gli3/Ephb2/E2f1/Cd24a/Id2/Slit2/Vcan/Nap1l1/Efna5/Gata2/Clcf1/Tgm2/Sema3a/Efnb3/Lingo1/Mdk/Ptprs/Kdr/Cxcl12/Id4/Tenm4/Fzd4/Dpysl5/Cux1/Ptprz1/Nefl/Ptprd/Grip1/Bmp4/Plxnb1/Lef1/Hapln3/Bcl11a/Nfatc4/Arhgap32/Braf/Ski/Numbl/Prtg/Bdnf/Smarcd3/Fgfr3/Map2/Rgma/Pak1/Daam2/Mapt/Tmem98/Cask/Sema3f/Plxnb2/Id1/Epha7/Nin/Mapk…	74
209	E11.5_up	GO:0007076	mitotic chromosome condensation	10/1543	16/17970	0.625	7.27883992222942	7.70060027791885	1.04709514157106e-07	2.78190479931778e-06	2.10914765069585e-06	Ncapg/Smc2/Cdca5/Ncaph/Nusap1/Smc4/Ncapd2/Baz1b/Ncapd3/Smarca5	10
210	E11.5_up	GO:0040001	establishment of mitotic spindle localization	16/1543	41/17970	0.390243902439024	4.54483663436764	6.96427495146505	1.04826845120534e-07	2.78190479931778e-06	2.10914765069585e-06	Plk1/Ndc80/Cenpa/Nusap1/Mad2l1/Spdl1/Sapcd2/Spry1/Gpsm1/Nde1/Clasp1/Numa1/Zw10/Htt/Kpnb1/Gpsm2	16
211	E11.5_up	GO:0003149	membranous septum morphogenesis	8/1543	10/17970	0.8	9.31691510045366	8.06259585323405	1.11674027526814e-07	2.94957040477219e-06	2.23626613366241e-06	Fzd2/Tgfb2/Nsd2/Id2/Bmp4/Tgfbr2/Vangl2/Fgfr2	8
212	E11.5_up	GO:0050673	epithelial cell proliferation	76/1543	481/17970	0.158004158004158	1.84013915705426	5.72409805640982	1.33586965850522e-07	3.51169887115546e-06	2.662453231996e-06	Mki67/Wnt5a/Sulf2/Birc5/Aldh1a2/Ptn/Sox11/Hmgb2/Foxp2/Uhrf1/Hmga2/Nr2f2/Tcf19/Hoxa5/Loxl2/Sfrp1/Ednra/Nfib/Tbx18/Tgfb2/Mcc/Twist2/Brca2/Fgfr1/Ccnd1/Id2/Igfbp3/Hmgb1/Osr1/Ecm1/Dlk1/Gata2/Hmgn1/Bmper/Dach1/Foxp1/Nme1/Gli1/Cdk4/Mdk/Kdr/Cxcl12/Twist1/Vash2/Bnc1/Sfrp2/Bmp5/Atoh8/Suz12/Gas1/Igfbp5/Bmp4/Fzd7/Rian/Igf2/Arx/Lrp6/Deaf1/Hspg2/Fgfr3/Six4/Dab2/Epha2/Sirt1/Phip/Sav1/Jag1/Alms1/Itgb3bp/Cask/Fgf…	76
213	E11.5_up	GO:0051302	regulation of cell division	37/1543	172/17970	0.215116279069767	2.50527513602315	6.07939412000832	1.39899074355367e-07	3.6603640440491e-06	2.77516621923618e-06	Birc5/Ptn/Cit/Plk1/Cdca8/Prc1/Cdc6/E2f7/Kif20b/Aurkb/Tgfb2/Aspm/E2f8/Brca2/Racgap1/Blm/Incenp/Vegfd/Ect2/Mdk/Kif23/Sfrp2/Hdgf/Aurka/Kif20a/Igf1r/Ccp110/Igf2/Nup62/Pdgfd/Mllt3/Cdc25b/Garem1/Ybx1/Fsd1/Fgfr2/Kat2b	37
214	E11.5_up	GO:2000050	regulation of non-canonical Wnt signaling pathway	13/1543	28/17970	0.464285714285714	5.40713822794186	7.15263478562378	1.43724250442042e-07	3.74287498931542e-06	2.83772327237756e-06	Wnt5a/Sfrp1/Nkd1/Dact1/Rspo3/Lrp6/Mllt3/Dab2/Daam2/Csnk1e/Spef1/Abl1/Wnt5b	13
215	E11.5_up	GO:0051383	kinetochore organization	11/1543	20/17970	0.55	6.40537913156189	7.41267092755017	1.46386399863774e-07	3.79447165786424e-06	2.87684214958721e-06	Smc2/Ndc80/Cenpe/Nuf2/Cenph/Cenpa/Smc4/Cenpk/Cenpw/Dlgap5/Kntc1	11
216	E11.5_up	GO:0035265	organ growth	42/1543	209/17970	0.200956937799043	2.34037341040104	5.97352971865028	1.55173460055746e-07	4.00361894856793e-06	3.03541066600275e-06	Pdgfrb/Ccnb1/Ddr2/Ncam1/Myh10/Tgfb2/Foxc1/Foxc2/Fgfr1/Agtr2/Cdk1/Ecm1/Foxp1/Rarb/Gli1/Kdr/Tenm4/Nr3c1/Tgfbr2/Evc/Bnc2/Acvr2b/Rarg/Igf2/Arx/Ski/Stc1/Mapk14/Pak1/Sirt1/Smad1/Sav1/Bcl2l11/Poc1a/Fbln5/Fgfr2/Ankrd26/Ctdp1/Notch1/Abl1/Mtor/Lats1	42
217	E11.5_up	GO:0050678	regulation of epithelial cell proliferation	66/1543	399/17970	0.165413533834586	1.92642981400358	5.73543708573048	1.62660149322727e-07	4.17744245242192e-06	3.16719786263122e-06	Wnt5a/Sulf2/Birc5/Aldh1a2/Ptn/Sox11/Hmgb2/Foxp2/Uhrf1/Hmga2/Nr2f2/Hoxa5/Sfrp1/Ednra/Nfib/Tbx18/Tgfb2/Mcc/Twist2/Brca2/Fgfr1/Ccnd1/Hmgb1/Osr1/Ecm1/Dlk1/Gata2/Hmgn1/Foxp1/Nme1/Gli1/Cdk4/Mdk/Kdr/Cxcl12/Twist1/Vash2/Bnc1/Sfrp2/Bmp5/Atoh8/Suz12/Gas1/Bmp4/Fzd7/Rian/Igf2/Arx/Lrp6/Deaf1/Hspg2/Fgfr3/Six4/Dab2/Sirt1/Phip/Sav1/Jag1/Itgb3bp/Cask/Fgfr2/Prkd1/Id1/Notch1/Mtor/Dlg1	66
218	E11.5_up	GO:0051017	actin filament bundle assembly	37/1543	173/17970	0.213872832369942	2.49079377685539	6.03855479216774	1.63474214591684e-07	4.17909081614428e-06	3.16844759715605e-06	Stmn1/Marcks/Aif1l/Lpar1/Cald1/Myh10/Dlc1/Sh3pxd2b/Arap1/Dpysl3/Arhgap28/Ptger4/Tpm1/Diaph3/Limd2/Sorbs1/Map3k1/Evl/Flna/Braf/Myo1b/Clasp1/Cd47/Pak1/Pik3r1/Alms1/Fscn1/Rac1/Limch1/Id1/Ezr/Abl1/Baiap2/Pdlim4/Mtor/Ppfia1/Arhgef10l	37
219	E11.5_up	GO:0010976	positive regulation of neuron projection development	45/1543	232/17970	0.193965517241379	2.25895032069189	5.91515390292757	1.67072456242252e-07	4.2515744230049e-06	3.22340225597886e-06	Wnt5a/Tenm3/Ptn/Marcks/Ddr2/Ezh2/Ntrk2/Negr1/Ror1/Ephb2/Fgfr1/Cd24a/Dpysl3/Nme1/Mdk/Ranbp1/Bmp5/Ror2/Ptprz1/Rapgef1/Ptprd/Flna/Bmp4/Igf1r/Fez1/Magi2/Bcl11a/Braf/Lrp6/Itga3/Bdnf/Rgma/Vldlr/Sirt1/Mapt/Cask/Ptk7/Plxnb2/Prkd1/Pum2/Arhgap35/Kat2b/Abl1/Baiap2/Mtor	45
220	E11.5_up	GO:0001657	ureteric bud development	28/1543	112/17970	0.25	2.91153596889177	6.21929081931309	1.76671389849057e-07	4.47540752558543e-06	3.39310506628763e-06	Kif26b/Tcf21/Tshz3/Sfrp1/Foxc1/Foxc2/Gli3/Fgfr1/Slit2/Agtr2/Vcan/Osr1/Bmper/Timeless/Rarb/Pbx1/Foxd1/Spry1/Smad6/Bmp4/Bdnf/Hoxb7/Six4/Smad1/Fgfr2/Dchs1/Dlg1/Hs3st3b1	28
221	E11.5_up	GO:0014706	striated muscle tissue development	73/1543	459/17970	0.159041394335512	1.85221896060217	5.66849607079166	1.81590258320594e-07	4.57919687611164e-06	3.47179469825609e-06	Pdgfrb/Aldh1a2/Tcf21/Sox11/Cenpf/Foxp2/Ccnb1/Nr2f2/Ednra/Hoxd10/Gjc1/Ncam1/Tbx18/Hoxd9/Myh10/Tgfb2/Foxc1/Foxc2/Fgfr1/Id2/Tbx3/Agtr2/Hdac7/Cdk1/Arid1a/Meg3/Foxp1/Rarb/Gli1/Tpm1/Angpt1/Tenm4/Twist1/Bmp5/Pgm5/Col11a1/Sema3c/Egr1/Bmp4/Fzd7/Nr3c1/Tgfbr2/Myl7/Lef1/Igf2/Lrp6/Plagl1/Ski/Bdnf/Hspg2/Six4/Mapk14/Pak1/Sirt1/Smad1/Sav1/Nr1d2/Hand2/Col6a1/Ppp3cb/Fgfr2/Ppif/Hdac5/Zfpm1/Ctdp1/Notch1/Abl1/Acvr1/E…	73
222	E11.5_up	GO:0072163	mesonephric epithelium development	28/1543	113/17970	0.247787610619469	2.88577016385733	6.16296244647958	2.15856069474412e-07	5.39446580798608e-06	4.08990447425201e-06	Kif26b/Tcf21/Tshz3/Sfrp1/Foxc1/Foxc2/Gli3/Fgfr1/Slit2/Agtr2/Vcan/Osr1/Bmper/Timeless/Rarb/Pbx1/Foxd1/Spry1/Smad6/Bmp4/Bdnf/Hoxb7/Six4/Smad1/Fgfr2/Dchs1/Dlg1/Hs3st3b1	28
223	E11.5_up	GO:0072164	mesonephric tubule development	28/1543	113/17970	0.247787610619469	2.88577016385733	6.16296244647958	2.15856069474412e-07	5.39446580798608e-06	4.08990447425201e-06	Kif26b/Tcf21/Tshz3/Sfrp1/Foxc1/Foxc2/Gli3/Fgfr1/Slit2/Agtr2/Vcan/Osr1/Bmper/Timeless/Rarb/Pbx1/Foxd1/Spry1/Smad6/Bmp4/Bdnf/Hoxb7/Six4/Smad1/Fgfr2/Dchs1/Dlg1/Hs3st3b1	28
224	E11.5_up	GO:0030509	BMP signaling pathway	33/1543	147/17970	0.224489795918367	2.614440461862	6.02359946643038	2.30331077457995e-07	5.73051381550627e-06	4.3446848915244e-06	Wnt5a/Sox11/Sfrp1/Fbn1/Bmper/Kdr/Crb2/Sfrp2/Bmp5/Foxd1/Zfp423/Smad6/Nbl1/Ror2/Egr1/Bmp4/Acvr2b/Lef1/Kcp/Crim1/Ski/Itga3/Rgma/Numa1/Smad1/Zcchc12/Id1/Notch1/Mtmr4/Abl1/Acvr1/Fstl1/Hivep1	33
225	E11.5_up	GO:0007548	sex differentiation	56/1543	321/17970	0.174454828660436	2.03172603436684	5.71640042752091	2.37900950523383e-07	5.89254221007473e-06	4.46752942877595e-06	Wnt5a/Tcf21/Hmgb2/Hmga2/Nr2f2/Sfrp1/Cyp1b1/Tgfb2/Foxc1/Brip1/Hoxa9/Mmp2/Cntfr/Aspm/Brca2/Ccnd1/Tbx3/Osr1/Cbx2/Dach1/Hoxa10/Ptger4/Sema3a/Angpt1/Edn2/Kdr/Rrm1/Pbx1/Slit3/Fzd4/Sfrp2/Bmp5/Ror2/Kif18a/Flna/Bmp4/Bok/Nup107/Arid5b/Lrp6/Rdh10/Six4/Prdx4/Sirt1/Lhfpl2/Inhba/Stra6/Bcl2l11/Ago4/Rac1/Casp2/Lfng/Notch1/Patz1/Kmt2b/Atm	56
226	E11.5_up	GO:0035148	tube formation	37/1543	176/17970	0.210227272727273	2.4483370647499	5.91772765937929	2.58423975053657e-07	6.32542706705257e-06	4.79572832305175e-06	Wnt5a/Stil/Kif20b/Sfrp1/Nfib/Tgfb2/Dlc1/Alx1/Osr1/Tgm2/Arid1a/Twist1/Sfrp2/Bmp5/Atoh8/Luzp1/Bmp4/Rarg/Lrp6/Ski/Prkaca/Deaf1/Vangl2/Cthrc1/Six4/Rgma/Tead2/Celsr1/Bcl2l11/Ptk7/Fgfr2/Apaf1/Plxnb2/Notch1/Arhgap35/Abl1/Cecr2	37
227	E11.5_up	GO:0061572	actin filament bundle organization	37/1543	176/17970	0.210227272727273	2.4483370647499	5.91772765937929	2.58423975053657e-07	6.32542706705257e-06	4.79572832305175e-06	Stmn1/Marcks/Aif1l/Lpar1/Cald1/Myh10/Dlc1/Sh3pxd2b/Arap1/Dpysl3/Arhgap28/Ptger4/Tpm1/Diaph3/Limd2/Sorbs1/Map3k1/Evl/Flna/Braf/Myo1b/Clasp1/Cd47/Pak1/Pik3r1/Alms1/Fscn1/Rac1/Limch1/Id1/Ezr/Abl1/Baiap2/Pdlim4/Mtor/Ppfia1/Arhgef10l	37
228	E11.5_up	GO:0072091	regulation of stem cell proliferation	26/1543	101/17970	0.257425742574257	2.9980172352945	6.17128469009615	2.58782948373943e-07	6.32542706705257e-06	4.79572832305175e-06	Wnt5a/Prrx1/Sox11/Hmgb2/Fbln1/Hmga2/Ccne1/Nfib/Tbx18/Hoxa3/Gli3/Fgfr1/Tbx3/Rarb/Kdr/Pbx1/Bmp4/Tgfbr2/Rarg/Lrp6/Foxm1/Dgcr8/Atxn1l/Fgfr2/Hdac5/Notch1	26
229	E11.5_up	GO:0001843	neural tube closure	27/1543	108/17970	0.25	2.91153596889177	6.10653848490472	2.91510021057638e-07	7.09425915875205e-06	5.37863123201728e-06	Wnt5a/Stil/Kif20b/Sfrp1/Tgfb2/Dlc1/Alx1/Arid1a/Twist1/Sfrp2/Bmp4/Rarg/Lrp6/Ski/Prkaca/Deaf1/Vangl2/Cthrc1/Rgma/Tead2/Celsr1/Ptk7/Apaf1/Plxnb2/Arhgap35/Abl1/Cecr2	27
230	E11.5_up	GO:0048638	regulation of developmental growth	62/1543	372/17970	0.166666666666667	1.94102397926118	5.62090560964229	2.92910059971468e-07	7.09733810530866e-06	5.38096558684427e-06	Fn1/Wnt5a/Hmga2/Ccnb1/Draxin/Crabp2/Ncam1/Foxc1/Foxc2/Sh3pxd2b/Fgfr1/Slit2/Cdk1/Efna5/Foxp1/Ptger4/Sema3a/H19/Gli1/Cacng7/Ptprs/Cxcl12/Gnas/Plac8/Igf1r/Nr3c1/Tgfbr2/Rnf157/Plcb1/Bcl11a/Arhgap32/Igf2/Arx/Agrn/Bdnf/Fgfr3/Six4/Mapk14/Map2/Rgma/Pik3ca/Pak1/Sirt1/Mapt/Sav1/Ttl/Alms1/Bcl2l11/Sema3f/Fgfr2/Ankrd26/Ezr/Epha7/Pum2/Ctdp1/Notch1/Abl1/Mtor/Suv39h1/Lats1/Dlg1/Creb1	62
231	E11.5_up	GO:0051781	positive regulation of cell division	23/1543	83/17970	0.27710843373494	3.22724468841015	6.23309883587623	3.00908325125001e-07	7.25957617282092e-06	5.50396909114493e-06	Birc5/Ptn/Cit/Cdca8/Cdc6/Kif20b/Aurkb/Tgfb2/Racgap1/Incenp/Vegfd/Ect2/Mdk/Kif23/Hdgf/Igf1r/Igf2/Nup62/Pdgfd/Cdc25b/Garem1/Ybx1/Fgfr2	23
232	E11.5_up	GO:0045668	negative regulation of osteoblast differentiation	19/1543	60/17970	0.316666666666667	3.68794556059624	6.39166625168202	3.29345245284024e-07	7.91138384468907e-06	5.99814797899306e-06	Sfrp1/Twist2/Fgfr1/Id2/Hdac7/Dlk1/Id3/Twist1/Hoxa2/Smad6/Axin2/Igfbp5/Crim1/Ski/Hand2/Hdac8/Id1/Hdac5/Notch1	19
233	E11.5_up	GO:0060606	tube closure	27/1543	109/17970	0.247706422018349	2.88482462972762	6.04918826206397	3.56164572713008e-07	8.51890628210125e-06	6.45875127567207e-06	Wnt5a/Stil/Kif20b/Sfrp1/Tgfb2/Dlc1/Alx1/Arid1a/Twist1/Sfrp2/Bmp4/Rarg/Lrp6/Ski/Prkaca/Deaf1/Vangl2/Cthrc1/Rgma/Tead2/Celsr1/Ptk7/Apaf1/Plxnb2/Arhgap35/Abl1/Cecr2	27
234	E11.5_up	GO:0007056	spindle assembly involved in female meiosis	8/1543	11/17970	0.727272727272727	8.46992281859424	7.59516425978911	3.78428085491257e-07	9.01273384804605e-06	6.83315490401217e-06	Ska1/Ndc80/Fbxo5/Cenpe/Ccnb2/Ska3/Ska2/Aurka	8
235	E11.5_up	GO:0001823	mesonephros development	28/1543	116/17970	0.241379310344828	2.81113817686102	5.9976152668799	3.87052060809114e-07	9.10285592087027e-06	6.90148246080695e-06	Kif26b/Tcf21/Tshz3/Sfrp1/Foxc1/Foxc2/Gli3/Fgfr1/Slit2/Agtr2/Vcan/Osr1/Bmper/Timeless/Rarb/Pbx1/Foxd1/Spry1/Smad6/Bmp4/Bdnf/Hoxb7/Six4/Smad1/Fgfr2/Dchs1/Dlg1/Hs3st3b1	28
236	E11.5_up	GO:0032835	glomerulus development	22/1543	78/17970	0.282051282051282	3.28480981105738	6.19774495312366	3.87112300959313e-07	9.10285592087027e-06	6.90148246080695e-06	Pdgfrb/Sulf2/Tcf21/Prom1/Ednra/Foxc1/Foxc2/Notch3/Cd24a/Basp1/Agtr2/Osr1/Angpt1/Egr1/Bmp4/Magi2/Vangl2/Pdgfd/Nid1/Jag1/Lamb2/Notch1	22
237	E11.5_up	GO:0060411	cardiac septum morphogenesis	22/1543	78/17970	0.282051282051282	3.28480981105738	6.19774495312366	3.87112300959313e-07	9.10285592087027e-06	6.90148246080695e-06	Sox11/Fzd2/Tgfb2/Nsd2/Id2/Tbx3/Slit2/Slit3/Bmp5/Smad6/Sema3c/Bmp4/Tgfbr2/Lrp6/Vangl2/Sav1/Jag1/Fgfr2/Zfpm1/Notch1/Acvr1/Egln1	22
238	E11.5_up	GO:0045137	development of primary sexual characteristics	49/1543	270/17970	0.181481481481481	2.1135594440844	5.65033820004088	3.99303341509267e-07	9.35007362281995e-06	7.08891469623264e-06	Wnt5a/Tcf21/Hmgb2/Hmga2/Nr2f2/Sfrp1/Cyp1b1/Tgfb2/Foxc1/Brip1/Hoxa9/Mmp2/Aspm/Brca2/Ccnd1/Osr1/Cbx2/Dach1/Hoxa10/Ptger4/Sema3a/Angpt1/Edn2/Kdr/Rrm1/Slit3/Fzd4/Sfrp2/Kif18a/Flna/Bmp4/Bok/Nup107/Arid5b/Rdh10/Six4/Prdx4/Sirt1/Lhfpl2/Inhba/Bcl2l11/Ago4/Rac1/Casp2/Lfng/Notch1/Patz1/Kmt2b/Atm	49
239	E11.5_up	GO:0016331	morphogenesis of embryonic epithelium	37/1543	179/17970	0.206703910614525	2.40730348265912	5.79935757104285	4.03057294176821e-07	9.39848661275074e-06	7.12561981425132e-06	Wnt5a/Aldh1a2/Sox11/Stil/Kif20b/Sfrp1/Tbx18/Tgfb2/Dlc1/Alx1/Osr1/Arid1a/Twist1/Sfrp2/Bmp5/Luzp1/Bmp4/Rarg/Lrp6/Ski/Rdh10/Prkaca/Deaf1/Vangl2/Cthrc1/Six4/Rgma/Tead2/Celsr1/Ptk7/Fgfr2/Apaf1/Htt/Plxnb2/Arhgap35/Abl1/Cecr2	37
240	E11.5_up	GO:0061458	reproductive system development	60/1543	359/17970	0.167130919220056	1.94643073129255	5.55149353330245	4.11787938546952e-07	9.56205908967569e-06	7.24963502336608e-06	Wnt5a/Tcf21/Hmgb2/Hmga2/Nr2f2/Sfrp1/Cyp1b1/Tgfb2/Foxc1/Brip1/Hoxa9/Mmp2/Aspm/Brca2/Gli3/Ccnd1/Tbx3/Osr1/Hoxa10/Ptger4/Sema3a/Gli1/Angpt1/Edn2/Kdr/Rrm1/Id4/Slit3/Fzd4/Sfrp2/Bmp5/Ror2/Kif18a/Flna/Plekha5/Bmp4/Igf1r/Bok/Rarg/Nup107/Arid5b/Lrp6/Rdh10/Six4/Prdx4/Sirt1/Inhba/Stra6/Bcl2l11/Ago4/Rac1/Col6a1/Fgfr2/Casp2/Lfng/Notch1/Patz1/Kmt2b/Dlg1/Atm	60
241	E11.5_up	GO:0090090	negative regulation of canonical Wnt signaling pathway	30/1543	130/17970	0.230769230769231	2.6875716635924	5.91837206886245	4.29074647832809e-07	9.92212868204251e-06	7.52262780694866e-06	Wnt5a/Draxin/Shisa3/Sfrp1/Nkd1/Dact1/Rbms3/Tbx18/Mcc/Bicc1/Gli3/Gli1/Mdk/Sfrp2/Ror2/Axin2/Egr1/Dact3/Rapgef1/Tmem88/Cthrc1/Axin1/Mllt3/Mapk14/Dab2/Mad2l2/Amer2/Notch1/Lats1/Wnt5b	30
242	E11.5_up	GO:0090596	sensory organ morphogenesis	55/1543	319/17970	0.172413793103448	2.00795584061501	5.56695843332009	4.49811947163439e-07	1.03586858741399e-05	7.85361094351477e-06	Wnt5a/Prrx1/Tenm3/Col5a2/Ptn/Sox11/Fzd2/Prom1/Ntrk2/Ednra/Tbx18/Fbn1/Fbn2/Gli3/Ephb2/Fgfr1/Tbx3/Osr1/Gata2/Hmgn1/Arid1a/Mfap2/Col5a1/Rarb/Kdr/Crb2/Twist1/Hoxa2/Lrig3/Col11a1/Ror2/Gas1/Mafb/Bmp4/Rarg/Itga8/Lrp6/Ski/Vangl2/Cthrc1/Bdnf/Fgfr3/Six4/Epha2/Jag1/Agtpbp1/Alms1/Celsr1/Stra6/Rac1/Pou2f1/Ptk7/Fgfr2/Tspan12/Notch1	55
243	E11.5_up	GO:0007292	female gamete generation	36/1543	173/17970	0.208092485549133	2.42347502612957	5.76587592061005	4.85295164315546e-07	1.11298351881915e-05	8.43827069336194e-06	Top2a/Ptn/Plk1/Ska1/Ndc80/Ccnb1/Fbxo5/Cenpe/Ncaph/Ednra/Sgo2a/Ccnb2/Mmp2/Aspm/Ska3/Brca2/Ttk/Pde3a/Mdk/Edn2/Bnc1/Ska2/Aurka/Plcb1/Mastl/Cdc25b/Sirt1/Mcmdc2/Alms1/Inhba/Rbm46/Zmiz1/Ythdc2/Mcm8/Kmt2b/Atm	36
244	E11.5_up	GO:0051495	positive regulation of cytoskeleton organization	38/1543	188/17970	0.202127659574468	2.3540078046359	5.71973065533558	5.11969610212387e-07	1.16934698266952e-05	8.86559972127921e-06	Stil/Plk4/Lpar1/Aurkb/Sh3pxd2b/Nes/Spag5/Wasf3/Tpm1/Cep295/Cdc42ep1/Map3k1/Evl/Flna/Braf/Pde4dip/Cenpj/Nup62/Cd47/Psrc1/Pak1/Numa1/Mapt/Sass6/Rac1/Limch1/Ckap5/Prkd1/Id1/Mapk8/Abl1/Baiap2/Pdlim4/Gpsm2/Mtor/Hspa1a/Arhgef10l/Dlg1	38
245	E11.5_up	GO:0002062	chondrocyte differentiation	28/1543	118/17970	0.23728813559322	2.76349176708371	5.89029152830369	5.63541804033135e-07	1.27925958660051e-05	9.69892051076043e-06	Col3a1/Sulf2/Hmga2/Loxl2/Nfib/Pkdcc/Pth1r/Gli3/Fgfr1/Osr1/Ecm1/Rarb/Mdk/Sfrp2/Col11a1/Ror2/Axin2/Trps1/Bmp4/Tgfbr2/Adamts7/Rarg/Chsy1/Maf/Hspg2/Mapk14/Lnpk/Poc1a	28
246	E11.5_up	GO:0048608	reproductive structure development	59/1543	354/17970	0.166666666666667	1.94102397926118	5.48042778287398	5.64683040200476e-07	1.27925958660051e-05	9.69892051076043e-06	Wnt5a/Tcf21/Hmgb2/Hmga2/Nr2f2/Sfrp1/Cyp1b1/Tgfb2/Foxc1/Brip1/Hoxa9/Mmp2/Aspm/Brca2/Gli3/Ccnd1/Tbx3/Osr1/Hoxa10/Ptger4/Sema3a/Gli1/Angpt1/Edn2/Kdr/Rrm1/Id4/Slit3/Fzd4/Sfrp2/Bmp5/Ror2/Kif18a/Flna/Bmp4/Igf1r/Bok/Rarg/Nup107/Arid5b/Lrp6/Rdh10/Six4/Prdx4/Sirt1/Inhba/Stra6/Bcl2l11/Ago4/Rac1/Col6a1/Fgfr2/Casp2/Lfng/Notch1/Patz1/Kmt2b/Dlg1/Atm	59
247	E11.5_up	GO:0071772	response to BMP	34/1543	160/17970	0.2125	2.474805573558	5.74286477997864	6.00024629973387e-07	1.34836179953294e-05	1.0222830495387e-05	Wnt5a/Sox11/Sfrp1/Fbn1/Bmper/Kdr/Crb2/Sfrp2/Bmp5/Foxd1/Zfp423/Smad6/Nbl1/Ror2/Egr1/Bmp4/Acvr2b/Lef1/Adamts7/Kcp/Crim1/Ski/Itga3/Rgma/Numa1/Smad1/Zcchc12/Id1/Notch1/Mtmr4/Abl1/Acvr1/Fstl1/Hivep1	34
248	E11.5_up	GO:0071773	cellular response to BMP stimulus	34/1543	160/17970	0.2125	2.474805573558	5.74286477997864	6.00024629973387e-07	1.34836179953294e-05	1.0222830495387e-05	Wnt5a/Sox11/Sfrp1/Fbn1/Bmper/Kdr/Crb2/Sfrp2/Bmp5/Foxd1/Zfp423/Smad6/Nbl1/Ror2/Egr1/Bmp4/Acvr2b/Lef1/Adamts7/Kcp/Crim1/Ski/Itga3/Rgma/Numa1/Smad1/Zcchc12/Id1/Notch1/Mtmr4/Abl1/Acvr1/Fstl1/Hivep1	34
249	E11.5_up	GO:0072006	nephron development	36/1543	175/17970	0.205714285714286	2.39577816868808	5.68659394450644	6.50187321587307e-07	1.45521845108677e-05	1.10329820708157e-05	Kif26b/Pdgfrb/Sulf2/Tcf21/Prom1/Ednra/Foxc1/Foxc2/Gli3/Notch3/Cd24a/Basp1/Agtr2/Osr1/Timeless/Angpt1/Pbx1/Foxd1/Egr1/Bmp4/Magi2/Nup107/Nup160/Vangl2/Itga3/Nup85/Pdgfd/Hoxb7/Six4/Nid1/Jag1/Dchs1/Lamb2/Notch1/Dlg1/Hs3st3b1	36
250	E11.5_up	GO:0021537	telencephalon development	52/1543	299/17970	0.173913043478261	2.02541632618558	5.47987998777355	7.00713246525723e-07	1.557662275448e-05	1.18096770588425e-05	Col3a1/Wnt5a/Foxp2/Draxin/Nr2f1/Ezh2/Ran/Ntrk2/Lpar1/Nfib/Tacc3/Myh10/Aspm/Gli3/Ephb2/Fgfr1/Id2/Slit2/Mdga1/Efna2/Atp2b4/Sema3a/Rarb/Mdk/Ptprs/Cxcl12/Id4/Sun2/Nde1/Igf2bp1/Nefl/Flna/Bmp4/Kif21b/Zswim6/Lef1/Fez1/Plcb1/Arx/Lrp6/Ski/Numbl/Agtpbp1/Xrcc1/Inhba/Tmem108/Rac1/Fbxo45/Pcnt/Htt/Zmiz1/Nin	52
251	E11.5_up	GO:0010463	mesenchymal cell proliferation	18/1543	57/17970	0.315789473684211	3.67772964491592	6.20562860515507	7.01548952337068e-07	1.557662275448e-05	1.18096770588425e-05	Wnt5a/Prrx1/Ptn/Foxp2/Nfib/Tbx18/Fgfr1/Hmgb1/Osr1/Foxp1/Kdr/Gas1/Bmp4/Tgfbr2/Lrp6/Hand2/Fgfr2/Dchs1	18
252	E11.5_up	GO:0001704	formation of primary germ layer	29/1543	126/17970	0.23015873015873	2.68046168564639	5.80141013236413	7.05009073720471e-07	1.55913316184293e-05	1.182082883005e-05	Fn1/Wnt5a/Col5a2/Hmga2/Foxc1/Foxc2/Mmp2/Fgfr1/Arid1a/Col5a1/Crb2/Sfrp2/Col11a1/Atoh8/Bmp4/Fzd7/Lef1/Itga8/Prkaca/Axin1/Itga3/Snai1/Epha2/Smad1/Tnrc6c/Inhba/Col6a1/Htt/Acvr1	29
253	E11.5_up	GO:0043583	ear development	47/1543	260/17970	0.180769230769231	2.10526446981405	5.5018581796461	7.69418220400756e-07	1.68951698554071e-05	1.28093555959851e-05	Ccna2/Wnt5a/Prrx1/Fzd2/Ednra/Tbx18/Tgfb2/Ror1/Anp32b/Gli3/Ephb2/Fgfr1/Tbx3/Osr1/Gata2/Bmper/Diaph3/Hoxa2/Lrig3/Bmp5/Col11a1/Ror2/Cux1/Gas1/Mafb/Bmp4/Itga8/Maf/Rdh10/Vangl2/Cthrc1/Bdnf/Fgfr3/Six4/Ccm2/Jag1/Alms1/Celsr1/Stra6/Bcl2l11/Rac1/Ptk7/Fgfr2/Dchs1/Notch1/Mcm2/Cecr2	47
254	E11.5_up	GO:0090306	meiotic spindle assembly	9/1543	15/17970	0.6	6.98768632534025	7.11013349212639	7.70029273869261e-07	1.68951698554071e-05	1.28093555959851e-05	Ska1/Ndc80/Fbxo5/Cenpe/Ccnb2/Aspm/Ska3/Ska2/Aurka	9
255	E11.5_up	GO:0032465	regulation of cytokinesis	22/1543	81/17970	0.271604938271605	3.16315018842563	5.98001040911628	7.90220917275946e-07	1.72027389530424e-05	1.30425442514212e-05	Birc5/Cit/Plk1/Cdca8/Prc1/Cdc6/E2f7/Kif20b/Aurkb/E2f8/Brca2/Racgap1/Incenp/Ect2/Kif23/Aurka/Kif20a/Igf1r/Ccp110/Nup62/Cdc25b/Fsd1	22
256	E11.5_up	GO:1904888	cranial skeletal system development	22/1543	81/17970	0.271604938271605	3.16315018842563	5.98001040911628	7.90220917275946e-07	1.72027389530424e-05	1.30425442514212e-05	Prrx1/Cep55/Frem1/Ednra/Tgfb2/Foxc2/Twist2/Sh3pxd2b/Gli3/Tmem107/Mmp16/Twist1/Hoxa2/Gnas/Gas1/Bmp4/Tgfbr2/Ndst1/Rdh10/Six4/B3glct/Fgfr2	22
257	E11.5_up	GO:0001841	neural tube formation	29/1543	128/17970	0.2265625	2.63857947180817	5.70185955502125	9.97786390454438e-07	2.16368231673252e-05	1.64043193581164e-05	Wnt5a/Stil/Kif20b/Sfrp1/Tgfb2/Dlc1/Alx1/Arid1a/Twist1/Sfrp2/Bmp5/Luzp1/Bmp4/Rarg/Lrp6/Ski/Prkaca/Deaf1/Vangl2/Cthrc1/Rgma/Tead2/Celsr1/Ptk7/Apaf1/Plxnb2/Arhgap35/Abl1/Cecr2	29
258	E11.5_up	GO:0060324	face development	19/1543	64/17970	0.296875	3.45744896305898	6.03588550145808	1.00641565223438e-06	2.16554225092749e-05	1.64184207602877e-05	Col1a1/Wnt5a/Aldh1a2/Hoxb3/Crispld2/Ednra/Tgfb2/Mmp2/Twist2/Cdk2ap1/Crispld1/Ankrd11/Lef1/Rarg/Arid5b/Braf/Lrp6/Ski/Stra6	19
259	E11.5_up	GO:1902808	positive regulation of cell cycle G1/S phase transition	19/1543	64/17970	0.296875	3.45744896305898	6.03588550145808	1.00641565223438e-06	2.16554225092749e-05	1.64184207602877e-05	Rrm2/Stil/Ddr2/Ezh2/Ccne1/Anp32b/Ccnd1/Ccne2/Gli1/Rrm1/Dbf4/Tfdp1/Ddx3x/Plcb1/Cenpj/Mtbp/Sass6/Fam83d/Eif4g1	19
260	E11.5_up	GO:0051255	spindle midzone assembly	8/1543	12/17970	0.666666666666667	7.76409591704472	7.1835180213846	1.0493013959218e-06	2.24913718441238e-05	1.70522097296765e-05	Kif4/Birc5/Cdca8/Prc1/Aurkb/Racgap1/Incenp/Kif23	8
261	E11.5_up	GO:0048738	cardiac muscle tissue development	48/1543	271/17970	0.177121771217712	2.06278563109675	5.40283548662575	1.08434540013049e-06	2.3153474769836e-05	1.75541941364137e-05	Pdgfrb/Aldh1a2/Ccnb1/Ednra/Gjc1/Ncam1/Tbx18/Myh10/Tgfb2/Foxc1/Foxc2/Fgfr1/Id2/Tbx3/Agtr2/Cdk1/Arid1a/Foxp1/Rarb/Gli1/Tpm1/Angpt1/Tenm4/Bmp5/Col11a1/Bmp4/Fzd7/Nr3c1/Tgfbr2/Myl7/Lrp6/Ski/Hspg2/Mapk14/Pak1/Sirt1/Smad1/Sav1/Hand2/Fgfr2/Zfpm1/Ctdp1/Notch1/Abl1/Acvr1/Egln1/Mtor/Creb1	48
262	E11.5_up	GO:0030198	extracellular matrix organization	53/1543	313/17970	0.169329073482428	1.97203075209283	5.31691238668595	1.28160746292685e-06	2.71574083303854e-05	2.0589843330752e-05	Col1a1/Fn1/Col1a2/Col3a1/Sulf2/Col5a2/Mfap4/Fbln1/Aplp1/Ddr2/Loxl2/Crispld2/Cyp1b1/Tgfb2/Foxc1/Foxc2/Mmp2/Sh3pxd2b/Flrt2/Antxr1/Col5a1/Mmp16/Postn/Col13a1/Creb3l1/Sfrp2/Col11a1/Axin2/Lama1/Adamts7/Adamts5/Col16a1/Ltbp4/Itga8/Loxl1/Clasp1/Col4a5/Hspg2/Mad2l2/Prdx4/Nid1/Adamts17/Atxn1l/Emilin1/Reck/Fscn1/Col6a1/Fbln5/Gfod2/Mansc4/Lamb2/Notch1/Abl1	53
263	E11.5_up	GO:0045229	external encapsulating structure organization	53/1543	313/17970	0.169329073482428	1.97203075209283	5.31691238668595	1.28160746292685e-06	2.71574083303854e-05	2.0589843330752e-05	Col1a1/Fn1/Col1a2/Col3a1/Sulf2/Col5a2/Mfap4/Fbln1/Aplp1/Ddr2/Loxl2/Crispld2/Cyp1b1/Tgfb2/Foxc1/Foxc2/Mmp2/Sh3pxd2b/Flrt2/Antxr1/Col5a1/Mmp16/Postn/Col13a1/Creb3l1/Sfrp2/Col11a1/Axin2/Lama1/Adamts7/Adamts5/Col16a1/Ltbp4/Itga8/Loxl1/Clasp1/Col4a5/Hspg2/Mad2l2/Prdx4/Nid1/Adamts17/Atxn1l/Emilin1/Reck/Fscn1/Col6a1/Fbln5/Gfod2/Mansc4/Lamb2/Notch1/Abl1	53
264	E11.5_up	GO:0060038	cardiac muscle cell proliferation	19/1543	65/17970	0.292307692307692	3.40425744055038	5.95136070578862	1.30850188871854e-06	2.76222766129865e-05	2.09422909940838e-05	Ccnb1/Ncam1/Myh10/Tgfb2/Foxc1/Foxc2/Fgfr1/Cdk1/Foxp1/Gli1/Tenm4/Tgfbr2/Ski/Mapk14/Smad1/Sav1/Fgfr2/Notch1/Abl1	19
265	E11.5_up	GO:0051347	positive regulation of transferase activity	55/1543	330/17970	0.166666666666667	1.94102397926118	5.28778950634026	1.35394835121797e-06	2.8473789288067e-05	2.15878795701646e-05	Pdgfrb/Clspn/Wnt5a/Tpx2/Plk1/Hmga2/Stil/Cenpe/Ddr2/Ezh2/Tgfb2/Fbn1/Dscc1/Fgfr1/Ccnd1/Cd24a/Ect2/Hmgn1/Map2k6/Angpt1/Ube2s/Rfc5/Cdc20/Fzd4/Pcna/Prnp/Map3k1/Ddx3x/Tab2/Agrn/Psrc1/Vangl2/Axin1/Mastl/Map4k2/Rfc4/Etaa1/Prim2/Edn3/Pik3ca/Cdc25b/Pak1/Vldlr/Sirt1/Ajuba/Chtf18/Rfc3/Bmi1/Abl1/Mtor/Magi3/Dlg1/Tab1/Ppp2ca/Zfp91	55
266	E11.5_up	GO:0007405	neuroblast proliferation	23/1543	90/17970	0.255555555555556	2.97623676820047	5.76026231970918	1.43719607337251e-06	3.01108786349812e-05	2.28290662386911e-05	Ptn/Eml1/Aspm/Racgap1/Gli3/Fgfr1/Cd24a/Vcan/Gata2/Tead3/Id4/Nde1/Lef1/Hapln3/Lrp6/Numbl/Bdnf/Smarcd3/Fgfr3/Fgfr2/Plxnb2/Mapk8/Notch1	23
267	E11.5_up	GO:0043062	extracellular structure organization	53/1543	315/17970	0.168253968253968	1.95950992192081	5.26546432582857	1.56331168931793e-06	3.26304720770369e-05	2.47393381467463e-05	Col1a1/Fn1/Col1a2/Col3a1/Sulf2/Col5a2/Mfap4/Fbln1/Aplp1/Ddr2/Loxl2/Crispld2/Cyp1b1/Tgfb2/Foxc1/Foxc2/Mmp2/Sh3pxd2b/Flrt2/Antxr1/Col5a1/Mmp16/Postn/Col13a1/Creb3l1/Sfrp2/Col11a1/Axin2/Lama1/Adamts7/Adamts5/Col16a1/Ltbp4/Itga8/Loxl1/Clasp1/Col4a5/Hspg2/Mad2l2/Prdx4/Nid1/Adamts17/Atxn1l/Emilin1/Reck/Fscn1/Col6a1/Fbln5/Gfod2/Mansc4/Lamb2/Notch1/Abl1	53
268	E11.5_up	GO:2000052	positive regulation of non-canonical Wnt signaling pathway	9/1543	16/17970	0.5625	6.55095593000648	6.80789657114646	1.62544039349918e-06	3.38006690782497e-05	2.56265425746493e-05	Wnt5a/Sfrp1/Nkd1/Rspo3/Mllt3/Dab2/Csnk1e/Abl1/Wnt5b	9
269	E11.5_up	GO:0014855	striated muscle cell proliferation	23/1543	91/17970	0.252747252747253	2.94353086964882	5.69647657500876	1.76869425978422e-06	3.66428740140427e-05	2.77814077823278e-05	Ndc80/Ccnb1/Ncam1/Myh10/Tgfb2/Foxc1/Foxc2/Fgfr1/Cdk1/Foxp1/Gli1/Angpt1/Tenm4/Tgfbr2/Ski/Mapk14/Sirt1/Smad1/Paxbp1/Sav1/Fgfr2/Notch1/Abl1	23
270	E11.5_up	GO:0030278	regulation of ossification	30/1543	139/17970	0.215827338129496	2.51355623213678	5.49014607244274	1.92827549111043e-06	3.98010344887348e-05	3.01758199661491e-05	Wnt5a/Ptn/Sox11/Ddr2/Sfrp1/Pkdcc/Fbn2/Tmem119/Osr1/Ecm1/Dlk1/Ptger4/Mdk/Pbx1/Twist1/Creb3l1/Mgp/Smad6/Bmp4/Acvr2b/Chsy1/Lrp6/Atp2b1/Fgfr3/Mapk14/Tob2/Cd276/Notch1/Acvr1/Suv39h1	30
271	E11.5_up	GO:0010464	regulation of mesenchymal cell proliferation	15/1543	44/17970	0.340909090909091	3.97027632121605	6.04570962334181	1.99254115908332e-06	4.09757633932522e-05	3.10664603323381e-05	Wnt5a/Prrx1/Ptn/Foxp2/Nfib/Tbx18/Fgfr1/Hmgb1/Foxp1/Kdr/Gas1/Bmp4/Tgfbr2/Lrp6/Fgfr2	15
272	E11.5_up	GO:0090231	regulation of spindle checkpoint	12/1543	29/17970	0.413793103448276	4.81909401747603	6.30814713484847	2.000854374929e-06	4.09954464392621e-05	3.10813833628676e-05	Birc5/Knl1/Ska1/Cdca8/Ndc80/Ccnb1/Aurkb/Mad2l1/Ska3/Incenp/Aurka/Gen1	12
273	E11.5_up	GO:0000910	cytokinesis	33/1543	161/17970	0.204968944099379	2.38709781300443	5.41833742232881	2.04111690479153e-06	4.1667196008803e-05	3.15906815339626e-05	Stmn1/Kif4/Birc5/Cit/Plk1/Cep55/Cdca8/Prc1/Cdc6/E2f7/Kif20b/Cenpa/Nusap1/Aurkb/Ckap2/Myh10/Anln/E2f8/Brca2/Racgap1/Incenp/Ect2/Diaph3/Kif23/Aurka/Kif20a/Igf1r/Ccp110/Nup62/Cdc25b/Fsd1/Mtmr4/Rab35	33
274	E11.5_up	GO:0048332	mesoderm morphogenesis	21/1543	79/17970	0.265822784810127	3.09581039730264	5.72155421062314	2.05056643922378e-06	4.17073239627522e-05	3.16211052133855e-05	Wnt5a/Hmga2/Foxc1/Foxc2/Fgfr1/Tbx3/Crb2/Sfrp2/Bmp4/Lef1/Itga8/Prkaca/Axin1/Itga3/Tcf7l1/Snai1/Epha2/Smad1/Inhba/Htt/Acvr1	21
275	E11.5_up	GO:0007015	actin filament organization	68/1543	446/17970	0.152466367713004	1.77564525457077	5.08369791310111	2.2309135428069e-06	4.51419500154278e-05	3.42251243990154e-05	Stmn1/Tmsb10/Cit/Marcks/Aif1l/Lpar1/Cald1/Myh10/Dlc1/Sh3pxd2b/Arap1/Slit2/Dpysl3/Cnn2/Arhgap28/Wasf3/Rhoj/Ptger4/Tpm1/Rac3/Diaph3/Tpm4/Limd2/Marcksl1/Myo5a/Sorbs1/Rhoq/Cdc42ep1/Sh3bp1/Map3k1/Plekhg2/Evl/Flna/Mical2/Plekhh2/Braf/Myo1b/Clasp1/Cd47/Tmsb4x/Ppargc1b/Mad2l2/Pik3ca/Pak1/Myo1d/Tagln2/Daam2/Pik3r1/Tpm2/Alms1/Fscn1/Rac1/Mical1/Ap1ar/Limch1/Id1/Ezr/Arhgap35/Abl1/Baiap2/Pdlim4/Gba2/Mtor/Lats…	68
276	E11.5_up	GO:0051961	negative regulation of nervous system development	34/1543	169/17970	0.201183431952663	2.34301119390107	5.37609053195509	2.23563219168456e-06	4.51419500154278e-05	3.42251243990154e-05	Wnt5a/Ptn/Cit/Sox11/Hmga2/Draxin/Ephb2/Cd24a/Id2/Slit2/Mdga1/Gata2/Sema3a/Efnb3/Lingo1/Ptprs/Cbln1/Id4/Dpysl5/Bmp4/Bcl11a/Nfatc4/Ski/Prtg/Bdnf/Fgfr3/Map2/Rgma/Daam2/Tmem98/Sema3f/Id1/Epha7/Notch1	34
277	E11.5_up	GO:0045446	endothelial cell differentiation	27/1543	119/17970	0.226890756302521	2.64240239193539	5.50918762597939	2.26332186983271e-06	4.5536075020136e-05	3.45239368630382e-05	Nr2f2/Fzd2/Ednra/Arhgef26/Ptprs/Kdr/Hoxb5/Fzd4/S1pr3/Atoh8/Akap11/Rapgef1/Bmp4/Acvr2b/Clic4/S1pr2/Plcb1/Stc1/Ccm2/Vezf1/Jag1/Pbrm1/Id1/Ezr/Notch1/Acvr1/Fstl1	27
278	E11.5_up	GO:0000281	mitotic cytokinesis	22/1543	86/17970	0.255813953488372	2.97924610770321	5.63874536833075	2.37524504818732e-06	4.75169477411608e-05	3.60257686463909e-05	Stmn1/Kif4/Birc5/Cit/Plk1/Cep55/Cdca8/Kif20b/Cenpa/Nusap1/Aurkb/Ckap2/Myh10/Anln/Racgap1/Incenp/Ect2/Kif23/Kif20a/Nup62/Mtmr4/Rab35	22
279	E11.5_up	GO:1900087	positive regulation of G1/S transition of mitotic cell cycle	16/1543	50/17970	0.32	3.72676604018146	5.91738279770343	2.37883158438612e-06	4.75169477411608e-05	3.60257686463909e-05	Rrm2/Stil/Ddr2/Ccne1/Anp32b/Ccnd1/Ccne2/Rrm1/Dbf4/Tfdp1/Ddx3x/Plcb1/Cenpj/Mtbp/Sass6/Eif4g1	16
280	E11.5_up	GO:0030953	astral microtubule organization	8/1543	13/17970	0.615384615384615	7.16685776957974	6.81686205463534	2.52177080817716e-06	4.98362720353592e-05	3.77842031505155e-05	Tacc3/Pde4dip/Clasp1/Cenpj/Numa1/Ezr/Kpnb1/Dlg1	8
281	E11.5_up	GO:0051987	positive regulation of attachment of spindle microtubules to kinetochore	8/1543	13/17970	0.615384615384615	7.16685776957974	6.81686205463534	2.52177080817716e-06	4.98362720353592e-05	3.77842031505155e-05	Birc5/Cdca8/Ccnb1/Cenpe/Aurkb/Incenp/Rcc2/Kat2b	8
282	E11.5_up	GO:0090232	positive regulation of spindle checkpoint	8/1543	13/17970	0.615384615384615	7.16685776957974	6.81686205463534	2.52177080817716e-06	4.98362720353592e-05	3.77842031505155e-05	Birc5/Knl1/Cdca8/Ndc80/Aurkb/Mad2l1/Incenp/Gen1	8
283	E11.5_up	GO:0034504	protein localization to nucleus	53/1543	320/17970	0.165625	1.9288925793908	5.13847107951531	2.54076554545187e-06	5.00342275081388e-05	3.79342864029898e-05	Col1a1/Plk1/Bard1/Lmnb1/Ran/Tgfb2/E2f3/Gli3/Agtr2/Cdk1/Brca1/Ect2/Angpt1/Pola2/Mfhas1/Sun2/Srsf1/Pygo1/Hdgf/Lmnb2/Flna/Nup153/Bmp4/Dclk1/Trim28/Nup107/Nup62/Nup85/Six4/Mapk14/Sirt1/Pik3r1/Tmem98/Phip/Tmem201/Ubr5/Ipo9/Ipo5/Ppp3cb/Jup/Eif4enif1/Nolc1/Sumo3/Htt/Nup188/Prkd1/Tnpo2/Ipo11/Uaca/Kpnb1/Notch1/Mtor/Lats1	53
284	E11.5_up	GO:0033002	muscle cell proliferation	47/1543	271/17970	0.173431734317343	2.0198109304489	5.18436693483727	2.56217079242481e-06	5.02780909372657e-05	3.8119175540375e-05	Pdgfrb/Ndc80/Ccnb1/Ddr2/Ednra/Ncam1/Myh10/Tgfb2/Foxc1/Foxc2/Mmp2/Dnmt1/Notch3/Fgfr1/Id2/Igfbp3/Cdk1/Tgm2/Foxp1/Gli1/Rgs5/Tpm1/Angpt1/Tenm4/Egr1/Igfbp5/Bmp4/Igf1r/Tgfbr2/S1pr2/Ski/Pdgfd/Mapk14/Timp3/Pik3ca/Pak1/Sirt1/Smad1/Paxbp1/Pik3r1/Sav1/Ace2/Fgfr2/Notch1/Abl1/Skp2/Mtor	47
285	E11.5_up	GO:0003179	heart valve morphogenesis	17/1543	56/17970	0.303571428571429	3.53543653365429	5.82393154028858	2.63389117352418e-06	5.15041245966676e-05	3.90487134645469e-05	Tgfb2/Slit2/Twist1/Slit3/Smad6/Axin2/Bmp4/Tgfbr2/Adamts5/Jag1/Emilin1/Stra6/Dchs1/Zfpm1/Notch1/Acvr1/Mtor	17
286	E11.5_up	GO:0090224	regulation of spindle organization	15/1543	45/17970	0.333333333333333	3.88204795852236	5.93258086850663	2.75268559948194e-06	5.36388700906043e-05	4.06672064641903e-05	Tpx2/Plk1/Stil/Tacc3/Spag5/Cep97/Cenpj/Nup62/Psrc1/Numa1/Bora/Sass6/Fsd1/Gpsm2/Hspa1a	15
287	E11.5_up	GO:0031589	cell-substrate adhesion	58/1543	363/17970	0.159779614325069	1.86081637681237	5.07793269136637	2.81854707351604e-06	5.47308809780657e-05	4.14951327822973e-05	Col1a1/Fn1/Col3a1/Ptn/Cdh11/Fbln1/Marcks/Hoxa7/Nid2/Frem1/Sfrp1/Col26a1/Dlc1/Svep1/Itga9/Sned1/Efna5/Antxr1/Rac3/Cspg5/Angpt1/Mdk/Kdr/Postn/Col13a1/Fzd4/Sorbs1/Edil3/Smad6/Ptprz1/Flna/Fzd7/Itgb8/Col16a1/Itga8/Braf/Clasp1/Rcc2/Lgals1/Itga3/Dab2/Nid1/Pik3r1/Jag1/Itga1/Emilin1/Ajuba/Bcl2l11/Rac1/Cask/Jup/Ap1ar/Slk/Limch1/Lamb2/Notch1/Abl1/Map4k4	58
288	E11.5_up	GO:0090287	regulation of cellular response to growth factor stimulus	52/1543	313/17970	0.166134185303514	1.93482262469485	5.11338759796733	2.87222276639304e-06	5.54001680838332e-05	4.20025639952981e-05	Dcn/Wnt5a/Sulf2/Adgra2/Sox11/Sfrp1/Fbn1/Nrep/Fbn2/Slit2/Agtr2/Vegfd/Bmper/Atp2b4/Angpt1/Kdr/Crb2/Pmepa1/Fzd4/Creb3l1/Sfrp2/Foxd1/Spry1/Zfp423/Smad6/Nbl1/Bmp4/Kcp/Crim1/Itga8/Sema6a/Ski/Axin1/Itga3/Grb10/Rgma/Numa1/Sirt1/Peg10/Spred3/Emilin1/Tmem108/Cask/Tcf4/Notch1/Mtmr4/Abl1/Ltbp1/Fstl1/Lats1/Il17rd/Ccbe1	52
289	E11.5_up	GO:0090092	regulation of transmembrane receptor protein serine/threonine kinase signaling pathway	45/1543	256/17970	0.17578125	2.04717372812703	5.17185320048245	2.87289585074965e-06	5.54001680838332e-05	4.20025639952981e-05	Wnt5a/Sox11/Sfrp1/Tgfb2/Fbn1/Nrep/Fbn2/Bmper/Kdr/Crb2/Pmepa1/Sfrp2/Bmp5/Foxd1/Spry1/Zfp423/Smad6/Nbl1/Atoh8/Bmp4/Tgfbr2/Acvr2b/Magi2/Kcp/Crim1/Itga8/Ski/Axin1/Itga3/Rgma/Dab2/Numa1/Sirt1/Peg10/Spred3/Emilin1/Inhba/Notch1/Mtmr4/Abl1/Ltbp1/Acvr1/Fstl1/Lats1/Il17rd	45
290	E11.5_up	GO:0048144	fibroblast proliferation	31/1543	149/17970	0.208053691275168	2.42302322243342	5.34570360388214	2.96927924016165e-06	5.70613558807617e-05	4.32620213067473e-05	Fn1/Ccna2/Pdgfrb/Col3a1/Wnt5a/Fbln1/Hmga2/Ccnb1/Cdc6/Ddr2/Sfrp1/Ednra/Cks1b/Cd248/E2f8/E2f1/Agtr2/Vegfd/Cdk1/Dach1/Cdk4/Ptprz1/Ski/Pdgfd/Phip/Cks2/Bmi1/Zmiz1/Abl1/Kmt2c/Creb1	31
291	E11.5_up	GO:0060349	bone morphogenesis	25/1543	107/17970	0.233644859813084	2.72106165316988	5.47238831338987	3.0261487515683e-06	5.7954388290344e-05	4.39390887639542e-05	Col1a1/Col3a1/Frem1/Foxc1/Gli3/Tmem119/Tmem107/Mmp16/Rarb/Col13a1/Twist1/Gnas/Axin2/Bmp4/Tgfbr2/Sp5/Rarg/Chsy1/Lrp6/Ski/Stc1/Hspg2/Fgfr3/Poc1a/Fgfr2	25
292	E11.5_up	GO:0003206	cardiac chamber morphogenesis	30/1543	142/17970	0.211267605633803	2.46045293145783	5.35483647620637	3.06840173834326e-06	5.83624671938122e-05	4.42484806096995e-05	Sox11/Fzd2/Ednra/Tgfb2/Foxc1/Foxc2/Nsd2/Id2/Tbx3/Slit2/Tpm1/Slit3/Sfrp2/Bmp5/Smad6/Col11a1/Sema3c/Bmp4/Tgfbr2/Lrp6/Vangl2/Smarcd3/Sav1/Jag1/Hand2/Fgfr2/Zfpm1/Notch1/Acvr1/Egln1	30
293	E11.5_up	GO:0030177	positive regulation of Wnt signaling pathway	30/1543	142/17970	0.211267605633803	2.46045293145783	5.35483647620637	3.06840173834326e-06	5.83624671938122e-05	4.42484806096995e-05	Col1a1/Wnt5a/Sulf2/Adgra2/Sfrp1/Nkd1/Dact1/Aspm/Sfrp2/Ror2/Rspo3/Map3k1/Tmem132a/Ddx3x/Lef1/Nle1/Fgfr3/Mllt3/Dab2/Daam2/Ubr5/Reck/Nfkb1/Csnk1e/Ptk7/Rnf220/Fgfr2/Abl1/Thra/Wnt5b	30
294	E11.5_up	GO:0035282	segmentation	26/1543	114/17970	0.228070175438596	2.65613807688372	5.43654100644082	3.12789695052919e-06	5.92917336914937e-05	4.49530195468104e-05	Wnt5a/Sfrp1/Ednra/Tbx18/Foxc1/Foxc2/Tbx3/Osr1/Sema3a/Crb2/Hoxa2/Sfrp2/Ror2/Axin2/Mafb/Sema3c/Bmp4/Lef1/Lrp6/Nle1/Tcf7l1/Mllt3/Sema3f/Lfng/Notch1/Atm	26
295	E11.5_up	GO:0002040	sprouting angiogenesis	29/1543	135/17970	0.214814814814815	2.50176423993663	5.36781914417176	3.14045877637096e-06	5.93280568159842e-05	4.49805585311437e-05	Adgra2/E2f7/Loxl2/Foxc2/E2f8/Slit2/Hmgb1/Vegfd/Hdac7/Gata2/Tgm2/Bmper/Rhoj/Angpt1/Kdr/Creb3l1/Zfp354c/Rspo3/Bmp4/Lef1/Sema6a/E2f2/Epha2/Smad1/Reck/Hdac5/Notch1/Abl1/Ccbe1	29
296	E11.5_up	GO:0003401	axis elongation	13/1543	35/17970	0.371428571428571	4.32571058235349	6.03578237886407	3.19746675691227e-06	5.99982566877847e-05	4.54886817729783e-05	Wnt5a/Sfrp1/Nkd1/Sfrp2/Spry1/Bmp4/Trim28/Lrp6/Rdh10/Vangl2/Six4/Ptk7/Fgfr2	13
297	E11.5_up	GO:0051642	centrosome localization	13/1543	35/17970	0.371428571428571	4.32571058235349	6.03578237886407	3.19746675691227e-06	5.99982566877847e-05	4.54886817729783e-05	Aspm/Mad2l1/Dlgap5/Sun2/Nde1/Aurka/Bicd2/Sema6a/Tmem201/Ezr/Nin/Gpsm2/Dlg1	13
298	E11.5_up	GO:1902423	regulation of attachment of mitotic spindle microtubules to kinetochore	7/1543	10/17970	0.7	8.15230071289695	6.93359369097568	3.23075142403815e-06	6.04193882086061e-05	4.58079696788737e-05	Birc5/Cdca8/Aurkb/Incenp/Cdk1/Sirt1/Kat2b	7
299	E11.5_up	GO:0006282	regulation of DNA repair	39/1543	210/17970	0.185714285714286	2.16285529117674	5.19492914854	3.33227473766256e-06	6.2109589006667e-05	4.70894236823711e-05	Rad51ap1/Dek/Plk1/Bard1/Hmga2/Rad51/Nsd2/Fignl1/Blm/Hmgb1/Brca1/Usp1/Arid1a/Timeless/Bcl7a/Twist1/Pcna/Chek1/Slf1/Axin2/Rpa2/Trim28/Atxn7l3/Foxm1/Smarcd3/Mad2l2/Sirt1/Rnf168/Xrcc1/Pbrm1/Zcwpw1/Rtel1/Kat2b/Abl1/Skp2/Smarcd2/Suv39h1/Trp53bp1/Smchd1	39
300	E11.5_up	GO:0001838	embryonic epithelial tube formation	31/1543	150/17970	0.206666666666667	2.40686973428386	5.30287579766971	3.43971731715031e-06	6.38984820282622e-05	4.8445702845759e-05	Wnt5a/Stil/Kif20b/Sfrp1/Tgfb2/Dlc1/Alx1/Osr1/Arid1a/Twist1/Sfrp2/Bmp5/Luzp1/Bmp4/Rarg/Lrp6/Ski/Prkaca/Deaf1/Vangl2/Cthrc1/Six4/Rgma/Tead2/Celsr1/Ptk7/Apaf1/Plxnb2/Arhgap35/Abl1/Cecr2	31
301	E11.5_up	GO:0008406	gonad development	46/1543	266/17970	0.172932330827068	2.01399480554919	5.10630365010216	3.5357416517376e-06	6.54640804821716e-05	4.96326874980757e-05	Wnt5a/Tcf21/Hmgb2/Hmga2/Nr2f2/Sfrp1/Cyp1b1/Tgfb2/Foxc1/Brip1/Hoxa9/Mmp2/Aspm/Brca2/Ccnd1/Osr1/Hoxa10/Ptger4/Sema3a/Angpt1/Edn2/Kdr/Rrm1/Slit3/Fzd4/Sfrp2/Kif18a/Flna/Bmp4/Bok/Nup107/Arid5b/Rdh10/Six4/Prdx4/Sirt1/Inhba/Bcl2l11/Ago4/Rac1/Casp2/Lfng/Notch1/Patz1/Kmt2b/Atm	46
302	E11.5_up	GO:0090266	regulation of mitotic cell cycle spindle assembly checkpoint	11/1543	26/17970	0.423076923076923	4.92721471658607	6.1415427473892	4.14535086848914e-06	7.62433832924032e-05	5.78051962064666e-05	Birc5/Knl1/Ska1/Cdca8/Ndc80/Ccnb1/Aurkb/Mad2l1/Ska3/Incenp/Gen1	11
303	E11.5_up	GO:1903504	regulation of mitotic spindle checkpoint	11/1543	26/17970	0.423076923076923	4.92721471658607	6.1415427473892	4.14535086848914e-06	7.62433832924032e-05	5.78051962064666e-05	Birc5/Knl1/Ska1/Cdca8/Ndc80/Ccnb1/Aurkb/Mad2l1/Ska3/Incenp/Gen1	11
304	E11.5_up	GO:0051101	regulation of DNA binding	24/1543	102/17970	0.235294117647059	2.74026914719225	5.40187242770518	4.15897874051509e-06	7.62433832924032e-05	5.78051962064666e-05	Runx1t1/Sox11/Hmgb2/Hmga2/Nfib/Foxc1/Twist2/E2f1/Id2/Hmgb1/Nme1/Nek2/Twist1/Hjurp/Trim28/Tfap4/Lef1/Ski/Mad2l2/Hand2/Rnf220/Sumo3/Hipk3/Id1	24
305	E11.5_up	GO:0071479	cellular response to ionizing radiation	20/1543	76/17970	0.263157894736842	3.0647747040966	5.52829919631887	4.22597540116585e-06	7.72175767563845e-05	5.8543797274477e-05	Rad51ap1/Bard1/Rad51/Sfrp1/Fignl1/Brca2/Blm/Brca1/Ect2/Nucks1/Sfrp2/Egr1/Mapk14/Sirt1/Bbc3/Net1/Chek2/Rad9a/Trp53bp1/Atm	20
306	E11.5_up	GO:0048701	embryonic cranial skeleton morphogenesis	16/1543	52/17970	0.307692307692308	3.58342888478987	5.71767157242846	4.2450300115296e-06	7.73122622688054e-05	5.86155846793251e-05	Prrx1/Tgfb2/Foxc2/Twist2/Gli3/Mmp16/Twist1/Hoxa2/Gnas/Gas1/Bmp4/Tgfbr2/Ndst1/Rdh10/Six4/Fgfr2	16
307	E11.5_up	GO:0060236	regulation of mitotic spindle organization	14/1543	41/17970	0.341463414634146	3.97673205507169	5.84816244770528	4.27345675168365e-06	7.75764640948957e-05	5.88158937125259e-05	Tpx2/Plk1/Stil/Tacc3/Cep97/Cenpj/Nup62/Psrc1/Numa1/Bora/Sass6/Fsd1/Gpsm2/Hspa1a	14
308	E11.5_up	GO:0010972	negative regulation of G2/M transition of mitotic cell cycle	19/1543	70/17970	0.271428571428571	3.16109619479678	5.55216535675556	4.44769075395841e-06	8.04772096487346e-05	6.10151424688622e-05	Clspn/Plk1/Bard1/Pkmyt1/Cdc6/Dtl/Aurkb/Ticrr/Blm/Topbp1/Cdk1/Brca1/Mbd4/Creb3l1/Chek1/Donson/Etaa1/Rad21/Atm	19
309	E11.5_up	GO:0009411	response to UV	31/1543	152/17970	0.203947368421053	2.37520039567486	5.21824053577981	4.59246323892632e-06	8.2656041263069e-05	6.26670600980213e-05	Pclaf/Mfap4/Dtl/Aurkb/Mmp2/Tipin/Brca2/Ccnd1/Usp1/Hmgn1/Bmf/Casp7/Pcna/Pold1/Col6a2/Rad18/Nfatc4/Msh6/Mapk14/Sirt1/Rnf168/Pik3r1/Pold3/Noc2l/Map4k3/Col6a1/Trp53i13/Col6a3/Uaca/Mapk8/Uvssa	31
310	E11.5_up	GO:0009954	proximal/distal pattern formation	13/1543	36/17970	0.361111111111111	4.20555195506589	5.90039758695374	4.61260162081724e-06	8.2656041263069e-05	6.26670600980213e-05	Aldh1a2/Hoxc10/Hoxd10/Hoxd9/Hoxa9/Gli3/Osr1/Hoxa10/Gli1/Pbx1/Hoxc9/Chsy1/Hoxb9	13
311	E11.5_up	GO:0061842	microtubule organizing center localization	13/1543	36/17970	0.361111111111111	4.20555195506589	5.90039758695374	4.61260162081724e-06	8.2656041263069e-05	6.26670600980213e-05	Aspm/Mad2l1/Dlgap5/Sun2/Nde1/Aurka/Bicd2/Sema6a/Tmem201/Ezr/Nin/Gpsm2/Dlg1	13
312	E11.5_up	GO:0050768	negative regulation of neurogenesis	32/1543	160/17970	0.2	2.32922877511342	5.17599150287775	5.00877301566074e-06	8.94676026162734e-05	6.78313592606687e-05	Wnt5a/Ptn/Cit/Sox11/Hmga2/Draxin/Ephb2/Cd24a/Id2/Slit2/Gata2/Sema3a/Efnb3/Lingo1/Ptprs/Id4/Dpysl5/Bmp4/Bcl11a/Nfatc4/Ski/Prtg/Bdnf/Fgfr3/Map2/Rgma/Daam2/Tmem98/Sema3f/Id1/Epha7/Notch1	32
313	E11.5_up	GO:0045740	positive regulation of DNA replication	15/1543	47/17970	0.319148936170213	3.71685442837247	5.71578302750464	5.08934112860925e-06	9.06162878905411e-05	6.87022542130067e-05	E2f7/E2f8/Fgfr1/Cdk1/Atad5/Cdc7/Cdt1/Gli1/Dbf4/Pcna/Dna2/Rac1/Smarca5/Baz1a/Mapk8	15
314	E11.5_up	GO:0051402	neuron apoptotic process	59/1543	379/17970	0.155672823218997	1.81298809672416	4.90257579230636	5.36711705030953e-06	9.52577812782644e-05	7.22212800534444e-05	Unc5b/Birc5/Cit/Draxin/Mybl2/Ntrk2/St8sia2/Tgfb2/Mmp2/Cntfr/Ccnd1/Nes/Agtr2/Clcf1/Set/Angpt1/Casp7/Mdk/Kdr/Hdgf/Kcnb1/Ptprz1/Prnp/Egr1/Nefl/Col6a2/Nr3c1/Bok/Nfatc4/Braf/F2r/Agrn/Bdnf/Fgfr3/Six4/Siah1b/Pik3ca/Sirt1/Gclc/Bbc3/Tox3/Itga1/Bcl2l11/Col6a1/Rad21/Egln3/Apaf1/Htt/Casp2/Tmtc4/Col6a3/Epha7/Mapk8/Ambra1/Abl1/Egln1/Mtor/Atm/Bace1	59
315	E11.5_up	GO:0044771	meiotic cell cycle phase transition	8/1543	14/17970	0.571428571428571	6.6549393574669	6.4871353644016	5.4394037177644e-06	9.59297370857626e-05	7.27307345872961e-05	Knl1/Ndc80/Pkmyt1/Cdc25c/Ccnb2/Ttk/Cdc20/Cdc25b	8
316	E11.5_up	GO:0051299	centrosome separation	8/1543	14/17970	0.571428571428571	6.6549393574669	6.4871353644016	5.4394037177644e-06	9.59297370857626e-05	7.27307345872961e-05	Kif15/Kif11/Nek2/Ranbp1/Chek1/Nde1/Aurka/Nup62	8
317	E11.5_up	GO:1902750	negative regulation of cell cycle G2/M phase transition	19/1543	71/17970	0.267605633802817	3.11657371317992	5.47663726569674	5.58847372881814e-06	9.82478362482759e-05	7.44882402373435e-05	Clspn/Plk1/Bard1/Pkmyt1/Cdc6/Dtl/Aurkb/Ticrr/Blm/Topbp1/Cdk1/Brca1/Mbd4/Creb3l1/Chek1/Donson/Etaa1/Rad21/Atm	19
318	E11.5_up	GO:0035825	homologous recombination	17/1543	59/17970	0.288135593220339	3.35566857431594	5.55451400306759	5.81908410303188e-06	0.000101342986581865	7.68348802288486e-05	Top2a/Rad51ap1/Rad54l/Bard1/Rad51/Ankle1/Brip1/Topbp1/Brca1/Eme1/Rad54b/Psmc3ip/Mnd1/Mcmdc2/Rad51c/Chtf18/Fancm	17
319	E11.5_up	GO:0072132	mesenchyme morphogenesis	17/1543	59/17970	0.288135593220339	3.35566857431594	5.55451400306759	5.81908410303188e-06	0.000101342986581865	7.68348802288486e-05	Wnt5a/Tgfb2/Foxc1/Foxc2/Fgfr1/Tbx3/Osr1/Twist1/Bmp5/Tgfbr2/Lef1/Adamts5/Snai1/Dchs1/Htt/Notch1/Acvr1	17
320	E11.5_up	GO:2000648	positive regulation of stem cell proliferation	17/1543	59/17970	0.288135593220339	3.35566857431594	5.55451400306759	5.81908410303188e-06	0.000101342986581865	7.68348802288486e-05	Wnt5a/Prrx1/Sox11/Hmga2/Ccne1/Tbx18/Hoxa3/Fgfr1/Tbx3/Kdr/Pbx1/Bmp4/Lrp6/Foxm1/Atxn1l/Fgfr2/Hdac5	17
321	E11.5_up	GO:0060026	convergent extension	9/1543	18/17970	0.5	5.82307193778354	6.2743589579547	5.8930072070521e-06	0.00010190235584151	7.72589753884462e-05	Wnt5a/Sfrp1/Nkd1/Sfrp2/Trim28/Lrp6/Vangl2/Ptk7/Wnt5b	9
322	E11.5_up	GO:0071559	response to transforming growth factor beta	46/1543	271/17970	0.169741697416974	1.97683622980105	4.96589838304878	5.90344482812047e-06	0.00010190235584151	7.72589753884462e-05	Col1a1/Col1a2/Col3a1/Wnt5a/Sox11/Ddr2/Sfrp1/Tgfb2/Fbn1/Nrep/Fbn2/Arap1/Dnmt1/Pde3a/Postn/Pmepa1/Spry1/Smad6/Map3k1/Igf1r/Nr3c1/Fndc4/Tgfbr2/Itgb8/Ltbp4/Itga8/Ski/Axin1/Itga3/Pdgfd/Dab2/Sirt1/Smad1/Peg10/Tnrc6c/Spred3/Emilin1/Apaf1/Zmiz1/Abl1/Ltbp1/Acvr1/Lats1/Il17rd/Creb1/Tab1	46
323	E11.5_up	GO:0006284	base-excision repair	14/1543	42/17970	0.333333333333333	3.88204795852236	5.73093807317417	5.90605794667282e-06	0.00010190235584151	7.72589753884462e-05	Hmga2/Lig1/Pole/Hmgb1/Neil3/Pcna/Pold1/Rpa1/Rpa2/Hmga1/Fen1/Smug1/Dna2/Xrcc1	14
324	E11.5_up	GO:1902115	regulation of organelle assembly	41/1543	231/17970	0.177489177489178	2.06706449739502	5.00262423275536	6.11546674349879e-06	0.00010518980296765	7.97514084093701e-05	Wnt5a/Plk1/Stil/Plk4/Lpar1/Prickle2/Ephb2/Fgfr1/Spag5/Ptprs/Cbln1/Mns1/Cep295/Cep97/Ptprd/Mdm1/Ccp110/Fez1/Dzip1/Cenpj/Nup62/Cnot6/Numa1/Cep192/Alms1/Chek2/Fscn1/Atmin/Sass6/Ttbk2/Htt/Ezr/Mapk8/Smcr8/Arhgap35/Kat2b/Abl1/Gpsm2/Mtor/Lats1/Hspa1a	41
325	E11.5_up	GO:0071897	DNA biosynthetic process	33/1543	169/17970	0.195266272189349	2.2740990999628	5.10023456184766	6.15107329264818e-06	0.000105476712184395	7.99689334305742e-05	Pclaf/Ccna2/Pdgfrb/Tk1/Dtl/Lig1/Aurkb/Cyp1b1/Dscc1/Pole/Dach1/Hnrnpd/Nek2/Rfc5/Rrm1/Pcna/Tfdp1/Chek1/Pold1/Pola1/Rpa1/Nhp2/Rfc4/Mad2l2/Sirt1/Pold3/Chtf18/Rfc3/Hmbox1/Pold2/Pole2/Gar1/Atm	33
326	E11.5_up	GO:0010212	response to ionizing radiation	30/1543	147/17970	0.204081632653061	2.37676405623818	5.13681082112629	6.41444937873877e-06	0.000109655602416292	8.31372289514286e-05	Rad51ap1/Rad54l/Bard1/Rad51/Sfrp1/Fignl1/Brca2/Ticrr/Blm/Topbp1/Brca1/Ect2/Nucks1/Rrm1/Sfrp2/Rad54b/Egr1/Mapk14/Sirt1/Rnf168/Bbc3/Mta1/Net1/Clk2/Chek2/Rad9a/Paxip1/Trp53bp2/Trp53bp1/Atm	30
327	E11.5_up	GO:0007064	mitotic sister chromatid cohesion	11/1543	27/17970	0.407407407407407	4.74472528263844	5.9678803196819	6.4531262614409e-06	0.000109979427079542	8.3382742035808e-05	Esco2/Bub1/Cdca5/Sgo1/Dscc1/Cdc20/Slf1/Haspin/Pds5a/Pttg1/Hdac8	11
328	E11.5_up	GO:0000132	establishment of mitotic spindle orientation	13/1543	37/17970	0.351351351351351	4.09188838871276	5.76984285319945	6.55421021127361e-06	0.000111361626547036	8.44306796792435e-05	Plk1/Ndc80/Cenpa/Mad2l1/Spdl1/Sapcd2/Spry1/Gpsm1/Nde1/Numa1/Zw10/Htt/Gpsm2	13
329	E11.5_up	GO:0071560	cellular response to transforming growth factor beta stimulus	45/1543	264/17970	0.170454545454545	1.98513816060802	4.94202188928297	6.63660274842891e-06	0.00011241880582673	8.52321978313666e-05	Col1a1/Col1a2/Col3a1/Wnt5a/Sox11/Ddr2/Sfrp1/Tgfb2/Fbn1/Nrep/Fbn2/Arap1/Dnmt1/Pde3a/Postn/Pmepa1/Spry1/Smad6/Map3k1/Igf1r/Nr3c1/Tgfbr2/Itgb8/Ltbp4/Itga8/Ski/Axin1/Itga3/Pdgfd/Dab2/Sirt1/Smad1/Peg10/Tnrc6c/Spred3/Emilin1/Apaf1/Zmiz1/Abl1/Ltbp1/Acvr1/Lats1/Il17rd/Creb1/Tab1	45
330	E11.5_up	GO:0010824	regulation of centrosome duplication	15/1543	48/17970	0.3125	3.63941996111471	5.61179332049588	6.8185507280316e-06	0.00011454231575803	8.6842172401283e-05	Stil/Plk4/Kifc1/Cep295/Mdm1/Gen1/Ccnf/Cenpj/Nup62/Sirt1/Cep192/Alms1/Sass6/Poc1a/Kat2b	15
331	E11.5_up	GO:0060323	head morphogenesis	15/1543	48/17970	0.3125	3.63941996111471	5.61179332049588	6.8185507280316e-06	0.00011454231575803	8.6842172401283e-05	Col1a1/Crispld2/Tgfb2/Mmp2/Twist2/Cdk2ap1/Crispld1/Ankrd11/Lef1/Ssbp3/Arid5b/Braf/Lrp6/Ski/Stra6	15
332	E11.5_up	GO:0060071	Wnt signaling pathway, planar cell polarity pathway	12/1543	32/17970	0.375	4.36730395333765	5.84300271815733	6.82362261468975e-06	0.00011454231575803	8.6842172401283e-05	Wnt5a/Sfrp1/Nkd1/Dact1/Ror2/Vangl2/Cthrc1/Mllt3/Dab2/Rac1/Spef1/Abl1	12
333	E11.5_up	GO:0010594	regulation of endothelial cell migration	33/1543	170/17970	0.194117647058824	2.26072204643361	5.06173722925236	7.01420567723957e-06	0.000117387892610379	8.89995940838933e-05	Dcn/Wnt5a/Adgra2/Ptn/Nr2f2/Foxc2/Fgfr1/Slit2/Hmgb1/Hdac7/Gata2/Bmper/Rhoj/Foxp1/Atp2b4/Angpt1/Kdr/Atoh8/Sh3bp1/Bmp4/Igf2/Stc1/Epha2/Sirt1/Rac1/Jup/Amotl1/Prkd1/Hdac5/Notch1/Abl1/Patz1/Ccbe1	33
334	E11.5_up	GO:0022604	regulation of cell morphogenesis	46/1543	273/17970	0.168498168498169	1.96235391309921	4.91057222945603	7.20888141593146e-06	0.000120137081939599	9.10839379537718e-05	Fn1/Wnt5a/Ptn/Marcks/Fblim1/Lpar1/Fmnl3/Myh10/Dlc1/Arap1/Ephb2/Efna5/Wasf3/Rhoj/Tpm1/Rac3/Cacng7/Kdr/Plekho1/Fzd4/Rhoq/Cdc42ep1/Cux1/Ptprd/Grip1/Plxnb1/Rnf157/Bcl11a/Wtip/Numbl/Palm3/Zmym4/Epb41/Myo9a/Phip/Dnmbp/Ago4/Rac1/Cask/Epb41l3/Camsap1/Plxnb2/Ezr/Arhgap35/Baiap2/Dlg1	46
335	E11.5_up	GO:0032231	regulation of actin filament bundle assembly	25/1543	112/17970	0.223214285714286	2.59958568651051	5.20434286182281	7.22159024758044e-06	0.000120137081939599	9.10839379537718e-05	Stmn1/Lpar1/Dlc1/Sh3pxd2b/Arap1/Arhgap28/Ptger4/Tpm1/Map3k1/Evl/Flna/Braf/Clasp1/Cd47/Pak1/Pik3r1/Alms1/Rac1/Limch1/Id1/Abl1/Pdlim4/Mtor/Ppfia1/Arhgef10l	25
336	E11.5_up	GO:1901342	regulation of vasculature development	49/1543	298/17970	0.164429530201342	1.91496996611673	4.88132706729463	7.36134414098841e-06	0.000122097532433716	9.2570286284234e-05	Dcn/Wnt5a/Adgra2/Ptn/Hmga2/Hoxa5/Cyp1b1/Tgfb2/Foxc1/Adgrb2/Foxc2/Hmgb1/Brca1/Ecm1/Gata2/Tgm2/Bmper/Rhoj/Ptger4/Atp2b4/Mdk/Kdr/Cxcl12/Pde3b/Vash2/Creb3l1/Sfrp2/Zfp354c/Tgfbr2/Itgb8/Efna3/Sema6a/Igf2/E2f2/Ccm2/Epha2/Sirt1/Smad1/Emilin1/Reck/Jup/Fbln5/Tcf4/Prkd1/Id1/Tspan12/Abl1/Egln1/Ccbe1	49
337	E11.5_up	GO:0072175	epithelial tube formation	32/1543	163/17970	0.196319018404908	2.28635953385366	5.05622720803211	7.52354214112678e-06	0.00012441750846439	9.43292149132684e-05	Wnt5a/Stil/Kif20b/Sfrp1/Tgfb2/Dlc1/Alx1/Osr1/Arid1a/Twist1/Sfrp2/Bmp5/Luzp1/Bmp4/Rarg/Lrp6/Ski/Prkaca/Deaf1/Vangl2/Cthrc1/Six4/Rgma/Tead2/Celsr1/Ptk7/Fgfr2/Apaf1/Plxnb2/Arhgap35/Abl1/Cecr2	32
338	E11.5_up	GO:0007498	mesoderm development	27/1543	127/17970	0.21259842519685	2.4759518475615	5.11570980422552	8.31727242315934e-06	0.000137136565722683	0.000103972380898666	Wnt5a/Hmga2/Foxc1/Foxc2/Fgfr1/Tbx3/Osr1/Crb2/Sfrp2/Bmp4/Acvr2b/Lef1/Ssbp3/Itga8/Prkaca/Axin1/Itga3/Tcf7l1/Snai1/Epha2/Smad1/Tead2/Inhba/Htt/Rps6ka6/Acvr1/Ppp2ca	27
339	E11.5_up	GO:0055017	cardiac muscle tissue growth	25/1543	113/17970	0.221238938053097	2.57658050344404	5.15248709667921	8.52707673153843e-06	0.000139813614517322	0.000106002030215708	Ccnb1/Ncam1/Myh10/Tgfb2/Foxc1/Foxc2/Fgfr1/Agtr2/Cdk1/Foxp1/Gli1/Tenm4/Nr3c1/Tgfbr2/Ski/Mapk14/Pak1/Sirt1/Smad1/Sav1/Fgfr2/Ctdp1/Notch1/Abl1/Mtor	25
340	E11.5_up	GO:0046599	regulation of centriole replication	10/1543	23/17970	0.434782608695652	5.06354081546395	5.97638272464905	8.52980960629635e-06	0.000139813614517322	0.000106002030215708	Stil/Plk4/Cep295/Mdm1/Cenpj/Nup62/Cep192/Alms1/Sass6/Kat2b	10
341	E11.5_up	GO:0034728	nucleosome organization	18/1543	67/17970	0.26865671641791	3.12881477254041	5.35030031151409	9.23268520086033e-06	0.000150890776024618	0.000114400365476936	Atad2/Nasp/Asf1b/Anp32b/Chaf1a/Nap1l1/Arid1a/Ssrp1/Dnajc9/Set/Chaf1b/Smarcd3/Lin54/Smarca5/Baz1a/Smarcd2/Hira/Mcm2	18
342	E11.5_up	GO:0030510	regulation of BMP signaling pathway	23/1543	100/17970	0.23	2.67861309138043	5.15886446789953	9.81766106406024e-06	0.000159981944766104	0.000121292987107226	Wnt5a/Sox11/Sfrp1/Fbn1/Bmper/Kdr/Crb2/Sfrp2/Foxd1/Zfp423/Smad6/Nbl1/Bmp4/Kcp/Crim1/Ski/Itga3/Rgma/Numa1/Notch1/Mtmr4/Abl1/Fstl1	23
343	E11.5_up	GO:0010721	negative regulation of cell development	48/1543	293/17970	0.16382252559727	1.90790070316457	4.80212732050711	1.00602744109344e-05	0.000163457461493112	0.000123928008241494	Wnt5a/Ptn/Cit/Sox11/Hmga2/Draxin/Hoxa7/Sfrp1/Fbn1/Gli3/Ephb2/Cd24a/Id2/Slit2/Hmgb1/Zfp608/Gata2/Sema3a/Nme1/Efnb3/Lingo1/Mdk/Ptprs/Id4/S1pr3/Dpysl5/Mafb/Bmp4/Bcl11a/Nfatc4/Ski/Prtg/Lgals1/Bdnf/Fgfr3/Map2/Rgma/Irf1/Daam2/Pik3r1/Tmem98/Tob2/Rc3h2/Sema3f/Id1/Epha7/Zfpm1/Notch1	48
344	E11.5_up	GO:0042692	muscle cell differentiation	67/1543	457/17970	0.146608315098468	1.70742153099123	4.69485181240698	1.01187309301062e-05	0.000163929324050819	0.000124285758731476	Pdgfrb/Flnc/Csrp2/Tshz3/Ezh2/Ednra/Tbx18/Myh10/Krt19/Tmem119/Dnmt1/Id2/Tbx3/Agtr2/Cdk1/Arid1a/Foxp1/Rarb/Csrp1/Tpm1/Casp7/Cxcl12/Plekho1/Ank2/Tanc1/Smad6/Pgm5/Igfbp5/Bmp4/Fzd7/Nr3c1/Lama1/Adamts5/Nfatc4/Itga8/Igf2/Ski/Vangl2/Tmsb4x/Bdnf/Smarcd3/Six4/Mapk14/Pak1/Nid1/Sirt1/Smad1/Capn2/Ybx1/Rbm38/Hand2/Col6a1/Pbrm1/Ppp3cb/Fgfr2/Ppif/Prkd1/Tnpo2/Hdac5/Lamb2/Ctdp1/Notch1/Acvr1/Mtor/Hira/Bcl9/Wnt5b	67
345	E11.5_up	GO:0090288	negative regulation of cellular response to growth factor stimulus	23/1543	101/17970	0.227722772277228	2.65209216968359	5.1028244067641	1.16927849266852e-05	0.000188880841728744	0.000143203169170754	Dcn/Wnt5a/Sulf2/Adgra2/Sfrp1/Fbn1/Slit2/Agtr2/Bmper/Atp2b4/Creb3l1/Sfrp2/Spry1/Smad6/Nbl1/Crim1/Sema6a/Ski/Emilin1/Cask/Notch1/Mtmr4/Abl1	23
346	E11.5_up	GO:0043523	regulation of neuron apoptotic process	51/1543	320/17970	0.159375	1.8561041801685	4.73581840187925	1.18411970849216e-05	0.000190725408538348	0.000144601658347659	Unc5b/Birc5/Draxin/Mybl2/Ntrk2/St8sia2/Tgfb2/Mmp2/Cntfr/Ccnd1/Nes/Clcf1/Set/Angpt1/Casp7/Mdk/Kdr/Hdgf/Kcnb1/Ptprz1/Prnp/Egr1/Nefl/Nr3c1/Bok/Nfatc4/Braf/F2r/Agrn/Bdnf/Fgfr3/Six4/Pik3ca/Sirt1/Gclc/Bbc3/Tox3/Itga1/Bcl2l11/Rad21/Egln3/Htt/Casp2/Epha7/Mapk8/Ambra1/Abl1/Egln1/Mtor/Atm/Bace1	51
347	E11.5_up	GO:0003158	endothelium development	29/1543	144/17970	0.201388888888889	2.34540397494059	4.96789937049398	1.18938836715808e-05	0.000191021941503516	0.000144826479774687	Nr2f2/Fzd2/Ednra/Foxc2/Arhgef26/Foxp1/Ptprs/Kdr/Hoxb5/Fzd4/S1pr3/Atoh8/Akap11/Rapgef1/Bmp4/Acvr2b/Clic4/S1pr2/Plcb1/Stc1/Ccm2/Vezf1/Jag1/Pbrm1/Id1/Ezr/Notch1/Acvr1/Fstl1	29
348	E11.5_up	GO:1901888	regulation of cell junction assembly	49/1543	304/17970	0.161184210526316	1.87717450625917	4.72736862640408	1.28084024208227e-05	0.000205118467503578	0.00015551399672469	Wnt5a/Ntrk2/Negr1/St8sia2/Dlc1/Adgrb2/Prickle2/Ephb2/Fgfr1/Flrt2/Slit2/Efna5/Mdga1/Efnb3/Rac3/Ptprs/Kdr/Cbln1/Nlgn2/Rapgef1/Ptprd/Dclk1/S1pr2/Col16a1/Clasp1/Rcc2/Numbl/Agrn/Prkaca/Bdnf/Six4/Snai1/Epha2/Vldlr/Pik3r1/Clstn2/Rac1/Ace2/Slk/Nrxn2/Elavl2/Limch1/Eif4g1/Epha7/Pum2/Amigo3/Abl1/Map4k4/Lats1	49
349	E11.5_up	GO:0001655	urogenital system development	19/1543	75/17970	0.253333333333333	2.95035644847699	5.18733815225042	1.32661306741425e-05	0.000210632895290587	0.000159694852379691	Wnt5a/Sfrp1/Hoxa9/Mmp2/Hells/Gli3/Ephb2/Osr1/Gata2/Hoxa10/Gli1/Id4/Pbx1/Bmp4/Igf1r/Rarg/Fgfr2/Notch1/Acvr1	19
350	E11.5_up	GO:0001707	mesoderm formation	19/1543	75/17970	0.253333333333333	2.95035644847699	5.18733815225042	1.32661306741425e-05	0.000210632895290587	0.000159694852379691	Wnt5a/Hmga2/Foxc1/Foxc2/Fgfr1/Crb2/Sfrp2/Bmp4/Lef1/Itga8/Prkaca/Axin1/Itga3/Snai1/Epha2/Smad1/Inhba/Htt/Acvr1	19
351	E11.5_up	GO:0048146	positive regulation of fibroblast proliferation	19/1543	75/17970	0.253333333333333	2.95035644847699	5.18733815225042	1.32661306741425e-05	0.000210632895290587	0.000159694852379691	Fn1/Ccna2/Pdgfrb/Wnt5a/Fbln1/Hmga2/Ccnb1/Cdc6/Ddr2/Cd248/E2f1/Cdk4/Ptprz1/Pdgfd/Phip/Bmi1/Zmiz1/Abl1/Kmt2c	19
352	E11.5_up	GO:0000212	meiotic spindle organization	10/1543	24/17970	0.416666666666667	4.85255994815295	5.78811276167217	1.34982368632588e-05	0.000213709301246992	0.000162027281008136	Ska1/Ndc80/Fbxo5/Cenpe/Ccnb2/Aspm/Ska3/Espl1/Ska2/Aurka	10
353	E11.5_up	GO:0043525	positive regulation of neuron apoptotic process	23/1543	102/17970	0.225490196078431	2.62609126605924	5.04745923309025	1.38861715378486e-05	0.000219228424873741	0.000166211696892573	Mybl2/St8sia2/Tgfb2/Mmp2/Casp7/Prnp/Egr1/Nr3c1/Nfatc4/Agrn/Bdnf/Fgfr3/Bbc3/Itga1/Bcl2l11/Casp2/Epha7/Mapk8/Abl1/Egln1/Mtor/Atm/Bace1	23
354	E11.5_up	GO:0043542	endothelial cell migration	39/1543	223/17970	0.174887892376682	2.03676955671352	4.77461086458469	1.45549243629278e-05	0.000228806267951252	0.000173473298810302	Dcn/Wnt5a/Adgra2/Ptn/Nr2f2/Loxl2/Cyp1b1/Foxc2/Fgfr1/Slit2/Hmgb1/Hdac7/Gata2/Bmper/Rhoj/Foxp1/Atp2b4/Angpt1/Edn2/Kdr/Cxcl12/Atoh8/Sh3bp1/Bmp4/Igf2/Stc1/Epha2/Sirt1/Rac1/Jup/Amotl1/Paxip1/Prkd1/Hdac5/Notch1/Abl1/Patz1/Fstl1/Ccbe1	39
355	E11.5_up	GO:0072012	glomerulus vasculature development	11/1543	29/17970	0.379310344827586	4.41750284935303	5.64482327715256	1.45749551628736e-05	0.000228806267951252	0.000173473298810302	Pdgfrb/Tcf21/Ednra/Foxc2/Notch3/Osr1/Angpt1/Egr1/Bmp4/Pdgfd/Notch1	11
356	E11.5_up	GO:0051896	regulation of phosphatidylinositol 3-kinase/protein kinase B signal transduction	44/1543	264/17970	0.166666666666667	1.94102397926118	4.72071968157096	1.49786690900458e-05	0.000234483491120296	0.000177777580506931	Dcn/Fn1/Unc5b/Pdgfrb/Cep55/Ddr2/Ntrk2/Tgfb2/Ror1/Prr5l/Fgfr1/Clcf1/Angpt1/Lingo1/Mfhas1/Kdr/Cxcl12/Pde3b/Twist1/Wdr91/Usp49/Ror2/Hmga1/Rapgef1/Igfbp5/Igf1r/Plxnb1/Magi2/F2r/Igf2/Pdgfd/Fgfr3/Pik3ca/Sirt1/Pik3ip1/Phlda3/Rac1/Prkd1/Pros1/Phlpp1/Ambra1/Mtor/Dlg1/Ppp2ca	44
357	E11.5_up	GO:0051445	regulation of meiotic cell cycle	17/1543	63/17970	0.26984126984127	3.14261025213715	5.22116989652109	1.52621361049667e-05	0.000238251777347281	0.000180634569734148	Rad51ap1/Wnt5a/Knl1/Fbxo5/Pkmyt1/Cdc25c/Aspm/Ttk/Pde3a/Cdc20/Igf1r/Plcb1/Prkaca/Cdc25b/Rbm46/Lfng/Ythdc2	17
358	E11.5_up	GO:0031113	regulation of microtubule polymerization	16/1543	57/17970	0.280701754385965	3.26909301770304	5.25861472428736	1.57076275239994e-05	0.000243162800531247	0.000184357944097467	Stmn1/Clip3/Tubb4a/Pde4dip/Psrc1/Map2/Pak1/Numa1/Mapt/Rac1/Camsap1/Ckap5/Mapk8/Abl1/Gba2/Hspa1a	16
359	E11.5_up	GO:0044818	mitotic G2/M transition checkpoint	16/1543	57/17970	0.280701754385965	3.26909301770304	5.25861472428736	1.57076275239994e-05	0.000243162800531247	0.000184357944097467	Clspn/Plk1/Bard1/Cdc6/Dtl/Ticrr/Blm/Topbp1/Cdk1/Brca1/Mbd4/Creb3l1/Chek1/Donson/Etaa1/Atm	16
360	E11.5_up	GO:0046605	regulation of centrosome cycle	16/1543	57/17970	0.280701754385965	3.26909301770304	5.25861472428736	1.57076275239994e-05	0.000243162800531247	0.000184357944097467	Stil/Plk4/Kifc1/Cep295/Mdm1/Gen1/Ccnf/Cenpj/Nup62/Sirt1/Cep192/Alms1/Sass6/Poc1a/Mapk8/Kat2b	16
361	E11.5_up	GO:0050679	positive regulation of epithelial cell proliferation	39/1543	224/17970	0.174107142857143	2.0276768354782	4.74346965587424	1.61916010498459e-05	0.000249753131563803	0.000189354513792459	Wnt5a/Ptn/Sox11/Hmgb2/Foxp2/Hmga2/Sfrp1/Tbx18/Twist2/Fgfr1/Ccnd1/Hmgb1/Osr1/Ecm1/Gata2/Foxp1/Nme1/Cdk4/Mdk/Kdr/Cxcl12/Twist1/Vash2/Bnc1/Bmp5/Gas1/Bmp4/Fzd7/Igf2/Hspg2/Fgfr3/Sirt1/Phip/Itgb3bp/Fgfr2/Prkd1/Id1/Notch1/Mtor	39
362	E11.5_up	GO:0050807	regulation of synapse organization	58/1543	384/17970	0.151041666666667	1.75905298120544	4.60807943450406	1.62229739146055e-05	0.000249753131563803	0.000189354513792459	Wnt5a/Ptn/Igsf9/Marcks/Ntrk2/Dact1/Negr1/St8sia2/Myh10/Adgrb2/Prickle2/Tubb5/Ephb2/Fgfr1/Flrt2/Slit2/Efna5/Mdga1/Efnb3/Rac3/Ptprs/Cbln1/Kif1a/Cdc20/Nlgn2/Tanc1/Ror2/Prnp/Nefl/Ptprd/Dclk1/S1pr2/Magi2/Nfatc4/Numbl/Agrn/Dtnbp1/Cd47/Vangl2/Bdnf/Six4/Mapk14/Vldlr/Pik3r1/Clstn2/Rac1/Cask/Sema3f/Nrxn2/Elavl2/Eif4g1/Epha7/Pum2/Amigo3/Abl1/Baiap2/Egln1/Lats1	58
363	E11.5_up	GO:0110020	regulation of actomyosin structure organization	24/1543	110/17970	0.218181818181818	2.54097684557827	4.96841102991216	1.64308706698661e-05	0.000252256865683647	0.000191252761690134	Stmn1/Lpar1/Dlc1/Sh3pxd2b/Arap1/Arhgap28/Ect2/Ptger4/Tpm1/Evl/Braf/Clasp1/Cd47/Pak1/Pik3r1/Alms1/Rac1/Limch1/Prkd1/Abl1/Pdlim4/Mtor/Ppfia1/Arhgef10l	24
364	E11.5_up	GO:0032956	regulation of actin cytoskeleton organization	53/1543	341/17970	0.155425219941349	1.81010447332861	4.628818688441	1.66137581483691e-05	0.000253873008874984	0.000192478067680487	Stmn1/Pdgfrb/Tmsb10/Cit/Lpar1/Tgfb2/Dlc1/Sh3pxd2b/Arap1/Slit2/Arhgap28/Ect2/Efna5/Arhgef26/Wasf3/Ptger4/Tpm1/Rac3/Cdc42ep1/Sh3bp1/Map3k1/Plekhg2/Evl/Flna/Plekhh2/Braf/Clasp1/Cd47/Vangl2/Tmsb4x/Pik3ca/Pak1/Daam2/Pik3r1/Alms1/Celsr1/Fscn1/Rac1/Ap1ar/Limch1/Prkd1/Id1/Arhgap35/Abl1/Baiap2/Pdlim4/Gba2/Mtor/Lats1/Ppfia1/Arhgef10l/Dlg1/Rnd3	53
365	E11.5_up	GO:0008360	regulation of cell shape	28/1543	139/17970	0.201438848920863	2.34598581666099	4.88231529691669	1.66272471271073e-05	0.000253873008874984	0.000192478067680487	Fn1/Ptn/Fblim1/Lpar1/Fmnl3/Myh10/Dlc1/Arap1/Wasf3/Rhoj/Tpm1/Rac3/Kdr/Plekho1/Rhoq/Cdc42ep1/Plxnb1/Palm3/Epb41/Phip/Dnmbp/Rac1/Epb41l3/Plxnb2/Ezr/Arhgap35/Baiap2/Dlg1	28
366	E11.5_up	GO:0007095	mitotic G2 DNA damage checkpoint signaling	13/1543	40/17970	0.325	3.7849967595593	5.40418657026125	1.73387427567675e-05	0.000263071140086491	0.00019945178469636	Clspn/Plk1/Dtl/Ticrr/Blm/Topbp1/Cdk1/Brca1/Mbd4/Creb3l1/Chek1/Donson/Atm	13
367	E11.5_up	GO:0032467	positive regulation of cytokinesis	13/1543	40/17970	0.325	3.7849967595593	5.40418657026125	1.73387427567675e-05	0.000263071140086491	0.00019945178469636	Birc5/Cit/Cdca8/Cdc6/Kif20b/Aurkb/Racgap1/Incenp/Ect2/Kif23/Igf1r/Nup62/Cdc25b	13
368	E11.5_up	GO:1901970	positive regulation of mitotic sister chromatid separation	9/1543	20/17970	0.45	5.24076474400518	5.81557607031048	1.73712864797827e-05	0.000263071140086491	0.00019945178469636	Birc5/Ska1/Cdca8/Cenpe/Ube2c/Aurkb/Ska3/Incenp/Cdc20	9
369	E11.5_up	GO:0070192	chromosome organization involved in meiotic cell cycle	18/1543	70/17970	0.257142857142857	2.99472271086011	5.1247280700582	1.78378646883774e-05	0.000269404932000887	0.000204253854968327	Smc2/Rad51/Ccne1/Ncaph/Smc4/Brip1/Ncapd2/Ccne2/Syce2/Ncapd3/Haspin/Ndc1/Psmc3ip/Mnd1/Mcmdc2/Ago4/Zcwpw1/Atm	18
370	E11.5_up	GO:0045765	regulation of angiogenesis	47/1543	291/17970	0.161512027491409	1.88099230979949	4.64360802273695	1.80968480623768e-05	0.000272577660139529	0.000206659311870214	Dcn/Wnt5a/Adgra2/Ptn/Hmga2/Hoxa5/Cyp1b1/Tgfb2/Foxc1/Adgrb2/Foxc2/Hmgb1/Brca1/Ecm1/Gata2/Tgm2/Bmper/Rhoj/Atp2b4/Mdk/Kdr/Pde3b/Vash2/Creb3l1/Sfrp2/Zfp354c/Tgfbr2/Itgb8/Efna3/Sema6a/Igf2/E2f2/Ccm2/Epha2/Sirt1/Smad1/Emilin1/Reck/Jup/Fbln5/Tcf4/Prkd1/Id1/Tspan12/Abl1/Egln1/Ccbe1	47
371	E11.5_up	GO:0007100	mitotic centrosome separation	7/1543	12/17970	0.583333333333333	6.79358392741413	6.15282737876474	1.8264539485298e-05	0.000273624404708509	0.00020745291877189	Kif11/Nek2/Ranbp1/Chek1/Nde1/Aurka/Nup62	7
372	E11.5_up	GO:0090267	positive regulation of mitotic cell cycle spindle assembly checkpoint	7/1543	12/17970	0.583333333333333	6.79358392741413	6.15282737876474	1.8264539485298e-05	0.000273624404708509	0.00020745291877189	Birc5/Cdca8/Ndc80/Aurkb/Mad2l1/Incenp/Gen1	7
373	E11.5_up	GO:0010171	body morphogenesis	17/1543	64/17970	0.265625	3.0935069669475	5.14198607537742	1.91355075479919e-05	0.000285903977385949	0.000216762882171975	Col1a1/Crispld2/Tgfb2/Mmp2/Twist2/Cdk2ap1/Gnas/Crispld1/Ankrd11/Lef1/Ssbp3/Arid5b/Braf/Clasp1/Lrp6/Ski/Stra6	17
374	E11.5_up	GO:0051492	regulation of stress fiber assembly	22/1543	97/17970	0.22680412371134	2.64139345631418	4.96781741920038	1.92430946563761e-05	0.000286742691229904	0.000217398767100179	Stmn1/Lpar1/Dlc1/Sh3pxd2b/Arap1/Arhgap28/Ptger4/Tpm1/Evl/Braf/Clasp1/Cd47/Pak1/Pik3r1/Alms1/Rac1/Limch1/Abl1/Pdlim4/Mtor/Ppfia1/Arhgef10l	22
375	E11.5_up	GO:0000731	DNA synthesis involved in DNA repair	12/1543	35/17970	0.342857142857143	3.99296361448014	5.43188488520751	1.97751570143486e-05	0.000293103590534481	0.00022222138929338	Pclaf/Dtl/Pole/Rrm1/Pcna/Pold1/Pola1/Mad2l2/Sirt1/Pold3/Pold2/Pole2	12
376	E11.5_up	GO:0002053	positive regulation of mesenchymal cell proliferation	12/1543	35/17970	0.342857142857143	3.99296361448014	5.43188488520751	1.97751570143486e-05	0.000293103590534481	0.00022222138929338	Wnt5a/Prrx1/Foxp2/Tbx18/Fgfr1/Hmgb1/Foxp1/Kdr/Gas1/Tgfbr2/Lrp6/Fgfr2	12
377	E11.5_up	GO:0042306	regulation of protein import into nucleus	19/1543	77/17970	0.246753246753247	2.87372381345162	5.04981126446707	1.98917963787532e-05	0.000293356192665915	0.000222412903824074	Ran/Gli3/Agtr2/Cdk1/Brca1/Ect2/Angpt1/Flna/Bmp4/Trim28/Nup62/Mapk14/Pik3r1/Ubr5/Ipo5/Jup/Nolc1/Prkd1/Uaca	19
378	E11.5_up	GO:0030902	hindbrain development	35/1543	194/17970	0.180412371134021	2.10110843115901	4.72584769454498	1.989747727036e-05	0.000293356192665915	0.000222412903824074	Aldh1a2/Foxp2/Hoxb2/Hoxb3/Ezh2/Lpar1/Nfib/Myh10/Dlc1/Foxc1/Ephb2/Agtr2/Gata2/Gli1/Hnrnpd/Mdk/Ptprs/Cbln1/Fzd4/Hoxa2/Bmp5/Zfp423/Gas1/Mafb/Flna/Igf1r/Lef1/Arhgap32/Lrp6/Smad1/Agtpbp1/Xrcc1/Ttbk2/Pcnt/Abl1	35
379	E11.5_up	GO:0051962	positive regulation of nervous system development	57/1543	378/17970	0.150793650793651	1.75616455266488	4.55376269812043	2.00849345338239e-05	0.00029438324083384	0.000223191577569868	Fn1/Wnt5a/Ptn/Sox11/Marcks/Myrf/Crabp2/Ntrk2/St8sia2/Adgrb2/Aspm/Gli3/Ephb2/E2f1/Id2/Flrt2/Slit2/Vcan/Nap1l1/Efna5/Clcf1/Tgm2/Mdk/Kdr/Cbln1/Cxcl12/Id4/Tenm4/Nlgn2/Fzd4/Cux1/Ptprz1/Nefl/Ptprd/Grip1/Plxnb1/Hapln3/Bcl11a/Arhgap32/Braf/Numbl/Agrn/Bdnf/Smarcd3/Pak1/Pik3r1/Mapt/Clstn2/Cask/Plxnb2/Nin/Mapk8/Amigo3/Notch1/Metrn/Baiap2/Mtor	57
380	E11.5_up	GO:0007131	reciprocal meiotic recombination	15/1543	52/17970	0.288461538461538	3.3594645794905	5.22199145164471	2.01256082464908e-05	0.00029438324083384	0.000223191577569868	Top2a/Rad51ap1/Rad54l/Rad51/Ankle1/Brip1/Topbp1/Eme1/Rad54b/Psmc3ip/Mnd1/Mcmdc2/Rad51c/Chtf18/Fancm	15
381	E11.5_up	GO:0140527	reciprocal homologous recombination	15/1543	52/17970	0.288461538461538	3.3594645794905	5.22199145164471	2.01256082464908e-05	0.00029438324083384	0.000223191577569868	Top2a/Rad51ap1/Rad54l/Rad51/Ankle1/Brip1/Topbp1/Eme1/Rad54b/Psmc3ip/Mnd1/Mcmdc2/Rad51c/Chtf18/Fancm	15
382	E11.5_up	GO:2000779	regulation of double-strand break repair	27/1543	134/17970	0.201492537313433	2.34661107940531	4.79525425645757	2.32516761073188e-05	0.000339218824466197	0.000257184425171611	Rad51ap1/Dek/Plk1/Hmga2/Rad51/Nsd2/Fignl1/Blm/Arid1a/Timeless/Bcl7a/Twist1/Chek1/Slf1/Rpa2/Foxm1/Smarcd3/Mad2l2/Sirt1/Pbrm1/Zcwpw1/Rtel1/Abl1/Skp2/Smarcd2/Trp53bp1/Smchd1	27
383	E11.5_up	GO:1905314	semi-lunar valve development	13/1543	41/17970	0.317073170731707	3.69267976542371	5.2901061958254	2.34047684019847e-05	0.000340560768418436	0.000258201842422885	Tgfb2/Slit2/Twist1/Slit3/Smad6/Axin2/Bmp4/Tgfbr2/Adamts5/Jag1/Emilin1/Stra6/Notch1	13
384	E11.5_up	GO:0002011	morphogenesis of an epithelial sheet	17/1543	65/17970	0.261538461538462	3.04591455207139	5.06433931210441	2.38598699022681e-05	0.000346278788972241	0.000262537055339102	Wnt5a/Sox11/Hoxb2/Hoxb4/Col5a1/Bmp5/Map3k1/Flna/Lama1/Clasp1/Lrp6/Vangl2/Jag1/Ajuba/Notch1/Arhgap35/Mtor	17
385	E11.5_up	GO:0051170	import into nucleus	33/1543	180/17970	0.183333333333333	2.1351263771873	4.69092276996992	2.4218381563367e-05	0.000350568936240634	0.000265789702242939	Ran/Bach2/E2f3/Gli3/Agtr2/Cdk1/Brca1/Ect2/Angpt1/Pola2/Flna/Nup153/Bmp4/Trim28/Nup107/Nup62/Nup85/Mapk14/Pik3r1/Phip/Ubr5/Ipo9/Ipo5/Jup/Eif4enif1/Nolc1/Nup188/Prkd1/Tnpo2/Ipo11/Uaca/Kpnb1/Notch1	33
386	E11.5_up	GO:0001764	neuron migration	36/1543	204/17970	0.176470588235294	2.05520186039419	4.64538370147597	2.5042080854994e-05	0.000361553151826118	0.000274117568999035	Col3a1/Unc5c/Nr2f2/Nr2f1/Kif20b/Ntrk2/Myh10/Lrp12/Aspm/Flrt2/Mdga1/Gata2/Sema3a/Mdk/Cxcl12/Twist1/Nav1/Nde1/Ptprz1/Flna/Dclk1/Zswim6/Arhgap32/Sema6a/Arx/Itga3/Cep85l/Mapt/Celsr1/Rac1/Celsr2/Fbxo45/Pcnt/Plxnb2/Zmiz1/Mapk8	36
387	E11.5_up	GO:0007019	microtubule depolymerization	16/1543	59/17970	0.271186440677966	3.15827630523853	5.0890758108524	2.52455427458138e-05	0.000363548862331835	0.000275630650297012	Stmn1/Tpx2/Kif2c/Aurkb/Ckap2/Diaph3/Mid1/Hdgfl3/Kif18a/Map1a/Clasp1/Map2/Camsap1/Ttbk2/Htt/Spef1	16
388	E11.5_up	GO:0003151	outflow tract morphogenesis	20/1543	85/17970	0.235294117647059	2.74026914719225	4.92886814415413	2.57429022091475e-05	0.000368817410480341	0.000279625088191768	Sox11/Fzd2/Ednra/Tgfb2/Foxc1/Foxc2/Tbx3/Twist1/Sfrp2/Smad6/Sema3c/Bmp4/Tgfbr2/Lrp6/Vangl2/Jag1/Hand2/Fgfr2/Zfpm1/Notch1	20
389	E11.5_up	GO:0032970	regulation of actin filament-based process	58/1543	390/17970	0.148717948717949	1.73199062764844	4.47913525991243	2.57437596764494e-05	0.000368817410480341	0.000279625088191768	Stmn1/Pdgfrb/Tmsb10/Cit/Lpar1/Tgfb2/Dlc1/Sh3pxd2b/Arap1/Slit2/Cnn2/Fxyd1/Arhgap28/Ect2/Efna5/Arhgef26/Wasf3/Ptger4/Tpm1/Rac3/Ank2/Cdc42ep1/Sh3bp1/Map3k1/Plekhg2/Evl/Flna/Plekhh2/Braf/Clasp1/Stc1/Cd47/Vangl2/Tmsb4x/Pik3ca/Pak1/Daam2/Pik3r1/Alms1/Celsr1/Fscn1/Rac1/Jup/Ap1ar/Limch1/Prkd1/Id1/Arhgap35/Abl1/Baiap2/Pdlim4/Gba2/Mtor/Lats1/Ppfia1/Arhgef10l/Dlg1/Rnd3	58
390	E11.5_up	GO:0021954	central nervous system neuron development	23/1543	106/17970	0.216981132075472	2.52699348243437	4.83244088236628	2.68739928422058e-05	0.000383880976760131	0.000291045782903504	Wnt5a/Cdh11/Draxin/Ntrk2/Nfib/Ephb2/Fgfr1/Slit2/Gata2/Sema3a/Rac3/Lingo1/B4galt6/Dclk1/Arx/Agtpbp1/Rac1/Fbxo45/Fgfr2/Zmiz1/Nin/Arhgap35/Gba2	23
391	E11.5_up	GO:0045669	positive regulation of osteoblast differentiation	18/1543	72/17970	0.25	2.91153596889177	4.98095088758041	2.70018558926918e-05	0.000383880976760131	0.000291045782903504	Sox11/Fbxo5/Ddr2/Fbn2/Gli3/Tmem119/Ptger4/Sfrp2/Gnas/Bmp4/Acvr2b/Cthrc1/Smad1/Lrp3/Jag1/Prkd1/Cd276/Acvr1	18
392	E11.5_up	GO:0048286	lung alveolus development	18/1543	72/17970	0.25	2.91153596889177	4.98095088758041	2.70018558926918e-05	0.000383880976760131	0.000291045782903504	Tcf21/Foxp2/Hoxa5/Pkdcc/Fbn1/Meg3/Edn2/Kdr/Igfbp5/Bmp4/Fgfr3/Tnrc6c/Atxn1l/Rc3h2/Stra6/Col6a1/Fgfr2/Creb1	18
393	E11.5_up	GO:0048839	inner ear development	39/1543	229/17970	0.170305676855895	1.98340441548959	4.59014744261502	2.72094540396067e-05	0.000385848059447145	0.000292537159541935	Ccna2/Wnt5a/Prrx1/Fzd2/Tbx18/Tgfb2/Ror1/Anp32b/Gli3/Ephb2/Fgfr1/Tbx3/Gata2/Bmper/Diaph3/Lrig3/Col11a1/Ror2/Cux1/Mafb/Bmp4/Itga8/Maf/Vangl2/Cthrc1/Bdnf/Fgfr3/Six4/Ccm2/Jag1/Alms1/Celsr1/Rac1/Ptk7/Fgfr2/Dchs1/Notch1/Mcm2/Cecr2	39
394	E11.5_up	GO:0031032	actomyosin structure organization	38/1543	221/17970	0.171945701357466	2.00250437679434	4.59580145511741	2.75713622413266e-05	0.000389987821753586	0.000295675789571693	Stmn1/Pdgfrb/Flnc/Csrp2/Lpar1/Myh10/Anln/Dlc1/Krt19/Sh3pxd2b/Racgap1/Arap1/Cnn2/Arhgap28/Ect2/Ptger4/Csrp1/Tpm1/Sorbs1/Pgm5/Evl/Braf/Clasp1/Cd47/Six4/Pak1/Epb41/Pik3r1/Alms1/Rac1/Epb41l3/Limch1/Prkd1/Abl1/Pdlim4/Mtor/Ppfia1/Arhgef10l	38
395	E11.5_up	GO:0050803	regulation of synapse structure or activity	58/1543	391/17970	0.148337595907928	1.72756098409946	4.45786062501253	2.77597333849048e-05	0.00039165821304829	0.000296942224668908	Wnt5a/Ptn/Igsf9/Marcks/Ntrk2/Dact1/Negr1/St8sia2/Myh10/Adgrb2/Prickle2/Tubb5/Ephb2/Fgfr1/Flrt2/Slit2/Efna5/Mdga1/Efnb3/Rac3/Ptprs/Cbln1/Kif1a/Cdc20/Nlgn2/Tanc1/Ror2/Prnp/Nefl/Ptprd/Dclk1/S1pr2/Magi2/Nfatc4/Numbl/Agrn/Dtnbp1/Cd47/Vangl2/Bdnf/Six4/Mapk14/Vldlr/Pik3r1/Clstn2/Rac1/Cask/Sema3f/Nrxn2/Elavl2/Eif4g1/Epha7/Pum2/Amigo3/Abl1/Baiap2/Egln1/Lats1	58
396	E11.5_up	GO:0022612	gland morphogenesis	30/1543	158/17970	0.189873417721519	2.21129314093046	4.68691683077665	2.80461424383826e-05	0.000394247855449201	0.000298905605366682	Mki67/Wnt5a/Sulf2/Ptn/Sfrp1/Nfib/Tgfb2/Mmp2/Gli3/Fgfr1/Tbx3/Slit2/Tgm2/Sema3a/Gli1/Mdk/Id4/Sema3c/Igfbp5/Bmp4/Igf1r/Nr3c1/Tgfbr2/Lama1/Rarg/Lrp6/Epha2/Nfkb1/Fgfr2/Notch1	30
397	E11.5_up	GO:0099550	trans-synaptic signaling, modulating synaptic transmission	9/1543	21/17970	0.428571428571429	4.99120451810018	5.60866227691005	2.80847655864584e-05	0.000394247855449201	0.000298905605366682	Ntrk2/Cnrip1/Efnb3/Cbln1/Nrxn3/Plat/F2r/Bdnf/Pak1	9
398	E11.5_up	GO:0060840	artery development	25/1543	121/17970	0.206611570247934	2.40622807346427	4.75671677072253	2.95945368507631e-05	0.000414397874043474	0.000314182678971074	Pdgfrb/Col3a1/Prrx1/Ednra/Myh10/Tgfb2/Foxc1/Foxc2/Gli3/Notch3/Ptger4/Mdk/Smad6/Luzp1/Bmp4/Tgfbr2/Acvr2b/Ndst1/Jag1/Hand2/Stra6/Zmiz1/Notch1/Ltbp1/Tab1	25
399	E11.5_up	GO:0006606	protein import into nucleus	32/1543	174/17970	0.183908045977011	2.14181956332268	4.63849074186301	2.99642563470947e-05	0.000418523309830473	0.000317310447110508	Ran/E2f3/Gli3/Agtr2/Cdk1/Brca1/Ect2/Angpt1/Pola2/Flna/Nup153/Bmp4/Trim28/Nup107/Nup62/Nup85/Mapk14/Pik3r1/Phip/Ubr5/Ipo9/Ipo5/Jup/Eif4enif1/Nolc1/Nup188/Prkd1/Tnpo2/Ipo11/Uaca/Kpnb1/Notch1	32
400	E11.5_up	GO:0061437	renal system vasculature development	11/1543	31/17970	0.354838709677419	4.1325026655238	5.34981753639912	3.03673876424748e-05	0.000422038531998783	0.000319975571589168	Pdgfrb/Tcf21/Ednra/Foxc2/Notch3/Osr1/Angpt1/Egr1/Bmp4/Pdgfd/Notch1	11
401	E11.5_up	GO:0061440	kidney vasculature development	11/1543	31/17970	0.354838709677419	4.1325026655238	5.34981753639912	3.03673876424748e-05	0.000422038531998783	0.000319975571589168	Pdgfrb/Tcf21/Ednra/Foxc2/Notch3/Osr1/Angpt1/Egr1/Bmp4/Pdgfd/Notch1	11
402	E11.5_up	GO:0060325	face morphogenesis	13/1543	42/17970	0.30952380952381	3.6047588186279	5.17954999359704	3.12490179164351e-05	0.000433210887682321	0.000328446079907229	Col1a1/Crispld2/Tgfb2/Mmp2/Twist2/Cdk2ap1/Crispld1/Ankrd11/Lef1/Arid5b/Lrp6/Ski/Stra6	13
403	E11.5_up	GO:0048863	stem cell differentiation	44/1543	272/17970	0.161764705882353	1.88393503869467	4.50203114242175	3.18023904877358e-05	0.000438247083482184	0.00033226435598279	Fn1/Aldh1a2/Ptn/Ezh2/Hoxa7/Sfrp1/Ednra/Hoxb4/Tbx18/Tgfb2/Foxc1/Alx1/Foxc2/Fgfr1/Tbx3/Osr1/Hoxd4/Sema3a/Twist1/Sfrp2/Sema3d/Sema3c/Tcof1/Bmp4/Tgfbr2/Sema6a/Lrp6/Rdh10/Tmsb4x/Tcf7l1/Krt14/Mllt3/Mapk14/Edn3/Tead2/Jag1/Mta1/Hand2/Sema3f/Fgfr2/Nolc1/Prdm4/Notch1/Acvr1	44
404	E11.5_up	GO:0001656	metanephros development	22/1543	100/17970	0.22	2.56215165262476	4.80094471774257	3.18482090095612e-05	0.000438247083482184	0.00033226435598279	Kif26b/Pdgfrb/Tcf21/Tshz3/Foxc2/Fbn1/Gli3/Fras1/Id2/Slit2/Agtr2/Osr1/Id3/Foxd1/Spry1/Egr1/Bmp4/Pds5a/Itga8/Rdh10/Six4/Lamb2	22
405	E11.5_up	GO:0061640	cytoskeleton-dependent cytokinesis	22/1543	100/17970	0.22	2.56215165262476	4.80094471774257	3.18482090095612e-05	0.000438247083482184	0.00033226435598279	Stmn1/Kif4/Birc5/Cit/Plk1/Cep55/Cdca8/Kif20b/Cenpa/Nusap1/Aurkb/Ckap2/Myh10/Anln/Racgap1/Incenp/Ect2/Kif23/Kif20a/Nup62/Mtmr4/Rab35	22
406	E11.5_up	GO:0051099	positive regulation of binding	28/1543	144/17970	0.194444444444444	2.26452797580471	4.66926503264541	3.27565103068928e-05	0.000449635546651019	0.000340898709805206	Stmn1/Wnt5a/Hmgb2/Ran/Dact1/Gmnn/Tgfb2/Foxc1/Hmgb1/Cdt1/Nme1/Twist1/Spon1/Plcl1/Gpsm1/Tmem132a/Bmp4/Trim28/Ski/Agrn/Cthrc1/Bdnf/Epb41/Hand2/Hipk3/Eif4g1/Lfng/Abl1	28
407	E11.5_up	GO:0060419	heart growth	25/1543	122/17970	0.204918032786885	2.38650489253424	4.70947322263803	3.42324780367358e-05	0.000468741032183608	0.000355383853199166	Ccnb1/Ncam1/Myh10/Tgfb2/Foxc1/Foxc2/Fgfr1/Agtr2/Cdk1/Foxp1/Gli1/Tenm4/Nr3c1/Tgfbr2/Ski/Mapk14/Pak1/Sirt1/Smad1/Sav1/Fgfr2/Ctdp1/Notch1/Abl1/Mtor	25
408	E11.5_up	GO:0009263	deoxyribonucleotide biosynthetic process	8/1543	17/17970	0.470588235294118	5.48053829438451	5.66437408999214	3.48027863883807e-05	0.000471912234896462	0.000357788153573979	Rrm2/Dck/Nme1/Dut/Rrm1/Dtymk/Tyms/Shmt1	8
409	E11.5_up	GO:0009265	2'-deoxyribonucleotide biosynthetic process	8/1543	17/17970	0.470588235294118	5.48053829438451	5.66437408999214	3.48027863883807e-05	0.000471912234896462	0.000357788153573979	Rrm2/Dck/Nme1/Dut/Rrm1/Dtymk/Tyms/Shmt1	8
410	E11.5_up	GO:0046385	deoxyribose phosphate biosynthetic process	8/1543	17/17970	0.470588235294118	5.48053829438451	5.66437408999214	3.48027863883807e-05	0.000471912234896462	0.000357788153573979	Rrm2/Dck/Nme1/Dut/Rrm1/Dtymk/Tyms/Shmt1	8
411	E11.5_up	GO:1901978	positive regulation of cell cycle checkpoint	8/1543	17/17970	0.470588235294118	5.48053829438451	5.66437408999214	3.48027863883807e-05	0.000471912234896462	0.000357788153573979	Birc5/Knl1/Cdca8/Ndc80/Aurkb/Mad2l1/Incenp/Gen1	8
412	E11.5_up	GO:0043491	phosphatidylinositol 3-kinase/protein kinase B signal transduction	48/1543	307/17970	0.156351791530945	1.82089545937205	4.44621639263997	3.50121817446083e-05	0.000473599244812383	0.000359067188356816	Dcn/Fn1/Unc5b/Pdgfrb/Cep55/Ddr2/Ntrk2/Tgfb2/Ror1/Prr5l/Fgfr1/Clcf1/Angpt1/Lingo1/Mfhas1/Kdr/Cxcl12/Pde3b/Twist1/Wdr91/Usp49/Ror2/Hmga1/Rapgef1/Igfbp5/Col6a2/Igf1r/Plxnb1/Magi2/F2r/Igf2/Pdgfd/Fgfr3/Pik3ca/Sirt1/Pik3ip1/Pik3r1/Phlda3/Rac1/Col6a1/Prkd1/Col6a3/Pros1/Phlpp1/Ambra1/Mtor/Dlg1/Ppp2ca	48
413	E11.5_up	GO:0003170	heart valve development	17/1543	67/17970	0.253731343283582	2.9549917296215	4.91343492863836	3.6515183984176e-05	0.000490733501671696	0.000372057811763519	Tgfb2/Slit2/Twist1/Slit3/Smad6/Axin2/Bmp4/Tgfbr2/Adamts5/Jag1/Emilin1/Stra6/Dchs1/Zfpm1/Notch1/Acvr1/Mtor	17
414	E11.5_up	GO:0030199	collagen fibril organization	17/1543	67/17970	0.253731343283582	2.9549917296215	4.91343492863836	3.6515183984176e-05	0.000490733501671696	0.000372057811763519	Col1a1/Col1a2/Col3a1/Col5a2/Ddr2/Loxl2/Cyp1b1/Tgfb2/Foxc1/Foxc2/Col5a1/Sfrp2/Col11a1/Adamts7/Loxl1/Emilin1/Col6a1	17
415	E11.5_up	GO:0072697	protein localization to cell cortex	7/1543	13/17970	0.538461538461538	6.27100054838227	5.82657894357078	3.66311029419389e-05	0.000490733501671696	0.000372057811763519	Plk1/Sapcd2/Numa1/Epb41/Mex3b/Ezr/Gpsm2	7
416	E11.5_up	GO:1903490	positive regulation of mitotic cytokinesis	7/1543	13/17970	0.538461538461538	6.27100054838227	5.82657894357078	3.66311029419389e-05	0.000490733501671696	0.000372057811763519	Birc5/Cdca8/Kif20b/Aurkb/Incenp/Ect2/Nup62	7
417	E11.5_up	GO:0040029	epigenetic regulation of gene expression	42/1543	257/17970	0.163424124513619	1.90326086682419	4.46991726038549	3.73341475996442e-05	0.0004989525289516	0.000378289204758228	Uhrf1/Atad2/Hmga2/Lmnb1/Cbx1/Ezh2/Wdhd1/Hells/Dnmt1/Brca1/Meg3/H19/Rbm15b/Suv39h2/Gnas/Chek1/Suz12/Lmnb2/Phf2/Egr1/Cbx5/Nr3c1/Trim28/Samd1/Axin1/Cbx3/Pik3ca/Crebzf/Sirt1/Rnf168/Mta1/Ubr5/Hdac8/Bmi1/Usp21/Usp7/Smarca5/Baz1a/Ppm1d/Suv39h1/Kmt2b/Smchd1	42
418	E11.5_up	GO:0010810	regulation of cell-substrate adhesion	38/1543	224/17970	0.169642857142857	1.97568512174799	4.50349040566433	3.74632411590132e-05	0.000499480007127226	0.000378689121159101	Col1a1/Fn1/Ptn/Fbln1/Hoxa7/Col26a1/Dlc1/Efna5/Rac3/Cspg5/Mdk/Kdr/Postn/Fzd4/Edil3/Ptprz1/Flna/Fzd7/Col16a1/Braf/Clasp1/Rcc2/Lgals1/Itga3/Dab2/Nid1/Pik3r1/Jag1/Emilin1/Rac1/Cask/Jup/Ap1ar/Slk/Limch1/Notch1/Abl1/Map4k4	38
419	E11.5_up	GO:0048588	developmental cell growth	44/1543	274/17970	0.160583941605839	1.87018368804727	4.44850879367685	3.8116728313151e-05	0.000506979777778497	0.000384375197711312	Fn1/Wnt5a/Draxin/Alcam/Crabp2/Ednra/St8sia2/Slit2/Agtr2/Efna5/Foxp1/Sema3a/Cacng7/Edn2/Ptprs/Cxcl12/Postn/Slit3/Aurka/Dclk1/Nr3c1/Tgfbr2/Rnf157/Rarg/Bcl11a/Arhgap32/Raph1/Bdnf/Map2/Rgma/Edn3/Pak1/Sirt1/Mapt/Ttl/Tmem108/Sema3f/Epha7/Pum2/Lamb2/Nin/Ctdp1/Abl1/Mtor	44
420	E11.5_up	GO:0010812	negative regulation of cell-substrate adhesion	16/1543	61/17970	0.262295081967213	3.05472626244382	4.92661936930556	3.95887507632665e-05	0.000525305019056391	0.000398268785874064	Col1a1/Fbln1/Hoxa7/Dlc1/Efna5/Postn/Fzd4/Ptprz1/Fzd7/Rcc2/Lgals1/Pik3r1/Jag1/Cask/Ap1ar/Notch1	16
421	E11.5_up	GO:0007099	centriole replication	13/1543	43/17970	0.302325581395349	3.5209272181947	5.07231848613016	4.1293752686244e-05	0.000546627277245696	0.000414434612533025	Stil/Plk4/Poc1b/Cep295/Mdm1/Ccp110/Cenpj/Nup62/Cep192/Alms1/Sass6/Kat2b/Rttn	13
422	E11.5_up	GO:2001252	positive regulation of chromosome organization	24/1543	116/17970	0.206896551724138	2.40954700873802	4.66773919682041	4.13940773953648e-05	0.000546656856218882	0.000414457038326252	Bub1/Ncapg/Ska1/Smc2/Ncaph/Aurkb/Ncapg2/Smc4/Sgo2a/Ncapd2/Ska3/Cdk1/Hnrnpd/Nek2/Slf1/Ncapd3/Sfpq/Trim28/Fen1/Numa1/Rad21/Hmbox1/Rtel1/Atm	24
423	E11.5_up	GO:0051494	negative regulation of cytoskeleton organization	31/1543	169/17970	0.183431952662722	2.13627491208627	4.5485226216328	4.17233165209134e-05	0.000549702229245982	0.000416765938820322	Stmn1/Tmsb10/Tpx2/Clip3/Ckap2/Dlc1/Tubb4a/Arap1/Slit2/Arhgap28/Tpm1/Kifc1/Diaph3/Mid1/Hdgfl3/Map3k1/Evl/Mdm1/Ccnf/Plekhh2/Map1a/Clasp1/Tmsb4x/Map2/Pik3ca/Pik3r1/Camsap1/Ttbk2/Spef1/Kat2b/Ppfia1	31
424	E11.5_up	GO:0031111	negative regulation of microtubule polymerization or depolymerization	14/1543	49/17970	0.285714285714286	3.32746967873345	4.99996242719587	4.25703703959732e-05	0.000559539325982921	0.00042422409823594	Stmn1/Tpx2/Clip3/Ckap2/Tubb4a/Diaph3/Mid1/Hdgfl3/Map1a/Clasp1/Map2/Camsap1/Ttbk2/Spef1	14
425	E11.5_up	GO:0048592	eye morphogenesis	33/1543	185/17970	0.178378378378378	2.07742025888494	4.51450206104431	4.29316582444928e-05	0.000562960309168372	0.000426817773853607	Tenm3/Col5a2/Ptn/Sox11/Prom1/Ntrk2/Fbn1/Fbn2/Gli3/Ephb2/Hmgn1/Arid1a/Mfap2/Col5a1/Rarb/Kdr/Crb2/Twist1/Gas1/Bmp4/Rarg/Lrp6/Ski/Bdnf/Fgfr3/Epha2/Jag1/Agtpbp1/Alms1/Stra6/Pou2f1/Tspan12/Notch1	33
426	E11.5_up	GO:1900180	regulation of protein localization to nucleus	29/1543	154/17970	0.188311688311688	2.19310501552886	4.55721710293252	4.43556030137902e-05	0.000580267078863504	0.000439939190752048	Ran/Tgfb2/Gli3/Agtr2/Cdk1/Brca1/Ect2/Angpt1/Mfhas1/Flna/Bmp4/Dclk1/Trim28/Nup62/Mapk14/Sirt1/Pik3r1/Tmem98/Ubr5/Ipo5/Ppp3cb/Jup/Nolc1/Sumo3/Htt/Prkd1/Uaca/Mtor/Lats1	29
427	E11.5_up	GO:0003181	atrioventricular valve morphogenesis	10/1543	27/17970	0.37037037037037	4.3133866205804	5.28046607214051	4.56906211116287e-05	0.000596332157974488	0.00045211919916696	Tgfb2/Twist1/Slit3/Smad6/Axin2/Tgfbr2/Dchs1/Zfpm1/Notch1/Acvr1	10
428	E11.5_up	GO:0071478	cellular response to radiation	31/1543	170/17970	0.182352941176471	2.123708589074	4.51163491289515	4.69076681411561e-05	0.000610786062034259	0.000463077668270046	Rad51ap1/Mfap4/Bard1/Rad51/Sfrp1/Aurkb/Mmp2/Fignl1/Brca2/Blm/Brca1/Ect2/Nucks1/Bmf/Sfrp2/Pcna/Pold1/Egr1/Nfatc4/Mapk14/Sirt1/Rnf168/Pik3r1/Bbc3/Pold3/Net1/Chek2/Noc2l/Rad9a/Trp53bp1/Atm	31
429	E11.5_up	GO:0031345	negative regulation of cell projection organization	36/1543	210/17970	0.171428571428571	1.99648180724007	4.45167376001083	4.73135132241617e-05	0.000614634520275649	0.000465995441250853	Wnt5a/Runx1t1/Cit/Draxin/Nr2f1/Lpar1/Ephb2/Slit2/Dpysl3/Sema3a/Efnb3/Ptprs/Dpysl5/Cep97/Ptprz1/Prnp/Evl/Flna/Adcy6/Mylip/Ccp110/Bcl11a/Nfatc4/Dtnbp1/Ntm/Lgals1/Itga3/Map2/Rgma/Dab2/Ptpn9/Sema3f/Id1/Epha7/Amigo3/Map4k4	36
430	E11.5_up	GO:0045778	positive regulation of ossification	16/1543	62/17970	0.258064516129032	3.00545648401731	4.84787410935673	4.91489120659424e-05	0.000636992760333714	0.000482946714890313	Wnt5a/Ptn/Sox11/Pkdcc/Fbn2/Tmem119/Osr1/Ptger4/Bmp4/Acvr2b/Lrp6/Atp2b1/Fgfr3/Tob2/Cd276/Acvr1	16
431	E11.5_up	GO:0008630	intrinsic apoptotic signaling pathway in response to DNA damage	23/1543	110/17970	0.209090909090909	2.43510281034584	4.62705241317531	4.99153298340791e-05	0.000645424902935784	0.000489339684830855	Hic1/Brca2/E2f1/Brca1/Mbd4/Atad5/Cxcl12/Bok/Fnip2/Nfatc4/Msh6/Snai1/Epha2/Sirt1/Pik3r1/Bbc3/Phlda3/Chek2/Bcl2l11/Rad9a/Casp2/Uaca/Atm	23
432	E11.5_up	GO:1904375	regulation of protein localization to cell periphery	30/1543	163/17970	0.184049079754601	2.14346206298781	4.49454747453926	5.1637336785845e-05	0.000666145550711838	0.000505049390493133	Plk1/Kif2c/Clip3/Pkdcc/Pid1/Ephb2/Gpc6/Atp2b4/Sapcd2/Rab38/Myo5a/Sorbs1/Rhoq/Prnp/Grip1/Magi2/Itga3/Dab2/Stac2/Epha2/Numa1/Epb41/Pik3r1/Tmem108/Ptpn9/Ezr/Eif4g1/Gpsm2/Ppfia1/Dlg1	30
433	E11.5_up	GO:0045814	negative regulation of gene expression, epigenetic	31/1543	171/17970	0.181286549707602	2.11128924059988	4.47500115805737	5.26682067697222e-05	0.000677875095444947	0.000513942341008059	Uhrf1/Hmga2/Lmnb1/Cbx1/Ezh2/Wdhd1/Hells/Dnmt1/Brca1/Rbm15b/Suv39h2/Chek1/Suz12/Lmnb2/Phf2/Cbx5/Trim28/Samd1/Cbx3/Crebzf/Sirt1/Mta1/Ubr5/Bmi1/Usp7/Smarca5/Baz1a/Ppm1d/Suv39h1/Kmt2b/Smchd1	31
434	E11.5_up	GO:0001569	branching involved in blood vessel morphogenesis	13/1543	44/17970	0.295454545454545	3.44090614505391	4.96822792728757	5.40376426717666e-05	0.000693898116612339	0.000526090462489622	Ednra/Foxc2/Angpt1/Mdk/Kdr/Cxcl12/Sfrp2/Tgfbr2/Lef1/Nfatc4/Vangl2/Abl1/Acvr1	13
435	E11.5_up	GO:0051258	protein polymerization	44/1543	278/17970	0.158273381294964	1.84327457023364	4.34278896247769	5.43073200466625e-05	0.000694945331247607	0.000526884425779915	Stmn1/Tmsb10/Tpx2/Fbxo5/Ube2c/Clip3/Tubb4a/Slit2/Arhgap28/Tpm1/Ube2s/Diaph3/Cdc42ep1/Hdgfl3/Nde1/Map3k1/Plekhg2/Evl/Nefl/Pde4dip/Clasp1/Cenpj/Psrc1/Tmsb4x/Map2/Pak1/Numa1/Daam2/Cep192/Mapt/Rac1/Camsap1/Pcnt/Ckap5/Nin/Mapk8/Ambra1/Abl1/Baiap2/Gba2/Mtor/Lats1/Hspa1a/Dlg1	44
436	E11.5_up	GO:0006334	nucleosome assembly	14/1543	50/17970	0.28	3.26092028515878	4.90644617294961	5.44932908227534e-05	0.000694945331247607	0.000526884425779915	Atad2/Nasp/Asf1b/Anp32b/Chaf1a/Nap1l1/Ssrp1/Dnajc9/Set/Chaf1b/Smarca5/Baz1a/Hira/Mcm2	14
437	E11.5_up	GO:0071526	semaphorin-plexin signaling pathway	14/1543	50/17970	0.28	3.26092028515878	4.90644617294961	5.44932908227534e-05	0.000694945331247607	0.000526884425779915	Ednra/Ncam1/Sema3a/Kdr/Sema3d/Sema3c/Sh3bp1/Flna/Plxnb1/Sema6a/Hand2/Rac1/Sema3f/Plxnb2	14
438	E11.5_up	GO:0031507	heterochromatin formation	26/1543	133/17970	0.195488721804511	2.27668978018604	4.52914354248393	5.61579545842523e-05	0.00071453945410511	0.000541740037734171	Uhrf1/Hmga2/Lmnb1/Cbx1/Ezh2/Wdhd1/Hells/Dnmt1/Brca1/Rbm15b/Suz12/Lmnb2/Phf2/Cbx5/Trim28/Samd1/Cbx3/Sirt1/Ubr5/Bmi1/Smarca5/Baz1a/Ppm1d/Suv39h1/Kmt2b/Smchd1	26
439	E11.5_up	GO:0045598	regulation of fat cell differentiation	27/1543	141/17970	0.191489361702128	2.23011265702348	4.49424495685947	5.93543536980983e-05	0.000753489323825745	0.000571270532895736	Wnt5a/Runx1t1/Sfrp1/Dact1/Fbn1/Sh3pxd2b/E2f1/Id2/Dlk1/Gata2/Rarres2/Id4/Sfrp2/Axin2/Lrp6/Axin1/Mapk14/Sirt1/Lrp3/Sav1/Jag1/Alms1/Ankrd26/Mtor/Wnt5b/Creb1/Trio	27
440	E11.5_up	GO:0051261	protein depolymerization	25/1543	126/17970	0.198412698412698	2.31074283245378	4.52504023987676	6.0047773505358e-05	0.000760559640330364	0.000576631011604084	Stmn1/Tpx2/Kif2c/Aurkb/Ckap2/Nes/Tpm1/Diaph3/Mid1/Hdgfl3/Sh3bp1/Evl/Kif18a/Mical2/Plekhh2/Map1a/Clasp1/Map2/Pik3ca/Mical1/Camsap1/Ttbk2/Sh3gl3/Htt/Spef1	25
441	E11.5_up	GO:0045876	positive regulation of sister chromatid cohesion	6/1543	10/17970	0.6	6.98768632534025	5.80459152871732	6.15577016716171e-05	0.000776156270171769	0.000588455857370495	Bub1/Sgo2a/Slf1/Sfpq/Fen1/Rad21	6
442	E11.5_up	GO:0062042	regulation of cardiac epithelial to mesenchymal transition	6/1543	10/17970	0.6	6.98768632534025	5.80459152871732	6.15577016716171e-05	0.000776156270171769	0.000588455857370495	Tgfb2/Twist1/Tgfbr2/Jag1/Notch1/Acvr1	6
443	E11.5_up	GO:0090398	cellular senescence	20/1543	90/17970	0.222222222222222	2.58803197234824	4.62873724444492	6.17203504539278e-05	0.000776450368125823	0.000588678832653121	Hmga2/Fbxo5/Brca2/Id2/Tbx3/Twist1/Hmga1/Rbl1/Nup62/Nuak1/Mnt/Mapk14/Sirt1/Smc6/Ybx1/Htt/Zmiz1/Abl1/Mtor/Suv39h1	20
444	E11.5_up	GO:0110053	regulation of actin filament organization	42/1543	263/17970	0.159695817490494	1.8598404668206	4.30515755572665	6.44814310892012e-05	0.000809358142928194	0.000613628412498941	Stmn1/Tmsb10/Cit/Lpar1/Dlc1/Sh3pxd2b/Arap1/Slit2/Arhgap28/Wasf3/Ptger4/Tpm1/Cdc42ep1/Sh3bp1/Map3k1/Plekhg2/Evl/Flna/Plekhh2/Braf/Clasp1/Cd47/Tmsb4x/Pik3ca/Pak1/Daam2/Pik3r1/Alms1/Rac1/Ap1ar/Limch1/Id1/Arhgap35/Abl1/Baiap2/Pdlim4/Gba2/Mtor/Lats1/Ppfia1/Arhgef10l/Dlg1	42
445	E11.5_up	GO:0051963	regulation of synapse assembly	35/1543	205/17970	0.170731707317073	1.98836602753584	4.36192227555928	6.52480785564547e-05	0.000817140543359825	0.000619528769546089	Wnt5a/Ntrk2/Negr1/St8sia2/Adgrb2/Prickle2/Ephb2/Fgfr1/Flrt2/Slit2/Efna5/Mdga1/Efnb3/Rac3/Ptprs/Cbln1/Nlgn2/Ptprd/Dclk1/S1pr2/Numbl/Agrn/Bdnf/Six4/Vldlr/Pik3r1/Clstn2/Rac1/Nrxn2/Elavl2/Eif4g1/Epha7/Pum2/Amigo3/Lats1	35
446	E11.5_up	GO:0099173	postsynapse organization	47/1543	306/17970	0.15359477124183	1.78878680441717	4.2652217062398	6.58673396144102e-05	0.000823046375944189	0.000624006375294413	Wnt5a/Ptn/Cit/Marcks/Kif2c/Dact1/Myh10/Prickle2/Ephb2/Fgfr1/Flrt2/Rac3/Ptprs/Cbln1/Dgkz/Kif1a/Nlgn2/Sorbs1/Tanc1/Ror2/Nrxn3/Prnp/Nefl/Ptprd/Dclk1/Igf1r/S1pr2/Magi2/Numbl/Agrn/Dtnbp1/Itga3/Cnksr2/Myo9a/Tmem108/Rac1/Cask/Sema3f/Nrxn2/Ckap5/Ezr/Epha7/Pum2/Abl1/Baiap2/Lats1/Dlg1	47
447	E11.5_up	GO:1902412	regulation of mitotic cytokinesis	7/1543	14/17970	0.5	5.82307193778354	5.53284810938517	6.78228021661135e-05	0.000845584958549777	0.000641094378652489	Birc5/Cdca8/Kif20b/Aurkb/Incenp/Ect2/Nup62	7
448	E11.5_up	GO:0007517	muscle organ development	53/1543	359/17970	0.147632311977716	1.71934714597508	4.21948579757798	6.87698197984647e-05	0.000855478137805454	0.000648595057967662	Col3a1/Tcf21/Sox11/Cenpf/Foxp2/Nr2f2/Fzd2/Des/Ednra/Hoxd10/Negr1/Hoxd9/Tgfb2/Foxc1/Foxc2/Cntfr/Hdac7/Meg3/Foxp1/Tpm1/Angpt1/Id3/Twist1/Col11a1/Egr1/Bmp4/Lef1/Arid5b/Igf2/Lrp6/Plagl1/Ski/Dtnbp1/Vangl2/Bdnf/Six4/Mapk14/Sirt1/Paxbp1/Nr1d2/Disp1/Stra6/Col6a1/Ppp3cb/Fgfr2/Ppif/Hdac5/Zfpm1/Notch1/Egln1/Bcl9/Gtf3c5/Creb1	53
449	E11.5_up	GO:0030879	mammary gland development	28/1543	150/17970	0.186666666666667	2.17394685677252	4.42492593509255	7.00085227740011e-05	0.000867714870476471	0.000657872541500383	Wnt5a/Hoxa5/Hoxd9/Hoxa9/Brca2/Gli3/Ccnd1/Id2/Tbx3/Slit2/Nme1/Cad/Igfbp5/Bmp4/Igf1r/Nr3c1/Tgfbr2/Lef1/Lrp6/Deaf1/Epha2/Hoxb9/Bcl2l11/Nfkb1/Fgfr2/Arhgap35/Lats1/Creb1	28
450	E11.5_up	GO:0043392	negative regulation of DNA binding	13/1543	45/17970	0.288888888888889	3.36444156405271	4.86710873291396	7.00649007203323e-05	0.000867714870476471	0.000657872541500383	Sox11/Hmga2/Nfib/Twist2/E2f1/Id2/Nek2/Tfap4/Lef1/Mad2l2/Hand2/Sumo3/Id1	13
451	E11.5_up	GO:1904377	positive regulation of protein localization to cell periphery	18/1543	77/17970	0.233766233766234	2.72247519169101	4.64218609131261	7.0494357590787e-05	0.000871097682601898	0.000660437277090487	Clip3/Ephb2/Atp2b4/Rab38/Myo5a/Sorbs1/Prnp/Grip1/Itga3/Stac2/Epha2/Numa1/Epb41/Ptpn9/Ezr/Eif4g1/Gpsm2/Dlg1	18
452	E11.5_up	GO:0014033	neural crest cell differentiation	21/1543	98/17970	0.214285714285714	2.49560225905009	4.54996819868653	7.18390091829056e-05	0.000885749553487463	0.000671545838053524	Fn1/Aldh1a2/Sfrp1/Ednra/Foxc1/Foxc2/Sema3a/Twist1/Sema3d/Sema3c/Tcof1/Bmp4/Sema6a/Lrp6/Rdh10/Edn3/Jag1/Hand2/Sema3f/Nolc1/Acvr1	21
453	E11.5_up	GO:0014032	neural crest cell development	19/1543	84/17970	0.226190476190476	2.63424682899732	4.60115082480275	7.24600662097207e-05	0.000891434765975217	0.000675856176985753	Fn1/Aldh1a2/Ednra/Foxc1/Foxc2/Sema3a/Twist1/Sema3d/Sema3c/Tcof1/Bmp4/Sema6a/Rdh10/Edn3/Jag1/Hand2/Sema3f/Nolc1/Acvr1	19
454	E11.5_up	GO:0071900	regulation of protein serine/threonine kinase activity	41/1543	256/17970	0.16015625	1.86520273007129	4.27312239449399	7.33640407970143e-05	0.000900567840003878	0.000682780569810377	Pdgfrb/Wnt5a/Plk1/Hmga2/Stil/Nr2f2/Ezh2/Sfrp1/Blm/Fgfr1/Ccnd1/Cd24a/Map2k6/Fzd4/Sfrp2/Spry1/Map3k1/Ddx3x/Tfap4/Lrp6/Dtnbp1/Nup62/Psrc1/Vangl2/Axin1/Map4k2/Etaa1/Edn3/Pak1/Sirt1/Ajuba/Nolc1/Htt/Hipk3/Kat2b/Abl1/Lats1/Dusp7/Magi3/Tab1/Ppp2ca	41
455	E11.5_up	GO:0045143	homologous chromosome segregation	17/1543	71/17970	0.23943661971831	2.78851332231888	4.62778057301423	8.06896384308497e-05	0.000988315065879397	0.000749307596671905	Knl1/Plk1/Ccne1/Brip1/Brca2/Ccne2/Syce2/Espl1/Haspin/Ndc1/Psmc3ip/Mnd1/Mcmdc2/Ago4/Pttg1/Zcwpw1/Atm	17
456	E11.5_up	GO:0048864	stem cell development	20/1543	92/17970	0.217391304347826	2.53177040773197	4.51433632070612	8.56308577178936e-05	0.00104653677645136	0.00079344936029461	Fn1/Aldh1a2/Ednra/Foxc1/Alx1/Foxc2/Sema3a/Twist1/Sema3d/Sema3c/Tcof1/Bmp4/Sema6a/Rdh10/Edn3/Jag1/Hand2/Sema3f/Nolc1/Acvr1	20
457	E11.5_up	GO:0031099	regeneration	36/1543	216/17970	0.166666666666667	1.94102397926118	4.26427541877916	8.63236407550873e-05	0.00105269507642911	0.000798118378419718	Ccna2/Sulf2/Prrx1/Ptn/Ezh2/Nfib/Nrep/Mmp2/Gli3/Ccnd1/Cdk1/Gli1/Cspg5/Cad/Mdk/Ptprs/Cxcl12/Postn/Pcna/Aurka/Nefl/Flna/Fzd7/Igf1r/Braf/Tyms/Bdnf/Rgma/Dhfr/Igf2r/Col6a1/Pum2/Lamb2/Notch1/Map4k4/Bcl9	36
458	E11.5_up	GO:0042307	positive regulation of protein import into nucleus	14/1543	52/17970	0.269230769230769	3.13550027419114	4.72631133086095	8.7321920921875e-05	0.00106254381069347	0.000805585361021389	Ran/Gli3/Cdk1/Brca1/Ect2/Flna/Trim28/Mapk14/Pik3r1/Ubr5/Ipo5/Jup/Prkd1/Uaca	14
459	E11.5_up	GO:0098534	centriole assembly	13/1543	46/17970	0.282608695652174	3.29130153005157	4.76880409921838	9.00547748706749e-05	0.00109341015327728	0.000828987194887946	Stil/Plk4/Poc1b/Cep295/Mdm1/Ccp110/Cenpj/Nup62/Cep192/Alms1/Sass6/Kat2b/Rttn	13
460	E11.5_up	GO:0044380	protein localization to cytoskeleton	16/1543	65/17970	0.246153846153846	2.8667431078319	4.6208286152623	9.1081466403944e-05	0.00110107811772056	0.000834800790376598	Stil/Kif20b/Spag5/Ttk/Mid1/Luzp1/Aurka/Map1a/Nup62/Numa1/Cep192/Fam83d/Ttbk2/Htt/Cttnbp2nl/Abl1	16
461	E11.5_up	GO:0051785	positive regulation of nuclear division	16/1543	65/17970	0.246153846153846	2.8667431078319	4.6208286152623	9.1081466403944e-05	0.00110107811772056	0.000834800790376598	Pdgfrb/Rad51ap1/Wnt5a/Ska1/Fbxo5/Cenpe/Nusap1/Ube2c/Ska3/Cdc20/Igf1r/Plcb1/Igf2/Nup62/Edn3/Phip	16
462	E11.5_up	GO:0001667	ameboidal-type cell migration	42/1543	267/17970	0.157303370786517	1.83197768829145	4.19768325116912	9.15031758551361e-05	0.00110378181610535	0.000836850644526125	Fn1/Wnt5a/Ddr2/Ednra/Cd248/Anln/Tgfb2/Mcc/Prr5l/Fbn2/Akap12/Fgfr1/Glipr2/Sema3a/Cxcl12/Crb2/Twist1/Arhgdib/Sema3d/Sema3c/Evl/Bmp4/Tgfbr2/Arid5b/Braf/Sema6a/Clasp1/Rcc2/Lrp6/Itga3/Snai1/Edn3/Pak1/Daam2/Hand2/Tmem201/Rac1/Sema3f/Amotl1/Acvr1/Map4k4/Mtor	42
463	E11.5_up	GO:0006301	postreplication repair	10/1543	29/17970	0.344827586206897	4.01591168123003	4.98149941945665	9.24962178443451e-05	0.00111335080355623	0.000844105532402413	Pclaf/Dtl/Brca1/Pcna/Pold1/Rad18/Mad2l2/Pold3/Pold2/Pole2	10
464	E11.5_up	GO:0048145	regulation of fibroblast proliferation	24/1543	122/17970	0.19672131147541	2.29104469683287	4.38522825393715	9.63032866189526e-05	0.00115667719036082	0.000876954157188012	Fn1/Ccna2/Pdgfrb/Wnt5a/Fbln1/Hmga2/Ccnb1/Cdc6/Ddr2/Sfrp1/Cd248/E2f1/Agtr2/Dach1/Cdk4/Ptprz1/Ski/Pdgfd/Phip/Bmi1/Zmiz1/Abl1/Kmt2c/Creb1	24
465	E11.5_up	GO:0099084	postsynaptic specialization organization	17/1543	72/17970	0.236111111111111	2.74978397062	4.55946849202457	9.72840439426441e-05	0.00116575094999251	0.000883833579810541	Wnt5a/Cit/Prickle2/Fgfr1/Ptprs/Cbln1/Dgkz/Nlgn2/Nrxn3/Ptprd/Cnksr2/Myo9a/Tmem108/Nrxn2/Abl1/Lats1/Dlg1	17
466	E11.5_up	GO:0048639	positive regulation of developmental growth	35/1543	209/17970	0.167464114832536	1.9503111753342	4.23517208247651	9.74771115550888e-05	0.00116575094999251	0.000883833579810541	Fn1/Wnt5a/Hmga2/Ccnb1/Crabp2/Ncam1/Sh3pxd2b/Fgfr1/Cdk1/Efna5/Ptger4/Gli1/Cacng7/Cxcl12/Igf1r/Nr3c1/Rnf157/Plcb1/Bcl11a/Arhgap32/Igf2/Arx/Agrn/Bdnf/Mapk14/Pak1/Sirt1/Mapt/Fgfr2/Ezr/Pum2/Notch1/Mtor/Dlg1/Creb1	35
467	E11.5_up	GO:0045860	positive regulation of protein kinase activity	42/1543	268/17970	0.156716417910448	1.82514195064857	4.17110079799729	9.96972696487426e-05	0.00118974921574399	0.000902028266358735	Pdgfrb/Clspn/Wnt5a/Tpx2/Hmga2/Stil/Cenpe/Ddr2/Ezh2/Tgfb2/Fbn1/Fgfr1/Ccnd1/Cd24a/Ect2/Map2k6/Angpt1/Fzd4/Prnp/Map3k1/Ddx3x/Tab2/Agrn/Psrc1/Vangl2/Axin1/Map4k2/Etaa1/Edn3/Pik3ca/Cdc25b/Pak1/Vldlr/Sirt1/Ajuba/Abl1/Mtor/Magi3/Dlg1/Tab1/Ppp2ca/Zfp91	42
468	E11.5_up	GO:0051147	regulation of muscle cell differentiation	29/1543	161/17970	0.180124223602484	2.09775262354935	4.28808557325442	0.000101899203974453	0.00121342791399493	0.000919980667461665	Tshz3/Ezh2/Tmem119/Dnmt1/Id2/Foxp1/Bmp4/Fzd7/Nr3c1/Lama1/Igf2/Tmsb4x/Bdnf/Smarcd3/Mapk14/Pak1/Nid1/Sirt1/Smad1/Ybx1/Rbm38/Fgfr2/Prkd1/Tnpo2/Hdac5/Lamb2/Ctdp1/Notch1/Mtor	29
469	E11.5_up	GO:0046620	regulation of organ growth	23/1543	115/17970	0.2	2.32922877511342	4.38262706119935	0.000102672935775731	0.00122003469313038	0.000924989707560953	Ccnb1/Ncam1/Foxc1/Foxc2/Fgfr1/Cdk1/Foxp1/Gli1/Nr3c1/Tgfbr2/Igf2/Arx/Mapk14/Pak1/Sirt1/Sav1/Bcl2l11/Fgfr2/Ankrd26/Ctdp1/Notch1/Mtor/Lats1	23
470	E11.5_up	GO:0098868	bone growth	11/1543	35/17970	0.314285714285714	3.6602166466068	4.82798739155094	0.000108528561382163	0.00128422478765733	0.000973656501299786	Ddr2/Ecm1/Rarb/Kdr/Tgfbr2/Evc/Bnc2/Rarg/Stc1/Poc1a/Fbln5	11
471	E11.5_up	GO:0090263	positive regulation of canonical Wnt signaling pathway	22/1543	108/17970	0.203703703703704	2.37236264131922	4.38411069466818	0.000108535775163575	0.00128422478765733	0.000973656501299786	Col1a1/Sulf2/Adgra2/Sfrp1/Dact1/Aspm/Sfrp2/Ror2/Rspo3/Map3k1/Ddx3x/Nle1/Fgfr3/Daam2/Ubr5/Reck/Nfkb1/Csnk1e/Ptk7/Rnf220/Fgfr2/Thra	22
472	E11.5_up	GO:0031114	regulation of microtubule depolymerization	12/1543	41/17970	0.292682926829268	3.40862747577573	4.73204994394551	0.000115266002591781	0.00136096913653389	0.00103184151294249	Tpx2/Aurkb/Ckap2/Diaph3/Mid1/Hdgfl3/Map1a/Clasp1/Map2/Camsap1/Ttbk2/Spef1	12
473	E11.5_up	GO:0060425	lung morphogenesis	17/1543	73/17970	0.232876712328767	2.71211569704987	4.49231507791769	0.000116800609746899	0.00137617293471346	0.0010433685268144	Tcf21/Sox11/Foxp2/Hmga2/Hoxa5/Nfib/Spry1/Hmga1/Bmp4/Tgfbr2/Lama1/Rdh10/Vangl2/Celsr1/Col6a1/Fgfr2/Id1	17
474	E11.5_up	GO:0003183	mitral valve morphogenesis	7/1543	15/17970	0.466666666666667	5.4348671419313	5.26622399465536	0.000117738901364524	0.00137952733348252	0.00104591172034317	Twist1/Smad6/Axin2/Dchs1/Zfpm1/Notch1/Acvr1	7
475	E11.5_up	GO:0030038	contractile actin filament bundle assembly	23/1543	116/17970	0.198275862068966	2.30914921670727	4.33527017930553	0.000117827922256896	0.00137952733348252	0.00104591172034317	Stmn1/Lpar1/Dlc1/Sh3pxd2b/Arap1/Arhgap28/Ptger4/Tpm1/Sorbs1/Evl/Braf/Clasp1/Cd47/Pak1/Pik3r1/Alms1/Rac1/Limch1/Abl1/Pdlim4/Mtor/Ppfia1/Arhgef10l	23
476	E11.5_up	GO:0043149	stress fiber assembly	23/1543	116/17970	0.198275862068966	2.30914921670727	4.33527017930553	0.000117827922256896	0.00137952733348252	0.00104591172034317	Stmn1/Lpar1/Dlc1/Sh3pxd2b/Arap1/Arhgap28/Ptger4/Tpm1/Sorbs1/Evl/Braf/Clasp1/Cd47/Pak1/Pik3r1/Alms1/Rac1/Limch1/Abl1/Pdlim4/Mtor/Ppfia1/Arhgef10l	23
477	E11.5_up	GO:0051145	smooth muscle cell differentiation	18/1543	80/17970	0.225	2.62038237200259	4.45167163054227	0.000119558065441185	0.00139392698473583	0.00105682905677366	Pdgfrb/Tshz3/Ednra/Tbx18/Dnmt1/Tbx3/Smad6/Bmp4/Nfatc4/Itga8/Vangl2/Tmsb4x/Smarcd3/Sirt1/Pbrm1/Fgfr2/Notch1/Acvr1	18
478	E11.5_up	GO:0060395	SMAD protein signal transduction	18/1543	80/17970	0.225	2.62038237200259	4.45167163054227	0.000119558065441185	0.00139392698473583	0.00105682905677366	Tgfb2/Bmper/Pmepa1/Bmp5/Smad6/Ror2/Atoh8/Bmp4/Tgfbr2/Magi2/Ski/Dab2/Smad1/Emilin1/Inhba/Zmiz1/Mapk8/Acvr1	18
479	E11.5_up	GO:0035924	cellular response to vascular endothelial growth factor stimulus	15/1543	60/17970	0.25	2.91153596889177	4.54544173823655	0.000124085733033059	0.00144203895829869	0.00109330595419852	Dcn/Pdgfrb/Adgra2/Foxc1/Vegfd/Atp2b4/Kdr/Sema6a/Mapk14/Pik3ca/Emilin1/Tcf4/Prkd1/Notch1/Ccbe1	15
480	E11.5_up	GO:0050769	positive regulation of neurogenesis	47/1543	314/17970	0.14968152866242	1.74321261831737	4.07190397052711	0.000124202171179503	0.00144203895829869	0.00109330595419852	Fn1/Wnt5a/Ptn/Sox11/Marcks/Myrf/Crabp2/Ntrk2/Aspm/Gli3/Ephb2/E2f1/Id2/Vcan/Nap1l1/Efna5/Clcf1/Tgm2/Mdk/Kdr/Cxcl12/Id4/Tenm4/Fzd4/Cux1/Ptprz1/Nefl/Ptprd/Grip1/Plxnb1/Hapln3/Bcl11a/Arhgap32/Braf/Numbl/Bdnf/Smarcd3/Pak1/Mapt/Cask/Plxnb2/Nin/Mapk8/Notch1/Metrn/Baiap2/Mtor	47
481	E11.5_up	GO:0009157	deoxyribonucleoside monophosphate biosynthetic process	6/1543	11/17970	0.545454545454545	6.35244211394568	5.44218167090523	0.000125560162957763	0.00145477502736718	0.00110296201797234	Tk1/Dck/Nme1/Dut/Tyms/Shmt1	6
482	E11.5_up	GO:0040013	negative regulation of locomotion	49/1543	332/17970	0.147590361445783	1.71885858404454	4.05185247501491	0.00012801141714679	0.00147532267479355	0.00111854056052609	Dcn/Col3a1/Wnt5a/Ptn/Cdh11/Fbln1/Nr2f2/Hoxa7/Sfrp1/Cyp1b1/Dlc1/Mcc/Stk26/Gm266/Slit2/Dpysl3/Cnn2/Igfbp3/Hmgb1/Dach1/Ptger4/Atp2b4/Sema3a/Tpm1/Cxcl12/Arhgdib/Sfrp2/Nbl1/Evl/Igfbp5/Fignl2/Clic4/S1pr2/Plcb1/Magi2/Braf/Clasp1/Stc1/Jag1/Emilin1/Reck/Rac1/Sema3f/Jup/Ap1ar/Limch1/Hdac5/Notch1/Patz1	49
483	E11.5_up	GO:0003180	aortic valve morphogenesis	10/1543	30/17970	0.333333333333333	3.88204795852236	4.84190651655642	0.00012812779016689	0.00147532267479355	0.00111854056052609	Slit2/Twist1/Slit3/Smad6/Axin2/Bmp4/Tgfbr2/Adamts5/Emilin1/Notch1	10
484	E11.5_up	GO:0033688	regulation of osteoblast proliferation	10/1543	30/17970	0.333333333333333	3.88204795852236	4.84190651655642	0.00012812779016689	0.00147532267479355	0.00111854056052609	Mn1/Sfrp1/Tmem119/Axin2/Igf1r/Plxnb1/Cthrc1/Fbln5/Fgfr2/Abl1	10
485	E11.5_up	GO:2000146	negative regulation of cell motility	47/1543	315/17970	0.149206349206349	1.73767861000525	4.04812948378245	0.000134111209476868	0.0015410345781744	0.00116836113909961	Dcn/Col3a1/Ptn/Cdh11/Fbln1/Nr2f2/Hoxa7/Sfrp1/Cyp1b1/Dlc1/Mcc/Stk26/Gm266/Slit2/Dpysl3/Cnn2/Igfbp3/Hmgb1/Dach1/Ptger4/Atp2b4/Sema3a/Tpm1/Cxcl12/Arhgdib/Sfrp2/Nbl1/Evl/Igfbp5/Fignl2/Clic4/S1pr2/Plcb1/Magi2/Braf/Clasp1/Stc1/Jag1/Emilin1/Reck/Rac1/Jup/Ap1ar/Limch1/Hdac5/Notch1/Patz1	47
486	E11.5_up	GO:0032963	collagen metabolic process	23/1543	117/17970	0.196581196581197	2.28941289861575	4.28839842204393	0.000134937634667292	0.00154734040740909	0.00117314200899829	Col1a1/Fn1/Col1a2/Pdgfrb/Mfap4/Ddr2/P3h2/Mmp2/Col5a1/Mmp16/Creb3l1/Bmp4/F2r/Prtn3/Fgfr3/Tns2/Emilin1/Mrc2/Inhba/Col6a1/Id1/Notch1/Ltbp1	23
487	E11.5_up	GO:0045599	negative regulation of fat cell differentiation	14/1543	54/17970	0.259259259259259	3.01937063440628	4.55468323363652	0.000136124483496857	0.00155774485940038	0.00118103031828896	Wnt5a/Runx1t1/Fbn1/E2f1/Dlk1/Gata2/Id4/Lrp6/Axin1/Sirt1/Lrp3/Jag1/Ankrd26/Trio	14
488	E11.5_up	GO:1902117	positive regulation of organelle assembly	19/1543	88/17970	0.215909090909091	2.51450833677016	4.36486431512107	0.000140402576923538	0.00160340893687475	0.0012156513023535	Stil/Plk4/Spag5/Mns1/Cep295/Ccp110/Dzip1/Cenpj/Nup62/Cnot6/Numa1/Fscn1/Atmin/Sass6/Ttbk2/Htt/Mapk8/Arhgap35/Gpsm2	19
489	E11.5_up	GO:0003184	pulmonary valve morphogenesis	8/1543	20/17970	0.4	4.65845755022683	5.01702864169063	0.000142652687108337	0.00162071263676495	0.00122877039182799	Tgfb2/Slit2/Smad6/Bmp4/Adamts5/Jag1/Stra6/Notch1	8
490	E11.5_up	GO:0060973	cell migration involved in heart development	8/1543	20/17970	0.4	4.65845755022683	5.01702864169063	0.000142652687108337	0.00162071263676495	0.00122877039182799	Pdgfrb/Ednra/Twist1/Sema3c/Bmp4/Hand2/Dchs1/Notch1	8
491	E11.5_up	GO:0098742	cell-cell adhesion via plasma-membrane adhesion molecules	35/1543	213/17970	0.164319248826291	1.91368561335609	4.11119029870335	0.000143437747398876	0.00162071263676495	0.00122877039182799	Tenm3/Cdh11/Igsf9/Scarf2/Alcam/Palld/Tgfb2/Cd24a/Efna5/Mdga1/Mcam/Ptprs/Cbln1/Crb2/Tenm4/Ptprd/Cdh24/Tgfbr2/Pcdh19/Magi2/Prtg/Lgals1/Itga3/Mapk14/Arvcf/Celsr1/Ajuba/Clstn2/Cdh10/Celsr2/Dchs1/Plxnb2/Pcdh18/Amigo3/Acvr1	35
492	E11.5_up	GO:0007026	negative regulation of microtubule depolymerization	11/1543	36/17970	0.305555555555556	3.55854396197883	4.70946246730375	0.000144244297117426	0.00162071263676495	0.00122877039182799	Tpx2/Ckap2/Diaph3/Mid1/Hdgfl3/Map1a/Clasp1/Map2/Camsap1/Ttbk2/Spef1	11
493	E11.5_up	GO:0022616	DNA strand elongation	11/1543	36/17970	0.305555555555556	3.55854396197883	4.70946246730375	0.000144244297117426	0.00162071263676495	0.00122877039182799	Lig1/Pole/Nucks1/Mcm3/Pcna/Mcm4/Pola1/Mcm7/Dna2/Pold3/Pold2	11
494	E11.5_up	GO:0033687	osteoblast proliferation	11/1543	36/17970	0.305555555555556	3.55854396197883	4.70946246730375	0.000144244297117426	0.00162071263676495	0.00122877039182799	Mn1/Sfrp1/Fignl1/Tmem119/Axin2/Igf1r/Plxnb1/Cthrc1/Fbln5/Fgfr2/Abl1	11
495	E11.5_up	GO:0035115	embryonic forelimb morphogenesis	11/1543	36/17970	0.305555555555556	3.55854396197883	4.70946246730375	0.000144244297117426	0.00162071263676495	0.00122877039182799	Aldh1a2/Crabp2/Hoxd9/Hoxa9/Tbx3/Osr1/Twist1/Lrp6/Rdh10/Reck/Lnpk	11
496	E11.5_up	GO:0048566	embryonic digestive tract development	11/1543	36/17970	0.305555555555556	3.55854396197883	4.70946246730375	0.000144244297117426	0.00162071263676495	0.00122877039182799	Aldh1a2/Tcf21/Sox11/Tgfb2/Pkdcc/Gli3/Id2/Rarres2/Rarb/Stra6/Fgfr2	11
497	E11.5_up	GO:0030336	negative regulation of cell migration	45/1543	299/17970	0.150501672240803	1.75276412842983	4.02281198139405	0.000150827392776606	0.00169126973831796	0.00128226443843121	Dcn/Col3a1/Ptn/Cdh11/Nr2f2/Hoxa7/Sfrp1/Cyp1b1/Dlc1/Mcc/Stk26/Gm266/Slit2/Dpysl3/Cnn2/Igfbp3/Hmgb1/Dach1/Ptger4/Atp2b4/Sema3a/Tpm1/Cxcl12/Arhgdib/Sfrp2/Nbl1/Evl/Igfbp5/Fignl2/Clic4/S1pr2/Plcb1/Magi2/Braf/Clasp1/Stc1/Jag1/Emilin1/Reck/Rac1/Jup/Limch1/Hdac5/Notch1/Patz1	45
498	E11.5_up	GO:0046660	female sex differentiation	27/1543	149/17970	0.181208053691275	2.11037506470007	4.17121512246142	0.000156948531761154	0.00175637383033114	0.00133162419465075	Wnt5a/Nr2f2/Sfrp1/Foxc1/Mmp2/Brca2/Tbx3/Dach1/Ptger4/Angpt1/Edn2/Kdr/Slit3/Fzd4/Bmp4/Nup107/Arid5b/Sirt1/Lhfpl2/Inhba/Stra6/Rac1/Casp2/Lfng/Notch1/Kmt2b/Atm	27
499	E11.5_up	GO:0006289	nucleotide-excision repair	17/1543	75/17970	0.226666666666667	2.6397926117952	4.36133547977139	0.000166347803434059	0.00185411261707603	0.00140572649049329	Brip1/Brca2/Pole/Hmgb1/Hmgn1/Arid1a/Bcl7a/Pold1/Rpa1/Rpa2/Smarcd3/Sirt1/Pold3/Pbrm1/Usp7/Smarcd2/Uvssa	17
500	E11.5_up	GO:0046824	positive regulation of nucleocytoplasmic transport	17/1543	75/17970	0.226666666666667	2.6397926117952	4.36133547977139	0.000166347803434059	0.00185411261707603	0.00140572649049329	Ran/Anp32b/Gli3/Cdk1/Brca1/Ect2/Flna/Trim28/Prkaca/Mapk14/Xpo4/Pik3r1/Ubr5/Ipo5/Jup/Prkd1/Uaca	17
501	E11.5_up	GO:0030857	negative regulation of epithelial cell differentiation	14/1543	55/17970	0.254545454545455	2.96447298650798	4.47182488602111	0.000168336405349492	0.00186880236456716	0.00141686376823833	Ezh2/Hoxa7/Tgfb2/Ccnd1/Tbx3/Osr1/Foxp1/S1pr3/Spry1/Fgfr3/Jag1/Spred3/Id1/Notch1	14
502	E11.5_up	GO:0048546	digestive tract morphogenesis	14/1543	55/17970	0.254545454545455	2.96447298650798	4.47182488602111	0.000168336405349492	0.00186880236456716	0.00141686376823833	Wnt5a/Tcf21/Sox11/Sfrp1/Dact1/Gli3/Id2/Sfrp2/Acvr2b/Vangl2/Fgfr3/Stra6/Fgfr2/Notch1	14
503	E11.5_up	GO:0046822	regulation of nucleocytoplasmic transport	25/1543	134/17970	0.186567164179104	2.17278803648639	4.17627398875072	0.000168775437001355	0.00186995131293947	0.00141773486266284	Bard1/Ran/Anp32b/Gli3/Agtr2/Cdk1/Brca1/Ect2/Angpt1/Flna/Nup153/Uhmk1/Bmp4/Trim28/Prkaca/Nup62/Mapk14/Xpo4/Pik3r1/Ubr5/Ipo5/Jup/Nolc1/Prkd1/Uaca	25
504	E11.5_up	GO:0003171	atrioventricular valve development	10/1543	31/17970	0.32258064516129	3.75682060502164	4.70821218438932	0.000174680362797565	0.00191632610604494	0.00145289468766976	Tgfb2/Twist1/Slit3/Smad6/Axin2/Tgfbr2/Dchs1/Zfpm1/Notch1/Acvr1	10
505	E11.5_up	GO:0003416	endochondral bone growth	10/1543	31/17970	0.32258064516129	3.75682060502164	4.70821218438932	0.000174680362797565	0.00191632610604494	0.00145289468766976	Ddr2/Ecm1/Rarb/Kdr/Tgfbr2/Evc/Bnc2/Rarg/Stc1/Poc1a	10
506	E11.5_up	GO:0008045	motor neuron axon guidance	10/1543	31/17970	0.32258064516129	3.75682060502164	4.70821218438932	0.000174680362797565	0.00191632610604494	0.00145289468766976	Alcam/Slit2/Foxp1/Sema3a/Rac3/Cxcl12/Hoxa2/Rac1/Sema3f/Chn1	10
507	E11.5_up	GO:0048745	smooth muscle tissue development	10/1543	31/17970	0.32258064516129	3.75682060502164	4.70821218438932	0.000174680362797565	0.00191632610604494	0.00145289468766976	Pdgfrb/Col3a1/Foxp2/Tshz3/Osr1/Foxp1/Bmp4/Itga8/Stra6/Dlg1	10
508	E11.5_up	GO:0051446	positive regulation of meiotic cell cycle	10/1543	31/17970	0.32258064516129	3.75682060502164	4.70821218438932	0.000174680362797565	0.00191632610604494	0.00145289468766976	Rad51ap1/Wnt5a/Fbxo5/Cdc25c/Igf1r/Plcb1/Cdc25b/Rbm46/Lfng/Ythdc2	10
509	E11.5_up	GO:0048713	regulation of oligodendrocyte differentiation	13/1543	49/17970	0.26530612244898	3.08979327310963	4.48937657131622	0.000182224394558276	0.00199516021782568	0.00151266408800935	Ptn/Myrf/Id2/Lingo1/Mdk/Id4/Tenm4/Ptprz1/Bmp4/Daam2/Tmem98/Notch1/Mtor	13
510	E11.5_up	GO:0035264	multicellular organism growth	36/1543	224/17970	0.160714285714286	1.87170169428757	4.0235319052445	0.000182944886966987	0.00199912128444513	0.00151566723691534	Col3a1/Hmga2/Stil/Hoxa5/Selenom/Pkdcc/Sh3pxd2b/Brca2/Dlk1/Meg3/Rarb/H19/Gnas/Hmga1/Plac8/Ankrd11/Clic4/Rarg/Arid5b/Igf2/Ccm2/Tns2/Pik3ca/Alms1/Slc25a25/Rc3h2/Pcnt/Ankrd26/Ezr/Mtor/Suv39h1/Kmt2c/Wdr11/Dlg1/Atm/Creb1	36
511	E11.5_up	GO:2000177	regulation of neural precursor cell proliferation	24/1543	127/17970	0.188976377952756	2.20084608672134	4.16218192304557	0.000184306754747759	0.00200918411427469	0.00152329653965049	Wnt5a/Ptn/Shcbp1/Aspm/Gli3/Cd24a/Nes/Id2/Vcan/Nap1l1/Gata2/Mdk/Id4/Ptprz1/Rapgef1/Flna/Hapln3/Bdnf/Smarcd3/Fgfr3/Prdm4/Hdac5/Mapk8/Notch1	24
512	E11.5_up	GO:0001570	vasculogenesis	20/1543	97/17970	0.206185567010309	2.40126677846744	4.24105352938904	0.000184586805402591	0.00200918411427469	0.00152329653965049	Pdgfrb/Asb4/Ntrk2/Gjc1/Fgfr1/Hdac7/Angpt1/Kdr/Fzd4/Tgfbr2/Itgb8/Foxm1/Ccm2/Epha2/Tead2/Pbrm1/Fgfr2/Paxip1/Zmiz1/Notch1	20
513	E11.5_up	GO:0051100	negative regulation of binding	25/1543	135/17970	0.185185185185185	2.1566933102902	4.13441759351863	0.000190544774933362	0.00206999226258017	0.00156939925429879	Sox11/Hmga2/Aurkb/Dact1/Nfib/Twist2/E2f1/Nes/Id2/Arhgap28/Nek2/Aurka/Tfap4/Lef1/Nfatc4/Dtnbp1/Rgma/Dab2/Mad2l2/Hand2/Sumo3/Ttbk2/Id1/Zfpm1/Mapk8	25
514	E11.5_up	GO:0061035	regulation of cartilage development	16/1543	69/17970	0.231884057971014	2.70055510158077	4.3375290501094	0.000193716442291086	0.00208923285510037	0.00158398683131506	Wnt5a/Loxl2/Tgfb2/Pkdcc/Gli3/Rarb/Mdk/Axin2/Trps1/Bmp4/Adamts7/Rarg/Maf/Smad1/Bmp1/Lnpk	16
515	E11.5_up	GO:0003174	mitral valve development	7/1543	16/17970	0.4375	5.0951879455606	5.02248915760168	0.000193815429048428	0.00208923285510037	0.00158398683131506	Twist1/Smad6/Axin2/Dchs1/Zfpm1/Notch1/Acvr1	7
516	E11.5_up	GO:0051382	kinetochore assembly	7/1543	16/17970	0.4375	5.0951879455606	5.02248915760168	0.000193815429048428	0.00208923285510037	0.00158398683131506	Cenpe/Cenph/Cenpa/Cenpk/Cenpw/Dlgap5/Kntc1	7
517	E11.5_up	GO:0055057	neuroblast division	7/1543	16/17970	0.4375	5.0951879455606	5.02248915760168	0.000193815429048428	0.00208923285510037	0.00158398683131506	Aspm/Fgfr1/Tead3/Lef1/Lrp6/Numbl/Fgfr2	7
518	E11.5_up	GO:0048771	tissue remodeling	34/1543	208/17970	0.163461538461538	1.90369659504462	4.01766914155926	0.000196352593744714	0.00211249614853145	0.0016016242863062	Ptn/Ddr2/Sfrp1/Ednra/Tgfb2/Foxc1/Foxc2/Mmp2/Hoxa3/Pth1r/Tmem119/Cd24a/Dlk1/Tgm2/Efna2/Ptger4/Mdk/Sema3c/Rspo3/Igfbp5/Flna/Acvr2b/F2r/Lrp6/Cthrc1/Ppargc1b/Fgfr3/Epha2/Jag1/Hand2/Rac1/Nfkb1/Col6a1/Pbrm1	34
519	E11.5_up	GO:0055123	digestive system development	27/1543	151/17970	0.178807947019868	2.08242307708815	4.09363994084487	0.000197154891685906	0.00211704086968314	0.00160506994265739	Col3a1/Wnt5a/Aldh1a2/Tcf21/Sox11/Clmp/Hoxa5/Sfrp1/Dact1/Tgfb2/Pkdcc/Gli3/Id2/Rarres2/Rarb/Sfrp2/Igf1r/Acvr2b/Igf2/Vangl2/Tyms/Fgfr3/Sav1/Stra6/Fgfr2/Dchs1/Notch1	27
520	E11.5_up	GO:1905477	positive regulation of protein localization to membrane	23/1543	120/17970	0.191666666666667	2.23217757615036	4.15059733227018	0.000200224078337936	0.00214586305495638	0.0016269219644706	Ptn/Cacnb3/Clip3/Ephb2/Atp2b4/Nlgn2/Myo5a/Sorbs1/Kcnb1/Prnp/Grip1/Agrn/Itga3/Pik3ca/Stac2/Epha2/Pak1/Stom/Rac1/Ptpn9/Ezr/C2cd5/Dlg1	23
521	E11.5_up	GO:0036342	post-anal tail morphogenesis	9/1543	26/17970	0.346153846153846	4.0313574953886	4.74056372877206	0.000201151360522412	0.00215166320958043	0.00163131944870586	Wnt5a/Sfrp2/Sp5/Lrp6/Vangl2/Axin1/Fgfr3/Epha2/Dchs1	9
522	E11.5_up	GO:0060428	lung epithelium development	14/1543	56/17970	0.25	2.91153596889177	4.39082362025427	0.000206918533030801	0.00220911299728094	0.00167487596609323	Foxp2/Hmga2/Hoxa5/Nfib/Foxp1/Bmp4/Fgfr3/Sav1/Stra6/Col6a1/Fgfr2/Rbbp9/Thra/Creb1	14
523	E11.5_up	GO:0051053	negative regulation of DNA metabolic process	22/1543	113/17970	0.194690265486726	2.26739084303076	4.14201174687883	0.00021619360264116	0.00230243124175016	0.00174562675387633	Plk1/Hmga2/Fbxo5/Ankle1/Gmnn/Tipin/Blm/Dach1/Cdt1/Timeless/Twist1/Chek1/Pds5a/Rad18/Msh6/Mad2l2/Xrcc1/Rtel1/Abl1/Trp53bp1/Smchd1/Atm	22
524	E11.5_up	GO:0050770	regulation of axonogenesis	30/1543	176/17970	0.170454545454545	1.98513816060802	4.02515373197802	0.000216485550094578	0.00230243124175016	0.00174562675387633	Fn1/Wnt5a/Draxin/Crabp2/Ntrk2/Ephb2/Nefm/Slit2/Efna5/Sema3a/Efnb3/Ptprs/Cxcl12/Nefl/Plxnb1/Bcl11a/Arhgap32/Braf/Bdnf/Map2/Rgma/Pak1/Mapt/Sema3f/Chn1/Plxnb2/Epha7/Nin/Arhgap35/Metrn	30
525	E11.5_up	GO:0002562	somatic diversification of immune receptors via germline recombination within a single locus	15/1543	63/17970	0.238095238095238	2.77289139894454	4.32022911900913	0.000222993697263538	0.00236263094077889	0.0017912681625292	Exo1/Ezh2/Nsd2/Hmgb1/Clcf1/Atad5/Foxp1/Tcf3/Lef1/Msh6/Mad2l2/Rnf168/Paxip1/Trp53bp1/Atm	15
526	E11.5_up	GO:0016444	somatic cell DNA recombination	15/1543	63/17970	0.238095238095238	2.77289139894454	4.32022911900913	0.000222993697263538	0.00236263094077889	0.0017912681625292	Exo1/Ezh2/Nsd2/Hmgb1/Clcf1/Atad5/Foxp1/Tcf3/Lef1/Msh6/Mad2l2/Rnf168/Paxip1/Trp53bp1/Atm	15
527	E11.5_up	GO:0030330	DNA damage response, signal transduction by p53 class mediator	16/1543	70/17970	0.228571428571429	2.66197574298676	4.26985349666348	0.000231369693533448	0.00244208958723845	0.00185151106428082	Hic1/E2f7/Brca2/Pidd1/Twist1/Tfap4/Foxm1/Snai1/Sirt1/Rbm38/Chek2/Paxip1/Casp2/Rps6ka6/Ppm1d/Atm	16
528	E11.5_up	GO:0042733	embryonic digit morphogenesis	16/1543	70/17970	0.228571428571429	2.66197574298676	4.26985349666348	0.000231369693533448	0.00244208958723845	0.00185151106428082	Wnt5a/Gli3/Tmem107/Tbx3/Osr1/Twist1/Sfrp2/Ror2/Gas1/Bmp4/Lrp6/Hand2/Lnpk/Bcl2l11/Ttbk2/Notch1	16
529	E11.5_up	GO:0007144	female meiosis I	6/1543	12/17970	0.5	5.82307193778354	5.12213673614489	0.000232855786430228	0.00244850056184087	0.00185637165189858	Ndc80/Fbxo5/Cenpe/Ccnb2/Aurka/Cdc25b	6
530	E11.5_up	GO:1904238	pericyte cell differentiation	6/1543	12/17970	0.5	5.82307193778354	5.12213673614489	0.000232855786430228	0.00244850056184087	0.00185637165189858	Tgfb2/Foxc2/Osr1/Bmp4/Epha2/Notch1	6
531	E11.5_up	GO:0022411	cellular component disassembly	56/1543	404/17970	0.138613861386139	1.61431697285088	3.82747662151929	0.000238689773836579	0.00250511885045434	0.00189929775434637	Stmn1/Top2a/Tpx2/Plk1/Atad2/Ddr2/Kif2c/Aurkb/Ckap2/Tgfb2/Sh3pxd2b/Cd24a/Nes/Igfbp3/Cdk1/Arid1a/Ssrp1/Tpm1/Diaph3/Mid1/Hdgfl3/Sh3bp1/Aurka/Evl/Kif18a/Igf1r/Mical2/Bok/Adamts5/Plekhh2/Map1a/Clasp1/Cd47/Vangl2/Exog/Smarcd3/Lix1l/Map2/Pik3ca/Pik3r1/Fscn1/Rac1/Mical1/Col6a1/Mrrf/Camsap1/Klhdc10/Ttbk2/Sh3gl3/Apaf1/Htt/Spef1/Gbf1/Smcr8/Smarcd2/Map4k4	56
532	E11.5_up	GO:0048565	digestive tract development	25/1543	137/17970	0.182481751824818	2.12520873641735	4.05179032497241	0.000241677222576519	0.0025317051906371	0.00191945463280995	Col3a1/Wnt5a/Aldh1a2/Tcf21/Sox11/Clmp/Hoxa5/Sfrp1/Dact1/Tgfb2/Pkdcc/Gli3/Id2/Rarres2/Rarb/Sfrp2/Acvr2b/Vangl2/Tyms/Fgfr3/Sav1/Stra6/Fgfr2/Dchs1/Notch1	25
533	E11.5_up	GO:0007020	microtubule nucleation	11/1543	38/17970	0.289473684210526	3.37125217450626	4.48457161947195	0.000246156826280825	0.00257379360762296	0.00195136467007254	Tpx2/Nde1/Pde4dip/Clasp1/Cenpj/Pak1/Cep192/Pcnt/Ckap5/Nin/Hspa1a	11
534	E11.5_up	GO:0072698	protein localization to microtubule cytoskeleton	14/1543	57/17970	0.245614035087719	2.86045639049016	4.31160084341965	0.000252876374338835	0.00263910118762234	0.00200087870411213	Stil/Kif20b/Spag5/Ttk/Mid1/Aurka/Map1a/Nup62/Numa1/Cep192/Fam83d/Ttbk2/Htt/Abl1	14
535	E11.5_up	GO:0045664	regulation of neuron differentiation	36/1543	228/17970	0.157894736842105	1.83886482245796	3.90682454561255	0.00026094472066795	0.0027182148192196	0.00206086002707556	Cit/Sox11/Sfrp1/Nrep/Aspm/Timp2/Gli3/Notch3/Fgfr1/Cd24a/Id2/Ect2/Gata2/Rac3/Cxcl12/Id4/Pbx1/Hoxa2/Sfrp2/Nbl1/Bmp4/Tcf3/Bcl11a/Efna3/Bdnf/Fgfr3/Jag1/Rac1/Eif4enif1/Tcf4/Sh3gl3/Eif4g1/Gdpd5/Mapk8/Notch1/Mtor	36
536	E11.5_up	GO:0051056	regulation of small GTPase mediated signal transduction	37/1543	237/17970	0.156118143459916	1.8181743603206	3.88592773884207	0.000271606082084898	0.00282399383481182	0.00214105815689077	Stmn1/Pdgfrb/Col3a1/Lpar1/Tgfb2/Dlc1/Timp2/Ephb2/Slit2/Arhgap28/Tgm2/Dgkz/Arhgdib/Spry1/Arhgap45/Arhgap19/Sh3bp1/Rapgef1/Plxnb1/Rasa4/F2r/Dock11/Agrn/Psd3/Foxm1/Nup62/Itga3/Net1/Dock6/Chn1/Dennd4c/Gbf1/Notch1/Arhgap35/Abl1/Map4k4/Garnl3	37
537	E11.5_up	GO:0010977	negative regulation of neuron projection development	27/1543	154/17970	0.175324675324675	2.04185639376825	3.97950366035102	0.000274664370160233	0.00285047399423273	0.00216113453263388	Wnt5a/Runx1t1/Draxin/Nr2f1/Lpar1/Ephb2/Slit2/Dpysl3/Sema3a/Efnb3/Ptprs/Ptprz1/Flna/Adcy6/Mylip/Bcl11a/Dtnbp1/Ntm/Lgals1/Map2/Rgma/Dab2/Ptpn9/Sema3f/Epha7/Amigo3/Map4k4	27
538	E11.5_up	GO:1902807	negative regulation of cell cycle G1/S phase transition	16/1543	71/17970	0.225352112676056	2.62448312688836	4.20335222667298	0.000275203891381476	0.00285076447336239	0.00216135476424426	E2f7/Ezh2/Dact1/Pidd1/Ccnd1/Dgkz/Haspin/Gas1/Rpa2/Rbl1/Tmsb4x/Rbm38/Inhba/Casp2/Acvr1/Dlg1	16
539	E11.5_up	GO:0034446	substrate adhesion-dependent cell spreading	20/1543	100/17970	0.2	2.32922877511342	4.08510521742865	0.000283441292406832	0.00293064623855895	0.00222191846054296	Fn1/Fbln1/Sfrp1/Efna5/Antxr1/Rac3/Cspg5/Mdk/Postn/Fzd4/Flna/Fzd7/Itga8/Braf/Rcc2/Dab2/Rac1/Ap1ar/Lamb2/Abl1	20
540	E11.5_up	GO:0033674	positive regulation of kinase activity	42/1543	281/17970	0.149466192170818	1.74070477855451	3.83541581101559	0.000286286938211405	0.00295458723454103	0.00224006972705766	Pdgfrb/Clspn/Wnt5a/Tpx2/Hmga2/Stil/Cenpe/Ddr2/Ezh2/Tgfb2/Fbn1/Fgfr1/Ccnd1/Cd24a/Ect2/Map2k6/Angpt1/Fzd4/Prnp/Map3k1/Ddx3x/Tab2/Agrn/Psrc1/Vangl2/Axin1/Map4k2/Etaa1/Edn3/Pik3ca/Cdc25b/Pak1/Vldlr/Sirt1/Ajuba/Abl1/Mtor/Magi3/Dlg1/Tab1/Ppp2ca/Zfp91	42
541	E11.5_up	GO:0021988	olfactory lobe development	12/1543	45/17970	0.266666666666667	3.10563836681789	4.33437266511762	0.000304107026223193	0.00312010569975779	0.00236556031974232	Wnt5a/Fgfr1/Id2/Slit2/Efna2/Sema3a/Arx/Ski/Agtpbp1/Rac1/Pcnt/Htt	12
542	E11.5_up	GO:0007063	regulation of sister chromatid cohesion	7/1543	17/17970	0.411764705882353	4.79547100758644	4.79830016443199	0.00030512427891046	0.00312010569975779	0.00236556031974232	Bub1/Sgo2a/Slf1/Sfpq/Axin2/Fen1/Rad21	7
543	E11.5_up	GO:0042772	DNA damage response, signal transduction resulting in transcription	7/1543	17/17970	0.411764705882353	4.79547100758644	4.79830016443199	0.00030512427891046	0.00312010569975779	0.00236556031974232	Brca2/Tfap4/Foxm1/Mad2l2/Rbm38/Chek2/Rps6ka6	7
544	E11.5_up	GO:0048715	negative regulation of oligodendrocyte differentiation	7/1543	17/17970	0.411764705882353	4.79547100758644	4.79830016443199	0.00030512427891046	0.00312010569975779	0.00236556031974232	Id2/Lingo1/Id4/Bmp4/Daam2/Tmem98/Notch1	7
545	E11.5_up	GO:0097094	craniofacial suture morphogenesis	7/1543	17/17970	0.411764705882353	4.79547100758644	4.79830016443199	0.00030512427891046	0.00312010569975779	0.00236556031974232	Frem1/Gli3/Tmem107/Mmp16/Twist1/Bmp4/Fgfr2	7
546	E11.5_up	GO:0019985	translesion synthesis	8/1543	22/17970	0.363636363636364	4.23496140929712	4.65305518213741	0.000309866850972153	0.00315582049312639	0.00239263808766125	Pclaf/Dtl/Pcna/Pold1/Mad2l2/Pold3/Pold2/Pole2	8
547	E11.5_up	GO:2000001	regulation of DNA damage checkpoint	8/1543	22/17970	0.363636363636364	4.23496140929712	4.65305518213741	0.000309866850972153	0.00315582049312639	0.00239263808766125	Bard1/Rad51/Brca2/Brca1/Wdr76/Rpa2/Etaa1/Chek2	8
548	E11.5_up	GO:0043087	regulation of GTPase activity	34/1543	213/17970	0.15962441314554	1.85900888154592	3.86516864081916	0.000310315742012069	0.00315582049312639	0.00239263808766125	Stmn1/Wnt5a/Ezh2/Ntrk2/Arap1/Arhgap11a/Ect2/Efna5/Tgm2/Spry1/Gpsm1/Sh3bp1/Rapgef1/Plxnb1/Rasgrp2/F2r/Rcc2/Dock11/Agrn/Prtn3/Rgma/Epha2/Myo9a/Chn2/Rgs16/Ajuba/Net1/Mex3b/Chn1/Plxnb2/Smcr8/Arhgap35/Map4k4/Mtor	34
549	E11.5_up	GO:0045165	cell fate commitment	43/1543	291/17970	0.147766323024055	1.72090785790166	3.79982149148176	0.000313632849981799	0.00318374475946915	0.00241380933721971	Wnt5a/Prrx1/Hoxc10/Nr2f2/Sfrp1/Ednra/Hoxd10/Nfib/Tbx18/Tgfb2/Foxc2/Sh3pxd2b/Gli3/Notch3/Fgfr1/Id2/Tbx3/Gata2/Tead3/Kdr/Tenm4/Hoxa2/Sfrp2/Ror2/Gas1/Bmp4/Fzd7/Tcf3/Zfp521/Tfap4/Braf/Arx/Lgals1/Fgfr3/Smad1/Mta1/Fgfr2/Prdm4/Notch1/Acvr1/Mtor/Lats1/Wnt5b	43
550	E11.5_up	GO:0021846	cell proliferation in forebrain	11/1543	39/17970	0.282051282051282	3.28480981105738	4.37769894755553	0.000316513357446829	0.00320714352918396	0.00243154950582119	Hmga2/Nfib/Tacc3/Gli3/Fgfr1/Rrm1/Kif1a/Igf2bp1/Arx/Numbl/Fgfr2	11
551	E11.5_up	GO:0090100	positive regulation of transmembrane receptor protein serine/threonine kinase signaling pathway	20/1543	101/17970	0.198019801980198	2.30616710407269	4.03436412343205	0.000325383371063058	0.00329103725396447	0.0024951549363781	Sox11/Tgfb2/Bmper/Kdr/Crb2/Bmp5/Foxd1/Zfp423/Atoh8/Bmp4/Tgfbr2/Acvr2b/Kcp/Itga8/Axin1/Dab2/Numa1/Inhba/Notch1/Acvr1	20
552	E11.5_up	GO:0048709	oligodendrocyte differentiation	23/1543	124/17970	0.185483870967742	2.16017184788744	3.97309097873169	0.000329862584130679	0.00333029743000049	0.00252492069546252	Ptn/Sox11/Myrf/Ntrk2/Lpar1/Gli3/Id2/Wasf3/Lingo1/Mdk/Id4/Tenm4/B4galt6/Suz12/Ptprz1/Bmp4/Bok/Fgfr3/Daam2/Tmem98/Ckap5/Notch1/Mtor	23
553	E11.5_up	GO:1902904	negative regulation of supramolecular fiber organization	29/1543	172/17970	0.168604651162791	1.96359402553166	3.89169243064028	0.000330492537048385	0.00333062370519105	0.00252516806645516	Stmn1/Tmsb10/Tpx2/Clip3/Ckap2/Dlc1/Tubb4a/Arap1/Slit2/Arhgap28/Tpm1/Diaph3/Mid1/Hdgfl3/Map3k1/Evl/Plekhh2/Map1a/Clasp1/Tmsb4x/Hspg2/Map2/Pik3ca/Pik3r1/Emilin1/Camsap1/Ttbk2/Spef1/Ppfia1	29
554	E11.5_up	GO:0072009	nephron epithelium development	24/1543	132/17970	0.181818181818182	2.11748070464856	3.94929620219072	0.000337218733844496	0.0033922743749375	0.00257190955282502	Kif26b/Tcf21/Prom1/Ednra/Foxc1/Foxc2/Gli3/Cd24a/Basp1/Agtr2/Osr1/Timeless/Pbx1/Foxd1/Bmp4/Magi2/Hoxb7/Six4/Jag1/Dchs1/Lamb2/Notch1/Dlg1/Hs3st3b1	24
555	E11.5_up	GO:0045444	fat cell differentiation	39/1543	257/17970	0.151750972762646	1.76731366205104	3.79716282206555	0.000340329069900885	0.00341739442622997	0.00259095473984287	Wnt5a/Runx1t1/Hmga2/Sfrp1/Clip3/Dact1/Negr1/Fbn1/Sh3pxd2b/E2f1/Ccnd1/Id2/Dlk1/Gata2/Rarres2/Id4/Sfrp2/Zfp423/Smad6/Axin2/Plac8/Plcb1/Arid5b/Lrp6/Axin1/Mapk14/Zfp516/Sirt1/Lrp3/Sav1/Jag1/Alms1/Ap1s2/Ankrd26/Slc2a4/Mtor/Wnt5b/Creb1/Trio	39
556	E11.5_up	GO:0035329	hippo signaling	13/1543	52/17970	0.25	2.91153596889177	4.2306312100772	0.000345708466222969	0.00346150404644003	0.00262439718613433	Cit/Sox11/Tead3/Wtip/Mapk14/Tead2/Sav1/Ajuba/Amotl1/Dchs1/Map4k4/Lats1/Ppp2ca	13
557	E11.5_up	GO:0009953	dorsal/ventral pattern formation	19/1543	94/17970	0.202127659574468	2.3540078046359	4.03381252645274	0.000345964068520921	0.00346150404644003	0.00262439718613433	Hoxb2/Sfrp1/Gli3/Gli1/Hoxa2/Smad6/Nbl1/Gas1/Axin2/Bmp4/Lrp6/Axin1/Disp1/Bmp1/Rnf220/Dync2h1/Mapk8/Gpr161/Acvr1	19
558	E11.5_up	GO:0045926	negative regulation of growth	37/1543	240/17970	0.154166666666667	1.79544718081659	3.80214249239556	0.000349315437792343	0.00348877228461779	0.00264507105696749	Wnt5a/Draxin/Sfrp1/Tgfb2/Slit2/Brca1/Foxp1/Sema3a/H19/Ptprs/Slit3/Sfrp2/Gnas/Gas1/Plac8/Dact3/Igfbp5/Ddx3x/Tgfbr2/Bcl11a/Psrc1/Fgfr3/Map2/Rgma/Dab2/Pak1/Sav1/Bbc3/Alms1/Inhba/Sema3f/Dcbld2/Ankrd26/Prdm4/Epha7/Ctdp1/Hspa1a	37
559	E11.5_up	GO:0007179	transforming growth factor beta receptor signaling pathway	33/1543	206/17970	0.160194174757282	1.86564440725104	3.82973341615976	0.000353344582305407	0.00352270010230417	0.00267079399938594	Col1a2/Col3a1/Sox11/Tgfb2/Fbn1/Nrep/Fbn2/Arap1/Pmepa1/Spry1/Smad6/Map3k1/Tgfbr2/Itgb8/Ltbp4/Itga8/Ski/Axin1/Itga3/Dab2/Sirt1/Smad1/Peg10/Tnrc6c/Spred3/Emilin1/Zmiz1/Ltbp1/Acvr1/Lats1/Il17rd/Creb1/Tab1	33
560	E11.5_up	GO:0070372	regulation of ERK1 and ERK2 cascade	43/1543	293/17970	0.146757679180887	1.70916104658493	3.75094063103463	0.000363967005562485	0.00362212164642809	0.00274617210587935	Fn1/Pdgfrb/Fbln1/Ddr2/Ednra/Ephb2/Akap12/Hmgb1/Glipr2/Clcf1/Bmper/Angpt1/Mfhas1/Kdr/Cxcl12/Spry1/Rapgef1/Bmp4/Braf/Sema6a/F2r/Pdgfd/Fgfr3/Dab2/Epha2/Garem1/Dnajc27/Hand2/Spred3/Emilin1/Inhba/Ace2/Fam83d/Fgfr2/Ankrd26/Ezr/Rps6ka6/Epha7/Notch1/Phlpp1/Abl1/Dusp7/Dlg1	43
561	E11.5_up	GO:0043200	response to amino acid	23/1543	125/17970	0.184	2.14289047310434	3.92976998912732	0.000372006612459367	0.00368867912279569	0.00279663376975491	Col1a1/Col1a2/Col3a1/Col5a2/Lmnb1/Ntrk2/Mmp2/Dnmt1/Hnrnpd/Slc1a3/Pcna/Kcnb1/Igf1r/Col16a1/Pdgfd/Pik3ca/Capn2/Gclc/Ipo5/Col6a1/Bmt2/Baiap2/Mtor	23
562	E11.5_up	GO:0071229	cellular response to acid chemical	20/1543	102/17970	0.196078431372549	2.28355762266021	3.98421964924545	0.000372640650661039	0.00368867912279569	0.00279663376975491	Col1a1/Col1a2/Col3a1/Col5a2/Lmnb1/Ntrk2/Mmp2/Dnmt1/Hnrnpd/Col16a1/Pdgfd/Bdnf/Pik3ca/Capn2/Gclc/Ipo5/Col6a1/Bmt2/Baiap2/Mtor	20
563	E11.5_up	GO:0099068	postsynapse assembly	20/1543	102/17970	0.196078431372549	2.28355762266021	3.98421964924545	0.000372640650661039	0.00368867912279569	0.00279663376975491	Wnt5a/Prickle2/Ephb2/Fgfr1/Flrt2/Rac3/Ptprs/Cbln1/Nlgn2/Nrxn3/Ptprd/Dclk1/S1pr2/Magi2/Numbl/Rac1/Nrxn2/Pum2/Abl1/Lats1	20
564	E11.5_up	GO:0035136	forelimb morphogenesis	12/1543	46/17970	0.260869565217391	3.03812448927837	4.24187576000498	0.00037965487964173	0.00374057805983133	0.00283598181687326	Aldh1a2/Crabp2/Hoxd10/Hoxd9/Hoxa9/Tbx3/Osr1/Twist1/Lrp6/Rdh10/Reck/Lnpk	12
565	E11.5_up	GO:0045840	positive regulation of mitotic nuclear division	12/1543	46/17970	0.260869565217391	3.03812448927837	4.24187576000498	0.00037965487964173	0.00374057805983133	0.00283598181687326	Pdgfrb/Ska1/Cenpe/Nusap1/Ube2c/Ska3/Cdc20/Igf1r/Igf2/Nup62/Edn3/Phip	12
566	E11.5_up	GO:0072010	glomerular epithelium development	9/1543	28/17970	0.321428571428571	3.74340338857513	4.4524499784715	0.000379897215479011	0.00374057805983133	0.00283598181687326	Prom1/Ednra/Foxc1/Foxc2/Cd24a/Basp1/Magi2/Jag1/Lamb2	9
567	E11.5_up	GO:0051058	negative regulation of small GTPase mediated signal transduction	15/1543	66/17970	0.227272727272727	2.6468508808107	4.10787290561214	0.000383674543581874	0.00376446871722145	0.00285409491834256	Stmn1/Tgfb2/Dlc1/Timp2/Ephb2/Slit2/Dgkz/Spry1/Arhgap45/Sh3bp1/Rapgef1/Rasa4/Nup62/Itga3/Arhgap35	15
568	E11.5_up	GO:0060350	endochondral bone morphogenesis	15/1543	66/17970	0.227272727272727	2.6468508808107	4.10787290561214	0.000383674543581874	0.00376446871722145	0.00285409491834256	Col1a1/Col3a1/Foxc1/Tmem119/Mmp16/Rarb/Col13a1/Gnas/Axin2/Bmp4/Tgfbr2/Rarg/Stc1/Hspg2/Poc1a	15
569	E11.5_up	GO:0071214	cellular response to abiotic stimulus	47/1543	330/17970	0.142424242424242	1.65869321864137	3.70132022795417	0.000397986753635084	0.00388677070760641	0.00294682021784207	Col1a1/Rad51ap1/Mfap4/Bard1/Rad51/Sfrp1/Ednra/Aurkb/Mmp2/Fignl1/Brca2/Blm/Cnn2/Brca1/Ect2/Nucks1/Ptger4/Bmf/Rcsd1/Sfrp2/Pcna/Chek1/Pold1/Egr1/Ddx3x/Nfatc4/Mapk14/Irf1/Pik3ca/Sirt1/Rnf168/Pik3r1/Gclc/Bbc3/Pold3/Net1/Chek2/Noc2l/Rac1/Nfkb1/Rad9a/Casp2/Hvcn1/Slc2a4/Mtor/Trp53bp1/Atm	47
570	E11.5_up	GO:0104004	cellular response to environmental stimulus	47/1543	330/17970	0.142424242424242	1.65869321864137	3.70132022795417	0.000397986753635084	0.00388677070760641	0.00294682021784207	Col1a1/Rad51ap1/Mfap4/Bard1/Rad51/Sfrp1/Ednra/Aurkb/Mmp2/Fignl1/Brca2/Blm/Cnn2/Brca1/Ect2/Nucks1/Ptger4/Bmf/Rcsd1/Sfrp2/Pcna/Chek1/Pold1/Egr1/Ddx3x/Nfatc4/Mapk14/Irf1/Pik3ca/Sirt1/Rnf168/Pik3r1/Gclc/Bbc3/Pold3/Net1/Chek2/Noc2l/Rac1/Nfkb1/Rad9a/Casp2/Hvcn1/Slc2a4/Mtor/Trp53bp1/Atm	47
571	E11.5_up	GO:0043535	regulation of blood vessel endothelial cell migration	19/1543	95/17970	0.2	2.32922877511342	3.98111112752105	0.00039823184533344	0.00388677070760641	0.00294682021784207	Foxc2/Fgfr1/Hmgb1/Hdac7/Gata2/Rhoj/Atp2b4/Angpt1/Kdr/Sh3bp1/Igf2/Epha2/Sirt1/Jup/Amotl1/Prkd1/Hdac5/Notch1/Abl1	19
572	E11.5_up	GO:0051307	meiotic chromosome separation	6/1543	13/17970	0.461538461538462	5.37514332718481	4.83629583250622	0.000401048372277334	0.00388703057165493	0.00294701723811665	Top2a/Knl1/Ncaph/Ttk/Espl1/Ncapd3	6
573	E11.5_up	GO:0061309	cardiac neural crest cell development involved in outflow tract morphogenesis	6/1543	13/17970	0.461538461538462	5.37514332718481	4.83629583250622	0.000401048372277334	0.00388703057165493	0.00294701723811665	Ednra/Twist1/Sema3c/Bmp4/Jag1/Hand2	6
574	E11.5_up	GO:2000095	regulation of Wnt signaling pathway, planar cell polarity pathway	6/1543	13/17970	0.461538461538462	5.37514332718481	4.83629583250622	0.000401048372277334	0.00388703057165493	0.00294701723811665	Nkd1/Dact1/Mllt3/Dab2/Spef1/Abl1	6
575	E11.5_up	GO:2000105	positive regulation of DNA-templated DNA replication	6/1543	13/17970	0.461538461538462	5.37514332718481	4.83629583250622	0.000401048372277334	0.00388703057165493	0.00294701723811665	E2f7/E2f8/Fgfr1/Cdc7/Cdt1/Dbf4	6
576	E11.5_up	GO:0000018	regulation of DNA recombination	22/1543	118/17970	0.186440677966102	2.17131495985149	3.91234408561947	0.00040865276225759	0.00395385736816241	0.00299768309156061	Rad51ap1/Plk1/Rad51/Ankle1/Nsd2/Fignl1/Blm/Clcf1/Atad5/Timeless/Chek1/Rpa2/Rad18/Msh6/Mad2l2/Paxip1/Zcwpw1/Rtel1/Abl1/Skp2/Trp53bp1/Smchd1	22
577	E11.5_up	GO:0045859	regulation of protein kinase activity	60/1543	450/17970	0.133333333333333	1.55281918340894	3.6398886649902	0.000413241667649727	0.00399132723364286	0.00302609149675454	Pdgfrb/Clspn/Wnt5a/Tpx2/Plk1/Hmga2/Stil/Nr2f2/Cenpe/Ddr2/Ezh2/Sfrp1/Tgfb2/Fbn1/Blm/Ephb2/Fgfr1/Ccnd1/Cd24a/Ect2/Map2k6/Angpt1/Fzd4/Sfrp2/Spry1/Prnp/Map3k1/Ddx3x/Tfap4/Tab2/Lrp6/Agrn/Dtnbp1/Nup62/Psrc1/Vangl2/Axin1/Mllt1/Map4k2/Etaa1/Edn3/Pik3ca/Cdc25b/Pak1/Vldlr/Sirt1/Ajuba/Nolc1/Htt/Hipk3/Kat2b/Abl1/Mtor/Lats1/Dusp7/Magi3/Dlg1/Tab1/Ppp2ca/Zfp91	60
578	E11.5_up	GO:0021953	central nervous system neuron differentiation	35/1543	225/17970	0.155555555555556	1.81162238064377	3.7546811324161	0.000419916270963811	0.00404877747072892	0.00306964835485109	Wnt5a/Hoxc10/Cdh11/Foxp2/Draxin/Sfrp1/Ntrk2/Hoxd10/Nfib/Gli3/Ephb2/Fgfr1/Slit2/Gata2/Sema3a/Rac3/Lingo1/Cbln1/Id4/B4galt6/Sfrp2/Dclk1/Zswim6/Arx/Agtpbp1/Inhba/Rac1/Fbxo45/Fgfr2/Zmiz1/Gdpd5/Dync2h1/Nin/Arhgap35/Gba2	35
579	E11.5_up	GO:0071230	cellular response to amino acid stimulus	18/1543	88/17970	0.204545454545455	2.38216579272963	3.98344862144006	0.000421263207160119	0.00404914980075266	0.00306993064308578	Col1a1/Col1a2/Col3a1/Col5a2/Lmnb1/Ntrk2/Mmp2/Dnmt1/Hnrnpd/Col16a1/Pdgfd/Capn2/Gclc/Ipo5/Col6a1/Bmt2/Baiap2/Mtor	18
580	E11.5_up	GO:0007416	synapse assembly	43/1543	295/17970	0.145762711864407	1.69757351406571	3.70243180676656	0.000421408018021989	0.00404914980075266	0.00306993064308578	Wnt5a/Ntrk2/Negr1/St8sia2/Adgrb2/Prickle2/Ephb2/Fgfr1/Flrt2/Slit2/Efna5/Mdga1/Efnb3/Rac3/Ptprs/Cbln1/Nlgn2/Nrxn3/Ptprd/Dclk1/Plxnb1/Gabre/S1pr2/Magi2/Numbl/Agrn/Bdnf/Six4/Vldlr/Pik3r1/Mapt/Clstn2/Rac1/Fbxo45/Nrxn2/Elavl2/Plxnb2/Eif4g1/Epha7/Pum2/Amigo3/Abl1/Lats1	43
581	E11.5_up	GO:0046545	development of primary female sexual characteristics	24/1543	134/17970	0.17910447761194	2.08587651502694	3.86678385489729	0.000424389598525576	0.00407078009050436	0.00308633000902556	Nr2f2/Sfrp1/Foxc1/Mmp2/Brca2/Dach1/Ptger4/Angpt1/Edn2/Kdr/Slit3/Fzd4/Bmp4/Nup107/Arid5b/Sirt1/Lhfpl2/Inhba/Rac1/Casp2/Lfng/Notch1/Kmt2b/Atm	24
582	E11.5_up	GO:0071375	cellular response to peptide hormone stimulus	46/1543	322/17970	0.142857142857143	1.66373483936673	3.68332967040202	0.00042642393379301	0.00408326560657808	0.00309579611185593	Ccna2/Marcks/Ddr2/Ednra/Cyp1b1/Brip1/Foxc2/Fbn1/Pid1/Agtr2/Nucks1/Rarres2/Pde3b/Myo5a/Sorbs1/Rhoq/Gnas/Hmga1/Adcy6/Igf1r/Socs3/Plcb1/Igf2/Atp2b1/Eif4ebp2/Prkaca/Grb10/Irf1/Tns2/Pik3ca/Pak1/Sirt1/Pik3r1/Gclc/Phip/Inhba/Rac1/Nfkb1/Col6a1/Dennd4c/Ankrd26/Prkd1/Kat2b/Slc2a4/C2cd5/Mtor	46
583	E11.5_up	GO:0048640	negative regulation of developmental growth	21/1543	111/17970	0.189189189189189	2.20332451699918	3.89745827836738	0.000446677938718813	0.00426404271204586	0.00323285529784621	Wnt5a/Draxin/Slit2/Foxp1/Sema3a/H19/Ptprs/Gnas/Plac8/Tgfbr2/Bcl11a/Fgfr3/Map2/Rgma/Pak1/Sav1/Alms1/Sema3f/Ankrd26/Epha7/Ctdp1	21
584	E11.5_up	GO:2001222	regulation of neuron migration	14/1543	60/17970	0.233333333333333	2.71743357096565	4.08388560987519	0.000446833113912575	0.00426404271204586	0.00323285529784621	Col3a1/Unc5c/Kif20b/Flrt2/Sema3a/Mdk/Ptprz1/Flna/Zswim6/Arhgap32/Sema6a/Rac1/Plxnb2/Mapk8	14
585	E11.5_up	GO:0001756	somitogenesis	16/1543	74/17970	0.216216216216216	2.51808516228477	4.01051180132726	0.000452387244826305	0.00430231077716212	0.00326186887144385	Wnt5a/Sfrp1/Tbx18/Foxc1/Foxc2/Crb2/Sfrp2/Ror2/Axin2/Sema3c/Lef1/Lrp6/Nle1/Lfng/Notch1/Atm	16
586	E11.5_up	GO:0046847	filopodium assembly	16/1543	74/17970	0.216216216216216	2.51808516228477	4.01051180132726	0.000452387244826305	0.00430231077716212	0.00326186887144385	Fmnl3/Arap1/Ephb2/Dpysl3/Rhoq/Sh3bp1/S1pr2/Dock11/Agrn/Daam2/Pik3r1/Fscn1/Rac1/Fnbp1l/Ezr/Spef1	16
587	E11.5_up	GO:0007264	small GTPase-mediated signal transduction	58/1543	433/17970	0.133949191685912	1.55999155839005	3.61504382223562	0.000455189465363123	0.00431156912955316	0.00326888824615418	Col1a2/Ccna2/Stmn1/Pdgfrb/Col3a1/Ednra/Lpar1/Tgfb2/Dlc1/Timp2/Racgap1/Gm266/Ephb2/Rab33a/Slit2/Arhgap28/Tgm2/Rhoj/Rac3/Sh2d3c/Dgkz/Arhgdib/Rhoq/Cdc42ep1/Spry1/Arhgap45/Arhgap19/Sh3bp1/Rapgef1/Plxnb1/Rasgrp2/Rasa4/Arhgap32/F2r/Dock11/Agrn/Psd3/Foxm1/Nup62/Vangl2/Itga3/Celsr1/Net1/Dock6/Rac1/Chn1/Dennd4c/Gbf1/Arhgap31/Notch1/Arhgap35/Abl1/Baiap2/Map4k4/Garnl3/Rab35/Brap/Rnd3	58
588	E11.5_up	GO:0032233	positive regulation of actin filament bundle assembly	15/1543	67/17970	0.223880597014925	2.60734564378367	4.0397041628869	0.000455681718519077	0.00431156912955316	0.00326888824615418	Lpar1/Sh3pxd2b/Tpm1/Evl/Flna/Braf/Cd47/Pak1/Rac1/Limch1/Id1/Abl1/Pdlim4/Mtor/Arhgef10l	15
589	E11.5_up	GO:1903053	regulation of extracellular matrix organization	15/1543	67/17970	0.223880597014925	2.60734564378367	4.0397041628869	0.000455681718519077	0.00431156912955316	0.00326888824615418	Ddr2/Tgfb2/Antxr1/Axin2/Lama1/Clasp1/Mad2l2/Nid1/Emilin1/Reck/Fscn1/Col6a1/Lamb2/Notch1/Abl1	15
590	E11.5_up	GO:0043549	regulation of kinase activity	63/1543	480/17970	0.13125	1.52855638366818	3.59735108600422	0.000458990202192273	0.00433551253697888	0.0032870413409452	Pdgfrb/Clspn/Wnt5a/Tpx2/Plk1/Ldb2/Hmga2/Stil/Nr2f2/Cenpe/Ddr2/Ezh2/Sfrp1/Tgfb2/Fbn1/Blm/Ephb2/Fgfr1/Ccnd1/Cd24a/Ect2/Map2k6/Angpt1/Fzd4/Sfrp2/Spry1/Prnp/Map3k1/Ddx3x/Tfap4/Tab2/Rbl1/Lrp6/Agrn/Dtnbp1/Nup62/Psrc1/Vangl2/Axin1/Mllt1/Map4k2/Etaa1/Edn3/Pik3ca/Cdc25b/Pak1/Vldlr/Sirt1/Mapt/Ajuba/Nolc1/Htt/Hipk3/Kat2b/Abl1/Mtor/Lats1/Dusp7/Magi3/Dlg1/Tab1/Ppp2ca/Zfp91	63
591	E11.5_up	GO:1901862	negative regulation of muscle tissue development	7/1543	18/17970	0.388888888888889	4.52905595160942	4.5909669415546	0.000462429341114017	0.00436060696789918	0.0033060671034494	Hdac7/Twist1/Igfbp5/Bmp4/Lef1/Bdnf/Hdac5	7
592	E11.5_up	GO:0032388	positive regulation of intracellular transport	26/1543	151/17970	0.172185430463576	2.00529629645526	3.80195245155284	0.000471364871230878	0.00443735883001636	0.00336425781138112	Kif20b/Ran/Prr5l/Anp32b/Gli3/Spag5/Cdk1/Brca1/Ect2/Flna/Trim28/Fez1/Prkaca/Mapk14/Map2/Dab2/Xpo4/Numa1/Pik3r1/Ubr5/Ipo5/Jup/Pcnt/Prkd1/Ezr/Uaca	26
593	E11.5_up	GO:1902905	positive regulation of supramolecular fiber organization	29/1543	176/17970	0.164772727272727	1.91896688858776	3.75478602806355	0.000489156975394601	0.00459708570636444	0.00348535741410123	Lpar1/Aurkb/Sh3pxd2b/Wasf3/Tpm1/Cdc42ep1/Map3k1/Evl/Flna/Braf/Pde4dip/Cd47/Psrc1/Pak1/Numa1/Mapt/Rac1/Limch1/Ckap5/Prkd1/Id1/Mapk8/Abl1/Baiap2/Pdlim4/Mtor/Hspa1a/Arhgef10l/Dlg1	29
594	E11.5_up	GO:0038084	vascular endothelial growth factor signaling pathway	11/1543	41/17970	0.268292682926829	3.12457518612775	4.17399369206563	0.000508566399000211	0.00477144872327976	0.00361755365158045	Dcn/Pdgfrb/Adgra2/Foxc1/Vegfd/Kdr/Sema6a/Pik3ca/Emilin1/Tcf4/Ccbe1	11
595	E11.5_up	GO:0051897	positive regulation of phosphatidylinositol 3-kinase/protein kinase B signal transduction	30/1543	185/17970	0.162162162162162	1.88856387171358	3.72317431117551	0.000520222473162348	0.00487260477803994	0.00369424680632227	Dcn/Fn1/Unc5b/Pdgfrb/Ddr2/Ntrk2/Tgfb2/Ror1/Prr5l/Fgfr1/Angpt1/Mfhas1/Kdr/Cxcl12/Ror2/Igfbp5/Igf1r/Plxnb1/F2r/Igf2/Pdgfd/Fgfr3/Pik3ca/Sirt1/Rac1/Prkd1/Pros1/Phlpp1/Ambra1/Mtor	30
596	E11.5_up	GO:0043547	positive regulation of GTPase activity	26/1543	152/17970	0.171052631578947	1.99210355766279	3.76456770705535	0.000523130753488758	0.00489162363958531	0.00370866627429155	Wnt5a/Ezh2/Arap1/Arhgap11a/Ect2/Tgm2/Sh3bp1/Rapgef1/Plxnb1/Rasgrp2/F2r/Rcc2/Dock11/Agrn/Prtn3/Rgma/Epha2/Myo9a/Chn2/Rgs16/Net1/Mex3b/Chn1/Smcr8/Arhgap35/Map4k4	26
597	E11.5_up	GO:0003176	aortic valve development	10/1543	35/17970	0.285714285714286	3.32746967873345	4.22408989789438	0.000526377041755236	0.00491373409330307	0.0037254296845729	Slit2/Twist1/Slit3/Smad6/Axin2/Bmp4/Tgfbr2/Adamts5/Emilin1/Notch1	10
598	E11.5_up	GO:0060976	coronary vasculature development	16/1543	75/17970	0.213333333333333	2.48451069345431	3.94833414353187	0.000529957262830982	0.00493888265176766	0.00374449648478007	Pdgfrb/Myh10/Fgfr1/Angpt1/Smad6/Bmp4/Ndst1/Vangl2/Hand2/Pbrm1/Ptk7/Fgfr2/Dync2h1/Notch1/Ltbp1/Tab1	16
599	E11.5_up	GO:0051148	negative regulation of muscle cell differentiation	15/1543	68/17970	0.220588235294118	2.56900232549274	3.97276664599887	0.000538940529156881	0.00501421630883355	0.00380161195683283	Ezh2/Tmem119/Dnmt1/Id2/Foxp1/Fzd7/Igf2/Bdnf/Pak1/Smad1/Ybx1/Tnpo2/Hdac5/Ctdp1/Notch1	15
600	E11.5_up	GO:0046546	development of primary male sexual characteristics	27/1543	161/17970	0.167701863354037	1.95308002882181	3.72295964871723	0.000568362753663174	0.00527914271027478	0.00400247033895435	Wnt5a/Tcf21/Hmgb2/Hmga2/Sfrp1/Cyp1b1/Tgfb2/Brip1/Hoxa9/Aspm/Ccnd1/Hoxa10/Sema3a/Kdr/Rrm1/Sfrp2/Kif18a/Flna/Bok/Arid5b/Six4/Prdx4/Lhfpl2/Inhba/Bcl2l11/Ago4/Patz1	27
601	E11.5_up	GO:0035088	establishment or maintenance of apical/basal cell polarity	12/1543	48/17970	0.25	2.91153596889177	4.06420537093462	0.000578895883522084	0.00535022679746032	0.00405636392852866	Wnt5a/Prickle2/Crb2/Sh3bp1/Lama1/Llgl1/Vangl2/Myo9a/Fscn1/Ptk7/Ezr/Dlg1	12
602	E11.5_up	GO:0050919	negative chemotaxis	12/1543	48/17970	0.25	2.91153596889177	4.06420537093462	0.000578895883522084	0.00535022679746032	0.00405636392852866	Wnt5a/Unc5c/Flrt2/Slit2/Efna5/Sema3a/Slit3/Sema3d/Sema3c/Sema6a/Sema3f/Epha7	12
603	E11.5_up	GO:0061245	establishment or maintenance of bipolar cell polarity	12/1543	48/17970	0.25	2.91153596889177	4.06420537093462	0.000578895883522084	0.00535022679746032	0.00405636392852866	Wnt5a/Prickle2/Crb2/Sh3bp1/Lama1/Llgl1/Vangl2/Myo9a/Fscn1/Ptk7/Ezr/Dlg1	12
604	E11.5_up	GO:0048675	axon extension	23/1543	129/17970	0.178294573643411	2.07644425688405	3.76047401788246	0.000591420959389371	0.00545693544151815	0.00413726687171303	Fn1/Wnt5a/Draxin/Alcam/Ednra/Slit2/Sema3a/Edn2/Ptprs/Cxcl12/Slit3/Dclk1/Arhgap32/Raph1/Bdnf/Map2/Edn3/Pak1/Mapt/Ttl/Sema3f/Lamb2/Abl1	23
605	E11.5_up	GO:2000243	positive regulation of reproductive process	19/1543	98/17970	0.193877551020408	2.25792585342627	3.82690156741964	0.00059821995334864	0.00551054512398673	0.00417791194909342	Rad51ap1/Wnt5a/Unc5c/Knl1/Fbxo5/Cdc25c/Ptger4/Sema3a/Pde3a/Bnc1/Aurka/Igf1r/Plcb1/Cdc25b/Lhfpl2/Inhba/Rbm46/Lfng/Ythdc2	19
606	E11.5_up	GO:0070371	ERK1 and ERK2 cascade	45/1543	318/17970	0.141509433962264	1.64803922767459	3.57341688480292	0.000601216370119122	0.00552900797140902	0.00419190986565599	Fn1/Pdgfrb/Fbln1/Ddr2/Ednra/Ephb2/Akap12/Hmgb1/Glipr2/Clcf1/Bmper/Ptger4/Angpt1/Mfhas1/Kdr/Cxcl12/Spry1/Rapgef1/Bmp4/Braf/Sema6a/F2r/Pdgfd/Grb10/Fgfr3/Dab2/Epha2/Garem1/Dnajc27/Hand2/Spred3/Emilin1/Inhba/Ace2/Fam83d/Fgfr2/Ankrd26/Ezr/Rps6ka6/Epha7/Notch1/Phlpp1/Abl1/Dusp7/Dlg1	45
607	E11.5_up	GO:0003177	pulmonary valve development	8/1543	24/17970	0.333333333333333	3.88204795852236	4.33000882347652	0.000610090720428679	0.00556470635834538	0.00421897519476392	Tgfb2/Slit2/Smad6/Bmp4/Adamts5/Jag1/Stra6/Notch1	8
608	E11.5_up	GO:0006312	mitotic recombination	8/1543	24/17970	0.333333333333333	3.88204795852236	4.33000882347652	0.000610090720428679	0.00556470635834538	0.00421897519476392	Rad51/Ankle1/Brca2/Blm/Gen1/Smc6/Rad51c/Xrcc1	8
609	E11.5_up	GO:0061318	renal filtration cell differentiation	8/1543	24/17970	0.333333333333333	3.88204795852236	4.33000882347652	0.000610090720428679	0.00556470635834538	0.00421897519476392	Prom1/Ednra/Foxc2/Cd24a/Basp1/Magi2/Jag1/Lamb2	8
610	E11.5_up	GO:0072112	podocyte differentiation	8/1543	24/17970	0.333333333333333	3.88204795852236	4.33000882347652	0.000610090720428679	0.00556470635834538	0.00421897519476392	Prom1/Ednra/Foxc2/Cd24a/Basp1/Magi2/Jag1/Lamb2	8
611	E11.5_up	GO:2001224	positive regulation of neuron migration	8/1543	24/17970	0.333333333333333	3.88204795852236	4.33000882347652	0.000610090720428679	0.00556470635834538	0.00421897519476392	Kif20b/Sema3a/Mdk/Ptprz1/Flna/Arhgap32/Sema6a/Mapk8	8
612	E11.5_up	GO:1990778	protein localization to cell periphery	53/1543	392/17970	0.135204081632653	1.57460618725779	3.52528627647599	0.000629909607090357	0.00573608862796497	0.00434891152882816	Plk1/Kif2c/Cacnb3/Clip3/Negr1/Pkdcc/Pid1/Ephb2/Gpc6/Atp2b4/Cacng7/Sapcd2/Rab38/Ank2/Myo5a/Sorbs1/Rhoq/Nrxn3/Kcnb1/Prnp/Flna/Grip1/Adcy6/Nsg1/Magi2/Lrp6/Tmem88/Rab34/Itga3/Dab2/Stac2/Epha2/Numa1/Epb41/Pik3r1/Ttc7b/Mex3b/Tmem108/Rac1/Tspan5/Ptpn9/Cask/Gga2/Jup/Epb41l3/Dchs1/Dennd4c/Ezr/Eif4g1/C2cd5/Gpsm2/Ppfia1/Dlg1	53
613	E11.5_up	GO:0007160	cell-matrix adhesion	35/1543	230/17970	0.152173913043478	1.77223928541238	3.61247450190648	0.000634425570259719	0.00576778744381307	0.00437294451622308	Fn1/Col3a1/Cdh11/Hoxa7/Nid2/Frem1/Dlc1/Svep1/Itga9/Sned1/Efna5/Kdr/Postn/Col13a1/Sorbs1/Itgb8/Col16a1/Itga8/Clasp1/Rcc2/Itga3/Nid1/Pik3r1/Jag1/Itga1/Emilin1/Ajuba/Bcl2l11/Rac1/Cask/Jup/Slk/Limch1/Abl1/Map4k4	35
614	E11.5_up	GO:0021772	olfactory bulb development	11/1543	42/17970	0.261904761904762	3.050180538839	4.07677383444277	0.000636199612804121	0.00577449583413252	0.00437803059454096	Wnt5a/Fgfr1/Id2/Slit2/Efna2/Sema3a/Arx/Ski/Agtpbp1/Rac1/Pcnt	11
615	E11.5_up	GO:0010001	glial cell differentiation	42/1543	292/17970	0.143835616438356	1.67513028347198	3.56474311410296	0.000644236889491289	0.00583793851241456	0.00442613072215324	Ptn/Sox11/Hmga2/Myrf/Ntrk2/Lpar1/Nfib/Ror1/Gli3/Id2/Vcan/Clcf1/Wasf3/Cspg5/Lingo1/Mdk/Id4/Tenm4/B4galt6/Ror2/Suz12/Pou3f1/Ptprz1/Bmp4/Nr3c1/Ano1/Lef1/Hapln3/Bok/Lrp6/Ski/Fgfr3/Daam2/Tmem98/Ifngr1/Col6a1/Ckap5/Lamb2/Notch1/Metrn/Abl1/Mtor	42
616	E11.5_up	GO:0035999	tetrahydrofolate interconversion	6/1543	14/17970	0.428571428571429	4.99120451810018	4.57856085436875	0.000650967549860749	0.00588935414833434	0.00446511234644745	Mthfd2/Sardh/Tyms/Shmt1/Mthfd2l/Dhfr	6
617	E11.5_up	GO:0030325	adrenal gland development	9/1543	30/17970	0.3	3.49384316267012	4.18971357672793	0.000672556181949352	0.0060623361783842	0.00459626156563774	Pdgfrb/Hmga2/Cyp1b1/Mdk/Pbx1/Igf1r/Nr3c1/Arid5b/Stra6	9
618	E11.5_up	GO:0045910	negative regulation of DNA recombination	10/1543	36/17970	0.277777777777778	3.2350399654353	4.11399490747875	0.00067335117430824	0.0060623361783842	0.00459626156563774	Plk1/Ankle1/Blm/Rad18/Msh6/Mad2l2/Rtel1/Abl1/Trp53bp1/Smchd1	10
619	E11.5_up	GO:0072528	pyrimidine-containing compound biosynthetic process	10/1543	36/17970	0.277777777777778	3.2350399654353	4.11399490747875	0.00067335117430824	0.0060623361783842	0.00459626156563774	Tk1/Dck/Nme1/Cad/Dut/Nme4/Dtymk/Tyms/Shmt1/Mtor	10
620	E11.5_up	GO:0048844	artery morphogenesis	17/1543	84/17970	0.202380952380952	2.35695768910286	3.82045531902227	0.000684537222959513	0.00615310636056994	0.00466508049738452	Pdgfrb/Col3a1/Prrx1/Ednra/Tgfb2/Foxc1/Foxc2/Notch3/Ptger4/Mdk/Bmp4/Tgfbr2/Jag1/Hand2/Stra6/Zmiz1/Notch1	17
621	E11.5_up	GO:0048009	insulin-like growth factor receptor signaling pathway	12/1543	49/17970	0.244897959183673	2.85211686748581	3.97879071543657	0.000707546096158993	0.00633947651751457	0.00480638014889524	Igfbp3/Bmp5/Igfbp2/Igfbp5/Igf1r/Plcb1/Igf2/Grb10/Pik3ca/Pik3r1/Phip/Col6a1	12
622	E11.5_up	GO:0085029	extracellular matrix assembly	12/1543	49/17970	0.244897959183673	2.85211686748581	3.97879071543657	0.000707546096158993	0.00633947651751457	0.00480638014889524	Col1a2/Col3a1/Mfap4/Antxr1/Ltbp4/Clasp1/Mad2l2/Emilin1/Col6a1/Fbln5/Lamb2/Notch1	12
623	E11.5_up	GO:0007224	smoothened signaling pathway	26/1543	155/17970	0.167741935483871	1.95354671461125	3.65410227503354	0.000709489772856048	0.00634668780758709	0.00481184750907185	Prrx1/Stil/Sfrp1/Gli3/Gli1/Zfp423/Ror2/Gas1/Tgfbr2/Evc/Chsy1/Dzip1/Ndst1/Rab34/Prkaca/Cenpj/Hspg2/Fgfr3/Disp1/Ubr5/Pttg1/Fgfr2/Ttbk2/Dync2h1/Gpr161/Wdr11	26
624	E11.5_up	GO:0043393	regulation of protein binding	29/1543	180/17970	0.161111111111111	1.87632317995247	3.62141558975791	0.000711405182090524	0.00635362352530527	0.00481710593945911	Wnt5a/Plk1/Ran/Aurkb/Dact1/Nes/Mdga1/Angpt1/Spon1/Plcl1/Aurka/Tmem132a/Bmp4/Nfatc4/Dzip1/Agrn/Dtnbp1/Cthrc1/Bdnf/Smarcd3/Rgma/Dab2/Epb41/Ttbk2/Hdac5/Zfpm1/Lfng/Mapk8/Abl1	29
625	E11.5_up	GO:0032271	regulation of protein polymerization	31/1543	197/17970	0.157360406091371	1.83264192965776	3.60144517994252	0.000715067162846315	0.00637611087766802	0.00483415510175176	Stmn1/Tmsb10/Clip3/Tubb4a/Slit2/Arhgap28/Tpm1/Cdc42ep1/Map3k1/Plekhg2/Evl/Pde4dip/Psrc1/Tmsb4x/Map2/Pak1/Numa1/Daam2/Mapt/Rac1/Camsap1/Ckap5/Mapk8/Ambra1/Abl1/Baiap2/Gba2/Mtor/Lats1/Hspa1a/Dlg1	31
626	E11.5_up	GO:0051345	positive regulation of hydrolase activity	48/1543	348/17970	0.137931034482759	1.60636467249201	3.50075488242766	0.000717032543097408	0.0063834223046036	0.00483969838236589	Wnt5a/Ezh2/Dlc1/Anp32b/Arap1/Arhgap11a/Pidd1/Hmgb1/Ect2/Tgm2/Antxr1/Casp8ap2/Sfrp2/Pcna/Sh3bp1/Rapgef1/Ddx3x/Plxnb1/Tfap4/Bok/Rasgrp2/Efna3/F2r/Rcc2/Dock11/Agrn/Prtn3/Ppargc1b/Fgfr3/Rgma/Epha2/Sirt1/Myo9a/Chn2/Bbc3/Rgs16/Net1/Mex3b/Bcl2l11/Chn1/Egln3/Fgfr2/Apaf1/Uaca/Smcr8/Arhgap35/Mtch1/Map4k4	48
627	E11.5_up	GO:0001101	response to acid chemical	25/1543	147/17970	0.170068027210884	1.98063671353182	3.65882974561946	0.000723737438124407	0.00643283691015522	0.00487716289201942	Col1a1/Col1a2/Col3a1/Col5a2/Lmnb1/Ntrk2/Mmp2/Dnmt1/Atp2b4/Hnrnpd/Slc1a3/Pcna/Kcnb1/Igf1r/Col16a1/Pdgfd/Bdnf/Pik3ca/Capn2/Gclc/Ipo5/Col6a1/Bmt2/Baiap2/Mtor	25
628	E11.5_up	GO:0035270	endocrine system development	24/1543	139/17970	0.172661870503597	2.01084498570942	3.6666537458646	0.000733664157690876	0.00651068527199244	0.00493618492955276	Pdgfrb/Wnt5a/Aldh1a2/Hmga2/Hoxa5/Hoxb3/Ednra/Cyp1b1/Hoxa3/Gata2/Gli1/Mdk/Pde3b/Pbx1/Bmp5/Hmga1/Bmp4/Igf1r/Nr3c1/Arid5b/Braf/Stra6/Thra/Creb1	24
629	E11.5_up	GO:0141188	nucleic acid catabolic process	43/1543	303/17970	0.141914191419142	1.65275309125209	3.51200103910336	0.000740572919029659	0.00656154670548854	0.00497474637601046	Hnrnpab/Slfn9/Prr5l/Samd4/E2f1/Igfbp3/Hnrnpd/Cacng7/Hnrnpa0/Srsf1/Lsm6/Axin2/Igf2bp1/Csdc2/Lsm2/Zc3h4/Lsm5/Ctif/Exosc2/Fen1/Exog/Cnot6/Xrn1/Mex3d/Dna2/Ybx1/Rbm38/Tnrc6c/Mettl1/Lsm4/Csde1/Rc3h2/Ago4/Rbm46/Eif4enif1/Apaf1/Exosc8/Pum2/Mtor/Hspa1a/Ythdf1/Rnaseh2a/Atm	43
630	E11.5_up	GO:0030865	cortical cytoskeleton organization	13/1543	56/17970	0.232142857142857	2.70356911397093	3.91312098024283	0.000745015767796914	0.00657998870670714	0.00498872848767506	Fmnl3/Anln/Racgap1/Ect2/Rac3/Rhoq/Akap11/Llgl1/Epb41/Rac1/Epb41l3/Ezr/Dlg1	13
631	E11.5_up	GO:0072527	pyrimidine-containing compound metabolic process	13/1543	56/17970	0.232142857142857	2.70356911397093	3.91312098024283	0.000745015767796914	0.00657998870670714	0.00498872848767506	Tk1/Dck/Nme1/Cad/Dut/Rrm1/Nme4/Dtymk/Dctpp1/Tyms/Shmt1/Dctd/Mtor	13
632	E11.5_up	GO:2000134	negative regulation of G1/S transition of mitotic cell cycle	14/1543	63/17970	0.222222222222222	2.58803197234824	3.86975873025315	0.000755245704435399	0.00665978530192797	0.0050492276109322	E2f7/Ezh2/Dact1/Pidd1/Ccnd1/Dgkz/Haspin/Rpa2/Rbl1/Rbm38/Inhba/Casp2/Acvr1/Dlg1	14
633	E11.5_up	GO:2000241	regulation of reproductive process	31/1543	198/17970	0.156565656565657	1.82338616233626	3.57053911997172	0.000779666312081556	0.0068642659671888	0.00520425804721936	Rad51ap1/Wnt5a/Unc5c/Knl1/Fbxo5/Pkmyt1/Cdc25c/Sfrp1/Aspm/Ptger4/Ttk/Sema3a/Pde3a/Cdc20/Bnc1/Arhgdib/Aurka/Bmp4/Igf1r/Plat/Plcb1/Prkaca/Snai1/Cdc25b/Prdx4/Lhfpl2/Inhba/Rbm46/Lfng/Ythdc2/Hvcn1	31
634	E11.5_up	GO:0030866	cortical actin cytoskeleton organization	11/1543	43/17970	0.255813953488372	2.97924610770321	3.98241034022934	0.000789403252516114	0.00693902890579227	0.00526094081952462	Fmnl3/Anln/Racgap1/Ect2/Rhoq/Akap11/Llgl1/Epb41/Epb41l3/Ezr/Dlg1	11
635	E11.5_up	GO:0003253	cardiac neural crest cell migration involved in outflow tract morphogenesis	5/1543	10/17970	0.5	5.82307193778354	4.67558936645896	0.00080894665141101	0.00707733075088471	0.00536579667646665	Ednra/Twist1/Sema3c/Bmp4/Hand2	5
636	E11.5_up	GO:0009221	pyrimidine deoxyribonucleotide biosynthetic process	5/1543	10/17970	0.5	5.82307193778354	4.67558936645896	0.00080894665141101	0.00707733075088471	0.00536579667646665	Nme1/Dut/Dtymk/Tyms/Shmt1	5
637	E11.5_up	GO:0098597	observational learning	5/1543	10/17970	0.5	5.82307193778354	4.67558936645896	0.00080894665141101	0.00707733075088471	0.00536579667646665	Foxp2/Pak1/Stra6/Nrxn2/Htt	5
638	E11.5_up	GO:0035051	cardiocyte differentiation	30/1543	190/17970	0.157894736842105	1.83886482245796	3.56261337258883	0.000816405310293581	0.00713138995966478	0.00540678256973838	Pdgfrb/Ednra/Tbx18/Myh10/Tgfb2/Tbx3/Agtr2/Cdk1/Arid1a/Foxp1/Rarb/Tenm4/Twist1/Spry1/Smad6/Sema3c/Bmp4/Fzd7/Nr3c1/Vangl2/Pak1/Sirt1/Jag1/Hand2/Inhba/Pbrm1/Ctdp1/Notch1/Acvr1/Mtor	30
639	E11.5_up	GO:0006913	nucleocytoplasmic transport	47/1543	341/17970	0.13782991202346	1.60518698578197	3.45795008176996	0.000822890478343477	0.0071543972477507	0.00542422592999543	Bard1/Ankle1/Ran/Anp32b/Bach2/E2f3/Gli3/Agtr2/Cdk1/Brca1/Ect2/Angpt1/Rbm15b/Pola2/Ranbp1/Alyref/Flna/Nup153/Uhmk1/Bmp4/Trim28/Ndc1/Nup107/Nup160/Prkaca/Nup62/Axin1/Nup85/Mapk14/Xpo4/Pik3r1/Phip/Ubr5/Ipo9/Ipo5/Jup/Eif4enif1/Nolc1/Nup188/Prkd1/Tnpo2/Ipo11/Uaca/Kpnb1/Nxt2/Notch1/Cchcr1	47
640	E11.5_up	GO:0051146	striated muscle cell differentiation	47/1543	341/17970	0.13782991202346	1.60518698578197	3.45795008176996	0.000822890478343477	0.0071543972477507	0.00542422592999543	Pdgfrb/Flnc/Csrp2/Ezh2/Tbx18/Myh10/Krt19/Tmem119/Tbx3/Agtr2/Cdk1/Arid1a/Foxp1/Rarb/Csrp1/Tpm1/Casp7/Cxcl12/Plekho1/Tanc1/Pgm5/Igfbp5/Bmp4/Fzd7/Nr3c1/Adamts5/Igf2/Ski/Bdnf/Six4/Mapk14/Pak1/Sirt1/Capn2/Ybx1/Rbm38/Hand2/Col6a1/Ppp3cb/Ppif/Prkd1/Hdac5/Ctdp1/Notch1/Acvr1/Mtor/Bcl9	47
641	E11.5_up	GO:0051169	nuclear transport	47/1543	341/17970	0.13782991202346	1.60518698578197	3.45795008176996	0.000822890478343477	0.0071543972477507	0.00542422592999543	Bard1/Ankle1/Ran/Anp32b/Bach2/E2f3/Gli3/Agtr2/Cdk1/Brca1/Ect2/Angpt1/Rbm15b/Pola2/Ranbp1/Alyref/Flna/Nup153/Uhmk1/Bmp4/Trim28/Ndc1/Nup107/Nup160/Prkaca/Nup62/Axin1/Nup85/Mapk14/Xpo4/Pik3r1/Phip/Ubr5/Ipo9/Ipo5/Jup/Eif4enif1/Nolc1/Nup188/Prkd1/Tnpo2/Ipo11/Uaca/Kpnb1/Nxt2/Notch1/Cchcr1	47
642	E11.5_up	GO:0043534	blood vessel endothelial cell migration	22/1543	124/17970	0.17741935483871	2.0662513327619	3.65145349714429	0.000824341433278427	0.00715584861006336	0.00542532630460667	Cyp1b1/Foxc2/Fgfr1/Slit2/Hmgb1/Hdac7/Gata2/Rhoj/Atp2b4/Angpt1/Kdr/Cxcl12/Sh3bp1/Igf2/Epha2/Sirt1/Jup/Amotl1/Prkd1/Hdac5/Notch1/Abl1	22
643	E11.5_up	GO:0030099	myeloid cell differentiation	59/1543	453/17970	0.130242825607064	1.51682668578026	3.4145223102306	0.00082914399115631	0.00717339247562317	0.00543862747970032	Meis2/Hmgb2/Fli1/Hoxa5/Hoxa7/Sfrp1/Ncapg2/Hoxa9/Fbn1/Twist2/Racgap1/Id2/Hmgb1/Dlk1/Gata2/Efna2/Mfap2/Foxp1/Rbp1/Nme1/Mfhas1/Diaph3/Selenow/Tpm4/Batf3/Heph/Gnas/Ror2/Mafb/Hmga1/Flna/Bmp4/Nr3c1/Tgfbr2/Tcf3/Itgb8/Lef1/Plcb1/Rarg/Maf/Prtn3/Ppargc1b/Lyar/Hoxb7/Fgfr3/Mapk14/Dab2/Epha2/Sirt1/Pik3r1/Jag1/Tob2/Inhba/Rac1/Slc1a5/Zfpm1/Thra/Mtor/Creb1	59
644	E11.5_up	GO:0006298	mismatch repair	8/1543	25/17970	0.32	3.72676604018146	4.18130587215842	0.000830223963175479	0.00717339247562317	0.00543862747970032	Exo1/Hmgb1/Pcna/Axin2/Rpa1/Rpa2/Msh6/Rnaseh2a	8
645	E11.5_up	GO:0072311	glomerular epithelial cell differentiation	8/1543	25/17970	0.32	3.72676604018146	4.18130587215842	0.000830223963175479	0.00717339247562317	0.00543862747970032	Prom1/Ednra/Foxc2/Cd24a/Basp1/Magi2/Jag1/Lamb2	8
646	E11.5_up	GO:1901879	regulation of protein depolymerization	18/1543	93/17970	0.193548387096774	2.25409236301298	3.71611774520328	0.000841323309196495	0.00725804148939949	0.00550280554524154	Tpx2/Aurkb/Ckap2/Nes/Tpm1/Diaph3/Mid1/Hdgfl3/Sh3bp1/Evl/Plekhh2/Map1a/Clasp1/Map2/Pik3ca/Camsap1/Ttbk2/Spef1	18
647	E11.5_up	GO:0031334	positive regulation of protein-containing complex assembly	31/1543	199/17970	0.155778894472362	1.81422341780191	3.53981025012156	0.000849323661315995	0.00731573533927981	0.00554654710245246	Foxc2/Cd24a/Bmf/Slf1/Cdc42ep1/Map3k1/Evl/Ddx3x/Fnip2/Pde4dip/Psrc1/Pak1/Numa1/Mapt/Bbc3/Ajuba/Fscn1/Bcl2l11/Rac1/Ckap5/Prkd1/Eif4g1/Mapk8/Ambra1/Baiap2/Mtor/Hspa1a/Dlg1/Atm/Creb1/Ppp2ca	31
648	E11.5_up	GO:0001736	establishment of planar polarity	10/1543	37/17970	0.27027027027027	3.14760645285597	4.00769697532804	0.000852565534220643	0.00732102884778374	0.00555056046445813	Wnt5a/Sfrp1/Sapcd2/Sfrp2/Vangl2/Cthrc1/Alms1/Celsr1/Ptk7/Dchs1	10
649	E11.5_up	GO:0031112	positive regulation of microtubule polymerization or depolymerization	10/1543	37/17970	0.27027027027027	3.14760645285597	4.00769697532804	0.000852565534220643	0.00732102884778374	0.00555056046445813	Aurkb/Pde4dip/Psrc1/Pak1/Numa1/Mapt/Rac1/Ckap5/Mapk8/Hspa1a	10
650	E11.5_up	GO:0002200	somatic diversification of immune receptors	15/1543	71/17970	0.211267605633803	2.46045293145783	3.77892388033173	0.000870676469786046	0.00745357905701633	0.00565105562247746	Exo1/Ezh2/Nsd2/Hmgb1/Clcf1/Atad5/Foxp1/Tcf3/Lef1/Msh6/Mad2l2/Rnf168/Paxip1/Trp53bp1/Atm	15
651	E11.5_up	GO:0031102	neuron projection regeneration	15/1543	71/17970	0.211267605633803	2.46045293145783	3.77892388033173	0.000870676469786046	0.00745357905701633	0.00565105562247746	Prrx1/Ptn/Nrep/Mmp2/Cspg5/Ptprs/Nefl/Flna/Igf1r/Braf/Rgma/Dhfr/Pum2/Lamb2/Map4k4	15
652	E11.5_up	GO:0048333	mesodermal cell differentiation	9/1543	31/17970	0.290322580645161	3.38113854451947	4.06660683237952	0.000876232653420534	0.00748963892256539	0.0056783950126413	Hmga2/Foxc2/Fgfr1/Sfrp2/Bmp4/Itga8/Itga3/Smad1/Inhba	9
653	E11.5_up	GO:0002520	immune system development	32/1543	208/17970	0.153846153846154	1.79171444239493	3.51981705096486	0.000878028709314589	0.00749349769833109	0.00568132060802573	Tcf21/Exo1/Ezh2/Hoxb4/Ccnb2/Cd248/Nsd2/Hoxa3/Id2/Hmgb1/Clcf1/Atad5/Foxp1/Pbx1/Mafb/Tgfbr2/Tcf3/Lef1/Braf/Msh6/Six4/Mad2l2/Rnf168/Hand2/Rc3h2/Bcl2l11/Nfkb1/Paxip1/Phlpp1/Abl1/Trp53bp1/Atm	32
654	E11.5_up	GO:0051496	positive regulation of stress fiber assembly	13/1543	57/17970	0.228070175438596	2.65613807688372	3.8380939029858	0.000890420588591345	0.00758763599421952	0.00575269313150758	Lpar1/Sh3pxd2b/Tpm1/Evl/Braf/Cd47/Pak1/Rac1/Limch1/Abl1/Pdlim4/Mtor/Arhgef10l	13
655	E11.5_up	GO:0051236	establishment of RNA localization	24/1543	141/17970	0.170212765957447	1.98232236179865	3.58893739960892	0.00090377644939792	0.00768968878243451	0.00583006615971595	Ran/Rbm15b/Alyref/Srsf1/Igf2bp1/Nup153/Tgfbr2/Ndc1/Bicd2/Nup107/Nup160/Nup62/Nup85/Rftn2/Mapt/Ybx1/Peg10/Htt/Nup188/Ckap5/Kpnb1/Nxt2/Mrpl18/Atm	24
656	E11.5_up	GO:0006401	RNA catabolic process	40/1543	279/17970	0.14336917562724	1.66969804667628	3.45518043153477	0.000911530137429047	0.00773616911514224	0.00586530600133745	Hnrnpab/Slfn9/Prr5l/Samd4/E2f1/Hnrnpd/Cacng7/Hnrnpa0/Srsf1/Lsm6/Axin2/Igf2bp1/Csdc2/Lsm2/Zc3h4/Lsm5/Ctif/Exosc2/Fen1/Cnot6/Xrn1/Mex3d/Dna2/Ybx1/Rbm38/Tnrc6c/Mettl1/Lsm4/Csde1/Rc3h2/Ago4/Rbm46/Eif4enif1/Exosc8/Pum2/Mtor/Hspa1a/Ythdf1/Rnaseh2a/Atm	40
657	E11.5_up	GO:0032386	regulation of intracellular transport	41/1543	288/17970	0.142361111111111	1.65795798228559	3.44980462172203	0.000912015630477023	0.00773616911514224	0.00586530600133745	Bard1/Kif20b/Ran/Prr5l/Anp32b/Gli3/Agtr2/Spag5/Cdk1/Brca1/Ect2/Angpt1/Gas1/Flna/Nup153/Uhmk1/Bmp4/Trim28/Fez1/Prkaca/Nup62/Mapk14/Map2/Dab2/Xpo4/Numa1/Pik3r1/Mapt/Ubr5/Ipo5/Cnih2/Jup/Nolc1/Pcnt/Prkd1/Ezr/Usp7/Uaca/Mapk8/Mtmr4/Atp9a	41
658	E11.5_up	GO:0030282	bone mineralization	23/1543	133/17970	0.172932330827068	2.01399480554919	3.59721531176989	0.000915849489365011	0.00775688328910517	0.00588101079877004	Col1a2/Ptn/Ddr2/Pkdcc/Fbn2/Pth1r/Tmem119/Osr1/Ecm1/Dlk1/Dnm3os/Twist1/Mgp/Axin2/Bmp4/Acvr2b/Atp2b1/Fgfr3/Col6a1/Fgfr2/Cd276/Acvr1/Suv39h1	23
659	E11.5_up	GO:0009147	pyrimidine nucleoside triphosphate metabolic process	7/1543	20/17970	0.35	4.07615035644848	4.21848121307079	0.000966568629142681	0.00817403182126276	0.00619727893519482	Nme1/Cad/Dut/Nme4/Dtymk/Dctpp1/Tyms	7
660	E11.5_up	GO:0031214	biomineral tissue development	28/1543	175/17970	0.16	1.86338302009073	3.5175422312647	0.000971956380257514	0.00820714076844716	0.00622238103724667	Col1a1/Col1a2/Ptn/Fbxo5/Ddr2/Pkdcc/Fbn2/Pth1r/Tmem119/Fgfr1/Osr1/Ecm1/Dlk1/Dnm3os/Twist1/Mgp/Axin2/Bmp4/Acvr2b/Cnnm4/Atp2b1/Fgfr3/Col6a1/Fgfr2/Cd276/Notch1/Acvr1/Suv39h1	28
661	E11.5_up	GO:0048103	somatic stem cell division	6/1543	15/17970	0.4	4.65845755022683	4.34426924591985	0.0010064533155249	0.00848557386901705	0.00643347974921084	Hoxb4/Tgfb2/Fzd7/Vangl2/Bmi1/Notch1	6
662	E11.5_up	GO:0008286	insulin receptor signaling pathway	23/1543	134/17970	0.171641791044776	1.99896499356748	3.55729372104386	0.00101768352080021	0.00855637589542779	0.0064871594896913	Marcks/Foxc2/Pid1/Nucks1/Rarres2/Sorbs1/Rhoq/Hmga1/Igf1r/Socs3/Plcb1/Igf2/Eif4ebp2/Grb10/Tns2/Pik3ca/Pak1/Sirt1/Pik3r1/Phip/Col6a1/Ankrd26/C2cd5	23
663	E11.5_up	GO:0010595	positive regulation of endothelial cell migration	20/1543	110/17970	0.181818181818182	2.11748070464856	3.60297656296478	0.00101792162545642	0.00855637589542779	0.0064871594896913	Wnt5a/Adgra2/Foxc2/Fgfr1/Hmgb1/Hdac7/Gata2/Rhoj/Foxp1/Angpt1/Kdr/Atoh8/Bmp4/Igf2/Sirt1/Rac1/Amotl1/Prkd1/Abl1/Ccbe1	20
664	E11.5_up	GO:0061387	regulation of extent of cell growth	21/1543	118/17970	0.177966101694915	2.07261882531279	3.58268617850544	0.0010278510228261	0.00862682793706301	0.00654057388336074	Fn1/Wnt5a/Draxin/Crabp2/Slit2/Efna5/Sema3a/Ptprs/Cxcl12/Bcl11a/Arhgap32/Bdnf/Map2/Rgma/Pak1/Mapt/Ttl/Sema3f/Epha7/Pum2/Abl1	21
665	E11.5_up	GO:0003197	endocardial cushion development	12/1543	51/17970	0.235294117647059	2.74026914719225	3.81426104831058	0.00103715828731936	0.00869185433869294	0.00658987473731685	Tgfb2/Tbx3/Twist1/Bmp5/Bmp4/Tgfbr2/Adamts5/Snai1/Jag1/Dchs1/Notch1/Acvr1	12
666	E11.5_up	GO:0031122	cytoplasmic microtubule organization	14/1543	65/17970	0.215384615384615	2.50840021935291	3.73380722157809	0.00104799521191267	0.00876948545944339	0.00664873206988691	Clip3/Tacc3/Clip2/Pde4dip/Clasp1/Cenpj/Axin1/Numa1/Fsd1/Camsap1/Slk/Ezr/Kpnb1/Dlg1	14
667	E11.5_up	GO:0043536	positive regulation of blood vessel endothelial cell migration	13/1543	58/17970	0.224137931034483	2.61034259279952	3.76466230283311	0.00105886874133862	0.00882074065094188	0.00668759205055969	Foxc2/Fgfr1/Hmgb1/Hdac7/Gata2/Rhoj/Angpt1/Kdr/Igf2/Sirt1/Amotl1/Prkd1/Abl1	13
668	E11.5_up	GO:1900024	regulation of substrate adhesion-dependent cell spreading	13/1543	58/17970	0.224137931034483	2.61034259279952	3.76466230283311	0.00105886874133862	0.00882074065094188	0.00668759205055969	Fbln1/Efna5/Rac3/Cspg5/Mdk/Postn/Flna/Braf/Rcc2/Dab2/Rac1/Ap1ar/Abl1	13
669	E11.5_up	GO:1902692	regulation of neuroblast proliferation	13/1543	58/17970	0.224137931034483	2.61034259279952	3.76466230283311	0.00105886874133862	0.00882074065094188	0.00668759205055969	Ptn/Aspm/Gli3/Cd24a/Vcan/Gata2/Id4/Hapln3/Bdnf/Smarcd3/Fgfr3/Mapk8/Notch1	13
670	E11.5_up	GO:0003203	endocardial cushion morphogenesis	10/1543	38/17970	0.263157894736842	3.0647747040966	3.90495373632003	0.00106914007277058	0.00887975801125254	0.00673233704933895	Tgfb2/Tbx3/Twist1/Bmp5/Tgfbr2/Adamts5/Snai1/Dchs1/Notch1/Acvr1	10
671	E11.5_up	GO:0007164	establishment of tissue polarity	10/1543	38/17970	0.263157894736842	3.0647747040966	3.90495373632003	0.00106914007277058	0.00887975801125254	0.00673233704933895	Wnt5a/Sfrp1/Sapcd2/Sfrp2/Vangl2/Cthrc1/Alms1/Celsr1/Ptk7/Dchs1	10
672	E11.5_up	GO:0032200	telomere organization	25/1543	151/17970	0.165562913907285	1.92816951582236	3.51026496226081	0.001079017213756	0.00894845674443782	0.00678442214288315	Rad51/Ezh2/Ccne1/Aurkb/Brca2/Blm/Ccne2/Hnrnpd/Nek2/Pcna/Rpa1/Rpa2/Nhp2/Xrn1/Mad2l2/Dna2/Smc6/Rad51c/Xrcc1/Hdac8/Hmbox1/Rtel1/Gar1/Hspa1a/Atm	25
673	E11.5_up	GO:0009416	response to light stimulus	44/1543	318/17970	0.138364779874214	1.61141613372626	3.37146987804798	0.00109545593117891	0.00907128663367024	0.00687754767772292	Pclaf/Meis2/Mfap4/Dtl/Aurkb/Mmp2/Tipin/Brca2/Ccnd1/Id2/Usp1/Hmgn1/Bmf/Casp7/Slc1a3/Pcna/Pold1/Tanc1/Lrrn4/Col6a2/Rad18/Nfatc4/Braf/Msh6/Deaf1/Mapk14/Sirt1/Rnf168/Pik3r1/Mta1/Pold3/Noc2l/Map4k3/Col6a1/Trp53i13/Htt/Ap1s2/Ckap5/Col6a3/Uaca/Mapk8/Mtor/Uvssa/Creb1	44
674	E11.5_up	GO:0070482	response to oxygen levels	48/1543	355/17970	0.135211267605634	1.57468987613301	3.35175439979484	0.00110645882288257	0.00909454266525682	0.0068951796270252	Col1a1/Ccna2/Ddr2/Loxl2/Sfrp1/Ednra/Lpar1/Arnt2/Tacc3/Tgfb2/Brip1/Mmp2/Cd24a/Vegfd/Kdr/Postn/Twist1/Fzd4/Suv39h2/Hsd11b2/Egr1/Ado/Ptprd/Plat/Gucy1a2/Hif3a/Wtip/Stc1/Pak1/Vldlr/Sirt1/Capn2/Bbc3/Xrcc1/Ajuba/Inhba/Col6a1/Rad21/Rwdd3/Egln3/Apaf1/Mapk8/Notch1/Slc2a4/Egln1/Mtor/Suv39h1/Atm	48
675	E11.5_up	GO:0042471	ear morphogenesis	24/1543	143/17970	0.167832167832168	1.95459757352175	3.51248923095568	0.00110703167447225	0.00909454266525682	0.0068951796270252	Wnt5a/Prrx1/Fzd2/Ednra/Tbx18/Ephb2/Fgfr1/Tbx3/Osr1/Gata2/Hoxa2/Lrig3/Col11a1/Ror2/Gas1/Mafb/Itga8/Vangl2/Cthrc1/Six4/Celsr1/Rac1/Ptk7/Fgfr2	24
676	E11.5_up	GO:0046580	negative regulation of Ras protein signal transduction	8/1543	26/17970	0.307692307692308	3.58342888478987	4.04007421946349	0.00110981178657684	0.00909454266525682	0.0068951796270252	Tgfb2/Timp2/Ephb2/Dgkz/Spry1/Rapgef1/Rasa4/Nup62	8
677	E11.5_up	GO:0062009	secondary palate development	8/1543	26/17970	0.307692307692308	3.58342888478987	4.04007421946349	0.00110981178657684	0.00909454266525682	0.0068951796270252	Wnt5a/Sox11/Fzd2/Tgfb2/Tgfbr2/Itgb8/Lef1/Dlg1	8
678	E11.5_up	GO:0046661	male sex differentiation	29/1543	185/17970	0.156756756756757	1.82561174265646	3.45939839455258	0.00110997036977643	0.00909454266525682	0.0068951796270252	Wnt5a/Tcf21/Hmgb2/Hmga2/Sfrp1/Cyp1b1/Tgfb2/Brip1/Hoxa9/Aspm/Ccnd1/Tbx3/Hoxa10/Sema3a/Kdr/Rrm1/Sfrp2/Bmp5/Kif18a/Flna/Bok/Arid5b/Six4/Prdx4/Lhfpl2/Inhba/Bcl2l11/Ago4/Patz1	29
679	E11.5_up	GO:0043254	regulation of protein-containing complex assembly	56/1543	430/17970	0.130232558139535	1.51670710937618	3.32376001643955	0.00111118668041409	0.00909454266525682	0.0068951796270252	Stmn1/Tmsb10/Fblim1/Clip3/Dact1/Ncam1/Foxc2/Tubb4a/Cd24a/Slit2/Hmgb1/Arhgap28/Ptger4/Tpm1/Bmf/Dut/Hjurp/Slf1/Cdc42ep1/Map3k1/Plekhg2/Evl/Ddx3x/Syt11/Fnip2/Pde4dip/Psrc1/Tmsb4x/Map2/Pak1/Numa1/Daam2/Mapt/Bbc3/Ajuba/Fscn1/Bcl2l11/Rac1/Camsap1/Trim9/Ckap5/Prkd1/Eif4g1/Mapk8/Ambra1/Abl1/Baiap2/Gba2/Thra/Mtor/Lats1/Hspa1a/Dlg1/Atm/Creb1/Ppp2ca	56
680	E11.5_up	GO:0055021	regulation of cardiac muscle tissue growth	16/1543	80/17970	0.2	2.32922877511342	3.65178622707417	0.00111131949668758	0.00909454266525682	0.0068951796270252	Ccnb1/Ncam1/Fgfr1/Cdk1/Foxp1/Gli1/Nr3c1/Tgfbr2/Mapk14/Pak1/Sirt1/Sav1/Fgfr2/Ctdp1/Notch1/Mtor	16
681	E11.5_up	GO:0070373	negative regulation of ERK1 and ERK2 cascade	16/1543	80/17970	0.2	2.32922877511342	3.65178622707417	0.00111131949668758	0.00909454266525682	0.0068951796270252	Fbln1/Ephb2/Spry1/Rapgef1/Sema6a/Dab2/Spred3/Emilin1/Ace2/Ankrd26/Ezr/Rps6ka6/Phlpp1/Abl1/Dusp7/Dlg1	16
682	E11.5_up	GO:0001945	lymph vessel development	9/1543	32/17970	0.28125	3.27547796500324	3.94844781429442	0.00112727831771045	0.00918468138099468	0.0069635198019233	Nr2f2/Foxc1/Foxc2/Svep1/Kdr/Acvr2b/Epha2/Ppp3cb/Ccbe1	9
683	E11.5_up	GO:0031116	positive regulation of microtubule polymerization	9/1543	32/17970	0.28125	3.27547796500324	3.94844781429442	0.00112727831771045	0.00918468138099468	0.0069635198019233	Pde4dip/Psrc1/Pak1/Numa1/Mapt/Rac1/Ckap5/Mapk8/Hspa1a	9
684	E11.5_up	GO:0090169	regulation of spindle assembly	9/1543	32/17970	0.28125	3.27547796500324	3.94844781429442	0.00112727831771045	0.00918468138099468	0.0069635198019233	Plk1/Stil/Spag5/Cep97/Cenpj/Numa1/Sass6/Gpsm2/Hspa1a	9
685	E11.5_up	GO:0090316	positive regulation of intracellular protein transport	20/1543	111/17970	0.18018018018018	2.09840430190398	3.55763127815747	0.00114346968847567	0.00930300229762764	0.00705322678377466	Kif20b/Ran/Prr5l/Anp32b/Gli3/Cdk1/Brca1/Ect2/Flna/Trim28/Prkaca/Mapk14/Xpo4/Pik3r1/Ubr5/Ipo5/Jup/Pcnt/Prkd1/Uaca	20
686	E11.5_up	GO:0008584	male gonad development	26/1543	160/17970	0.1625	1.89249837977965	3.4753716715751	0.00114969402495579	0.00934000699865691	0.0070812825167601	Wnt5a/Tcf21/Hmgb2/Hmga2/Sfrp1/Cyp1b1/Tgfb2/Brip1/Hoxa9/Aspm/Ccnd1/Hoxa10/Sema3a/Kdr/Rrm1/Sfrp2/Kif18a/Flna/Bok/Arid5b/Six4/Prdx4/Inhba/Bcl2l11/Ago4/Patz1	26
687	E11.5_up	GO:0030501	positive regulation of bone mineralization	11/1543	45/17970	0.244444444444444	2.84683516958306	3.80163659732128	0.00118804649915221	0.00962352200548734	0.00729623416095011	Ptn/Pkdcc/Fbn2/Tmem119/Osr1/Bmp4/Acvr2b/Atp2b1/Fgfr3/Cd276/Acvr1	11
688	E11.5_up	GO:0035137	hindlimb morphogenesis	11/1543	45/17970	0.244444444444444	2.84683516958306	3.80163659732128	0.00118804649915221	0.00962352200548734	0.00729623416095011	Hoxd10/Hoxd9/Tbx3/Osr1/Rarb/Twist1/Gnas/Bmp4/Rarg/Lrp6/Notch1	11
689	E11.5_up	GO:0030850	prostate gland development	13/1543	59/17970	0.220338983050847	2.56609949800631	3.69276123420682	0.00125311794884311	0.010091945561998	0.00765137731465811	Wnt5a/Sfrp1/Hoxa9/Mmp2/Gli3/Hoxa10/Gli1/Id4/Bmp4/Igf1r/Rarg/Fgfr2/Notch1	13
690	E11.5_up	GO:0031103	axon regeneration	13/1543	59/17970	0.220338983050847	2.56609949800631	3.69276123420682	0.00125311794884311	0.010091945561998	0.00765137731465811	Ptn/Nrep/Mmp2/Cspg5/Ptprs/Nefl/Flna/Igf1r/Braf/Rgma/Dhfr/Pum2/Lamb2	13
691	E11.5_up	GO:0090102	cochlea development	13/1543	59/17970	0.220338983050847	2.56609949800631	3.69276123420682	0.00125311794884311	0.010091945561998	0.00765137731465811	Ccna2/Wnt5a/Fzd2/Tbx18/Gata2/Vangl2/Cthrc1/Fgfr3/Rac1/Ptk7/Dchs1/Mcm2/Cecr2	13
692	E11.5_up	GO:0097106	postsynaptic density organization	13/1543	59/17970	0.220338983050847	2.56609949800631	3.69276123420682	0.00125311794884311	0.010091945561998	0.00765137731465811	Cit/Prickle2/Fgfr1/Ptprs/Cbln1/Dgkz/Nlgn2/Nrxn3/Ptprd/Tmem108/Nrxn2/Lats1/Dlg1	13
693	E11.5_up	GO:0141193	nuclear receptor-mediated signaling pathway	27/1543	170/17970	0.158823529411765	1.84968167435477	3.41143028018073	0.00132662145129636	0.0106684867937585	0.00808849169211453	Aldh1a2/Tcf21/Fabp5/Mn1/Hmga2/Ezh2/Sfrp1/Ntrk2/Brca1/Arid1a/Foxp1/Rarb/Twist1/Hmga1/Nr3c1/Rarg/Ppargc1b/Bdnf/Dab2/Pak1/Sirt1/Ubr5/Zmiz1/Trerf1/Skp2/Thra/Lats1	27
694	E11.5_up	GO:0048048	embryonic eye morphogenesis	10/1543	39/17970	0.256410256410256	2.98619073732489	3.8055443645035	0.0013286665263305	0.0106695368173485	0.00808928778506084	Sox11/Fbn1/Fbn2/Arid1a/Mfap2/Rarb/Twist1/Rarg/Lrp6/Stra6	10
695	E11.5_up	GO:1905475	regulation of protein localization to membrane	33/1543	222/17970	0.148648648648649	1.73118354907078	3.35964954828618	0.0013376855521309	0.010726505873418	0.00813247982772199	Ptn/Kif2c/Cacnb3/Clip3/Pkdcc/Pid1/Ephb2/Gpc6/Atp2b4/Nlgn2/Myo5a/Sorbs1/Rhoq/Kcnb1/Prnp/Grip1/Magi2/Agrn/Itga3/Dab2/Pik3ca/Stac2/Epha2/Pak1/Pik3r1/Stom/Tmem108/Rac1/Ptpn9/Ezr/C2cd5/Ppfia1/Dlg1	33
696	E11.5_up	GO:1904666	regulation of ubiquitin protein ligase activity	7/1543	21/17970	0.333333333333333	3.88204795852236	4.0500138722293	0.00134327493199927	0.0107558494195861	0.00815472712801737	Plk1/Fbxo5/Mad2l1/Ube2s/Cdc20/Mastl/Mad2l2	7
697	E11.5_up	GO:0000723	telomere maintenance	24/1543	145/17970	0.16551724137931	1.92763760699041	3.43726778332819	0.00134856409654392	0.0107827083357809	0.00817509066454322	Rad51/Ccne1/Aurkb/Brca2/Blm/Ccne2/Hnrnpd/Nek2/Pcna/Rpa1/Rpa2/Nhp2/Xrn1/Mad2l2/Dna2/Smc6/Rad51c/Xrcc1/Hdac8/Hmbox1/Rtel1/Gar1/Hspa1a/Atm	24
698	E11.5_up	GO:0033314	mitotic DNA replication checkpoint signaling	5/1543	11/17970	0.454545454545455	5.2937017616214	4.36569037646329	0.00137843539178871	0.0108964828914021	0.00826135074675609	Clspn/Cdc6/Ticrr/Topbp1/Donson	5
699	E11.5_up	GO:0048251	elastic fiber assembly	5/1543	11/17970	0.454545454545455	5.2937017616214	4.36569037646329	0.00137843539178871	0.0108964828914021	0.00826135074675609	Col3a1/Mfap4/Ltbp4/Emilin1/Fbln5	5
700	E11.5_up	GO:0060600	dichotomous subdivision of an epithelial terminal unit	5/1543	11/17970	0.454545454545455	5.2937017616214	4.36569037646329	0.00137843539178871	0.0108964828914021	0.00826135074675609	Sema3a/Foxd1/Sema3c/Vangl2/Celsr1	5
701	E11.5_up	GO:0061299	retina vasculature morphogenesis in camera-type eye	5/1543	11/17970	0.454545454545455	5.2937017616214	4.36569037646329	0.00137843539178871	0.0108964828914021	0.00826135074675609	Cyp1b1/Rhoj/Fzd4/Lama1/Clic4	5
702	E11.5_up	GO:0070601	centromeric sister chromatid cohesion	5/1543	11/17970	0.454545454545455	5.2937017616214	4.36569037646329	0.00137843539178871	0.0108964828914021	0.00826135074675609	Bub1/Bub1b/Sgo1/Sgo2a/Axin2	5
703	E11.5_up	GO:0071481	cellular response to X-ray	5/1543	11/17970	0.454545454545455	5.2937017616214	4.36569037646329	0.00137843539178871	0.0108964828914021	0.00826135074675609	Sfrp1/Nucks1/Sfrp2/Trp53bp1/Atm	5
704	E11.5_up	GO:0071670	smooth muscle cell chemotaxis	5/1543	11/17970	0.454545454545455	5.2937017616214	4.36569037646329	0.00137843539178871	0.0108964828914021	0.00826135074675609	Pdgfrb/Lpar1/Slit2/Mdk/Pdgfd	5
705	E11.5_up	GO:1901993	regulation of meiotic cell cycle phase transition	5/1543	11/17970	0.454545454545455	5.2937017616214	4.36569037646329	0.00137843539178871	0.0108964828914021	0.00826135074675609	Knl1/Pkmyt1/Cdc25c/Ttk/Cdc25b	5
706	E11.5_up	GO:0007266	Rho protein signal transduction	23/1543	137/17970	0.167883211678832	1.95519203750396	3.43957323720399	0.0013838689495408	0.0109239400223667	0.00828216782981476	Col1a2/Stmn1/Pdgfrb/Col3a1/Ednra/Lpar1/Dlc1/Racgap1/Rhoj/Arhgdib/Cdc42ep1/Plxnb1/Arhgap32/F2r/Dock11/Vangl2/Itga3/Celsr1/Net1/Dock6/Arhgap35/Abl1/Baiap2	23
707	E11.5_up	GO:0036293	response to decreased oxygen levels	45/1543	331/17970	0.13595166163142	1.58331261148193	3.2827980875926	0.00139117355345204	0.0109660681943256	0.00831410800797512	Ccna2/Ddr2/Loxl2/Sfrp1/Ednra/Arnt2/Tacc3/Tgfb2/Brip1/Mmp2/Cd24a/Vegfd/Kdr/Postn/Twist1/Fzd4/Suv39h2/Hsd11b2/Egr1/Ado/Ptprd/Plat/Hif3a/Wtip/Stc1/Pak1/Vldlr/Sirt1/Capn2/Bbc3/Xrcc1/Ajuba/Inhba/Col6a1/Rad21/Rwdd3/Egln3/Apaf1/Mapk8/Notch1/Slc2a4/Egln1/Mtor/Suv39h1/Atm	45
708	E11.5_up	GO:0007229	integrin-mediated signaling pathway	18/1543	97/17970	0.185567010309278	2.16114010062069	3.5142896395777	0.00139781662316344	0.0110028701142512	0.00834200999907529	Fn1/Col3a1/Ptn/Itga9/Diaph3/Flna/Lama1/Itgb8/Itga8/Rcc2/Itga3/Dab2/Nid1/Itga1/Lamb2/Mapk8/Arhgap35/Abl1	18
709	E11.5_up	GO:0016358	dendrite development	44/1543	322/17970	0.136645962732919	1.59139854200295	3.28190667054682	0.00141074463821415	0.0110889701957228	0.00840728821585868	Wnt5a/Ptn/Cit/Igsf9/Marcks/Ezh2/Ntrk2/Lpar1/Dact1/Ephb2/Sema3a/Mpdz/Ptprs/Kif1a/Cdc20/Nlgn2/Fzd4/Bmp5/Dpysl5/Cux1/Igf2bp1/Ptprz1/Ptprd/Grip1/Dclk1/Nr3c1/Bcl11a/Nfatc4/Map1a/Numbl/Dtnbp1/Bdnf/Map2/Pak1/Vldlr/Rac1/Pbrm1/Cask/Celsr2/Id1/Mapk8/Abl1/Baiap2/Mtor	44
710	E11.5_up	GO:0060317	cardiac epithelial to mesenchymal transition	9/1543	33/17970	0.272727272727273	3.17622105697284	3.83487191325414	0.00143338104763291	0.0112294676696077	0.00851380872549139	Tgfb2/Tbx3/Twist1/Spry1/Tgfbr2/Snai1/Jag1/Notch1/Acvr1	9
711	E11.5_up	GO:0060740	prostate gland epithelium morphogenesis	9/1543	33/17970	0.272727272727273	3.17622105697284	3.83487191325414	0.00143338104763291	0.0112294676696077	0.00851380872549139	Wnt5a/Sfrp1/Mmp2/Id4/Bmp4/Igf1r/Rarg/Fgfr2/Notch1	9
712	E11.5_up	GO:0120034	positive regulation of plasma membrane bounded cell projection assembly	20/1543	113/17970	0.176991150442478	2.06126440275523	3.46836151367857	0.00143466373241713	0.0112294676696077	0.00851380872549139	Anln/Arap1/Dpysl3/Mns1/Rhoq/Cdc42ep1/Ccp110/Dzip1/Dock11/Agrn/Cenpj/Pik3r1/Fscn1/Atmin/Rac1/Ttbk2/Htt/Fnbp1l/Arhgap35/Mtor	20
713	E11.5_up	GO:0055023	positive regulation of cardiac muscle tissue growth	11/1543	46/17970	0.239130434782609	2.78494744850517	3.71494742079157	0.00144211243671265	0.0112561521145653	0.00853403998373079	Ccnb1/Ncam1/Fgfr1/Cdk1/Gli1/Nr3c1/Mapk14/Sirt1/Fgfr2/Notch1/Mtor	11
714	E11.5_up	GO:0098698	postsynaptic specialization assembly	11/1543	46/17970	0.239130434782609	2.78494744850517	3.71494742079157	0.00144211243671265	0.0112561521145653	0.00853403998373079	Wnt5a/Prickle2/Fgfr1/Ptprs/Cbln1/Nlgn2/Nrxn3/Ptprd/Nrxn2/Abl1/Lats1	11
715	E11.5_up	GO:0042698	ovulation cycle	16/1543	82/17970	0.195121951219512	2.27241831718382	3.53933551745504	0.00146204260864509	0.0113957530880826	0.00863988079661595	Ptn/Cyp1b1/Mmp2/Map2k6/Ptger4/Mdk/Edn2/Slit3/Fzd4/Pcna/Egr1/Igf1r/Sirt1/Inhba/Casp2/Notch1	16
716	E11.5_up	GO:1990138	neuron projection extension	30/1543	197/17970	0.152284263959391	1.7735244480559	3.345742984819	0.00147390436004258	0.0114721634057504	0.00869781255691108	Fn1/Wnt5a/Draxin/Alcam/Ednra/St8sia2/Slit2/Sema3a/Cacng7/Edn2/Ptprs/Cxcl12/Postn/Slit3/Aurka/Dclk1/Rnf157/Bcl11a/Arhgap32/Raph1/Bdnf/Map2/Edn3/Pak1/Mapt/Ttl/Tmem108/Sema3f/Lamb2/Abl1	30
717	E11.5_up	GO:0032330	regulation of chondrocyte differentiation	12/1543	53/17970	0.226415094339623	2.63686276427934	3.65749167386135	0.00148520193644555	0.0114845005409935	0.00870716616233306	Loxl2/Pkdcc/Gli3/Rarb/Mdk/Axin2/Trps1/Bmp4/Adamts7/Rarg/Maf/Lnpk	12
718	E11.5_up	GO:0070169	positive regulation of biomineral tissue development	12/1543	53/17970	0.226415094339623	2.63686276427934	3.65749167386135	0.00148520193644555	0.0114845005409935	0.00870716616233306	Ptn/Fbxo5/Pkdcc/Fbn2/Tmem119/Osr1/Bmp4/Acvr2b/Atp2b1/Fgfr3/Cd276/Acvr1	12
719	E11.5_up	GO:0006978	DNA damage response, signal transduction by p53 class mediator resulting in transcription of p21 class mediator	6/1543	16/17970	0.375	4.36730395333765	4.12978545082929	0.00149403604741079	0.0114845005409935	0.00870716616233306	Brca2/Tfap4/Foxm1/Rbm38/Chek2/Rps6ka6	6
720	E11.5_up	GO:0043584	nose development	6/1543	16/17970	0.375	4.36730395333765	4.12978545082929	0.00149403604741079	0.0114845005409935	0.00870716616233306	Ski/Rdh10/Six4/Stra6/Pou2f1/Smchd1	6
721	E11.5_up	GO:0044849	estrous cycle	6/1543	16/17970	0.375	4.36730395333765	4.12978545082929	0.00149403604741079	0.0114845005409935	0.00870716616233306	Ptn/Cyp1b1/Mdk/Pcna/Egr1/Igf1r	6
722	E11.5_up	GO:0061029	eyelid development in camera-type eye	6/1543	16/17970	0.375	4.36730395333765	4.12978545082929	0.00149403604741079	0.0114845005409935	0.00870716616233306	Sox11/Twist1/Map3k1/Inhba/Stra6/Kmt2c	6
723	E11.5_up	GO:0061307	cardiac neural crest cell differentiation involved in heart development	6/1543	16/17970	0.375	4.36730395333765	4.12978545082929	0.00149403604741079	0.0114845005409935	0.00870716616233306	Ednra/Twist1/Sema3c/Bmp4/Jag1/Hand2	6
724	E11.5_up	GO:0061308	cardiac neural crest cell development involved in heart development	6/1543	16/17970	0.375	4.36730395333765	4.12978545082929	0.00149403604741079	0.0114845005409935	0.00870716616233306	Ednra/Twist1/Sema3c/Bmp4/Jag1/Hand2	6
725	E11.5_up	GO:0140718	facultative heterochromatin formation	6/1543	16/17970	0.375	4.36730395333765	4.12978545082929	0.00149403604741079	0.0114845005409935	0.00870716616233306	Ezh2/Suz12/Phf2/Sirt1/Smarca5/Suv39h1	6
726	E11.5_up	GO:0030856	regulation of epithelial cell differentiation	26/1543	163/17970	0.159509202453988	1.8576671212561	3.37118800755357	0.00151406830012561	0.0116224554223141	0.00881175896288852	Ezh2/Hoxa7/Prom1/Tgfb2/Foxc1/Ccnd1/Cd24a/Tbx3/Osr1/Foxp1/S1pr3/Spry1/Atoh8/Akap11/Bmp4/Lef1/S1pr2/Plcb1/Fgfr3/Numa1/Vezf1/Jag1/Spred3/Id1/Notch1/Mafg	26
727	E11.5_up	GO:0050657	nucleic acid transport	23/1543	138/17970	0.166666666666667	1.94102397926118	3.40099500875211	0.00152872716853466	0.0117027424591259	0.00887262992264042	Ran/Rbm15b/Alyref/Srsf1/Igf2bp1/Nup153/Tgfbr2/Ndc1/Bicd2/Nup107/Nup160/Nup62/Nup85/Rftn2/Mapt/Ybx1/Peg10/Htt/Nup188/Ckap5/Kpnb1/Nxt2/Mrpl18	23
728	E11.5_up	GO:0050658	RNA transport	23/1543	138/17970	0.166666666666667	1.94102397926118	3.40099500875211	0.00152872716853466	0.0117027424591259	0.00887262992264042	Ran/Rbm15b/Alyref/Srsf1/Igf2bp1/Nup153/Tgfbr2/Ndc1/Bicd2/Nup107/Nup160/Nup62/Nup85/Rftn2/Mapt/Ybx1/Peg10/Htt/Nup188/Ckap5/Kpnb1/Nxt2/Mrpl18	23
729	E11.5_up	GO:0045927	positive regulation of growth	41/1543	296/17970	0.138513513513514	1.61314830708868	3.25994109342085	0.00155531902019504	0.0118899765425884	0.00901458457448976	Fn1/Wnt5a/Hmga2/Ccnb1/Crabp2/Sfrp1/Ncam1/Tgfb2/Sh3pxd2b/Fgfr1/Cdk1/Efna5/Ptger4/Gli1/Cacng7/Cxcl12/Sfrp2/Igf1r/Ddx3x/Nr3c1/Rnf157/Plcb1/Bcl11a/Arhgap32/Igf2/Arx/Agrn/Exosc2/Bdnf/Mapk14/Pak1/Sirt1/Mapt/Fgfr2/Ezr/Eif4g1/Pum2/Notch1/Mtor/Dlg1/Creb1	41
730	E11.5_up	GO:1901890	positive regulation of cell junction assembly	22/1543	130/17970	0.169230769230769	1.97088588663443	3.40493031346478	0.00156423359077721	0.0119417449334265	0.0090538336458251	Ntrk2/St8sia2/Adgrb2/Ephb2/Flrt2/Slit2/Efna5/Kdr/Cbln1/Nlgn2/Ptprd/Col16a1/Agrn/Bdnf/Epha2/Pik3r1/Clstn2/Rac1/Ace2/Amigo3/Abl1/Map4k4	22
731	E11.5_up	GO:0033157	regulation of intracellular protein transport	27/1543	172/17970	0.156976744186047	1.82817374790879	3.34476700829827	0.00158203980240053	0.0120611598068101	0.00914437002928324	Bard1/Kif20b/Ran/Prr5l/Anp32b/Gli3/Agtr2/Cdk1/Brca1/Ect2/Angpt1/Flna/Uhmk1/Bmp4/Trim28/Prkaca/Nup62/Mapk14/Xpo4/Pik3r1/Ubr5/Ipo5/Jup/Nolc1/Pcnt/Prkd1/Uaca	27
732	E11.5_up	GO:0001666	response to hypoxia	43/1543	315/17970	0.136507936507936	1.5897910687282	3.23657292241838	0.00161925696380931	0.0123280315017887	0.00934670326823495	Ccna2/Ddr2/Loxl2/Sfrp1/Ednra/Arnt2/Tacc3/Tgfb2/Brip1/Mmp2/Cd24a/Vegfd/Kdr/Postn/Twist1/Fzd4/Suv39h2/Hsd11b2/Egr1/Ado/Ptprd/Plat/Hif3a/Wtip/Stc1/Pak1/Vldlr/Sirt1/Capn2/Bbc3/Xrcc1/Ajuba/Inhba/Rad21/Rwdd3/Egln3/Apaf1/Notch1/Slc2a4/Egln1/Mtor/Suv39h1/Atm	43
733	E11.5_up	GO:0006220	pyrimidine nucleotide metabolic process	10/1543	40/17970	0.25	2.91153596889177	3.70926715666661	0.00163720644162346	0.0124307241133073	0.00942456138918195	Dck/Nme1/Cad/Dut/Nme4/Dtymk/Dctpp1/Tyms/Shmt1/Dctd	10
734	E11.5_up	GO:0045601	regulation of endothelial cell differentiation	10/1543	40/17970	0.25	2.91153596889177	3.70926715666661	0.00163720644162346	0.0124307241133073	0.00942456138918195	S1pr3/Atoh8/Akap11/Bmp4/S1pr2/Plcb1/Vezf1/Jag1/Id1/Notch1	10
735	E11.5_up	GO:0030500	regulation of bone mineralization	16/1543	83/17970	0.192771084337349	2.24503978324185	3.48433024172296	0.00166967376747128	0.0126599889879149	0.00959838238829893	Ptn/Ddr2/Pkdcc/Fbn2/Tmem119/Osr1/Ecm1/Twist1/Mgp/Bmp4/Acvr2b/Atp2b1/Fgfr3/Cd276/Acvr1/Suv39h1	16
736	E11.5_up	GO:0006402	mRNA catabolic process	34/1543	234/17970	0.145299145299145	1.69217475115077	3.26634181516005	0.00169207238727518	0.0128123905085388	0.00971392815006088	Hnrnpab/Prr5l/Samd4/E2f1/Hnrnpd/Cacng7/Hnrnpa0/Srsf1/Lsm6/Axin2/Igf2bp1/Csdc2/Lsm2/Lsm5/Ctif/Exosc2/Cnot6/Xrn1/Mex3d/Ybx1/Rbm38/Tnrc6c/Lsm4/Csde1/Rc3h2/Ago4/Rbm46/Eif4enif1/Exosc8/Pum2/Mtor/Hspa1a/Ythdf1/Atm	34
737	E11.5_up	GO:0008585	female gonad development	22/1543	131/17970	0.16793893129771	1.9558409562021	3.36512979030532	0.00173093391136681	0.0130193642144358	0.00987084872680221	Nr2f2/Sfrp1/Foxc1/Mmp2/Brca2/Ptger4/Angpt1/Edn2/Kdr/Slit3/Fzd4/Bmp4/Nup107/Arid5b/Sirt1/Inhba/Rac1/Casp2/Lfng/Notch1/Kmt2b/Atm	22
738	E11.5_up	GO:0014812	muscle cell migration	22/1543	131/17970	0.16793893129771	1.9558409562021	3.36512979030532	0.00173093391136681	0.0130193642144358	0.00987084872680221	Pdgfrb/Ddr2/Lpar1/Cyp1b1/Slit2/Igfbp3/Ptger4/Tpm1/Mdk/Postn/Plekho1/Myo5a/Egr1/Igfbp5/Plat/S1pr2/Tmsb4x/Pdgfd/Grb10/Six4/Pak1/Net1	22
739	E11.5_up	GO:0001738	morphogenesis of a polarized epithelium	13/1543	61/17970	0.213114754098361	2.48196508823561	3.55330928590581	0.00173108718516004	0.0130193642144358	0.00987084872680221	Wnt5a/Sfrp1/Sapcd2/Sfrp2/Sh3bp1/Lama1/Vangl2/Cthrc1/Myo9a/Alms1/Celsr1/Ptk7/Dchs1	13
740	E11.5_up	GO:0046622	positive regulation of organ growth	13/1543	61/17970	0.213114754098361	2.48196508823561	3.55330928590581	0.00173108718516004	0.0130193642144358	0.00987084872680221	Ccnb1/Ncam1/Fgfr1/Cdk1/Gli1/Nr3c1/Igf2/Arx/Mapk14/Sirt1/Fgfr2/Notch1/Mtor	13
741	E11.5_up	GO:0060390	regulation of SMAD protein signal transduction	13/1543	61/17970	0.213114754098361	2.48196508823561	3.55330928590581	0.00173108718516004	0.0130193642144358	0.00987084872680221	Tgfb2/Bmper/Pmepa1/Bmp5/Smad6/Atoh8/Bmp4/Tgfbr2/Ski/Dab2/Emilin1/Inhba/Acvr1	13
742	E11.5_up	GO:0002063	chondrocyte development	9/1543	34/17970	0.264705882352941	3.08280279059129	3.72555175182832	0.00180288119058726	0.0135046463375575	0.0102387734847443	Sulf2/Ecm1/Sfrp2/Col11a1/Axin2/Tgfbr2/Rarg/Chsy1/Poc1a	9
743	E11.5_up	GO:0035116	embryonic hindlimb morphogenesis	9/1543	34/17970	0.264705882352941	3.08280279059129	3.72555175182832	0.00180288119058726	0.0135046463375575	0.0102387734847443	Tbx3/Osr1/Rarb/Twist1/Gnas/Bmp4/Rarg/Lrp6/Notch1	9
744	E11.5_up	GO:0060512	prostate gland morphogenesis	9/1543	34/17970	0.264705882352941	3.08280279059129	3.72555175182832	0.00180288119058726	0.0135046463375575	0.0102387734847443	Wnt5a/Sfrp1/Mmp2/Id4/Bmp4/Igf1r/Rarg/Fgfr2/Notch1	9
745	E11.5_up	GO:0002064	epithelial cell development	35/1543	244/17970	0.14344262295082	1.67055342477397	3.23212921239943	0.00182540982355121	0.0135649200523936	0.0102844710097194	Wnt5a/Hoxa5/Ednra/Palld/Foxc2/Arhgef26/Gata2/Rarb/Ptprs/Kdr/Bmp5/S1pr3/Map3k1/Akap11/Rapgef1/Flna/Bmp4/Clic4/S1pr2/Plcb1/Rarg/Magi2/Stc1/Tyms/Fgfr3/Ccm2/Epha2/Vezf1/Jag1/Rac1/Fgfr2/Id1/Ezr/Lamb2/Notch1	35
746	E11.5_up	GO:0048670	regulation of collateral sprouting	7/1543	22/17970	0.318181818181818	3.70559123313498	3.89162766266804	0.0018255320364786	0.0135649200523936	0.0102844710097194	Crabp2/Efna5/Ptprs/Bcl11a/Bdnf/Rgma/Epha7	7
747	E11.5_up	GO:0048846	axon extension involved in axon guidance	7/1543	22/17970	0.318181818181818	3.70559123313498	3.89162766266804	0.0018255320364786	0.0135649200523936	0.0102844710097194	Wnt5a/Alcam/Slit2/Sema3a/Cxcl12/Slit3/Sema3f	7
748	E11.5_up	GO:0060438	trachea development	7/1543	22/17970	0.318181818181818	3.70559123313498	3.89162766266804	0.0018255320364786	0.0135649200523936	0.0102844710097194	Hoxa5/Bmp4/Tgfbr2/Ano1/Lef1/Rarg/Lrp6	7
749	E11.5_up	GO:0061298	retina vasculature development in camera-type eye	7/1543	22/17970	0.318181818181818	3.70559123313498	3.89162766266804	0.0018255320364786	0.0135649200523936	0.0102844710097194	Pdgfrb/Cyp1b1/Rhoj/Fzd4/Lama1/Acvr2b/Clic4	7
750	E11.5_up	GO:1902284	neuron projection extension involved in neuron projection guidance	7/1543	22/17970	0.318181818181818	3.70559123313498	3.89162766266804	0.0018255320364786	0.0135649200523936	0.0102844710097194	Wnt5a/Alcam/Slit2/Sema3a/Cxcl12/Slit3/Sema3f	7
751	E11.5_up	GO:0048511	rhythmic process	45/1543	336/17970	0.133928571428571	1.5597514119063	3.17435290274407	0.00188056868517856	0.0139552720139815	0.0105804228779967	Top2a/Ptn/Ezh2/Dtl/Ntrk2/Cyp1b1/Mmp2/Id2/Cdk1/Map2k6/Ptger4/Timeless/Hnrnpd/Mdk/Edn2/Id4/Id3/Twist1/Slit3/Fzd4/Suv39h2/Pcna/Sfpq/Egr1/Igf1r/Agrn/Tyms/Bdnf/Cbx3/Sirt1/Nr1d2/Mta1/Inhba/Col6a1/Csnk1e/Casp2/Id1/Usp7/Mapk8/Notch1/Phlpp1/Kat2b/Mtor/Suv39h1/Creb1	45
752	E11.5_up	GO:0003272	endocardial cushion formation	8/1543	28/17970	0.285714285714286	3.32746967873345	3.77740377668343	0.0018915890166533	0.013962682900409	0.0105860415654881	Tgfb2/Tbx3/Bmp5/Tgfbr2/Snai1/Dchs1/Notch1/Acvr1	8
753	E11.5_up	GO:0006221	pyrimidine nucleotide biosynthetic process	8/1543	28/17970	0.285714285714286	3.32746967873345	3.77740377668343	0.0018915890166533	0.013962682900409	0.0105860415654881	Dck/Nme1/Cad/Dut/Nme4/Dtymk/Tyms/Shmt1	8
754	E11.5_up	GO:0010458	exit from mitosis	8/1543	28/17970	0.285714285714286	3.32746967873345	3.77740377668343	0.0018915890166533	0.013962682900409	0.0105860415654881	Birc5/Cdca5/Ube2c/Nfib/Ube2s/Clasp1/Zw10/Ctdp1	8
755	E11.5_up	GO:0099150	regulation of postsynaptic specialization assembly	8/1543	28/17970	0.285714285714286	3.32746967873345	3.77740377668343	0.0018915890166533	0.013962682900409	0.0105860415654881	Wnt5a/Prickle2/Fgfr1/Ptprs/Cbln1/Ptprd/Abl1/Lats1	8
756	E11.5_up	GO:0061053	somite development	17/1543	92/17970	0.184782608695652	2.15200484657218	3.39511541302751	0.00196450478455574	0.0144817264078428	0.0109795630816022	Wnt5a/Sfrp1/Tbx18/Foxc1/Foxc2/Crb2/Sfrp2/Ror2/Axin2/Sema3c/Lef1/Lrp6/Nle1/Six4/Lfng/Notch1/Atm	17
757	E11.5_up	GO:0071902	positive regulation of protein serine/threonine kinase activity	24/1543	149/17970	0.161073825503356	1.87588894640007	3.29034876139588	0.00196980917741439	0.0145016466918499	0.0109946659780871	Pdgfrb/Wnt5a/Hmga2/Stil/Ezh2/Fgfr1/Ccnd1/Cd24a/Map2k6/Fzd4/Map3k1/Ddx3x/Psrc1/Vangl2/Axin1/Map4k2/Etaa1/Edn3/Pak1/Sirt1/Ajuba/Magi3/Tab1/Ppp2ca	24
758	E11.5_up	GO:0006403	RNA localization	26/1543	166/17970	0.156626506024096	1.824094823884	3.26917543094384	0.00197369166668648	0.0145110602354139	0.0110018030135808	Ran/Hnrnpab/Rbm15b/Alyref/Srsf1/Igf2bp1/Nup153/Tgfbr2/Ndc1/Bicd2/Nup107/Nup160/Nup62/Nup85/Rftn2/Mapt/Ybx1/Peg10/Htt/Nup188/Ckap5/Kpnb1/Pum2/Nxt2/Mrpl18/Atm	26
759	E11.5_up	GO:0070167	regulation of biomineral tissue development	18/1543	100/17970	0.18	2.09630589760207	3.36926571711472	0.00199667905460525	0.0146559198868038	0.0111116307810459	Ptn/Fbxo5/Ddr2/Pkdcc/Fbn2/Tmem119/Osr1/Ecm1/Twist1/Mgp/Bmp4/Acvr2b/Atp2b1/Fgfr3/Cd276/Notch1/Acvr1/Suv39h1	18
760	E11.5_up	GO:0048013	ephrin receptor signaling pathway	10/1543	41/17970	0.24390243902439	2.84052289647977	3.61593744018575	0.00200128387472774	0.0146559198868038	0.0111116307810459	Ephb2/Efna5/Efna2/Efnb3/Efna3/Efna4/Epha2/Chn1/Epha7/Notch1	10
761	E11.5_up	GO:0051647	nucleus localization	10/1543	41/17970	0.24390243902439	2.84052289647977	3.61593744018575	0.00200128387472774	0.0146559198868038	0.0111116307810459	Lmnb1/Tacc3/Myh10/Sun2/Kif1a/Clmn/Lmnb2/Sirt1/Tmem201/Mtor	10
762	E11.5_up	GO:0061005	cell differentiation involved in kidney development	13/1543	62/17970	0.209677419354839	2.44193339326406	3.48564609620391	0.00202136384146674	0.0147835442106222	0.0112083912966535	Tcf21/Tshz3/Prom1/Ednra/Foxc2/Gli3/Cd24a/Basp1/Osr1/Magi2/Jag1/Lamb2/Notch1	13
763	E11.5_up	GO:0016447	somatic recombination of immunoglobulin gene segments	12/1543	55/17970	0.218181818181818	2.54097684557827	3.50780013477738	0.00208179852215103	0.015185684769565	0.0115132808871786	Exo1/Ezh2/Nsd2/Clcf1/Atad5/Foxp1/Tcf3/Msh6/Mad2l2/Rnf168/Paxip1/Trp53bp1	12
764	E11.5_up	GO:1990090	cellular response to nerve growth factor stimulus	12/1543	55/17970	0.218181818181818	2.54097684557827	3.50780013477738	0.00208179852215103	0.015185684769565	0.0115132808871786	Ntrk2/E2f1/Rapgef1/Grip1/Magi2/Braf/Bdnf/Tmem108/Nfkb1/Csnk1e/Rab35/Dlg1	12
765	E11.5_up	GO:0009130	pyrimidine nucleoside monophosphate biosynthetic process	6/1543	17/17970	0.352941176470588	4.11040372078838	3.93222623887184	0.00214253337568368	0.0154868203666474	0.0117415918765708	Dck/Nme1/Cad/Dut/Tyms/Shmt1	6
766	E11.5_up	GO:0033151	V(D)J recombination	6/1543	17/17970	0.352941176470588	4.11040372078838	3.93222623887184	0.00214253337568368	0.0154868203666474	0.0117415918765708	Ezh2/Hmgb1/Foxp1/Tcf3/Lef1/Atm	6
767	E11.5_up	GO:0035733	hepatic stellate cell activation	6/1543	17/17970	0.352941176470588	4.11040372078838	3.93222623887184	0.00214253337568368	0.0154868203666474	0.0117415918765708	Pdgfrb/Ddr2/Akap12/Fgfr1/Rian/Gclc	6
768	E11.5_up	GO:0045843	negative regulation of striated muscle tissue development	6/1543	17/17970	0.352941176470588	4.11040372078838	3.93222623887184	0.00214253337568368	0.0154868203666474	0.0117415918765708	Hdac7/Twist1/Bmp4/Lef1/Bdnf/Hdac5	6
769	E11.5_up	GO:0061430	bone trabecula morphogenesis	6/1543	17/17970	0.352941176470588	4.11040372078838	3.93222623887184	0.00214253337568368	0.0154868203666474	0.0117415918765708	Col1a1/Sfrp1/Mmp2/Fbn2/Ppargc1b/Fgfr3	6
770	E11.5_up	GO:0072109	glomerular mesangium development	6/1543	17/17970	0.352941176470588	4.11040372078838	3.93222623887184	0.00214253337568368	0.0154868203666474	0.0117415918765708	Pdgfrb/Foxc2/Egr1/Bmp4/Pdgfd/Notch1	6
771	E11.5_up	GO:0072224	metanephric glomerulus development	6/1543	17/17970	0.352941176470588	4.11040372078838	3.93222623887184	0.00214253337568368	0.0154868203666474	0.0117415918765708	Pdgfrb/Tcf21/Agtr2/Osr1/Egr1/Lamb2	6
772	E11.5_up	GO:0033262	regulation of nuclear cell cycle DNA replication	5/1543	12/17970	0.416666666666667	4.85255994815295	4.09144609352503	0.00219670653847335	0.0157964458566606	0.0119763396202812	Fgfr1/Dach1/Cdc7/Cdt1/Dbf4	5
773	E11.5_up	GO:0060502	epithelial cell proliferation involved in lung morphogenesis	5/1543	12/17970	0.416666666666667	4.85255994815295	4.09144609352503	0.00219670653847335	0.0157964458566606	0.0119763396202812	Foxp2/Hmga2/Nfib/Bmp4/Fgfr2	5
774	E11.5_up	GO:0060536	cartilage morphogenesis	5/1543	12/17970	0.416666666666667	4.85255994815295	4.09144609352503	0.00219670653847335	0.0157964458566606	0.0119763396202812	Hoxa5/Lrp6/Stc1/Snai1/Hand2	5
775	E11.5_up	GO:1990416	cellular response to brain-derived neurotrophic factor stimulus	5/1543	12/17970	0.416666666666667	4.85255994815295	4.09144609352503	0.00219670653847335	0.0157964458566606	0.0119763396202812	Ntrk2/Grip1/Tmem108/Nfkb1/Dlg1	5
776	E11.5_up	GO:0048661	positive regulation of smooth muscle cell proliferation	20/1543	117/17970	0.170940170940171	1.99079382488326	3.29523512581709	0.0022094042657385	0.0158672808929905	0.012030044387784	Pdgfrb/Ddr2/Mmp2/Dnmt1/Notch3/Id2/Tgm2/Foxp1/Egr1/Igfbp5/Bmp4/Igf1r/Tgfbr2/Pdgfd/Pik3ca/Pak1/Pik3r1/Fgfr2/Skp2/Mtor	20
777	E11.5_up	GO:0031100	animal organ regeneration	14/1543	70/17970	0.2	2.32922877511342	3.41497892326877	0.00221766035611439	0.0159060761449491	0.0120594576569033	Ccna2/Sulf2/Ezh2/Gli3/Ccnd1/Cdk1/Gli1/Cad/Cxcl12/Pcna/Aurka/Tyms/Igf2r/Notch1	14
778	E11.5_up	GO:0051491	positive regulation of filopodium assembly	9/1543	35/17970	0.257142857142857	2.99472271086011	3.62019240423781	0.0022447480113368	0.0160412627888622	0.0121619516719697	Arap1/Dpysl3/Rhoq/Dock11/Agrn/Pik3r1/Fscn1/Rac1/Fnbp1l	9
779	E11.5_up	GO:0097107	postsynaptic density assembly	9/1543	35/17970	0.257142857142857	2.99472271086011	3.62019240423781	0.0022447480113368	0.0160412627888622	0.0121619516719697	Prickle2/Fgfr1/Ptprs/Cbln1/Nlgn2/Nrxn3/Ptprd/Nrxn2/Lats1	9
780	E11.5_up	GO:0050773	regulation of dendrite development	23/1543	142/17970	0.161971830985915	1.88634724745101	3.2498442565335	0.0022451435448255	0.0160412627888622	0.0121619516719697	Wnt5a/Ptn/Cit/Marcks/Ezh2/Ntrk2/Ephb2/Cdc20/Fzd4/Bmp5/Dpysl5/Cux1/Ptprz1/Ptprd/Grip1/Bcl11a/Nfatc4/Numbl/Vldlr/Cask/Id1/Abl1/Baiap2	23
781	E11.5_up	GO:1901880	negative regulation of protein depolymerization	15/1543	78/17970	0.192307692307692	2.23964305299367	3.36263939264631	0.0023568851013389	0.0167965737464983	0.0127346033070054	Tpx2/Ckap2/Tpm1/Diaph3/Mid1/Hdgfl3/Evl/Plekhh2/Map1a/Clasp1/Map2/Pik3ca/Camsap1/Ttbk2/Spef1	15
782	E11.5_up	GO:1903036	positive regulation of response to wounding	15/1543	78/17970	0.192307692307692	2.23964305299367	3.36263939264631	0.0023568851013389	0.0167965737464983	0.0127346033070054	Ptn/Ddr2/Foxc2/Cd24a/Hmgb1/Ptger4/Mdk/Flna/Igf1r/Plat/Braf/F2r/Emilin1/Pum2/Mtor	15
783	E11.5_up	GO:0060045	positive regulation of cardiac muscle cell proliferation	8/1543	29/17970	0.275862068965517	3.21272934498402	3.65485170406483	0.00241820286512518	0.0172115511715743	0.0130492253822847	Ccnb1/Ncam1/Fgfr1/Cdk1/Gli1/Mapk14/Fgfr2/Notch1	8
784	E11.5_up	GO:0051154	negative regulation of striated muscle cell differentiation	10/1543	42/17970	0.238095238095238	2.77289139894454	3.52538575486563	0.00242787270657887	0.0172583349410255	0.0130846952795483	Ezh2/Tmem119/Foxp1/Fzd7/Bdnf/Pak1/Ybx1/Hdac5/Ctdp1/Notch1	10
785	E11.5_up	GO:0060420	regulation of heart growth	16/1543	86/17970	0.186046511627907	2.16672444196597	3.32392319360842	0.00244621090719932	0.0173456124998231	0.0131508662204595	Ccnb1/Ncam1/Fgfr1/Cdk1/Foxp1/Gli1/Nr3c1/Tgfbr2/Mapk14/Pak1/Sirt1/Sav1/Fgfr2/Ctdp1/Notch1/Mtor	16
786	E11.5_up	GO:0030514	negative regulation of BMP signaling pathway	12/1543	56/17970	0.214285714285714	2.49560225905009	3.43541834023139	0.00244637563697487	0.0173456124998231	0.0131508662204595	Wnt5a/Sfrp1/Fbn1/Bmper/Sfrp2/Smad6/Nbl1/Crim1/Ski/Notch1/Mtmr4/Abl1	12
787	E11.5_up	GO:0001935	endothelial cell proliferation	25/1543	160/17970	0.15625	1.81970998055736	3.19193503302465	0.00246327065348631	0.0174432113746877	0.01322486243977	Wnt5a/Aldh1a2/Hmgb2/Nr2f2/Loxl2/Fgfr1/Hmgb1/Ecm1/Dlk1/Gata2/Bmper/Mdk/Kdr/Cxcl12/Vash2/Atoh8/Bmp4/Igf2/Hspg2/Fgfr3/Epha2/Sirt1/Prkd1/Mtor/Dlg1	25
788	E11.5_up	GO:0030308	negative regulation of cell growth	28/1543	186/17970	0.150537634408602	1.7531829490101	3.1645212454359	0.00246958885110859	0.017465759729985	0.0132419578524577	Wnt5a/Draxin/Sfrp1/Tgfb2/Slit2/Brca1/Foxp1/Sema3a/Ptprs/Slit3/Sfrp2/Gas1/Dact3/Ddx3x/Bcl11a/Psrc1/Map2/Rgma/Dab2/Pak1/Bbc3/Inhba/Sema3f/Dcbld2/Prdm4/Epha7/Ctdp1/Hspa1a	28
789	E11.5_up	GO:0060043	regulation of cardiac muscle cell proliferation	11/1543	49/17970	0.224489795918367	2.614440461862	3.46820485955692	0.00248232059579534	0.0175113578232499	0.0132765288094904	Ccnb1/Ncam1/Fgfr1/Cdk1/Foxp1/Gli1/Tgfbr2/Mapk14/Sav1/Fgfr2/Notch1	11
790	E11.5_up	GO:0060421	positive regulation of heart growth	11/1543	49/17970	0.224489795918367	2.614440461862	3.46820485955692	0.00248232059579534	0.0175113578232499	0.0132765288094904	Ccnb1/Ncam1/Fgfr1/Cdk1/Gli1/Nr3c1/Mapk14/Sirt1/Fgfr2/Notch1/Mtor	11
791	E11.5_up	GO:0008589	regulation of smoothened signaling pathway	17/1543	94/17970	0.180851063829787	2.10621750941107	3.29560437625664	0.00249328375518824	0.0175442807672526	0.0133014898901191	Prrx1/Sfrp1/Gli3/Gli1/Gas1/Evc/Chsy1/Ndst1/Rab34/Prkaca/Fgfr3/Ubr5/Fgfr2/Ttbk2/Dync2h1/Gpr161/Wdr11	17
792	E11.5_up	GO:0048678	response to axon injury	17/1543	94/17970	0.180851063829787	2.10621750941107	3.29560437625664	0.00249328375518824	0.0175442807672526	0.0133014898901191	Ptn/Nrep/Mmp2/Dpysl3/Cdk1/Cspg5/Ptprs/Kcnb1/Nefl/Flna/Igf1r/Braf/Fgfr3/Rgma/Dhfr/Pum2/Lamb2	17
793	E11.5_up	GO:0051898	negative regulation of phosphatidylinositol 3-kinase/protein kinase B signal transduction	13/1543	64/17970	0.203125	2.36562297472456	3.35418722321609	0.00272245737310403	0.019132730063441	0.0145057992906877	Lingo1/Twist1/Wdr91/Usp49/Rapgef1/Igf1r/Magi2/Sirt1/Pik3ip1/Phlda3/Phlpp1/Dlg1/Ppp2ca	13
794	E11.5_up	GO:0021543	pallium development	30/1543	205/17970	0.146341463414634	1.70431373788786	3.10832393737257	0.00274552335667554	0.0192705310664393	0.0146102754258195	Col3a1/Nr2f1/Ezh2/Ran/Ntrk2/Tacc3/Aspm/Gli3/Fgfr1/Slit2/Mdga1/Atp2b4/Mdk/Ptprs/Id4/Sun2/Nde1/Igf2bp1/Nefl/Flna/Lef1/Fez1/Plcb1/Arx/Lrp6/Xrcc1/Tmem108/Rac1/Fbxo45/Zmiz1	30
795	E11.5_up	GO:0001556	oocyte maturation	9/1543	36/17970	0.25	2.91153596889177	3.51852734765375	0.00276854695701299	0.0193589864384359	0.0146773393455064	Ccnb1/Fbxo5/Ednra/Brca2/Pde3a/Bnc1/Aurka/Plcb1/Cdc25b	9
796	E11.5_up	GO:0030513	positive regulation of BMP signaling pathway	9/1543	36/17970	0.25	2.91153596889177	3.51852734765375	0.00276854695701299	0.0193589864384359	0.0146773393455064	Sox11/Kdr/Crb2/Foxd1/Zfp423/Bmp4/Kcp/Numa1/Notch1	9
797	E11.5_up	GO:0045686	negative regulation of glial cell differentiation	9/1543	36/17970	0.25	2.91153596889177	3.51852734765375	0.00276854695701299	0.0193589864384359	0.0146773393455064	Hmga2/Id2/Lingo1/Id4/Bmp4/Fgfr3/Daam2/Tmem98/Notch1	9
798	E11.5_up	GO:0021510	spinal cord development	18/1543	103/17970	0.174757281553398	2.03524844427386	3.22926115895359	0.0027978775119785	0.0194999529349141	0.0147842154524626	Sox11/Hoxc10/Draxin/Hoxd10/Gli3/Gata2/Foxp1/Pbx3/Ptprs/Suz12/Nefl/Sox12/Vldlr/Daam2/Gdpd5/Dync2h1/Notch1/Mtor	18
799	E11.5_up	GO:0001938	positive regulation of endothelial cell proliferation	17/1543	95/17970	0.178947368421053	2.08404679878569	3.24677802211364	0.00279920372293761	0.0194999529349141	0.0147842154524626	Wnt5a/Hmgb2/Fgfr1/Hmgb1/Ecm1/Gata2/Mdk/Kdr/Cxcl12/Vash2/Bmp4/Igf2/Hspg2/Fgfr3/Sirt1/Prkd1/Mtor	17
800	E11.5_up	GO:0070227	lymphocyte apoptotic process	17/1543	95/17970	0.178947368421053	2.08404679878569	3.24677802211364	0.00279920372293761	0.0194999529349141	0.0147842154524626	Wnt5a/Siva1/Aurkb/Tgfb2/Gli3/Blm/Cd24a/Foxp1/Casp7/Bmp4/St3gal1/Cd47/Bbc3/Chek2/Noc2l/Bcl2l11/Tsc22d3	17
801	E11.5_up	GO:1990089	response to nerve growth factor	12/1543	57/17970	0.210526315789474	2.45181976327728	3.36458696255194	0.00286129698321048	0.0199076255773183	0.0150932992845875	Ntrk2/E2f1/Rapgef1/Grip1/Magi2/Braf/Bdnf/Tmem108/Nfkb1/Csnk1e/Rab35/Dlg1	12
802	E11.5_up	GO:0021549	cerebellum development	21/1543	128/17970	0.1640625	1.91069547958522	3.16899961907712	0.00291097935889773	0.0202203001830637	0.0153303587663864	Foxp2/Ezh2/Lpar1/Myh10/Foxc1/Agtr2/Gli1/Hnrnpd/Mdk/Ptprs/Cbln1/Fzd4/Gas1/Igf1r/Arhgap32/Lrp6/Agtpbp1/Xrcc1/Ttbk2/Pcnt/Abl1	21
803	E11.5_up	GO:0001885	endothelial cell development	14/1543	72/17970	0.194444444444444	2.26452797580471	3.29502130535706	0.00291889412746659	0.0202203001830637	0.0153303587663864	Ednra/Arhgef26/Ptprs/S1pr3/Akap11/Rapgef1/Clic4/S1pr2/Plcb1/Stc1/Ccm2/Vezf1/Id1/Ezr	14
804	E11.5_up	GO:2000573	positive regulation of DNA biosynthetic process	14/1543	72/17970	0.194444444444444	2.26452797580471	3.29502130535706	0.00291889412746659	0.0202203001830637	0.0153303587663864	Ccna2/Pdgfrb/Aurkb/Cyp1b1/Dscc1/Hnrnpd/Nek2/Rfc5/Pcna/Rfc4/Chtf18/Rfc3/Hmbox1/Atm	14
805	E11.5_up	GO:0021955	central nervous system neuron axonogenesis	10/1543	43/17970	0.232558139534884	2.70840555245746	3.43745626727892	0.00292437860174939	0.0202203001830637	0.0153303587663864	Cdh11/Draxin/Nfib/Ephb2/Slit2/B4galt6/Dclk1/Fbxo45/Nin/Arhgap35	10
806	E11.5_up	GO:0099560	synaptic membrane adhesion	10/1543	43/17970	0.232558139534884	2.70840555245746	3.43745626727892	0.00292437860174939	0.0202203001830637	0.0153303587663864	Tenm3/Efna5/Mdga1/Ptprs/Tenm4/Ptprd/Magi2/Itga3/Mapk14/Cdh10	10
807	E11.5_up	GO:0042472	inner ear morphogenesis	20/1543	120/17970	0.166666666666667	1.94102397926118	3.16984474764303	0.00299957945793067	0.020714567929427	0.0157050961248728	Wnt5a/Prrx1/Fzd2/Tbx18/Ephb2/Fgfr1/Tbx3/Gata2/Lrig3/Col11a1/Ror2/Mafb/Itga8/Vangl2/Cthrc1/Six4/Celsr1/Rac1/Ptk7/Fgfr2	20
808	E11.5_up	GO:0060415	muscle tissue morphogenesis	15/1543	80/17970	0.1875	2.18365197666883	3.25184352534012	0.00304596321897152	0.0210088527466934	0.0159282130809689	Col3a1/Fzd2/Ednra/Tgfb2/Foxc1/Foxc2/Tpm1/Angpt1/Col11a1/Lrp6/Vangl2/Fgfr2/Zfpm1/Notch1/Egln1	15
809	E11.5_up	GO:0032273	positive regulation of protein polymerization	16/1543	88/17970	0.181818181818182	2.11748070464856	3.22061723407803	0.00311471903325482	0.0214300360152211	0.0162475402202532	Cdc42ep1/Map3k1/Evl/Pde4dip/Psrc1/Pak1/Numa1/Mapt/Rac1/Ckap5/Mapk8/Ambra1/Baiap2/Mtor/Hspa1a/Dlg1	16
810	E11.5_up	GO:0048644	muscle organ morphogenesis	16/1543	88/17970	0.181818181818182	2.11748070464856	3.22061723407803	0.00311471903325482	0.0214300360152211	0.0162475402202532	Col3a1/Fzd2/Ednra/Tgfb2/Foxc1/Foxc2/Tpm1/Angpt1/Col11a1/Arid5b/Lrp6/Vangl2/Fgfr2/Zfpm1/Notch1/Egln1	16
811	E11.5_up	GO:0001890	placenta development	28/1543	189/17970	0.148148148148148	1.72535464823216	3.07233804192108	0.00312140979388886	0.0214495891261931	0.0162623647383605	Adam19/Ptn/Nrk/Plk4/Nr2f2/E2f7/Krt19/Fbn2/E2f8/Gata2/Arid1a/Vash2/Bmp5/Rspo3/Socs3/Trim28/Ccnf/Lef1/Igf2/Stc1/Mapk14/Snai1/Bptf/Peg10/Stox2/Pbrm1/Fgfr2/Egln1	28
812	E11.5_up	GO:1903078	positive regulation of protein localization to plasma membrane	13/1543	65/17970	0.2	2.32922877511342	3.29029652473598	0.00314107291340186	0.0215581272738775	0.0163446547503177	Clip3/Ephb2/Atp2b4/Myo5a/Sorbs1/Prnp/Grip1/Itga3/Stac2/Epha2/Ptpn9/Ezr/Dlg1	13
813	E11.5_up	GO:0120032	regulation of plasma membrane bounded cell projection assembly	29/1543	198/17970	0.146464646464646	1.70574834541134	3.06041343832714	0.00315766793431837	0.0216453670331566	0.0164107970328917	Lpar1/Anln/Arap1/Ephb2/Slit2/Dpysl3/Mns1/Rhoq/Cdc42ep1/Cep97/Evl/Ccp110/Dzip1/Rcc2/Dock11/Agrn/Cenpj/Epha2/Daam2/Pik3r1/Fscn1/Atmin/Rac1/Sh3yl1/Ttbk2/Htt/Fnbp1l/Arhgap35/Mtor	29
814	E11.5_up	GO:0030903	notochord development	7/1543	24/17970	0.291666666666667	3.39679196370706	3.60095685437869	0.00318203809955242	0.0216790933114983	0.0164363671748853	Wnt5a/Stil/Gli1/Crb2/Id3/Epha2/Tead2	7
815	E11.5_up	GO:0031571	mitotic G1 DNA damage checkpoint signaling	7/1543	24/17970	0.291666666666667	3.39679196370706	3.60095685437869	0.00318203809955242	0.0216790933114983	0.0164363671748853	E2f7/Pidd1/Ccnd1/Dgkz/Rpa2/Rbm38/Casp2	7
816	E11.5_up	GO:0036303	lymph vessel morphogenesis	7/1543	24/17970	0.291666666666667	3.39679196370706	3.60095685437869	0.00318203809955242	0.0216790933114983	0.0164363671748853	Foxc1/Foxc2/Svep1/Acvr2b/Epha2/Ppp3cb/Ccbe1	7
817	E11.5_up	GO:0048339	paraxial mesoderm development	7/1543	24/17970	0.291666666666667	3.39679196370706	3.60095685437869	0.00318203809955242	0.0216790933114983	0.0164363671748853	Wnt5a/Foxc1/Foxc2/Fgfr1/Lef1/Tead2/Htt	7
818	E11.5_up	GO:0071371	cellular response to gonadotropin stimulus	7/1543	24/17970	0.291666666666667	3.39679196370706	3.60095685437869	0.00318203809955242	0.0216790933114983	0.0164363671748853	Ccna2/Ednra/Cyp1b1/Efna5/Gclc/Inhba/Notch1	7
819	E11.5_up	GO:0090101	negative regulation of transmembrane receptor protein serine/threonine kinase signaling pathway	23/1543	146/17970	0.157534246575342	1.8346665009455	3.10350617291511	0.00322826387859989	0.0219671728882017	0.0166547795240665	Wnt5a/Sfrp1/Fbn1/Fbn2/Bmper/Pmepa1/Sfrp2/Spry1/Smad6/Nbl1/Magi2/Crim1/Ski/Sirt1/Peg10/Spred3/Emilin1/Notch1/Mtmr4/Abl1/Ltbp1/Acvr1/Il17rd	23
820	E11.5_up	GO:0000012	single strand break repair	5/1543	13/17970	0.384615384615385	4.47928610598734	3.84601272144166	0.00331899289234586	0.0222584204440956	0.0168755937296552	Smc2/Smc4/Neil3/Sirt1/Xrcc1	5
821	E11.5_up	GO:0006266	DNA ligation	5/1543	13/17970	0.384615384615385	4.47928610598734	3.84601272144166	0.00331899289234586	0.0222584204440956	0.0168755937296552	Top2a/Rad51/Lig1/Hmgb1/Xrcc1	5
822	E11.5_up	GO:0009950	dorsal/ventral axis specification	5/1543	13/17970	0.384615384615385	4.47928610598734	3.84601272144166	0.00331899289234586	0.0222584204440956	0.0168755937296552	Sfrp1/Smad6/Axin2/Lrp6/Axin1	5
823	E11.5_up	GO:0010457	centriole-centriole cohesion	5/1543	13/17970	0.384615384615385	4.47928610598734	3.84601272144166	0.00331899289234586	0.0222584204440956	0.0168755937296552	Sgo1/Nek2/Cntln/Nin/Rttn	5
824	E11.5_up	GO:0048340	paraxial mesoderm morphogenesis	5/1543	13/17970	0.384615384615385	4.47928610598734	3.84601272144166	0.00331899289234586	0.0222584204440956	0.0168755937296552	Wnt5a/Foxc1/Foxc2/Lef1/Htt	5
825	E11.5_up	GO:0048680	positive regulation of axon regeneration	5/1543	13/17970	0.384615384615385	4.47928610598734	3.84601272144166	0.00331899289234586	0.0222584204440956	0.0168755937296552	Ptn/Flna/Igf1r/Braf/Pum2	5
826	E11.5_up	GO:0060346	bone trabecula formation	5/1543	13/17970	0.384615384615385	4.47928610598734	3.84601272144166	0.00331899289234586	0.0222584204440956	0.0168755937296552	Col1a1/Sfrp1/Mmp2/Fbn2/Ppargc1b	5
827	E11.5_up	GO:0060601	lateral sprouting from an epithelium	5/1543	13/17970	0.384615384615385	4.47928610598734	3.84601272144166	0.00331899289234586	0.0222584204440956	0.0168755937296552	Wnt5a/Bmp4/Vangl2/Celsr1/Fgfr2	5
828	E11.5_up	GO:0099541	trans-synaptic signaling by lipid	5/1543	13/17970	0.384615384615385	4.47928610598734	3.84601272144166	0.00331899289234586	0.0222584204440956	0.0168755937296552	Fabp5/Cnrip1/Plcb1/F2r/Pak1	5
829	E11.5_up	GO:0099542	trans-synaptic signaling by endocannabinoid	5/1543	13/17970	0.384615384615385	4.47928610598734	3.84601272144166	0.00331899289234586	0.0222584204440956	0.0168755937296552	Fabp5/Cnrip1/Plcb1/F2r/Pak1	5
830	E11.5_up	GO:1902548	negative regulation of cellular response to vascular endothelial growth factor stimulus	5/1543	13/17970	0.384615384615385	4.47928610598734	3.84601272144166	0.00331899289234586	0.0222584204440956	0.0168755937296552	Dcn/Adgra2/Atp2b4/Sema6a/Emilin1	5
831	E11.5_up	GO:2000489	regulation of hepatic stellate cell activation	5/1543	13/17970	0.384615384615385	4.47928610598734	3.84601272144166	0.00331899289234586	0.0222584204440956	0.0168755937296552	Pdgfrb/Ddr2/Fgfr1/Rian/Gclc	5
832	E11.5_up	GO:0014014	negative regulation of gliogenesis	12/1543	58/17970	0.206896551724138	2.40954700873802	3.2952419637874	0.00333149565500314	0.0222886257927161	0.0168984944198933	Ptn/Sox11/Hmga2/Id2/Lingo1/Id4/Bmp4/Ski/Fgfr3/Daam2/Tmem98/Notch1	12
833	E11.5_up	GO:0050771	negative regulation of axonogenesis	12/1543	58/17970	0.206896551724138	2.40954700873802	3.2952419637874	0.00333149565500314	0.0222886257927161	0.0168984944198933	Wnt5a/Draxin/Ephb2/Slit2/Sema3a/Efnb3/Ptprs/Bcl11a/Map2/Rgma/Sema3f/Epha7	12
834	E11.5_up	GO:0097306	cellular response to alcohol	19/1543	113/17970	0.168141592920354	1.95820118261747	3.13153639707845	0.00340125145740167	0.0227280268250593	0.0172316336615048	Rad51/Sfrp1/Ncam1/Cyp1b1/Blm/Brca1/Efna5/Ptger4/Adcy2/Cdk4/Gnas/Grip1/Adcy6/Lrp6/Inhba/Jup/Hdac8/Prkd1/Creb1	19
835	E11.5_up	GO:0007611	learning or memory	44/1543	337/17970	0.130563798219585	1.52056477900579	2.95659893572198	0.00340794729692057	0.0227454973481896	0.0172448792308089	Meis2/Ptn/Foxp2/Ntrk2/Ncam1/Ephb2/Kcnab1/Mdk/Tanc1/Lrrn4/Nrxn3/Ptprz1/Prnp/Egr1/Syt11/Plcb1/Nfatc4/Itga8/Braf/Map1a/Igf2/Dtnbp1/Eif4ebp2/Deaf1/Itga3/Fen1/Bdnf/Pak1/Mapt/Atxn1l/Clstn2/Stra6/Nrxn2/Htt/Ap1s2/Ckap5/Kat2b/Abl1/Slc2a4/Thra/Mtor/Ythdf1/Creb1/Bace1	44
836	E11.5_up	GO:0045637	regulation of myeloid cell differentiation	30/1543	208/17970	0.144230769230769	1.67973228974525	3.02196496037045	0.00341987657067792	0.0227978135507034	0.0172845436347283	Meis2/Hmgb2/Hoxa5/Hoxa7/Sfrp1/Hoxa9/Fbn1/Twist2/Id2/Hmgb1/Dlk1/Gata2/Foxp1/Rbp1/Nme1/Gnas/Ror2/Mafb/Lef1/Rarg/Ppargc1b/Fgfr3/Mapk14/Pik3r1/Jag1/Tob2/Inhba/Zfpm1/Mtor/Creb1	30
837	E11.5_up	GO:0048010	vascular endothelial growth factor receptor signaling pathway	11/1543	51/17970	0.215686274509804	2.51191338492623	3.31375887565881	0.00346341599180231	0.0230604746981055	0.0174836845766138	Foxc1/Foxc2/Vegfd/Angpt1/Kdr/Fzd4/Bmp4/Grb10/Mapk14/Emilin1/Prkd1	11
838	E11.5_up	GO:0044848	biological phase	10/1543	44/17970	0.227272727272727	2.6468508808107	3.35200538320622	0.00349861571821405	0.0232318200449409	0.0176135929170517	Wnt5a/Dek/Nfib/Tgfb2/Ttk/Cdc20/Myo5a/Haspin/Chek2/Notch1	10
839	E11.5_up	GO:0045685	regulation of glial cell differentiation	16/1543	89/17970	0.179775280898876	2.0936887866188	3.16999553083265	0.00350165599098338	0.0232318200449409	0.0176135929170517	Ptn/Hmga2/Myrf/Id2/Clcf1/Lingo1/Mdk/Id4/Tenm4/Ptprz1/Bmp4/Fgfr3/Daam2/Tmem98/Notch1/Mtor	16
840	E11.5_up	GO:0071901	negative regulation of protein serine/threonine kinase activity	16/1543	89/17970	0.179775280898876	2.0936887866188	3.16999553083265	0.00350165599098338	0.0232318200449409	0.0176135929170517	Plk1/Nr2f2/Sfrp1/Sfrp2/Spry1/Tfap4/Lrp6/Dtnbp1/Nup62/Sirt1/Nolc1/Hipk3/Kat2b/Abl1/Lats1/Dusp7	16
841	E11.5_up	GO:0007162	negative regulation of cell adhesion	40/1543	301/17970	0.132890365448505	1.54766031568998	2.93666443495595	0.00373087136064136	0.0247231225836555	0.0187442488786713	Col1a1/Fbln1/Hoxa7/Cyp1b1/Dlc1/Mmp2/Gli3/Ephb2/Cd24a/Hmgb1/Zfp608/Efna5/Angpt1/Mdk/Cxcl12/Postn/Pde3b/Fzd4/Ildr2/Ptprz1/Prnp/Bmp4/Fzd7/Plxnb1/Sema6a/Rcc2/Lgals1/Hspg2/Mad2l2/Irf1/Pik3r1/Jag1/Rc3h2/Cask/Ap1ar/Plxnb2/Cd276/Notch1/Abl1/Dlg1	40
842	E11.5_up	GO:1901655	cellular response to ketone	19/1543	114/17970	0.166666666666667	1.94102397926118	3.08906335933288	0.00376100144129787	0.0248931841239347	0.018873183879697	Sfrp1/Cyp1b1/Agtr2/Efna5/Ptger4/Adcy2/Cdk4/Postn/Gnas/Axin2/Grip1/Bmp4/Adcy6/Nr3c1/Sirt1/Hdac8/Trerf1/Prkd1/Creb1	19
[truncated: 2,998 more rows]
